# Supplementary material for: Fungal community assembly in drought-stressed sorghum shows stochasticity, selection, and universal ecological dynamics
Source: Nat Commun. 2020 Jan 7;11:34. doi: 10.1038/s41467-019-13913-9 (PMC6946711; doi:10.1038/s41467-019-13913-9)
Supplement: Supplementary file 4 — Supplementary Data 1 [file 41467_2019_13913_MOESM4_ESM.xlsx]

## Sheet: Sheet1
		Supplementary Data 1 A list of studies investigating the fungal communities at host plant dimensions of time, compartment and genotype, as well as changing watering regime. NS: not significant; *P<0.05
		Study	Note	Host’s spatial dimension	Host’s genetical dimension	Host’s temporal dimension	Host identity	Changing watering regime
		[1]		Leaves, roots, soil (R2 = 0.22*)	Four varieties (R2 = 0.017*)	7 months (Young v. Mature: R2 = 0.045*)	Sugarcane
		[2]	Geographic confounding	Root, rhizosphere	SSR distance (NS)	Spring Fall (R2 = 0.04*)	Popular
		[3]	AM fungi	Root, rhizosphere, soil (R2 = 0.094*)	Two cultivars (NS)	17 weeks (R2 = 0.438*)	Sorghum
		[4]	Leaf		Four cultivars (*)	50, 71, 78 days (*)	Wheat
		[5]	Bacteria, Fungi	Root, soil, stem, leaf (R2 = 0.22*)	Two cultivars (R2 = 0.03*)		Popular
		[6]	Fungi	Root, rhizosphere, soil	Four accessions (NS)		Arabis
		[7]	Bacteria	Root, Stalk, leaf, Soil		4, 6, 8, 10 months	Sugarcane
			Fungi
		[8]	Leaf		Northern and central subpopulations consisting 15 genotypes (*)		Popular
		[9]	Grape fruits		Three cultivars (*)		Grape
		[10]	Leaf		Dissimilarity of microsatellite loci (*)		Fagus
		[11]	Leaf, Geographic confounding		Dissimilarity of microsatellite loci (*)
		[12]	Root, mostly EM fungi		Three cultivars (*)		Pinus
		[13]	Root; confounded with Climate		Varying Ploidy (*)		Microthlaspi
		[14]	Leaf; GWAS		196 accessions (*)		Arabidopsis
		[15]	Leaf		26 accessions (*)		lettuce
		[16]	Root		Four varieties (*)		Rice
		[17]	Leaf		26 cultivars (*)		Wheat, Barley, Oat, Rye, Triticale
		[18]	Leaf		Dissimilarity of microsatellite loci (NS)		Seagrass
		[19-21]	Leaf, root, bark		Genetic distance (*)		Populus
		[22]	Root; EM fungi		NS		Populus
		[23]	Root; EM fungi		Five genotypes (*)		Pinus
		[24]	Root; EM fungi		Eight clones (*)		Picea
		[25]	Root; EM fungi		Two genotypes(*)
		[26]	Root; Higher compositional variance in early stage			Seedling, flowering, mature (*)	Soybean
		[27]	Wheat head; Higher compositional variance in early stage			5 sampling times by every two weeks (*)	Wheat
		[28]	Root; Higher compositional variance in early stage			Vegetative, flowering, Senescence (*)	Pea
		[29]		Leaf, root, phyllosphere, rhizosphere (*)			Agave
		[30]		Soil, leaf (*)			Birch
		[31]		Root, soil, stem, leaf (*)			Popular
		[32]		Root, leaf (*)			Fagus
		[33]		Root, soil (*)			Beech
		[34]		Root, soil (*)			Triticum
		[35]	Soil; grassland; AM fungi; increased beta dispersion by relief from drought					Six-years irrigation in semiarid grassland (*)
		[36]	Increased beta dispersion by relief from drought					Irrigation in semiarid grassland (*)
		[37]	AM fungi					Seven-years irrigation in semiarid grassland (* in root, NS in soil)
		[38]	Soil; increased the beta dispersion by relief from drought in organic soil layer					A decade irrigation in semiarid pine forest (*)
		[39]	Soil					Natural dry-down and artificial wet up in grassland (NS)
		1	Kelly, H., et al., Field study reveals core plant microbiota and relative importance of their drivers. Environ. Microbiol., 2018. 20(1): p. 124–140.
		2	Shakya, M., et al., A multifactor analysis of fungal and bacterial community structure in the root microbiome of mature Populus deltoides trees. PLOS ONE, 2013. 8(10): p. e76382.
		3	Gao, C., et al., Strong succession in arbuscular mycorrhizal fungal communities. ISME J., 2019. 13(1): p. 214–226.
		4	Sapkota, R., L.N. Jorgensen, and M. Nicolaisen, Spatiotemporal variation and networks in the mycobiome of the wheat canopy. Front. Plant Sci., 2017. 8(1357): p. 1357.
		5	Cregger, M.A., et al., The Populus holobiont: dissecting the effects of plant niches and genotype on the microbiome. Microbiome, 2018. 6(1): p. 31.
		6	Almario, J., et al., Root-associated fungal microbiota of nonmycorrhizal Arabis alpina and its contribution to plant phosphorus nutrition. Proc. Natl. Acad. Sci. U. S. A., 2017. 114(44): p. E9403–E9412.
		7	de Souza, R.S.C., et al., Unlocking the bacterial and fungal communities assemblages of sugarcane microbiome. Sci. Rep., 2016. 6: p. 28774.
		8	Bálint, M., et al., Host genotype shapes the foliar fungal microbiome of Balsam poplar (Populus balsamifera). PLOS ONE, 2013. 8(1): p. e53987.
		9	Bokulich, N.A., et al., Microbial biogeography of wine grapes is conditioned by cultivar, vintage, and climate. Proc. Natl. Acad. Sci. U. S. A., 2014. 111(1): p. E139–E148.
		10	Cordier, T., et al., Spatial variability of phyllosphere fungal assemblages: genetic distance predominates over geographic distance in a European beech stand (Fagus syluatica). Fungal Ecol., 2012. 5(5): p. 509–520.
		11	Qian, X., et al., Host genotype strongly influences phyllosphere fungal communities associated with Mussaenda pubescens var. alba (Rubiaceae). Fungal Ecol., 2018. 36: p. 141–151.
		12	Gehring, C.A., et al., Tree genetics defines fungal partner communities that may confer drought tolerance. Proc. Natl. Acad. Sci. U. S. A., 2017. 114(42): p. 11169–11174.
		13	Glynou, K., et al., The local environment determines the assembly of root endophytic fungi at a continental scale. Environ. Microbiol., 2016. 18(8): p. 2418–2434.
		14	Horton, M.W., et al., Genome-wide association study of Arabidopsis thaliana leaf microbial community. Nat. Comm., 2014. 5: p. 5320.
		15	Hunter, P.J., D.A.C. Pink, and G.D. Bending, Cultivar-level genotype differences influence diversity and composition of lettuce (Lactuca sp.) phyllosphere fungal communities. Fungal Ecol., 2015. 17: p. 183–186.
		16	Santos-Medellín, C., et al., Drought stress results in a compartment-specific restructuring of the rice root-associated microbiomes. mBio, 2017. 8(4): p. e00764-17.
		17	Sapkota, R., et al., Host genotype is an important determinant of the cereal phyllosphere mycobiome. New Phytol., 2015. 207(4): p. 1134–1144.
		18	Wainwright Benjamin, J., et al., Seagrass‐associated fungal communities follow Wallace's line, but host genotype does not structure fungal community. J. Biogeogr., 2018. 45(4): p. 762–770.
		19	Lamit, L.J., et al., Tree genotype mediates covariance among communities from microbes to lichens and arthropods. J. Ecol., 2015. 103(4): p. 840–850.
		20	Lamit, L.J., et al., Genotype variation in bark texture drives lichen community assembly across multiple environments. Ecology, 2015. 96(4): p. 960–971.
		21	Lamit, L.J., et al., Tree genotype influences ectomycorrhizal fungal community structure: Ecological and evolutionary implications. Fungal Ecol., 2016. 24: p. 124–134.
		22	Lang, C., R. Finkeldey, and A. Polle, Spatial patterns of ectomycorrhizal assemblages in a monospecific forest in relation to host tree genotype. Front. Plant Sci., 2013. 4(103): p. 103.
		23	Leski, T., et al., Ectomycorrhizal community structure of different genotypes of Scots pine under forest nursery conditions. Mycorrhiza, 2010. 20(7): p. 473–481.
		24	Korkama, T., A. Pakkanen, and T. Pennanen, Ectomycorrhizal community structure varies among Norway spruce (Picea abies) clones. New Phytol., 2006. 171(4): p. 815–824.
		25	Gallart, M., et al., Host genotype and nitrogen form shape the root microbiome of Pinus radiata. Microb. Ecol., 2018. 75(2): p. 419–433.
		26	Han, L.-L., et al., Temporal dynamics of fungal communities in soybean rhizosphere. J. Soils Sediments, 2017. 17(2): p. 491–498.
		27	Hertz, M., et al., The fungal community changes over time in developing wheat heads. Int J Food Microbiol., 2016. 222: p. 30–39.
		28	Yu, L., et al., Succession of root-associated fungi in Pisum sativum during a plant growth cycle as examined by 454 pyrosequencing. Plant Soil, 2012. 358(1): p. 225–233.
		29	Coleman-Derr, D., et al., Plant compartment and biogeography affect microbiome composition in cultivated and native Agave species. New Phytol., 2016. 209(2): p. 798–811.
		30	Yang, T., et al., Fungal assemblages in different habitats in an Erman’s birch forest. Front. Microbiol., 2016. 7: p. 1368.
		31	Durand, A., et al., Environmental metabarcoding reveals contrasting belowground and aboveground fungal communities from poplar at a Hg phytomanagement site. Microb. Ecol., 2017. 74(4): p. 795–809.
		32	Coince, A., et al., Leaf and root-associated fungal assemblages do not aollow similar elevational diversity patterns. PLOS ONE, 2014. 9(6): p. e100668.
		33	Goldmann, K., et al., Divergent habitat filtering of root and soil fungal communities in temperate beech forests. Sci. Rep., 2016. 6: p. 31439.
		34	Hartman, K., et al., Cropping practices manipulate abundance patterns of root and soil microbiome members paving the way to smart farming. Microbiome, 2018. 6(1): p. 14.
		35	Gao, C., et al., Increased precipitation, rather than warming, exerts a strong influence on arbuscular mycorrhizal fungal community in a semiarid steppe ecosystem. Botany, 2016. 94(6): p. 459–469.
		36	Hawkes, C.V., et al., Fungal community responses to precipitation. Global Change Biol., 2011. 17(4): p. 1637–1645.
		37	Li, X.L., et al., Inner Mongolian steppe arbuscular mycorrhizal fungal communities respond more strongly to water availability than to nitrogen fertilization. Environ. Microbiol., 2015. 17(8): p. 3051–3068.
		38	Martin, H., et al., A decade of irrigation transforms the soil microbiome of a semi‐arid pine forest. Mol. Ecol., 2017. 26(4): p. 1190–1206.
		39	Barnard, R.L., C.A. Osborne, and M.K. Firestone, Responses of soil bacterial and fungal communities to extreme desiccation and rewetting. ISME J., 2013. 7(11): p. 2229.
