# Supplementary material for: Fungal community assembly in drought-stressed sorghum shows stochasticity, selection, and universal ecological dynamics
Source: Nat Commun. 2020 Jan 7;11:34. doi: 10.1038/s41467-019-13913-9 (PMC6946711; doi:10.1038/s41467-019-13913-9)
Supplement: Supplementary file 5 — Supplementary Data 2 [file 41467_2019_13913_MOESM5_ESM.xlsx]

## Sheet: Sheet1
		Supplementary Data 2 A list of recent studies of bacterial microbiome at host dimensions of time, compartment and genotype, as well as changing watering regime. NS: not significant; *P<0.05
		Study	Note	Host’s spatial dimension	Host’s genetical dimension	Host’s temporal dimension	Host identity	Changing watering regime
		[1]						Review of drought effect
		[2, 3]	Higher compositional variance in early stage	Root, rhizosphere, soil (*)	Four genotypes (*)	Day 0, 1, 2, 4, 6, 7, 8, 10, 12, 14, 17, 19, 21, 23, 25, 27, 28, 35,42, 49, 56, 63, 70, 77, 84, 91, 98, 105, 112, 119, 126, 133 (*)	Rice	Significant drought effect (*)
		[4]		Root, rhizosphere, soil (*)	Two cultivars (?)	17 weeks (*)	Sorghum	Pre- and post- flowering drought (*)
		[5, 6]	Root		27 lines (*)	Weekly sampling (*)	Maize
		[7]	Leaf		Dissimilarity of SNPs (*)		Maize
		[8]		Leaf, Root (*)	Five genotypes (* in leaf, NS in root)	Two years (*)	Boechera
		[9]	Leaves		Seven Cultivars (NS)	Weekly sampling (*)	Bean, soybean, canola
		[10]	Bacteria	Root, rhizosphere, soil (*)	Three ecotypes (*)	6, 12, 28 weeks (*)	Arabis
		[11]		Root, rhizosphere, soil (*)	Eight accessions (*)		Arabidopsis
		[12]		Root, rhizosphere, soil (*)	Two accessions (*)		Arabidopsis
		[13]	Root; Higher compositional variance in early stage			Day 0, 1, 2, 3, 5, 7, 10, 14 and Weekly since then (*)	Rice
		[14]	Leaf; Higher compositional variance in early stage			11 sampling times by every 4-6 days (*)	Arabidopsis
		[15]	Flower;			5 sampling times by every two days (*)	Apple
			Higher compositional variance in early stage
		[16]	Bacteria	Root		Five samplings by every three weeks (*)	Avena
		[17]	Bacteria		Dissimilarity of SSR (NS)		Populus
		[18]	Root			Seedling, vegetative, bolting, flowering (*)	Arabidopsis
		[19]	Higher compositional variance in early stage			Vegetative, flowering, mature (*)	Soybean
		[20]		Soil, leaf (*)			Rice
		[21]	Bacteria			Monthly over three years (*)	Six marine sponge species
		[22]	Leaf		55 genotypes (*)		Arabidopsis
		1	Naylor, D. and D. Coleman-Derr, Drought stress and root-associated bacterial communities. Front. Plant Sci., 2018. 8(2223): p. 2223.
		2	Edwards, J.A., et al., Compositional shifts in root-associated bacterial and archaeal microbiota track the plant life cycle in field-grown rice. PLOS Biol., 2018. 16(2): p. e2003862.
		3	Edwards, J., et al., Structure, variation, and assembly of the root-associated microbiomes of rice. Proc. Natl. Acad. Sci. U. S. A., 2015. 112(8): p. E911–E920.
		4	Xu, L., et al., Drought delays development of the sorghum root microbiome and enriches for monoderm bacteria. Proc. Natl. Acad. Sci. U. S. A., 2018. 115(18): p. E4284–E4293.
		5	Walters, W.A., et al., Large-scale replicated field study of maize rhizosphere identifies heritable microbes. Proc. Natl. Acad. Sci. U. S. A., 2018. 115(28): p. 7368–7373.
		6	Peiffer, J.A., et al., Diversity and heritability of the maize rhizosphere microbiome under field conditions. Proc. Natl. Acad. Sci. U. S. A., 2013. 110(16): p. 6548–6553.
		7	Wallace, J.G., K.A. Kremling, and E.S. Buckler, Quantitative genetic analysis of the maize leaf microbiome. bioRxiv, 2018.
		8	Wagner, M.R., et al., Host genotype and age shape the leaf and root microbiomes of a wild perennial plant. Nat. Commun., 2016. 7: p. 12151.
		9	Copeland, J.K., et al., Seasonal community succession of the phyllosphere microbiome. Mol. Plant Microbe Interact., 2015. 28(3): p. 274–285.
		10	Dombrowski, N., et al., Root microbiota dynamics of perennial Arabis alpina are dependent on soil residence time but independent of flowering time. ISME J., 2017. 11(1): p. 43–55.
		11	Lundberg, D.S., et al., Defining the core Arabidopsis thaliana root microbiome. Nature, 2012. 488(7409): p. 86–90.
		12	Bulgarelli, D., et al., Revealing structure and assembly cues for Arabidopsis root-inhabiting bacterial microbiota. Nature, 2012. 488(7409): p. 91–95.
		13	Zhang, J., et al., Root microbiota shift in rice correlates with resident time in the field and developmental stage. Sci. China Life Sci., 2018. 61(6): p. 613–621.
		14	Maignien, L., et al., Ecological succession and stochastic variation in the assembly of Arabidopsis thaliana phyllosphere communities. mBio, 2014. 5(1): p. e00682-13.
		15	Shade, A., P.S. McManus, and J. Handelsman, Unexpected diversity during community succession in the apple flower microbiome. mBio, 2013. 4(2): p. e00602-12.
		16	Shi, S., et al., Successional trajectories of rhizosphere bacterial communities over consecutive seasons. mBio, 2015. 6(4): p. e00746.
		17	Shakya, M., et al., A multifactor analysis of fungal and bacterial community structure in the root microbiome of mature Populus deltoides trees. PLOS ONE, 2013. 8(10): p. e76382.
		18	Chaparro, J.M., D.V. Badri, and J.M. Vivanco, Rhizosphere microbiome assemblage is affected by plant development. ISME J., 2013. 8: p. 790.
		19	Sugiyama, A., et al., Changes in the bacterial community of soybean rhizospheres during growth in the field. PLOS ONE, 2014. 9(6): p. e100709.
		20	Ren, G., et al., Response of soil, leaf endosphere and phyllosphere bacterial communities to elevated CO2 and soil temperature in a rice paddy. Plant Soil, 2015. 392(1): p. 27-44.
		21	Bjork, J.R., et al., The dynamic core microbiome: Structure, dynamics and stability. bioRxiv, 2018.
		22	Bodenhausen, N., et al., A synthetic community approach reveals plant genotypes affecting the phyllosphere microbiota. PLOS Genet., 2014. 10(4): p. e1004283.
