# Supplementary material for: Fungal community assembly in drought-stressed sorghum shows stochasticity, selection, and universal ecological dynamics
Source: Nat Commun. 2020 Jan 7;11:34. doi: 10.1038/s41467-019-13913-9 (PMC6946711; doi:10.1038/s41467-019-13913-9)
Supplement: Supplementary file 6 — Supplementary Data 3 [file 41467_2019_13913_MOESM6_ESM.xlsx]

## Sheet: Sheet1
		Supplementary Data 3 Fungal identification in this study
		OTUs	Accession	Guild	Phylum	Class	Order	Family	Genus
		OTU1	MK018174	Saprotroph	Ascomycota	Dothideomycetes	Capnodiales	Davidiellaceae	Cladosporium
		OTU2	MK018175	Plant pathogen	Ascomycota	.	.	.	Setophoma
		OTU4	MK018177	Plant pathogen	Ascomycota	Dothideomycetes	Pleosporales	Pleosporaceae	Alternaria
		OTU5	MK018176	Endophyte	Ascomycota	Sordariomycetes	Hypocreales	.	Acremonium
		OTU6	MK018178	Plant pathogen	Ascomycota	Sordariomycetes	Hypocreales	Nectriaceae	Fusarium
		OTU7	MK018186	Plant pathogen	Ascomycota	Dothideomycetes	Pleosporales	Pleosporaceae	Alternaria
		OTU8	MK018187	Saprotroph	Basidiomycota	Agaricomycetes	Polyporales	Meruliaceae	Gloeoporus
		OTU9	MK018192	Saprotroph	Basidiomycota	Agaricomycetes	Polyporales	Meruliaceae	Gloeoporus
		OTU10	MK018190	Yeast	Basidiomycota	Tremellomycetes	Filobasidiales	Filobasidiaceae	Filobasidium
		OTU11	MK018203	Plant pathogen	Ascomycota	Dothideomycetes	Pleosporales	Pleosporaceae	Epicoccum
		OTU12	MK018184	Saprotroph	Ascomycota	Eurotiomycetes	Eurotiales	Trichocomaceae	Talaromyces
		OTU13	MK018194	Saprotroph	Ascomycota	Dothideomycetes	Pleosporales	Sporormiaceae	Preussia
		OTU14	MK018204	Yeast	Basidiomycota	Cystobasidiomycetes	.	Symmetrosporaceae	Symmetrospora
		OTU15	MK018196	Yeast	Basidiomycota	Ustilaginomycetes	Ustilaginales	Ustilaginaceae	Ustilago
		OTU16	MK018180	Plant pathogen	Ascomycota	Sordariomycetes	Hypocreales	Nectriaceae	Fusarium
		OTU17	MK018181	Plant pathogen	Ascomycota	.	.	.	Acrophialophora
		OTU18	MK018179	Plant pathogen	Ascomycota	Sordariomycetes	Hypocreales	Nectriaceae	Gibberella
		OTU19	MK018188	Plant pathogen	Ascomycota	Sordariomycetes	Hypocreales	.	Sarocladium
		OTU20	MK018191	Plant pathogen	Ascomycota	Sordariomycetes	Sordariales	.	Monosporascus
		OTU21	MK018209	Saprotroph	Ascomycota	Pezizomycetes	Pezizales	Ascobolaceae	Ascobolus
		OTU22	MK018193	Endophyte	Ascomycota	Dothideomycetes	Pleosporales	.	Periconia
		OTU23	MK018198	Saprotroph	Ascomycota	Sordariomycetes	Hypocreales	.	Stachybotrys
		OTU24	MK018205	Yeast	Basidiomycota	Tremellomycetes	Tremellales	.	Cryptococcus
		OTU25	MK018211	Plant pathogen	Ascomycota	Dothideomycetes	Pleosporales	.	Phoma
		OTU26	MK018202	Yeast	Basidiomycota	Microbotryomycetes	Sporidiobolales	.	Sporobolomyces
		OTU27	MK018216	Plant pathogen	Ascomycota	Dothideomycetes	Pleosporales	Pleosporaceae	Alternaria
		OTU28	MK018185	Saprotroph	Ascomycota	Sordariomycetes	Sordariales	Chaetomiaceae	Chaetomium
		OTU29	MK018207	Saprotroph	Mucoromycota	Mucoromycotina	Mucorales	Rhizopodaceae	Rhizopus
		OTU30	MK018319	Saprotroph	Basidiomycota	Agaricomycetes	Agaricales	Entolomataceae	Clitopilus
		OTU31	MK018182	Saprotroph	Ascomycota	Sordariomycetes	Sordariales	Chaetomiaceae	Chaetomium
		OTU32	MK018183	Plant pathogen	Ascomycota	Sordariomycetes	Hypocreales	Nectriaceae	Fusarium
		OTU33	MK018220	Yeast	Ascomycota	Dothideomycetes	Dothideales	Dothioraceae	Aureobasidium
		OTU34	MK018197	Saprotroph	Ascomycota	Sordariomycetes	Hypocreales	Stachybotriaceae	Achroiostachys
		OTU35	MK018189	Saprotroph	Ascomycota	Sordariomycetes	Hypocreales	Stachybotriaceae	Striaticonidium
		OTU36	MK018221	Saprotroph	Ascomycota	Pezizomycetes	Pezizales	Pyronemataceae	Pseudaleuria
		OTU37	MK018212	Saprotroph	Ascomycota	Sordariomycetes	Sordariales	Lasiosphaeriaceae	Zopfiella
		OTU38	MK018218	Saprotroph	Ascomycota	Sordariomycetes	Xylariales	Xylariaceae	Arthroxylaria
		OTU39	MK018235	Saprotroph	Ascomycota	Sordariomycetes	Sordariales	Chaetomiaceae	Zopfiella
		OTU40	MK018206	Endophyte	Ascomycota	Sordariomycetes	Hypocreales	.	Acremonium
		OTU41	MK018199	Plant pathogen	Ascomycota	Sordariomycetes	Hypocreales	Nectriaceae	Fusarium
		OTU42	MK018232	Saprotroph	Mucoromycota	Mucoromycotina	Mucorales	Mucoraceae	Actinomucor
		OTU43	MK018284	Yeast	Basidiomycota	Tremellomycetes	Tremellales	.	Cryptococcus
		OTU44	MK018224	Plant pathogen	Ascomycota	Dothideomycetes	Pleosporales	Pleosporaceae	Curvularia
		OTU45	MK018243	Plant pathogen	Basidiomycota	Agaricomycetes	Corticiales	Corticiaceae	Waitea
		OTU46	MK018217	Endophyte	Ascomycota	Eurotiomycetes	Eurotiales	.	Thermomyces
		OTU47	MK018223	Saprotroph	Ascomycota	Sordariomycetes	Sordariales	Chaetomiaceae	Chaetomium
		OTU48	MK018239	Saprotroph	Ascomycota	Leotiomycetes	.	.	Geomyces
		OTU49	MK018241	Plant pathogen	Ascomycota	Dothideomycetes	Botryosphaeriales	Botryosphaeriaceae	Macrophomina
		OTU50	MK018214	Yeast	Basidiomycota	Tremellomycetes	Filobasidiales	Filobasidiaceae	.
		OTU51	MG008508	Arbuscular mycorrhizal	Mucoromycota	Glomeromycotina	Glomerales	Glomeraceae	Rhizophagus
		OTU52	MK018226	Saprotroph	Mucoromycota	Mortierellomycotina	Mortierellales	Mortierellaceae	Mortierella
		OTU53	MK018254	Plant pathogen	Ascomycota	Dothideomycetes	Pleosporales	Pleosporaceae	Stemphylium
		OTU54	MK018273	Saprotroph	Ascomycota	Sordariomycetes	Sordariales	Chaetomiaceae	Trichocladium
		OTU55	MK018229	Saprotroph	Basidiomycota	Agaricomycetes	Agaricales	Bolbitiaceae	Panaeolus
		OTU56	MK018228	Saprotroph	Basidiomycota	Agaricomycetes	Auriculariales	.	Oliveonia
		OTU57	MK018265	Saprotroph	Ascomycota	Pezizomycetes	Pezizales	Ascobolaceae	Ascobolus
		OTU58	MK018237	Endophyte	Ascomycota	Dothideomycetes	Botryosphaeriales	Incertae sedis	Camarosporium
		OTU59	MK018200	Saprotroph	Ascomycota	Sordariomycetes	Sordariales	Chaetomiaceae	Chaetomium
		OTU60	MK018247	Saprotroph	Ascomycota	Sordariomycetes	Hypocreales	.	.
		OTU61	MK018255	Yeast	Basidiomycota	Tremellomycetes	Tremellales	.	Papiliotrema
		OTU62	MK018231	Saprotroph	Mucoromycota	Mortierellomycotina	Mortierellales	Mortierellaceae	Mortierella
		OTU63	MK018287	Plant pathogen	Ascomycota	Sordariomycetes	Xylariales	.	Microdochium
		OTU64	MK018246	Saprotroph	Ascomycota	Eurotiomycetes	Onygenales	Gymnoascaceae	Leucothecium
		OTU65	MK018201	Saprotroph	Ascomycota	Sordariomycetes	Sordariales	Chaetomiaceae	Corynascus
		OTU66	MK018234	Saprotroph	Ascomycota	Eurotiomycetes	Eurotiales	Trichocomaceae	Talaromyces
		OTU67	MK018275	Saprotroph	Basidiomycota	Agaricomycetes	Agaricales	Entolomataceae	Entoloma
		OTU68	MK018233	Yeast	Basidiomycota	Tremellomycetes	.	.	.
		OTU69	MK018293	Yeast	Basidiomycota	Tremellomycetes	Tremellales	.	Naganishia
		OTU70	MG008509	Arbuscular mycorrhizal	Mucoromycota	Glomeromycotina	Glomerales	Claroideoglomeraceae	Claroideoglomus
		OTU71	MK018286	Yeast	Basidiomycota	Tremellomycetes	.	.	.
		OTU72	MK018309	Saprotroph	Basidiomycota	Agaricomycetes	Agaricales	Bolbitiaceae	Conocybe
		OTU73	MK018208	Saprotroph	Ascomycota	Sordariomycetes	Sordariales	Chaetomiaceae	Trichocladium
		OTU74	MK018258	Saprotroph	Ascomycota	Eurotiomycetes	Onygenales	Gymnoascaceae	Gymnoascus
		OTU75	MK018272	Unidentified & others	Basidiomycota	Agaricomycetes	Cantharellales	Cantharellales.fam.Incertae.sedis	Minimedusa
		OTU76	MK018222	Saprotroph	Ascomycota	Sordariomycetes	Sordariales	Chaetomiaceae	Chaetomium
		OTU77	MK018262	Saprotroph	Ascomycota	Dothideomycetes	Pleosporales	Sporormiaceae	Preussia
		OTU78	MK018268	Plant pathogen	Chytridiomycota	Chytridiomycetes	Spizellomycetales	Spizellomycetaceae	Triparticalcar
		OTU79	MK018308	Yeast	Basidiomycota	Ustilaginomycetes	Ustilaginales	Ustilaginaceae	Sporisorium
		OTU80	MK018291	Unidentified & others	Chytridiomycota	.	.	.	.
		OTU81	MK018210	Saprotroph	Ascomycota	Sordariomycetes	Sordariales	Lasiosphaeriaceae	Schizothecium
		OTU82	MK018213	Plant pathogen	Ascomycota	Sordariomycetes	Hypocreales	Nectriaceae	Fusarium
		OTU83	MK018260	Saprotroph	Ascomycota	Dothideomycetes	Capnodiales	Davidiellaceae	Cladosporium
		OTU84	MK018266	Plant pathogen	Ascomycota	Dothideomycetes	Pleosporales	Pleosporaceae	Alternaria
		OTU85	MK018253	Unidentified & others	Ascomycota	Leotiomycetes	.	Myxotrichaceae	Pseudogymnoascus
		OTU86	MK018195	Plant pathogen	Ascomycota	.	.	.	Acrophialophora
		OTU87	MK018261	Plant pathogen	Chytridiomycota	Chytridiomycetes	Spizellomycetales	Spizellomycetaceae	Spizellomyces
		OTU88	MK018259	Yeast	Basidiomycota	Ustilaginomycetes	Ustilaginales	Ustilaginaceae	Pseudozyma
		OTU89	MK018249	Saprotroph	Mucoromycota	Mortierellomycotina	Mortierellales	Mortierellaceae	Mortierella
		OTU90	MK018298	Yeast	Basidiomycota	Microbotryomycetes	Sporidiobolales	.	Rhodotorula
		OTU91	MK018230	Saprotroph	Ascomycota	Sordariomycetes	Sordariales	Lasiosphaeriaceae	Schizothecium
		OTU92	MK018248	Saprotroph	Ascomycota	Sordariomycetes	Sordariales	Chaetomiaceae	Chaetomium
		OTU93	MK018238	Saprotroph	Mucoromycota	Mortierellomycotina	Mortierellales	Mortierellaceae	Mortierella
		OTU94	MK018245	Plant pathogen	Ascomycota	Sordariomycetes	Glomerellales	Plectosphaerellaceae	Gibellulopsis
		OTU95	MK018279	Saprotroph	Ascomycota	Sordariomycetes	Coniochaetales	Coniochaetaceae	Coniochaeta
		OTU96	MK018240	Saprotroph	Ascomycota	Sordariomycetes	Sordariales	Chaetomiaceae	Chaetomium
		OTU97	MK018242	Saprotroph	Ascomycota	Eurotiomycetes	Eurotiales	Trichocomaceae	Penicillium
		OTU98	MK018297	Saprotroph	Ascomycota	Dothideomycetes	Pleosporales	Lophiostomataceae	Acrocalymma
		OTU99	MK018281	Saprotroph	Basidiomycota	Agaricomycetes	Agaricales	Marasmiaceae	Marasmius
		OTU100	MK018251	Saprotroph	Ascomycota	Sordariomycetes	Hypocreales	Stachybotriaceae	Albifimbria
		OTU101	MK018252	Saprotroph	Ascomycota	Eurotiomycetes	Eurotiales	Trichocomaceae	Aspergillus
		OTU102	MK018280	Saprotroph	Ascomycota	Eurotiomycetes	Onygenales	Onygenaceae	Uncinocarpus
		OTU103	MK018389	Saprotroph	Basidiomycota	Wallemiomycetes	Wallemiales	Wallemiaceae	Wallemia
		OTU104	MK018274	Saprotroph	Ascomycota	Leotiomycetes	.	.	Geomyces
		OTU105	MK018256	Saprotroph	Ascomycota	Eurotiomycetes	Eurotiales	Trichocomaceae	Aspergillus
		OTU106	MK018215	Endophyte	Ascomycota	Sordariomycetes	Sordariales	Lasiosphaeriaceae	Podospora
		OTU107	MK018267	Plant pathogen	Basidiomycota	Agaricomycetes	Corticiales	Corticiaceae	Waitea
		OTU108	MK018295	Saprotroph	Basidiomycota	Agaricomycetes	Agaricales	Psathyrellaceae	Coprinellus
		OTU109	MK018236	Saprotroph	Ascomycota	Sordariomycetes	Hypocreales	.	Geosmithia
		OTU110	MK018320	Saprotroph	Ascomycota	Sordariomycetes	.	.	Myrmecridium
		OTU111	MK018276	Saprotroph	Ascomycota	Eurotiomycetes	Onygenales	Onygenaceae	Chrysosporium
		OTU112	MK018296	Plant pathogen	Ascomycota	Dothideomycetes	Pleosporales	Pleosporaceae	Curvularia
		OTU113	MK018398	Saprotroph	Ascomycota	Sordariomycetes	Microascales	Microascaceae	Petriella
		OTU114	MK018250	Saprotroph	Mucoromycota	Mortierellomycotina	Mortierellales	Mortierellaceae	Mortierella
		OTU115	MK018352	Saprotroph	Basidiomycota	Agaricomycetes	Agaricales	Psathyrellaceae	Coprinellus
		OTU116	MK018303	Yeast	Basidiomycota	Ustilaginomycetes	Ustilaginales	Ustilaginaceae	Anthracocystis
		OTU117	MK018292	Saprotroph	Ascomycota	Dothideomycetes	Pleosporales	Sporormiaceae	Spororminula
		OTU118	MG008513	Arbuscular mycorrhizal	Mucoromycota	Glomeromycotina	Glomerales	Glomeraceae	Rhizophagus
		OTU119	MK018505	Unidentified & others	Basidiomycota	Agaricomycetes	Agaricales	Amanitaceae	Amanita
		OTU120	MK018342	Unidentified & others	unidentified	.	.	.	.
		OTU121	MK018384	Endophyte	Ascomycota	Sordariomycetes	Sordariales	Lasiosphaeriaceae	Podospora
		OTU122	MK018219	Saprotroph	Ascomycota	Eurotiomycetes	Eurotiales	Trichocomaceae	Talaromyces
		OTU123	MK018354	Saprotroph	Ascomycota	Sordariomycetes	Hypocreales	.	.
		OTU124	MK018358	Yeast	Basidiomycota	Tremellomycetes	Tremellales	.	Cryptococcus
		OTU125	MK018429	Saprotroph	Basidiomycota	Agaricomycetes	Agaricales	Marasmiaceae	Marasmius
		OTU126	MG008520	Arbuscular mycorrhizal	Mucoromycota	Glomeromycotina	.	.	.
		OTU127	MK018289	Saprotroph	Ascomycota	Eurotiomycetes	Eurotiales	Trichocomaceae	Aspergillus
		OTU128	MK018330	Saprotroph	Basidiomycota	Agaricomycetes	Agaricales	Tricholomataceae	Arrhenia
		OTU129	MK018311	Saprotroph	Ascomycota	Sordariomycetes	Sordariales	Sordariaceae	Sordaria
		OTU130	MK018301	Saprotroph	Ascomycota	Dothideomycetes	Pleosporales	Sporormiaceae	Preussia
		OTU131	MK018530	Saprotroph	Chytridiomycota	Blastocladiomycetes	Blastocladiales	Catenariaceae	Catenaria
		OTU132	MG008515	Arbuscular mycorrhizal	Mucoromycota	Glomeromycotina	Glomerales	Glomeraceae	Rhizophagus
		OTU133	MG008516	Arbuscular mycorrhizal	Mucoromycota	Glomeromycotina	.	.	.
		OTU134	MK018270	Endophyte	Ascomycota	Sordariomycetes	Sordariales	Lasiosphaeriaceae	Podospora
		OTU135	MK018324	Yeast	Basidiomycota	Tremellomycetes	Tremellales	.	Naganishia
		OTU136	MK018277	Saprotroph	Basidiomycota	Agaricomycetes	Auriculariales	Auriculariaceae	Auricularia
		OTU137	MK018307	Saprotroph	Ascomycota	Eurotiomycetes	Eurotiales	Trichocomaceae	Aspergillus
		OTU138	MK018263	Saprotroph	Ascomycota	Sordariomycetes	Sordariales	Chaetomiaceae	Thielavia
		OTU139	MK018341	Yeast	Basidiomycota	Microbotryomycetes	Sporidiobolales	Sporidiobolaceae	Sporidiobolus
		OTU140	MK018359	Saprotroph	Basidiomycota	Agaricomycetes	Agaricales	Psathyrellaceae	Coprinopsis
		OTU141	MK018323	Saprotroph	Ascomycota	Eurotiomycetes	Onygenales	Onygenaceae	Chrysosporium
		OTU142	MK018327	Saprotroph	Ascomycota	Leotiomycetes	Helotiales	.	Scytalidium
		OTU143	MK018315	Saprotroph	Basidiomycota	Agaricomycetes	Agaricales	Bolbitiaceae	Conocybe
		OTU144	MK018316	Saprotroph	Ascomycota	Pezizomycetes	Pezizales	Pezizaceae	Peziza
		OTU145	MK018380	Yeast	Basidiomycota	Tremellomycetes	Cystofilobasidiales	Cystofilobasidiaceae	Cystofilobasidium
		OTU146	MK018479	Plant pathogen	Chytridiomycota	Chytridiomycetes	Chytridiales	Chytridiaceae	Phlyctochytrium
		OTU147	MK018321	Saprotroph	Mucoromycota	Mortierellomycotina	Mortierellales	Mortierellaceae	Mortierella
		OTU148	MK018347	Saprotroph	Ascomycota	Sordariomycetes	Sordariales	Lasiosphaeriaceae	Cercophora
		OTU149	MK018326	Plant pathogen	Chytridiomycota	Chytridiomycetes	Spizellomycetales	Spizellomycetaceae	Spizellomyces
		OTU150	MG008511	Arbuscular mycorrhizal	Mucoromycota	Glomeromycotina	Glomerales	Glomeraceae	Rhizophagus
		OTU151	MK018322	Unidentified & others	Ascomycota	Orbiliomycetes	Orbiliales	Orbiliales.fam.Incertae.sedis	Vermispora
		OTU152	MK018340	Saprotroph	Ascomycota	Sordariomycetes	Microascales	Microascaceae	Trichurus
		OTU153	MK018351	Saprotroph	Basidiomycota	Agaricomycetes	Auriculariales	Auriculariaceae	Auricularia
		OTU154	MK018356	Saprotroph	Basidiomycota	Agaricomycetes	Agaricales	Psathyrellaceae	Coprinopsis
		OTU155	MK018387	Yeast	Basidiomycota	Ustilaginomycetes	Ustilaginales	Ustilaginaceae	Ustilago
		OTU156	MK018317	Saprotroph	Ascomycota	Sordariomycetes	Microascales	Microascaceae	Petriella
		OTU157	MK018346	Saprotroph	Mucoromycota	Mortierellomycotina	Mortierellales	Mortierellaceae	Mortierella
		OTU158	MK018288	Saprotroph	Ascomycota	.	.	.	Ochroconis
		OTU159	MK018333	Saprotroph	Ascomycota	Eurotiomycetes	Eurotiales	Trichocomaceae	Aspergillus
		OTU160	MK018348	Plant pathogen	Ascomycota	Dothideomycetes	Pleosporales	Leptosphaeriaceae	Leptosphaeria
		OTU161	MG008514	Arbuscular mycorrhizal	Mucoromycota	Glomeromycotina	Glomerales	Glomeraceae	Rhizophagus
		OTU162	MK018304	Saprotroph	Ascomycota	Sordariomycetes	Hypocreales	Hypocreaceae	Trichoderma
		OTU163	MK018302	Plant pathogen	Chytridiomycota	Chytridiomycetes	Rhizophydiales	Alphamycetaceae	Betamyces
		OTU164	MK018334	Saprotroph	Ascomycota	Eurotiomycetes	Onygenales	Gymnoascaceae	Leucothecium
		OTU165	MK018503	Saprotroph	Basidiomycota	Agaricomycetes	Agaricales	Bolbitiaceae	Bolbitius
		OTU166	MG008510	Arbuscular mycorrhizal	Mucoromycota	Glomeromycotina	Glomerales	Glomeraceae	Rhizophagus
		OTU167	MK018306	Saprotroph	Ascomycota	Sordariomycetes	Sordariales	Chaetomiaceae	Thielavia
		OTU168	MK018299	Saprotroph	Ascomycota	Sordariomycetes	Xylariales	Xylariaceae	Coniolariella
		OTU169	MK018282	Saprotroph	Ascomycota	.	.	.	Monocillium
		OTU170	MK018225	Endophyte	Ascomycota	Sordariomycetes	Sordariales	Lasiosphaeriaceae	Podospora
		OTU171	MK018305	Saprotroph	Ascomycota	Eurotiomycetes	Eurotiales	Trichocomaceae	Aspergillus
		OTU172	MK018353	Plant pathogen	Ascomycota	Sordariomycetes	Hypocreales	Nectriaceae	Fusarium
		OTU173	MK018257	Saprotroph	Ascomycota	Sordariomycetes	Hypocreales	.	Emericellopsis
		OTU174	MK018408	Plant pathogen	Ascomycota	Dothideomycetes	Pleosporales	Pleosporaceae	Curvularia
		OTU175	MK018378	Plant pathogen	Basidiomycota	Agaricomycetes	Cantharellales	Ceratobasidiaceae	Rhizoctonia
		OTU176	MK018368	Saprotroph	Basidiomycota	Agaricomycetes	Agaricales	Bolbitiaceae	Conocybe
		OTU177	MK018344	Saprotroph	Ascomycota	Eurotiomycetes	Eurotiales	Trichocomaceae	Penicillium
		OTU178	MK018332	Plant pathogen	Chytridiomycota	Blastocladiomycetes	Blastocladiales	Physodermataceae	Paraphysoderma
		OTU179	MK018339	Saprotroph	Ascomycota	Eurotiomycetes	Eurotiales	Trichocomaceae	Penicillium
		OTU180	MK018588	Saprotroph	Basidiomycota	Agaricomycetes	Agaricales	Tricholomataceae	Melanoleuca
		OTU181	MK018391	Yeast	Basidiomycota	Tremellomycetes	Holtermanniales	.	Holtermanniella
		OTU182	MK018335	Plant pathogen	Ascomycota	Sordariomycetes	Diaporthales	Valsaceae	.
		OTU183	MK018390	Saprotroph	Ascomycota	Dothideomycetes	Pleosporales	Melanommataceae	Astrosphaeriella
		OTU184	MK018271	Plant pathogen	Ascomycota	Sordariomycetes	Hypocreales	Nectriaceae	Fusarium
		OTU185	MK018381	Saprotroph	Basidiomycota	Agaricomycetes	Agaricales	Bolbitiaceae	Conocybe
		OTU186	MK018300	Unidentified & others	Ascomycota	Sordariomycetes	Sordariales	.	Madurella
		OTU187	MK018325	Plant pathogen	Basidiomycota	Agaricomycetes	Polyporales	Sparassidaceae	Sparassis
		OTU188	MK018338	Saprotroph	Ascomycota	Sordariomycetes	Sordariales	Lasiosphaeriaceae	Cladorrhinum
		OTU189	MK018366	Saprotroph	Ascomycota	Leotiomycetes	Helotiales	.	Scytalidium
		OTU190	MK018552	Yeast	Basidiomycota	Ustilaginomycetes	Ustilaginales	Ustilaginaceae	Anthracocystis
		OTU191	MK018401	Saprotroph	Ascomycota	Sordariomycetes	Xylariales	Xylariaceae	Coniolariella
		OTU192	MK018422	Plant pathogen	Basidiomycota	Agaricomycetes	Cantharellales	Ceratobasidiaceae	Thanatephorus
		OTU193	MK018365	Saprotroph	Ascomycota	Sordariomycetes	Microascales	Microascaceae	Scedosporium
		OTU194	MK018445	Saprotroph	Chytridiomycota	Chytridiomycetes	Rhizophlyctidales	Rhizophlyctidaceae	Rhizophlyctis
		OTU195	MK018318	Plant pathogen	Basidiomycota	Agaricomycetes	Russulales	Peniophoraceae	Peniophora
		OTU196	MK018400	Saprotroph	Ascomycota	.	.	.	Hansfordia
		OTU197	MK018264	Unidentified & others	unidentified	.	.	.	.
		OTU198	MK018329	Plant pathogen	Ascomycota	Dothideomycetes	Pleosporales	Pleosporaceae	Curvularia
		OTU199	MK018438	Yeast	Basidiomycota	Cystobasidiomycetes	.	Buckleyzymaceae	Buckleyzyma
		OTU200	MK018405	Unidentified & others	Ascomycota	Sordariomycetes	.	Plectosphaerellaceae	Sodiomyces
		OTU201	MK018343	Saprotroph	Ascomycota	Sordariomycetes	Sordariales	Chaetomiaceae	Mycothermus
		OTU202	MK018457	Saprotroph	Ascomycota	Pezizomycetes	Pezizales	Ascobolaceae	Ascobolus
		OTU203	MK018377	Saprotroph	Basidiomycota	Agaricomycetes	Agaricales	Psathyrellaceae	Coprinopsis
		OTU204	MK018409	Saprotroph	Basidiomycota	Agaricomycetes	Agaricales	Psathyrellaceae	Coprinopsis
		OTU205	MK018285	Endophyte	Ascomycota	Sordariomycetes	Hypocreales	.	Acremonium
		OTU206	MG008517	Arbuscular mycorrhizal	Mucoromycota	Glomeromycotina	Glomerales	Glomeraceae	Glomus
		OTU207	MK018294	Plant pathogen	Ascomycota	Sordariomycetes	Magnaporthales	Magnaporthaceae	Magnaporthiopsis
		OTU208	MK018278	Unidentified & others	Ascomycota	Dothideomycetes	Pleosporales	Pleosporales.fam.Incertae.sedis	Wettsteinina
		OTU209	MK018469	Yeast	Basidiomycota	Ustilaginomycetes	Ustilaginales	Ustilaginaceae	Anthracocystis
		OTU210	MK018471	Unidentified & others	Chytridiomycota	.	.	.	.
		OTU211	MK018417	Yeast	Basidiomycota	Tremellomycetes	Tremellales	.	Cryptococcus
		OTU212	MK018290	Unidentified & others	Ascomycota	Sordariomycetes	Hypocreales	Cordycipitaceae	Beauveria
		OTU213	MG008518	Arbuscular mycorrhizal	Mucoromycota	Glomeromycotina	Glomerales	Glomeraceae	Rhizophagus
		OTU214	MK018404	Unidentified & others	Basidiomycota	Agaricomycetes	Agaricales	Hydnangiaceae	Laccaria
		OTU216	MK018434	Saprotroph	Mucoromycota	Mortierellomycotina	Mortierellales	Mortierellaceae	Mortierella
		OTU217	MK018364	Saprotroph	Chytridiomycota	Chytridiomycetes	Rhizophlyctidales	Rhizophlyctidaceae	Rhizophlyctis
		OTU218	MK018472	Saprotroph	Basidiomycota	Agaricomycetes	Agaricales	Stephanosporaceae	Cristinia
		OTU219	MK018621	Unidentified & others	Ascomycota	.	.	.	.
		OTU220	MK018349	Unidentified & others	Ascomycota	Sordariomycetes	Hypocreales	Ophiocordycipitaceae	Ophiocordyceps
		OTU221	MK018331	Saprotroph	Ascomycota	Eurotiomycetes	Onygenales	Ajellomycetaceae	Spiromastix
		OTU222	MK018379	Saprotroph	Ascomycota	Eurotiomycetes	Eurotiales	Aspergillaceae	Aspergillus
		OTU223	MK018431	Plant pathogen	Chytridiomycota	Blastocladiomycetes	Blastocladiales	Physodermataceae	Paraphysoderma
		OTU224	MG008524	Arbuscular mycorrhizal	Mucoromycota	Glomeromycotina	Glomerales	Glomeraceae	Glomus
		OTU225	MK018386	Saprotroph	Ascomycota	Eurotiomycetes	Onygenales	Onygenaceae	Chrysosporium
		OTU226	MK018415	Saprotroph	Ascomycota	Eurotiomycetes	Onygenales	Onygenaceae	Polytolypa
		OTU227	MK018517	Saprotroph	Basidiomycota	Agaricomycetes	Agaricales	Agaricaceae	Cyathus
		OTU228	MK018385	Unidentified & others	Ascomycota	Dothideomycetes	Pleosporales	Lentitheciaceae	Poaceascoma
		OTU229	MG008525	Arbuscular mycorrhizal	Mucoromycota	Glomeromycotina	.	.	.
		OTU230	MK018394	Endophyte	Ascomycota	Dothideomycetes	Pleosporales	.	Periconia
		OTU231	MK018361	Plant pathogen	Basidiomycota	Agaricomycetes	Polyporales	Sparassidaceae	Sparassis
		OTU232	MK018360	Saprotroph	Basidiomycota	Agaricomycetes	Russulales	Stephanosporaceae	Cristinia
		OTU233	MK018363	Saprotroph	Ascomycota	Pezizomycetes	Pezizales	Pyronemataceae	Boubovia
		OTU234	MK018393	Yeast	Basidiomycota	Cystobasidiomycetes	.	.	.
		OTU235	MK018371	Saprotroph	Ascomycota	Eurotiomycetes	Onygenales	Onygenaceae	Chrysosporium
		OTU236	MK018392	Unidentified & others	Ascomycota	Eurotiomycetes	Onygenales	.	Myceliophthora
		OTU237	MK018474	Unidentified & others	Ascomycota	Orbiliomycetes	Orbiliales	Orbiliales.fam.Incertae.sedis	Vermispora
		OTU238	MK018419	Yeast	Basidiomycota	Tremellomycetes	Tremellales	.	Naganishia
		OTU239	MK018421	Endophyte	Ascomycota	Sordariomycetes	Sordariales	Lasiosphaeriaceae	Podospora
		OTU240	MK018481	Unidentified & others	Ascomycota	Dothideomycetes	.	.	.
		OTU241	MK018367	Plant pathogen	Ascomycota	Sordariomycetes	Xylariales	Hyponectriaceae	Monographella
		OTU242	MK018455	Saprotroph	Ascomycota	Sordariomycetes	Sordariales	Chaetomiaceae	Thielavia
		OTU243	MK018432	Plant pathogen	Ascomycota	Dothideomycetes	Pleosporales	Pleosporaceae	Bipolaris
		OTU244	MK018459	Saprotroph	Ascomycota	Dothideomycetes	Pleosporales	Didymosphaeriaceae	Pseudopithomyces
		OTU245	MK018465	Unidentified & others	Ascomycota	.	.	.	.
		OTU246	MK018314	Saprotroph	Ascomycota	Eurotiomycetes	Onygenales	Onygenaceae	Chrysosporium
		OTU247	MK018475	Unidentified & others	unidentified	.	.	.	.
		OTU248	MK018453	Plant pathogen	Chytridiomycota	Chytridiomycetes	Spizellomycetales	Spizellomycetaceae	Spizellomyces
		OTU249	MK018433	Saprotroph	Mucoromycota	Mucoromycotina	Mucorales	Rhizopodaceae	Rhizopus
		OTU250	MK018436	Plant pathogen	Ascomycota	Dothideomycetes	Pleosporales	Pleosporaceae	Alternaria
		OTU251	MG008521	Arbuscular mycorrhizal	Mucoromycota	Glomeromycotina	Glomerales	Glomeraceae	.
		OTU252	MK018383	Saprotroph	Ascomycota	.	.	.	Parasympodiella
		OTU253	MG008512	Arbuscular mycorrhizal	Mucoromycota	Glomeromycotina	Glomerales	Glomeraceae	Funneliformis
		OTU254	MK018494	Yeast	Basidiomycota	Tremellomycetes	Tremellales	.	Papiliotrema
		OTU255	MK018437	Unidentified & others	Ascomycota	Orbiliomycetes	Orbiliales	Orbiliales.fam.Incertae.sedis	Vermispora
		OTU256	MK018543	Yeast	Basidiomycota	Microbotryomycetes	Sporidiobolales	.	Sporobolomyces
		OTU257	MK018410	Yeast	Basidiomycota	Ustilaginomycetes	Ustilaginales	Ustilaginaceae	Sporisorium
		OTU258	MK018460	Unidentified & others	unidentified	.	.	.	.
		OTU259	MK018424	Plant pathogen	Chytridiomycota	Spizellomycetes	Spizellomycetales	Spizellomycetaceae	Spizellomyces
		OTU261	MK018355	Saprotroph	Ascomycota	Sordariomycetes	Sordariales	Lasiosphaeriaceae	Cladorrhinum
		OTU263	MK018428	Saprotroph	Mucoromycota	Mortierellomycotina	Mortierellales	Mortierellaceae	Mortierella
		OTU264	MK018395	Unidentified & others	Ascomycota	Sordariomycetes	Hypocreales	Cordycipitaceae	Beauveria
		OTU265	MK018509	Saprotroph	Chytridiomycota	Chytridiomycetes	Rhizophlyctidales	Rhizophlyctidaceae	Rhizophlyctis
		OTU266	MK018337	Saprotroph	Ascomycota	Sordariomycetes	Sordariales	Chaetomiaceae	Humicola
		OTU267	MK018345	Saprotroph	Ascomycota	Sordariomycetes	Sordariales	Chaetomiaceae	Chaetomium
		OTU268	MK018328	Saprotroph	Basidiomycota	Agaricomycetes	Agaricales	Psathyrellaceae	Cystoagaricus
		OTU270	MK018448	Unidentified & others	unidentified	.	.	.	.
		OTU271	MK018604	Saprotroph	Chytridiomycota	Chytridiomycetes	Rhizophlyctidales	Rhizophlyctidaceae	Rhizophlyctis
		OTU272	MK018427	Unidentified & others	unidentified	.	.	.	.
		OTU273	MK018458	Saprotroph	Ascomycota	Sordariomycetes	Sordariales	Chaetomiaceae	Zopfiella
		OTU274	MK018549	Saprotroph	Ascomycota	Pezizomycetes	Pezizales	Pezizaceae	Iodophanus
		OTU275	MK018496	Saprotroph	Ascomycota	Pezizomycetes	Pezizales	Ascobolaceae	Ascobolus
		OTU276	MK018269	Saprotroph	Ascomycota	Pezizomycetes	Pezizales	Pezizaceae	Peziza
		OTU277	MG008529	Arbuscular mycorrhizal	Mucoromycota	Glomeromycotina	Glomerales	Glomeraceae	Glomus
		OTU278	MK018310	Yeast	Basidiomycota	Tremellomycetes	Filobasidiales	Filobasidiaceae	Filobasidium
		OTU279	MK018402	Plant pathogen	Chytridiomycota	Chytridiomycetes	Spizellomycetales	Spizellomycetaceae	Spizellomyces
		OTU280	MK018538	Yeast	Basidiomycota	Microbotryomycetes	Sporidiobolales	Incertae sedis	Rhodotorula
		OTU281	MK018643	Saprotroph	Ascomycota	Sordariomycetes	Microascales	Microascaceae	Scedosporium
		OTU282	MK018489	Yeast	Basidiomycota	Tremellomycetes	Cystofilobasidiales	Cystofilobasidiaceae	Cystofilobasidium
		OTU283	MK018397	Saprotroph	Mucoromycota	Mucoromycotina	Mucorales	Mucoraceae	Actinomucor
		OTU284	MK018449	Plant pathogen	Ascomycota	Sordariomycetes	Xylariales	Hyponectriaceae	Monographella
		OTU285	MK018491	Plant pathogen	Basidiomycota	Entorrhizomycetes	Entorrhizales	Entorrhizaceae	Talbotiomyces
		OTU286	MK018376	Endophyte	Ascomycota	Sordariomycetes	Sordariales	Lasiosphaeriaceae	Podospora
		OTU287	MK018443	Unidentified & others	Ascomycota	Leotiomycetes	Helotiales	.	.
		OTU289	MK018425	Saprotroph	Basidiomycota	Agaricomycetes	Agaricales	Psathyrellaceae	Coprinellus
		OTU290	MK018519	Yeast	Basidiomycota	Tremellomycetes	Filobasidiales	Filobasidiaceae	Filobasidium
		OTU292	MK018766	Saprotroph	Ascomycota	Dothideomycetes	Pleosporales	Sporormiaceae	Preussia
		OTU293	MK018556	Unidentified & others	Chytridiomycota	.	.	.	.
		OTU294	MK018595	Saprotroph	Ascomycota	Eurotiomycetes	Onygenales	Onygenaceae	Mallochia
		OTU295	MK018416	Yeast	Basidiomycota	Microbotryomycetes	.	Chrysozymaceae	Chrysozyma
		OTU296	MK018487	Unidentified & others	Ascomycota	Dothideomycetes	Pleosporales	Pleosporales.fam.Incertae.sedis	Polyschema
		OTU298	MK018463	Saprotroph	Ascomycota	Sordariomycetes	Hypocreales	.	.
		OTU299	MK018513	Unidentified & others	Chytridiomycota	.	.	.	.
		OTU300	MK018439	Plant pathogen	Chytridiomycota	Chytridiomycetes	Spizellomycetales	Spizellomycetaceae	Spizellomyces
		OTU302	MK018553	Saprotroph	Ascomycota	Dothideomycetes	Pleosporales	Didymosphaeriaceae	Laburnicola
		OTU303	MK018382	Unidentified & others	Ascomycota	.	.	.	.
		OTU304	MK018615	Saprotroph	Ascomycota	Eurotiomycetes	Eurotiales	Aspergillaceae	Penicillium
		OTU305	MK018570	Saprotroph	Basidiomycota	Agaricomycetes	Agaricales	Bolbitiaceae	Conocybe
		OTU306	MK018506	Saprotroph	Ascomycota	Lecanoromycetes	Ostropales	Stictidaceae	Cryptodiscus
		OTU307	MK018574	Saprotroph	Basidiomycota	Agaricomycetes	Agaricales	Agaricaceae	Chlorophyllum
		OTU308	MK018531	Saprotroph	Ascomycota	Sordariomycetes	Sordariales	Lasiosphaeriaceae	Cercophora
		OTU309	MK018440	Plant pathogen	Ascomycota	Sordariomycetes	.	Plectosphaerellaceae	Verticillium
		OTU310	MK018488	Plant pathogen	Ascomycota	Leotiomycetes	Helotiales	Sclerotiniaceae	Monilinia
		OTU311	MK018601	Yeast	Ascomycota	Saccharomycetes	Saccharomycetales	.	.
		OTU312	MK018493	Unidentified & others	Ascomycota	Dothideomycetes	.	.	.
		OTU313	MK018444	Yeast	Ascomycota	Dothideomycetes	Dothideales	Aureobasidiaceae	Aureobasidium
		OTU314	MK018525	Saprotroph	Basidiomycota	Agaricomycetes	Geastrales	Geastraceae	Geastrum
		OTU315	MK018571	Plant pathogen	Ascomycota	Dothideomycetes	Pleosporales	Pleosporaceae	Curvularia
		OTU316	MK018562	Endophyte	Ascomycota	Sordariomycetes	Hypocreales	.	Acremonium
		OTU317	MK018461	Saprotroph	Ascomycota	Sordariomycetes	Sordariales	Chaetomiaceae	Chaetomium
		OTU318	MK018446	Saprotroph	Basidiomycota	Agaricomycetes	Cantharellales	Ceratobasidiaceae	Ceratobasidium
		OTU319	MK018430	Saprotroph	Basidiomycota	Agaricomycetes	Agaricales	Entolomataceae	Entoloma
		OTU320	MK018477	Saprotroph	Mucoromycota	Mortierellomycotina	Mortierellales	Mortierellaceae	.
		OTU321	MK018658	Unidentified & others	Ascomycota	.	.	.	.
		OTU322	MK018244	Plant pathogen	Ascomycota	Sordariomycetes	Hypocreales	Nectriaceae	Fusarium
		OTU323	MG008523	Arbuscular mycorrhizal	Mucoromycota	Glomeromycotina	.	.	.
		OTU324	MK018476	Saprotroph	Ascomycota	Sordariomycetes	Melanosporales	Ceratostomataceae	Harzia
		OTU325	MK018369	Saprotroph	Ascomycota	Sordariomycetes	Hypocreales	Hypocreaceae	Trichoderma
		OTU326	MK018485	Plant pathogen	Chytridiomycota	Blastocladiomycetes	Blastocladiales	Physodermataceae	Paraphysoderma
		OTU327	MK018490	Saprotroph	Mucoromycota	Mortierellomycotina	Mortierellales	Mortierellaceae	.
		OTU328	MK018757	Saprotroph	Basidiomycota	Agaricomycetes	Agaricales	Bolbitiaceae	Conocybe
		OTU331	MK018734	Saprotroph	Chytridiomycota	Blastocladiomycetes	Blastocladiales	Catenariaceae	Catenaria
		OTU332	MK018418	Saprotroph	Basidiomycota	Agaricomycetes	Agaricales	Psathyrellaceae	Coprinopsis
		OTU333	MG008533	Arbuscular mycorrhizal	Mucoromycota	Glomeromycotina	Glomerales	Glomeraceae	.
		OTU334	MK018654	Saprotroph	Ascomycota	Sordariomycetes	Trichosphaeriales	.	Nigrospora
		OTU335	MK018589	Saprotroph	Ascomycota	Eurotiomycetes	Eurotiales	Trichocomaceae	Penicillium
		OTU336	MK018540	Unidentified & others	Ascomycota	Pezizomycetes	Pezizales	Pyronemataceae	Pulvinula
		OTU337	MK018500	Plant pathogen	Chytridiomycota	Chytridiomycetes	Spizellomycetales	Spizellomycetaceae	Spizellomyces
		OTU341	MK018527	Saprotroph	Ascomycota	Leotiomycetes	Helotiales	Helotiaceae	Meliniomyces
		OTU342	MK018480	Saprotroph	Mucoromycota	Mucoromycotina	Mucorales	Mucoraceae	Mucor
		OTU343	MK018450	Unidentified & others	Chytridiomycota	.	.	.	.
		OTU344	MK018483	Saprotroph	Ascomycota	Dothideomycetes	Dothideales	Aureobasidiaceae	Kabatiella
		OTU345	MK018454	Endophyte	Ascomycota	Sordariomycetes	Sordariales	Lasiosphaeriaceae	Podospora
		OTU346	MK018452	Saprotroph	Ascomycota	Sordariomycetes	Hypocreales	Hypocreaceae	Monocillium
		OTU347	MG008527	Arbuscular mycorrhizal	Mucoromycota	Glomeromycotina	Glomerales	Glomeraceae	.
		OTU348	MK018535	Yeast	Ascomycota	Eurotiomycetes	Chaetothyriales	Herpotrichiellaceae	Exophiala
		OTU349	MK018520	Endophyte	Ascomycota	Sordariomycetes	Hypocreales	.	Acremonium
		OTU350	MK018336	Endophyte	Ascomycota	Eurotiomycetes	Eurotiales	Trichocomaceae	Thermomyces
		OTU351	MK018447	Plant pathogen	Ascomycota	Dothideomycetes	Capnodiales	Mycosphaerellaceae	Ramularia
		OTU352	MK018511	Plant pathogen	Ascomycota	Sordariomycetes	Diaporthales	Valsaceae	.
		OTU353	MK018550	Plant pathogen	Ascomycota	Sordariomycetes	Xylariales	Diatrypaceae	Monosporascus
		OTU354	MK018647	Yeast	Ascomycota	Saccharomycetes	Saccharomycetales	.	.
		OTU355	MG008526	Arbuscular mycorrhizal	Mucoromycota	Glomeromycotina	Glomerales	Glomeraceae	.
		OTU356	MK018557	Saprotroph	Basidiomycota	Agaricomycetes	Agaricales	Strophariaceae	Pleuroflammula
		OTU357	MK018610	Saprotroph	Ascomycota	Sordariomycetes	Sordariales	Cephalothecaceae	Cephalotheca
		OTU358	MK018399	Saprotroph	Basidiomycota	Agaricomycetes	Russulales	Stephanosporaceae	Cristinia
		OTU359	MK018532	Saprotroph	Basidiomycota	Agaricomycetes	Auriculariales	Auriculariales.fam.Incertae.sedis	Oliveonia
		OTU360	MK018564	Unidentified & others	Chytridiomycota	Chytridiomycetes	.	.	.
		OTU361	MK018616	Unidentified & others	Ascomycota	Pezizomycetes	Pezizales	Pyronemataceae	Pulvinula
		OTU362	MK018528	Unidentified & others	Chytridiomycota	.	.	.	.
		OTU363	MK018510	Saprotroph	Basidiomycota	Agaricomycetes	Agaricales	Clavariaceae	Clavaria
		OTU364	MK018502	Saprotroph	Ascomycota	Orbiliomycetes	Orbiliales	Orbiliaceae	Arthrobotrys
		OTU365	MK018558	Unidentified & others	unidentified	.	.	.	.
		OTU366	MK018591	Yeast	Basidiomycota	Tremellomycetes	Tremellales	.	Cryptococcus
		OTU367	MK018567	Saprotroph	Ascomycota	Dothideomycetes	Pleosporales	Corynesporascaceae	Corynespora
		OTU368	MK018565	Arbuscular mycorrhizal	Mucoromycota	Glomeromycotina	Paraglomerales	.	.
		OTU369	MK018551	Saprotroph	Basidiomycota	Agaricomycetes	Agaricales	Entolomataceae	Entoloma
		OTU370	MK018498	Saprotroph	Ascomycota	Dothideomycetes	Pleosporales	Leptosphaeriaceae	Plenodomus
		OTU371	MK018573	Plant pathogen	Ascomycota	Sordariomycetes	Phyllachorales	Phyllachoraceae	Phyllachora
		OTU372	MK018638	Saprotroph	Basidiomycota	Agaricomycetes	Agaricales	Psathyrellaceae	Coprinopsis
		OTU373	MK018676	Saprotroph	Ascomycota	Dothideomycetes	Pleosporales	Pleosporaceae	Comoclathris
		OTU374	MK018413	Saprotroph	Ascomycota	Dothideomycetes	Pleosporales	Sporormiaceae	Preussia
		OTU375	MK018522	Saprotroph	Basidiomycota	Agaricomycetes	Sebacinales	Serendipitaceae	Serendipita
		OTU377	MK018524	Unidentified & others	unidentified	Aphelidiomycetes	GS16	.	.
		OTU378	MK018456	Saprotroph	Basidiomycota	Agaricomycetes	Agaricales	Psathyrellaceae	Coprinellus
		OTU379	MK018559	Saprotroph	Ascomycota	Pezizomycetes	Pezizales	Pyronemataceae	Scutellinia
		OTU380	MK018780	Plant pathogen	Basidiomycota	Agaricomycetes	Cantharellales	Ceratobasidiaceae	Thanatephorus
		OTU381	MK018514	Saprotroph	Ascomycota	.	.	.	Scolecobasidium
		OTU383	MK018516	Saprotroph	Ascomycota	Leotiomycetes	Helotiales	.	Scytalidium
		OTU384	MK018442	Saprotroph	Ascomycota	.	.	.	Scolecobasidium
		OTU386	MK018372	Plant pathogen	Ascomycota	Sordariomycetes	Hypocreales	Bionectriaceae	Clonostachys
		OTU387	MK018468	Saprotroph	Ascomycota	Sordariomycetes	Sordariales	Chaetomiaceae	Chaetomium
		OTU388	MK018546	Saprotroph	Basidiomycota	Agaricomycetes	Agaricales	Agaricaceae	Disciseda
		OTU389	MK018508	Yeast	Basidiomycota	Ustilaginomycetes	Ustilaginales	Ustilaginaceae	Ustilago
		OTU390	MK018478	Unidentified & others	unidentified	.	.	.	.
		OTU391	MK018464	Saprotroph	Ascomycota	Eurotiomycetes	Eurotiales	Trichocomaceae	Talaromyces
		OTU393	MK018651	Yeast	Basidiomycota	Ustilaginomycetes	Ustilaginales	Ustilaginaceae	Anthracocystis
		OTU394	MK018807	Yeast	Basidiomycota	Microbotryomycetes	Sporidiobolales	.	Rhodotorula
		OTU395	MK018569	Saprotroph	Ascomycota	Dothideomycetes	Pleosporales	Montagnulaceae	Paraconiothyrium
		OTU396	MK018441	Saprotroph	Ascomycota	Sordariomycetes	Hypocreales	.	Stachybotrys
		OTU397	MK018283	Plant pathogen	Ascomycota	Dothideomycetes	Pleosporales	.	Ascochyta
		OTU398	MK018451	Saprotroph	Ascomycota	Sordariomycetes	Sordariales	Chaetomiaceae	Humicola
		OTU400	MG008532	Arbuscular mycorrhizal	Mucoromycota	Glomeromycotina	Glomerales	Glomeraceae	.
		OTU401	MK018518	Saprotroph	Basidiomycota	Agaricomycetes	Auriculariales	Exidiaceae	Exidia
		OTU402	MK018227	Saprotroph	Ascomycota	Sordariomycetes	Sordariales	Lasiosphaeriaceae	Schizothecium
		OTU403	MK018426	Saprotroph	Ascomycota	Sordariomycetes	Sordariales	Chaetomiaceae	Chaetomium
		OTU404	MK018403	Saprotroph	Ascomycota	Eurotiomycetes	Eurotiales	Trichocomaceae	Aspergillus
		OTU405	MK018703	Unidentified & others	Ascomycota	.	.	.	.
		OTU406	MK018484	Saprotroph	Chytridiomycota	Chytridiomycetes	Rhizophlyctidales	Rhizophlyctidaceae	Rhizophlyctis
		OTU407	MK018544	Unidentified & others	Chytridiomycota	Chytridiomycetes	.	.	.
		OTU408	MK018482	Arbuscular mycorrhizal	Mucoromycota	Glomeromycotina	Paraglomerales	.	.
		OTU409	MK018730	Yeast	Ascomycota	Saccharomycetes	Saccharomycetales	.	Kodamaea
		OTU410	MK018617	Yeast	Basidiomycota	Tremellomycetes	Tremellales	.	Hannaella
		OTU412	MK018545	Yeast	Ascomycota	Eurotiomycetes	Chaetothyriales	Herpotrichiellaceae	Exophiala
		OTU413	MK018798	Saprotroph	Basidiomycota	Agaricomycetes	Boletales	Coniophoraceae	Coniophora
		OTU414	MK018563	Saprotroph	Basidiomycota	Agaricomycetes	Agaricales	Entolomataceae	Entoloma
		OTU415	MK018435	Saprotroph	Ascomycota	Eurotiomycetes	Onygenales	Arachnomycetaceae	Arachnomyces
		OTU416	MK018641	Saprotroph	Basidiomycota	Agaricomycetes	Agaricales	Hygrophoraceae	Cuphophyllus
		OTU417	MK018492	Saprotroph	Basidiomycota	Agaricomycetes	Agaricales	Entolomataceae	Entoloma
		OTU418	MK018700	Unidentified & others	unidentified	.	.	.	.
		OTU419	MK018886	Saprotroph	Ascomycota	Pezizomycetes	Pezizales	Pyronemataceae	Pyronema
		OTU420	MK018555	Unidentified & others	Ascomycota	Dothideomycetes	.	.	Septoriella
		OTU421	MK018414	Saprotroph	Ascomycota	Eurotiomycetes	Eurotiales	Trichocomaceae	Penicillium
		OTU422	MK018375	Saprotroph	Mucoromycota	Mortierellomycotina	Mortierellales	Mortierellaceae	Mortierella
		OTU423	MK018373	Saprotroph	Basidiomycota	Agaricomycetes	Agaricales	Bolbitiaceae	Panaeolus
		OTU425	MK018499	Unidentified & others	Chytridiomycota	.	.	.	.
		OTU426	MK018537	Saprotroph	Chytridiomycota	Monoblepharidomycetes	Monoblepharidales	Monoblepharidaceae	Monoblepharis
		OTU427	MK018420	Saprotroph	Ascomycota	Sordariomycetes	Hypocreales	Hypocreaceae	Trichoderma
		OTU428	MK018467	Saprotroph	Ascomycota	Sordariomycetes	Sordariales	Chaetomiaceae	Chaetomium
		OTU429	MK018521	Plant pathogen	Chytridiomycota	Chytridiomycetes	Spizellomycetales	Spizellomycetaceae	Spizellomyces
		OTU430	MK018669	Yeast	Basidiomycota	Cystobasidiomycetes	Cystobasidiales	Cystobasidiaceae	Cystobasidium
		OTU431	MK018714	Yeast	Basidiomycota	Exobasidiomycetes	Microstromatales	Microstromataceae	Microstroma
		OTU432	MK018542	Plant pathogen	Chytridiomycota	Chytridiomycetes	Chytridiales	Chytridiaceae	Chytridium
		OTU433	MK018568	Plant pathogen	Chytridiomycota	Spizellomycetes	Spizellomycetales	Spizellomycetaceae	Spizellomyces
		OTU434	MK018640	Yeast	Basidiomycota	Tremellomycetes	Tremellales	.	Auriculibuller
		OTU435	MG008534	Arbuscular mycorrhizal	Mucoromycota	Glomeromycotina	Glomerales	Glomeraceae	.
		OTU436	MK018507	Saprotroph	Ascomycota	Eurotiomycetes	Onygenales	Gymnoascaceae	Gymnoascoideus
		OTU437	MK018613	Plant pathogen	Ascomycota	Dothideomycetes	Pleosporales	Didymellaceae	Stagonosporopsis
		OTU438	MK018665	Saprotroph	Ascomycota	Orbiliomycetes	Orbiliales	Orbiliaceae	Arthrobotrys
		OTU439	MK018633	Yeast	Ascomycota	Saccharomycetes	Saccharomycetales	Debaryomycetaceae	Meyerozyma
		OTU440	MK018790	Yeast	Basidiomycota	Tremellomycetes	Tremellales	Trimorphomycetaceae	Saitozyma
		OTU441	MK018350	Plant pathogen	Ascomycota	Sordariomycetes	Hypocreales	Bionectriaceae	Clonostachys
		OTU442	MK018901	Saprotroph	Basidiomycota	Agaricomycetes	Agaricales	Stephanosporaceae	Cristinia
		OTU444	MK018620	Saprotroph	Ascomycota	Sordariomycetes	Sordariales	Chaetomiaceae	Chaetomium
		OTU445	MK018609	Saprotroph	Mucoromycota	Mortierellomycotina	Mortierellales	Mortierellaceae	Mortierella
		OTU446	MK018726	Saprotroph	Basidiomycota	Agaricomycetes	Geastrales	Geastraceae	Sphaerobolus
		OTU447	MK018667	Plant pathogen	Chytridiomycota	Rhizophydiomycetes	Rhizophydiales	Alphamycetaceae	Betamyces
		OTU448	MK018712	Plant pathogen	Ascomycota	Leotiomycetes	Erysiphales	Erysiphaceae	Podosphaera
		OTU449	MK018679	Saprotroph	Basidiomycota	Agaricomycetes	Agaricales	Bolbitiaceae	Conocybe
		OTU450	MK018697	Plant pathogen	Ascomycota	Leotiomycetes	Helotiales	Helotiales.fam.Incertae.sedis	Rhexocercosporidium
		OTU451	MK018674	Saprotroph	Mucoromycota	Mucoromycotina	Mucorales	Mucoraceae	Mucor
		OTU453	MK018775	Saprotroph	Ascomycota	Sordariomycetes	Microascales	Microascaceae	Microascus
		OTU454	MK018582	Yeast	Ascomycota	Dothideomycetes	Dothideales	Dothioraceae	Hormonema
		OTU455	MK018764	Yeast	Basidiomycota	Ustilaginomycetes	Ustilaginales	Ustilaginaceae	Dirkmeia
		OTU456	MK018622	Plant pathogen	Ascomycota	Dothideomycetes	Pleosporales	Lophiostomataceae	Sigarispora
		OTU457	MK018688	Saprotroph	Zoopagomycota	Entomophthoromycotina	Basidiobolales	.	.
		OTU458	MK018423	Saprotroph	Ascomycota	Eurotiomycetes	Eurotiales	Trichocomaceae	Aspergillus
		OTU459	MK018623	Saprotroph	Mucoromycota	Mortierellomycotina	Mortierellales	.	.
		OTU460	MK018685	Unidentified & others	Ascomycota	Dothideomycetes	Pleosporales	.	Paraphoma
		OTU461	MK018548	Unidentified & others	Chytridiomycota	.	.	.	.
		OTU463	MK018539	Unidentified & others	Ascomycota	Pezizomycetes	Pezizales	Pyronemataceae	Otidea
		OTU464	MK018819	Saprotroph	Ascomycota	Dothideomycetes	Pleosporales	Sporormiaceae	Sporormiella
		OTU465	MK018357	Endophyte	Ascomycota	Sordariomycetes	Sordariales	Lasiosphaeriaceae	Podospora
		OTU466	MK018608	Plant pathogen	Ascomycota	Dothideomycetes	Pleosporales	Pleosporaceae	Alternaria
		OTU467	MK018411	Plant pathogen	Ascomycota	Dothideomycetes	Pleosporales	Pleosporaceae	Alternaria
		OTU468	MK018473	Saprotroph	Ascomycota	Sordariomycetes	Coniochaetales	Coniochaetaceae	Coniochaeta
		OTU469	MK018646	Plant pathogen	Ascomycota	Sordariomycetes	Diaporthales	Schizoparmaceae	Coniella
		OTU470	MK018577	Saprotroph	Ascomycota	Leotiomycetes	Helotiales	.	Scytalidium
		OTU471	MK018720	Unidentified & others	unidentified	.	.	.	.
		OTU472	MK018670	Yeast	Basidiomycota	Tremellomycetes	Filobasidiales	Filobasidiaceae	Filobasidium
		OTU474	MK018889	Saprotroph	Ascomycota	Pezizomycetes	Pezizales	Pezizaceae	Oedocephalum
		OTU475	MK018407	Plant pathogen	Ascomycota	Dothideomycetes	Pleosporales	Pleosporaceae	Stemphylium
		OTU476	MG008528	Arbuscular mycorrhizal	Mucoromycota	Glomeromycotina	Glomerales	Glomeraceae	.
		OTU477	MK018504	Saprotroph	Basidiomycota	Agaricomycetes	Auriculariales	Auriculariaceae	Auricularia
		OTU478	MK018583	Saprotroph	Basidiomycota	Agaricomycetes	Agaricales	Psathyrellaceae	Parasola
		OTU479	MK018611	Saprotroph	Ascomycota	Pezizomycetes	Pezizales	Pyronemataceae	.
		OTU480	MK018584	Plant pathogen	Ascomycota	Dothideomycetes	Pleosporales	Pleosporaceae	Exserohilum
		OTU481	MK018515	Saprotroph	Ascomycota	Eurotiomycetes	Eurotiales	Trichocomaceae	Penicillium
		OTU482	MK018560	Plant pathogen	Ascomycota	Sordariomycetes	Diaporthales	Valsaceae	.
		OTU484	MK018644	Plant pathogen	Basidiomycota	Agaricomycetes	Corticiales	Corticiaceae	Laetisaria
		OTU485	MK018512	Saprotroph	Ascomycota	Sordariomycetes	Sordariales	Chaetomiaceae	Thielavia
		OTU486	MK018362	Saprotroph	Ascomycota	.	.	.	Parasympodiella
		OTU487	MK018657	Saprotroph	Ascomycota	Eurotiomycetes	Onygenales	Onygenaceae	Uncinocarpus
		OTU488	MK018470	Unidentified & others	Chytridiomycota	Chytridiomycetes	.	.	.
		OTU489	MK018878	Saprotroph	Chytridiomycota	Chytridiomycetes	Rhizophlyctidales	Rhizophlyctidaceae	Rhizophlyctis
		OTU491	MG008531	Arbuscular mycorrhizal	Mucoromycota	Glomeromycotina	Glomerales	Claroideoglomeraceae	Claroideoglomus
		OTU492	MK018605	Unidentified & others	Ascomycota	Pezizomycetes	.	.	.
		OTU493	MK018832	Plant pathogen	Basidiomycota	Agaricomycetes	Cantharellales	Ceratobasidiaceae	Thanatephorus
		OTU495	MK018958	Plant pathogen	Ascomycota	Dothideomycetes	Pleosporales	.	Phoma
		OTU496	MK018695	Yeast	Basidiomycota	Tremellomycetes	Tremellales	.	Cryptococcus
		OTU497	MK018728	Saprotroph	Ascomycota	Dothideomycetes	Pleosporales	Phaeosphaeriaceae	Setophaeosphaeria
		OTU498	MG008539	Arbuscular mycorrhizal	Mucoromycota	Glomeromycotina	Glomerales	Glomeraceae	Glomus
		OTU499	MK018686	Unidentified & others	Basidiomycota	Agaricomycetes	Thelephorales	Bankeraceae	Hydnellum
		OTU501	MK018607	Saprotroph	Ascomycota	Leotiomycetes	Helotiales	Hyaloscyphaceae	Cistella
		OTU503	MK018462	Saprotroph	Ascomycota	Sordariomycetes	Sordariales	Chaetomiaceae	Chaetomium
		OTU504	MK018683	Plant pathogen	Ascomycota	Dothideomycetes	Pleosporales	Pleosporaceae	Bipolaris
		OTU505	MK018831	Plant pathogen	Chytridiomycota	Chytridiomycetes	Spizellomycetales	Spizellomycetaceae	Powellomyces
		OTU506	MK018534	Endophyte	Ascomycota	Sordariomycetes	Hypocreales	.	Acremonium
		OTU507	MK018612	Saprotroph	Ascomycota	Sordariomycetes	Sordariales	Lasiosphaeriaceae	Cladorrhinum
		OTU508	MK018572	Saprotroph	Ascomycota	Dothideomycetes	Dothideales	Dothideaceae	Endoconidioma
		OTU509	MK018598	Saprotroph	Ascomycota	Dothideomycetes	Pleosporales	Sporormiaceae	Preussia
		OTU510	MK018827	Yeast	Ascomycota	Saccharomycetes	Saccharomycetales	.	Candida
		OTU511	MK018694	Plant pathogen	Ascomycota	Dothideomycetes	Botryosphaeriales	Botryosphaeriaceae	Diplodia
		OTU512	MK018715	Yeast	Basidiomycota	Ustilaginomycetes	Ustilaginales	Ustilaginaceae	Anthracocystis
		OTU513	MK018747	Saprotroph	Ascomycota	Dothideomycetes	Pleosporales	Sporormiaceae	Preussia
		OTU515	MK018767	Unidentified & others	Ascomycota	Dothideomycetes	Pleosporales	Montagnulaceae	Paracamarosporium
		OTU516	MK018536	Unidentified & others	unidentified	.	.	.	.
		OTU517	MK018497	Saprotroph	Ascomycota	Eurotiomycetes	Eurotiales	Trichocomaceae	Penicillium
		OTU518	MK018913	Plant pathogen	Chytridiomycota	Spizellomycetes	Spizellomycetales	Spizellomycetaceae	Spizellomyces
		OTU519	MK018744	Unidentified & others	unidentified	.	.	.	.
		OTU520	MK018689	Unidentified & others	Basidiomycota	Agaricomycetes	Agaricales	Lyophyllaceae	Lyophyllum
		OTU521	MK018586	Saprotroph	Basidiomycota	Agaricomycetes	Agaricales	Psathyrellaceae	Cystoagaricus
		OTU522	MK018635	Saprotroph	Chytridiomycota	Chytridiomycetes	Rhizophlyctidales	Rhizophlyctidaceae	Rhizophlyctis
		OTU523	MK018566	Plant pathogen	Ascomycota	Sordariomycetes	.	Plectosphaerellaceae	Gibellulopsis
		OTU524	MK018710	Plant pathogen	Chytridiomycota	Chytridiomycetes	Spizellomycetales	Spizellomycetaceae	Triparticalcar
		OTU525	MK018618	Saprotroph	Basidiomycota	Agaricomycetes	Agaricales	Bolbitiaceae	Conocybe
		OTU527	MK018668	Saprotroph	Ascomycota	Dothideomycetes	Pleosporales	Melanommataceae	Astrosphaeriella
		OTU528	MK018466	Plant pathogen	Ascomycota	Sordariomycetes	Hypocreales	Nectriaceae	Cylindrocarpon
		OTU529	MK018682	Plant pathogen	Ascomycota	Dothideomycetes	Pleosporales	.	Ascochyta
		OTU530	MK018705	Plant pathogen	Ascomycota	Dothideomycetes	Pleosporales	Pleosporaceae	Cochliobolus
		OTU531	MK018729	Plant pathogen	Ascomycota	Leotiomycetes	Erysiphales	Erysiphaceae	Erysiphe
		OTU532	MK018721	Saprotroph	Basidiomycota	Agaricomycetes	Agaricales	Bolbitiaceae	Conocybe
		OTU533	MK018746	Saprotroph	Basidiomycota	Agaricomycetes	Agaricales	Bolbitiaceae	Conocybe
		OTU534	MG008535	Arbuscular mycorrhizal	Mucoromycota	Glomeromycotina	.	.	.
		OTU535	MK018396	Unidentified & others	Ascomycota	Pezizomycetes	Pezizales	Pezizaceae	Terfezia
		OTU536	MG008537	Arbuscular mycorrhizal	Mucoromycota	Glomeromycotina	Glomerales	Claroideoglomeraceae	Claroideoglomus
		OTU537	MK018861	Plant pathogen	Ascomycota	Dothideomycetes	Pleosporales	Pleosporaceae	Bipolaris
		OTU538	MK018660	Saprotroph	Basidiomycota	Agaricomycetes	Agaricales	Psathyrellaceae	Psathyrella
		OTU539	MK018406	Yeast	Basidiomycota	Microbotryomycetes	Sporidiobolales	.	Sporobolomyces
		OTU540	MK018740	Yeast	Basidiomycota	Exobasidiomycetes	Microstromatales	Microstromataceae	Microstroma
		OTU541	MK018792	Saprotroph	Basidiomycota	Agaricomycetes	Agaricales	Bolbitiaceae	Conocybe
		OTU545	MK018614	Saprotroph	Mucoromycota	Mortierellomycotina	Mortierellales	.	.
		OTU546	MK018826	Yeast	Basidiomycota	Microbotryomycetes	Sporidiobolales	Sporidiobolaceae	Rhodosporidiobolus
		OTU547	MK018681	Unidentified & others	Ascomycota	.	.	.	.
		OTU548	MK018735	Saprotroph	Mucoromycota	Mortierellomycotina	Mortierellales	Mortierellaceae	Mortierella
		OTU549	MK018631	Unidentified & others	Chytridiomycota	.	.	.	.
		OTU550	MK018713	Saprotroph	Ascomycota	Pezizomycetes	Pezizales	Pyronemataceae	Smardaea
		OTU551	MK018662	Arbuscular mycorrhizal	Mucoromycota	Glomeromycotina	Paraglomerales	.	.
		OTU553	MK018629	Arbuscular mycorrhizal	Mucoromycota	Glomeromycotina	Paraglomerales	.	.
		OTU554	MK018673	Saprotroph	Basidiomycota	Agaricomycetes	Agaricales	Agaricaceae	Agaricus
		OTU555	MK018600	Endophyte	Ascomycota	Sordariomycetes	Coniochaetales	Coniochaetaceae	Lecythophora
		OTU556	MK019016	Saprotroph	Ascomycota	Sordariomycetes	Hypocreales	.	.
		OTU557	MK018814	Saprotroph	Mucoromycota	Mucoromycotina	Mucorales	Cunninghamellaceae	Cunninghamella
		OTU558	MG008522	Arbuscular mycorrhizal	Mucoromycota	Glomeromycotina	Glomerales	Glomeraceae	Funneliformis
		OTU559	MK018785	Plant pathogen	Ascomycota	Sordariomycetes	Xylariales	Amphisphaeriaceae	Truncatella
		OTU560	MK018412	Endophyte	Ascomycota	Sordariomycetes	Hypocreales	.	Acremonium
		OTU561	MK018626	Unidentified & others	unidentified	.	.	.	.
		OTU562	MK018533	Saprotroph	Ascomycota	Dothideomycetes	.	Eremomycetaceae	Arthrographis
		OTU563	MK018627	Plant pathogen	Basidiomycota	Agaricomycetes	Polyporales	Ganodermataceae	Ganoderma
		OTU564	MG008547	Arbuscular mycorrhizal	Mucoromycota	Glomeromycotina	Glomerales	Glomeraceae	Glomus
		OTU565	MG008530	Arbuscular mycorrhizal	Mucoromycota	Glomeromycotina	Glomerales	Glomeraceae	.
		OTU566	MK018388	Saprotroph	Ascomycota	Sordariomycetes	Hypocreales	.	Geosmithia
		OTU567	MK018656	Plant pathogen	Basidiomycota	Pucciniomycetes	Pucciniales	Uropyxidaceae	Tranzschelia
		OTU568	MK018786	Arbuscular mycorrhizal	Mucoromycota	Glomeromycotina	Paraglomerales	.	.
		OTU569	MK018637	Saprotroph	Ascomycota	Sordariomycetes	Sordariales	Chaetomiaceae	Zopfiella
		OTU570	MK018957	Unidentified & others	unidentified	.	.	.	.
		OTU571	MK018787	Saprotroph	Ascomycota	Dothideomycetes	Pleosporales	Phaeosphaeriaceae	Neosetophoma
		OTU572	MK018666	Yeast	Basidiomycota	Cystobasidiomycetes	Cystobasidiales	Cystobasidiaceae	Cystobasidium
		OTU573	MK018770	Yeast	Basidiomycota	Cystobasidiomycetes	Cystobasidiales	Cystobasidiaceae	Cystobasidium
		OTU574	MG008544	Arbuscular mycorrhizal	Mucoromycota	Glomeromycotina	Glomerales	Glomeraceae	Glomus
		OTU575	MK018873	Unidentified & others	Ascomycota	Pezizomycetes	Pezizales	Pezizaceae	Terfezia
		OTU576	MK018885	Plant pathogen	Ascomycota	Dothideomycetes	Pleosporales	Pleosporaceae	Alternaria
		OTU578	MK018592	Saprotroph	Ascomycota	Sordariomycetes	Hypocreales	Hypocreaceae	Trichoderma
		OTU579	MG008540	Arbuscular mycorrhizal	Mucoromycota	Glomeromycotina	Glomerales	Glomeraceae	Glomus
		OTU580	MK018701	Plant pathogen	Chytridiomycota	Spizellomycetes	Spizellomycetales	Spizellomycetaceae	Spizellomyces
		OTU581	MK019006	Saprotroph	Chytridiomycota	Chytridiomycetes	Lobulomycetales	.	Alogomyces
		OTU582	MK018547	Saprotroph	Basidiomycota	Agaricomycetes	Agaricales	Pluteaceae	Pluteus
		OTU584	MK018702	Unidentified & others	Basidiomycota	Agaricomycetes	Boletales	Sclerodermataceae	Pisolithus
		OTU585	MK018587	Saprotroph	Chytridiomycota	Blastocladiomycetes	Blastocladiales	Catenariaceae	Catenaria
		OTU586	MK018834	Saprotroph	Zoopagomycota	Kickxellomycotina	Kickxellales	Kickxellaceae	Ramicandelaber
		OTU587	MK018788	Saprotroph	Basidiomycota	Agaricomycetes	Agaricales	Agaricaceae	Coprinus
		OTU588	MK018934	Plant pathogen	Ascomycota	Leotiomycetes	Erysiphales	Erysiphaceae	Erysiphe
		OTU589	MK018579	Yeast	Basidiomycota	Cystobasidiomycetes	Cystobasidiales	Cystobasidiaceae	Occultifur
		OTU590	MK018632	Saprotroph	Ascomycota	Sordariomycetes	Xylariales	Xylariaceae	Coniolariella
		OTU591	MK018731	Unidentified & others	Chytridiomycota	.	.	.	.
		OTU592	MK018771	Saprotroph	Basidiomycota	Agaricomycetes	Agaricales	Pluteaceae	Pluteus
		OTU593	MK018926	Saprotroph	Basidiomycota	Agaricomycetes	Agaricales	Agaricaceae	Tulostoma
		OTU595	MK019058	Yeast	Ascomycota	Eurotiomycetes	Chaetothyriales	Herpotrichiellaceae	Phaeococcomyces
		OTU596	MK018739	Saprotroph	Ascomycota	Leotiomycetes	Helotiales	.	Spirosphaera
		OTU597	MG008549	Arbuscular mycorrhizal	Mucoromycota	Glomeromycotina	Paraglomerales	.	.
		OTU598	MK018924	Saprotroph	Ascomycota	Pezizomycetes	Pezizales	Ascobolaceae	Ascobolus
		OTU599	MK018707	Plant pathogen	Ascomycota	Dothideomycetes	Botryosphaeriales	Botryosphaeriaceae	Botryosphaeria
		OTU600	MK018897	Yeast	Basidiomycota	Cystobasidiomycetes	Cystobasidiales	Cystobasidiaceae	Occultifur
		OTU601	MK018812	Yeast	Basidiomycota	Tremellomycetes	Tremellales	.	Hannaella
		OTU603	MK018619	Yeast	Basidiomycota	Cystobasidiomycetes	.	Buckleyzymaceae	Buckleyzyma
		OTU604	MK018875	Saprotroph	Ascomycota	Dothideomycetes	Pleosporales	Phaeosphaeriaceae	Neosetophoma
		OTU605	MK018894	Plant pathogen	Ascomycota	Dothideomycetes	Pleosporales	.	Phoma
		OTU606	MK018802	Saprotroph	Ascomycota	Dothideomycetes	Pleosporales	Phaeosphaeriaceae	Phaeosphaeriopsis
		OTU607	MK019067	Plant pathogen	Ascomycota	Sordariomycetes	Xylariales	Diatrypaceae	Eutypella
		OTU608	MK018840	Plant pathogen	Ascomycota	Dothideomycetes	Pleosporales	Pleosporaceae	Pyrenophora
		OTU609	MK018969	Yeast	Basidiomycota	Ustilaginomycetes	Ustilaginales	Ustilaginaceae	Ustilago
		OTU610	MK018968	Saprotroph	Ascomycota	Dothideomycetes	Dothideales	Dothioraceae	Pringsheimia
		OTU611	MK018698	Endophyte	Ascomycota	Sordariomycetes	Hypocreales	.	Acremonium
		OTU612	MK018523	Plant pathogen	Ascomycota	Sordariomycetes	Hypocreales	Nectriaceae	Fusarium
		OTU613	MK018718	Yeast	Basidiomycota	Tremellomycetes	Tremellales	.	.
		OTU614	MK018648	Saprotroph	Ascomycota	Leotiomycetes	Helotiales	Helotiales.fam.Incertae.sedis	Spirosphaera
		OTU616	MK018649	Plant pathogen	Chytridiomycota	Spizellomycetes	Spizellomycetales	Powellomycetaceae	Powellomyces
		OTU617	MK018708	Plant pathogen	Basidiomycota	Pucciniomycetes	Pucciniales	Pucciniaceae	Puccinia
		OTU618	MK018639	Saprotroph	Chytridiomycota	Chytridiomycetes	Rhizophlyctidales	Rhizophlyctidaceae	Rhizophlyctis
		OTU619	MK018636	Saprotroph	Ascomycota	Dothideomycetes	Pleosporales	Pleosporaceae	Comoclathris
		OTU620	MK018664	Saprotroph	Basidiomycota	Agaricomycetes	Agaricales	Entolomataceae	Entoloma
		OTU622	MK018727	Unidentified & others	unidentified	.	.	.	.
		OTU623	MK018725	Saprotroph	Chytridiomycota	Blastocladiomycetes	Blastocladiales	Catenariaceae	Catenaria
		OTU624	MK018312	Plant pathogen	Ascomycota	Sordariomycetes	Hypocreales	Nectriaceae	Neonectria
		OTU625	MK018606	Unidentified & others	unidentified	.	.	.	.
		OTU627	MK018696	Saprotroph	Ascomycota	Dothideomycetes	Pleosporales	Sporormiaceae	Preussia
		OTU628	MK018890	Unidentified & others	Ascomycota	.	.	.	.
		OTU629	MK018736	Plant pathogen	Ascomycota	Sordariomycetes	Hypocreales	.	Ilyonectria
		OTU630	MK018753	Plant pathogen	Chytridiomycota	Rhizophydiomycetes	Rhizophydiales	Alphamycetaceae	Betamyces
		OTU631	MK018575	Unidentified & others	Ascomycota	Pezizomycetes	Pezizales	Pyronemataceae	Pulvinula
		OTU632	MK018742	Plant pathogen	Ascomycota	Sordariomycetes	Xylariales	.	Monographella
		OTU633	MK018810	Saprotroph	Chytridiomycota	Chytridiomycetes	Rhizophlyctidales	Rhizophlyctidaceae	Rhizophlyctis
		OTU634	MK018988	Unidentified & others	Basidiomycota	Agaricomycetes	Agaricales	Tricholomataceae	Tricholoma
		OTU635	MK018838	Saprotroph	Ascomycota	Sordariomycetes	Sordariales	Lasiosphaeriaceae	Cercophora
		OTU636	MK018782	Saprotroph	Ascomycota	Eurotiomycetes	Onygenales	Onygenaceae	Chrysosporium
		OTU637	MK018495	Unidentified & others	Ascomycota	Dothideomycetes	Pleosporales	Pleosporales.fam.Incertae.sedis	Wettsteinina
		OTU640	MK018743	Unidentified & others	Ascomycota	Sordariomycetes	.	Plectosphaerellaceae	Chordomyces
		OTU641	MK018716	Unidentified & others	Chytridiomycota	.	.	.	.
		OTU642	MK018602	Saprotroph	Basidiomycota	Agaricomycetes	Agaricales	Pluteaceae	Volvariella
		OTU644	MK018704	Unidentified & others	Chytridiomycota	Chytridiomycetes	.	.	.
		OTU645	MK018783	Plant pathogen	Ascomycota	Dothideomycetes	Pleosporales	Pleosporaceae	Alternaria
		OTU646	MK018860	Yeast	Basidiomycota	Tremellomycetes	Tremellales	.	Cryptococcus
		OTU647	MK018529	Saprotroph	Ascomycota	Dothideomycetes	Capnodiales	Davidiellaceae	Cladosporium
		OTU648	MK019083	Unidentified & others	Ascomycota	Dothideomycetes	Capnodiales	.	Phaeotheca
		OTU649	MK018797	Yeast	Basidiomycota	Tremellomycetes	Tremellales	.	Bullera
		OTU650	MK018765	Plant pathogen	Ascomycota	Eurotiomycetes	Chaetothyriales	Trichomeriaceae	Knufia
		OTU651	MK018625	Saprotroph	Basidiomycota	Agaricomycetes	Agaricales	Agaricaceae	Leucoagaricus
		OTU652	MK018896	Saprotroph	Ascomycota	Pezizomycetes	Pezizales	Ascobolaceae	Ascobolus
		OTU654	MK018585	Plant pathogen	Ascomycota	Sordariomycetes	Hypocreales	.	Sarocladium
		OTU655	MK018684	Yeast	Basidiomycota	Cystobasidiomycetes	Erythrobasidiales	.	Erythrobasidium
		OTU656	MK018857	Saprotroph	Mucoromycota	Mortierellomycotina	Mortierellales	Mortierellaceae	Mortierella
		OTU657	MK018597	Saprotroph	Ascomycota	Sordariomycetes	Sordariales	Chaetomiaceae	Thielavia
		OTU658	MK018903	Yeast	Basidiomycota	Tremellomycetes	Tremellales	.	.
		OTU659	MG008545	Arbuscular mycorrhizal	Mucoromycota	Glomeromycotina	Glomerales	Glomeraceae	.
		OTU660	MK018852	Arbuscular mycorrhizal	Mucoromycota	Glomeromycotina	Paraglomerales	.	.
		OTU661	MK018774	Saprotroph	Mucoromycota	Mortierellomycotina	Mortierellales	Mortierellaceae	Mortierella
		OTU662	MK018858	Saprotroph	Basidiomycota	Agaricomycetes	Agaricales	Psathyrellaceae	Coprinopsis
		OTU663	MK018927	Unidentified & others	Chytridiomycota	Monoblepharidomycetes	Harpochytriales	Harpochytriaceae	Harpochytrium
		OTU664	MK018692	Saprotroph	Basidiomycota	Agaricomycetes	Agaricales	Psathyrellaceae	Coprinellus
		OTU665	MK018923	Saprotroph	Ascomycota	Dothideomycetes	Pleosporales	Didymosphaeriaceae	Laburnicola
		OTU666	MK018821	Unidentified & others	Ascomycota	Sordariomycetes	Branch06	.	.
		OTU667	MK018699	Saprotroph	Ascomycota	Sordariomycetes	Hypocreales	.	Geosmithia
		OTU668	MK018645	Yeast	Basidiomycota	Tremellomycetes	Cystofilobasidiales	Mrakiaceae	Udeniomyces
		OTU669	MK019181	Plant pathogen	Ascomycota	Dothideomycetes	Pleosporales	.	Mycocentrospora
		OTU670	MK018803	Plant pathogen	Ascomycota	Sordariomycetes	Hypocreales	Nectriaceae	Fusarium
		OTU671	MK018833	Saprotroph	Mucoromycota	Mortierellomycotina	Mortierellales	Mortierellaceae	Mortierella
		OTU673	MK018866	Saprotroph	Mucoromycota	Mortierellomycotina	Mortierellales	Mortierellaceae	Mortierella
		OTU674	MK018899	Saprotroph	Basidiomycota	Agaricomycetes	Sebacinales	Serendipitaceae	Serendipita
		OTU675	MK018842	Saprotroph	Ascomycota	Pezizomycetes	Pezizales	Pyronemataceae	Scutellinia
		OTU676	MK018724	Saprotroph	Mucoromycota	Mortierellomycotina	Mortierellales	Mortierellaceae	Mortierella
		OTU677	MK018576	Saprotroph	Basidiomycota	Agaricomycetes	Auriculariales	Auriculariales.fam.Incertae.sedis	Oliveonia
		OTU678	MK018624	Saprotroph	Ascomycota	Eurotiomycetes	Eurotiales	Aspergillaceae	Aspergillus
		OTU680	MK019051	Endophyte	Ascomycota	Sordariomycetes	Hypocreales	.	Acremonium
		OTU681	MK018830	Saprotroph	Mucoromycota	Mortierellomycotina	Mortierellales	Mortierellaceae	Mortierella
		OTU682	MK018661	Arbuscular mycorrhizal	Mucoromycota	Glomeromycotina	Paraglomerales	.	.
		OTU683	MK018733	Arbuscular mycorrhizal	Mucoromycota	Glomeromycotina	Paraglomerales	.	.
		OTU684	MK018904	Saprotroph	Mucoromycota	Mortierellomycotina	Mortierellales	.	.
		OTU686	MK018905	Saprotroph	Mucoromycota	Mucoromycotina	Mucorales	Choanephoraceae	Gilbertella
		OTU687	MK018693	Unidentified & others	Ascomycota	Sordariomycetes	Hypocreales	Cordycipitaceae	Lecanicillium
		OTU688	MK018836	Yeast	Basidiomycota	Tremellomycetes	Tremellales	.	Dioszegia
		OTU691	MK018898	Saprotroph	Chytridiomycota	Rhizophlyctidomycetes	Rhizophlyctidales	Rhizophlyctidaceae	Rhizophlyctis
		OTU692	MK018791	Saprotroph	Mucoromycota	Mortierellomycotina	Mortierellales	.	.
		OTU693	MK018978	Saprotroph	Ascomycota	.	.	.	Chalara
		OTU694	MK019063	Saprotroph	Ascomycota	Dothideomycetes	Pleosporales	Phaeosphaeriaceae	Phaeosphaeria
		OTU695	MK018976	Saprotroph	Ascomycota	Dothideomycetes	Pleosporales	Phaeosphaeriaceae	Leptospora
		OTU696	MK018808	Yeast	Basidiomycota	Ustilaginomycetes	Ustilaginales	Ustilaginaceae	Ustilago
		OTU697	MK018844	Unidentified & others	Ascomycota	Eurotiomycetes	.	.	Sarcinomyces
		OTU698	MK018603	Unidentified & others	Ascomycota	Pezizomycetes	Pezizales	Pyronemataceae	Hydnocystis
		OTU700	MK018816	Unidentified & others	Ascomycota	.	.	.	.
		OTU703	MK018955	Saprotroph	Mucoromycota	Mortierellomycotina	Mortierellales	Mortierellaceae	Mortierella
		OTU704	MK018634	Saprotroph	Ascomycota	Dothideomycetes	Tubeufiales	Tubeufiaceae	Helicoma
		OTU705	MK018789	Saprotroph	Basidiomycota	Agaricomycetes	Agaricales	Stephanosporaceae	Cristinia
		OTU706	MK019155	Saprotroph	Mucoromycota	Mortierellomycotina	Mortierellales	Mortierellaceae	Mortierella
		OTU708	MK018917	Saprotroph	Mucoromycota	Mortierellomycotina	Mortierellales	Mortierellaceae	Mortierella
		OTU709	MK018680	Unidentified & others	Ascomycota	Dothideomycetes	Pleosporales	Pleosporales.fam.Incertae.sedis	Polyschema
		OTU710	MK018580	Plant pathogen	Ascomycota	Sordariomycetes	Hypocreales	Nectriaceae	Fusarium
		OTU712	MK018963	Unidentified & others	Ascomycota	Lecanoromycetes	Lecanorales	.	.
		OTU713	MK018925	Saprotroph	Ascomycota	Leotiomycetes	Helotiales	Hyaloscyphaceae	Cistella
		OTU714	MK018593	Unidentified & others	Ascomycota	Sordariomycetes	Hypocreales	Nectriaceae	Cosmospora
		OTU715	MG008543	Arbuscular mycorrhizal	Mucoromycota	Glomeromycotina	Glomerales	Glomeraceae	Glomus
		OTU717	MK018313	Plant pathogen	Ascomycota	Sordariomycetes	Hypocreales	Nectriaceae	Fusarium
		OTU718	MK018650	Saprotroph	Basidiomycota	Wallemiomycetes	Wallemiales	Wallemiaceae	Wallemia
		OTU719	MK018980	Plant pathogen	Ascomycota	Dothideomycetes	Pleosporales	.	Phoma
		OTU720	MK018796	Unidentified & others	unidentified	.	.	.	.
		OTU721	MK018806	Plant pathogen	Basidiomycota	Agaricomycetes	Cantharellales	Ceratobasidiaceae	Thanatephorus
		OTU723	MK018815	Saprotroph	Basidiomycota	Agaricomycetes	Agaricales	Strophariaceae	Pholiota
		OTU724	MK018711	Saprotroph	Mucoromycota	Mortierellomycotina	Mortierellales	Mortierellaceae	Mortierella
		OTU725	MK018761	Endophyte	Ascomycota	Sordariomycetes	Hypocreales	.	Acremonium
		OTU726	MK018706	Saprotroph	Ascomycota	Dothideomycetes	Pleosporales	Montagnulaceae	Paraphaeosphaeria
		OTU728	MK018709	Saprotroph	Ascomycota	Leotiomycetes	Incertae sedis	Pseudeurotiaceae	Pseudeurotium
		OTU729	MK018892	Unidentified & others	Ascomycota	.	.	.	Chaetosphaeronema
		OTU730	MK018847	Saprotroph	Chytridiomycota	Chytridiomycetes	Rhizophlyctidales	Rhizophlyctidaceae	Rhizophlyctis
		OTU731	MK018825	Endophyte	Ascomycota	Dothideomycetes	Botryosphaeriales	Botryosphaeriaceae	Alanphillipsia
		OTU732	MK018874	Saprotroph	Basidiomycota	Agaricomycetes	Polyporales	Polyporaceae	Trametes
		OTU733	MK018984	Unidentified & others	unidentified	.	.	.	.
		OTU734	MG008542	Arbuscular mycorrhizal	Mucoromycota	Glomeromycotina	Glomerales	Glomeraceae	.
		OTU735	MG008548	Arbuscular mycorrhizal	Mucoromycota	Glomeromycotina	Glomerales	Claroideoglomeraceae	Claroideoglomus
		OTU736	MK018997	Saprotroph	Basidiomycota	Agaricomycetes	Agaricales	Strophariaceae	Galerina
		OTU739	MK018820	Saprotroph	Ascomycota	Sordariomycetes	Coniochaetales	Coniochaetaceae	Coniochaeta
		OTU740	MK018900	Plant pathogen	Chytridiomycota	Chytridiomycetes	Spizellomycetales	Spizellomycetaceae	Spizellomyces
		OTU741	MK018675	Saprotroph	Basidiomycota	Agaricomycetes	Agaricales	Entolomataceae	Entoloma
		OTU742	MK018846	Saprotroph	Ascomycota	Dothideomycetes	Pleosporales	Phaeosphaeriaceae	Parastagonospora
		OTU743	MK018800	Plant pathogen	Ascomycota	Dothideomycetes	Pleosporales	Pleosporaceae	Drechslera
		OTU744	MK018722	Saprotroph	Ascomycota	Dothideomycetes	Pleosporales	Sporormiaceae	Preussia
		OTU746	MK018630	Unidentified & others	Ascomycota	Eurotiomycetes	Onygenales	Ajellomycetaceae	Ajellomyces
		OTU747	MK018867	Plant pathogen	Ascomycota	Sordariomycetes	Diaporthales	Valsaceae	.
		OTU748	MK018628	Plant pathogen	Chytridiomycota	Chytridiomycetes	Spizellomycetales	Spizellomycetaceae	Spizellomyces
		OTU749	MK018773	Yeast	Ascomycota	Arthoniomycetes	Lichenostigmatales	Phaeococcomycetaceae	Phaeococcomyces
		OTU750	MK018741	Saprotroph	Ascomycota	Eurotiomycetes	Eurotiales	Trichocomaceae	Penicillium
		OTU751	MK018872	Saprotroph	Basidiomycota	Agaricomycetes	Polyporales	Meruliaceae	Hydnophlebia
		OTU752	MK018839	Saprotroph	Basidiomycota	Agaricomycetes	Agaricales	Pluteaceae	Volvariella
		OTU753	MK018723	Saprotroph	Ascomycota	Sordariomycetes	Hypocreales	.	Gliomastix
		OTU754	MK019037	Saprotroph	Ascomycota	Dothideomycetes	Pleosporales	Lindgomycetaceae	Lindgomyces
		OTU756	MK018869	Yeast	Ascomycota	Eurotiomycetes	Chaetothyriales	Herpotrichiellaceae	Cladophialophora
		OTU757	MK019052	Plant pathogen	Basidiomycota	Pucciniomycetes	Platygloeales	Eocronartiaceae	Eocronartium
		OTU759	MK019074	Plant pathogen	Ascomycota	Dothideomycetes	Capnodiales	Teratosphaeriaceae	Catenulostroma
		OTU760	MK018793	Saprotroph	Ascomycota	Leotiomycetes	Helotiales	Helotiaceae	Scytalidium
		OTU761	MK019100	Yeast	Ascomycota	Saccharomycetes	Saccharomycetales	Debaryomycetaceae	Scheffersomyces
		OTU763	MK019098	Saprotroph	Ascomycota	Eurotiomycetes	Mycocaliciales	Mycocaliciaceae	Mycocalicium
		OTU764	MK018737	Plant pathogen	Ascomycota	Eurotiomycetes	Chaetothyriales	Herpotrichiellaceae	Coniosporium
		OTU765	MK019012	Saprotroph	Mucoromycota	Mortierellomycotina	Mortierellales	Mortierellaceae	Mortierella
		OTU766	MK019039	Saprotroph	Ascomycota	Sordariomycetes	Microascales	Microascaceae	Kernia
		OTU767	MK018959	Saprotroph	Mucoromycota	Mucoromycotina	Mucorales	Cunninghamellaceae	Cunninghamella
		OTU768	MK019055	Plant pathogen	Ascomycota	Dothideomycetes	Pleosporales	Pleosporaceae	Curvularia
		OTU769	MK018678	Plant pathogen	Ascomycota	Leotiomycetes	Erysiphales	Erysiphaceae	Podosphaera
		OTU770	MK019062	Unidentified & others	Ascomycota	Dothideomycetes	Myriangiales	Myriangiales.fam.Incertae.sedis	Phaeosclera
		OTU771	MK018862	Unidentified & others	Ascomycota	Dothideomycetes	Pleosporales	Montagnulaceae	Pseudocamarosporium
		OTU772	MK018719	Saprotroph	Ascomycota	Leotiomycetes	Helotiales	Helotiaceae	Articulospora
		OTU773	MK019161	Yeast	Basidiomycota	Exobasidiomycetes	Microstromatales	Quambalariaceae	Quambalaria
		OTU774	MK019023	Yeast	Basidiomycota	Microbotryomycetes	Sporidiobolales	.	Sporobolomyces
		OTU775	MK018908	Endophyte	Ascomycota	Dothideomycetes	Pleosporales	Periconiaceae	Periconia
		OTU776	MK019171	Plant pathogen	Ascomycota	.	.	.	Knufia
		OTU777	MK018769	Yeast	Basidiomycota	Ustilaginomycetes	Ustilaginales	Ustilaginaceae	Ustilago
		OTU778	MK019166	Unidentified & others	Ascomycota	Lecanoromycetes	Lecanorales	Ramalinaceae	Ramalina
		OTU779	MK019091	Unidentified & others	Ascomycota	Dothideomycetes	Capnodiales	Neodevriesiaceae	Neodevriesia
		OTU780	MK018966	Yeast	Basidiomycota	Tremellomycetes	Trichosporonales	Trichosporonaceae	Cutaneotrichosporon
		OTU781	MK019169	Saprotroph	Ascomycota	Dothideomycetes	Pleosporales	Sporormiaceae	Westerdykella
		OTU782	MK018759	Saprotroph	Ascomycota	.	.	.	Scolecobasidium
		OTU786	MK018983	Plant pathogen	Ascomycota	Sordariomycetes	Hypocreales	.	Sarocladium
		OTU793	MK019173	Plant pathogen	Ascomycota	Dothideomycetes	Botryosphaeriales	Botryosphaeriaceae	Botryosphaeria
		OTU794	MK019147	Saprotroph	Ascomycota	Dothideomycetes	Pleosporales	Sporormiaceae	Preussia
		OTU795	MK019143	Saprotroph	Basidiomycota	Agaricomycetes	Agaricales	Agaricaceae	Agaricus
		OTU796	MK019123	Yeast	Basidiomycota	Tremellomycetes	Tremellales	.	Cryptococcus
		OTU797	MK018835	Plant pathogen	Ascomycota	Dothideomycetes	Pleosporales	Pleosporaceae	Alternaria
		OTU798	MK019047	Plant pathogen	Ascomycota	Dothideomycetes	Capnodiales	Mycosphaerellaceae	Cercosporella
		OTU799	MK019103	Unidentified & others	Ascomycota	Dothideomycetes	Capnodiales	Capnodiales.fam.Incertae.sedis	Hispidoconidioma
		OTU800	MK019167	Yeast	Basidiomycota	Tremellomycetes	Tremellales	.	Bullera
		OTU801	MK018935	Unidentified & others	Ascomycota	Dothideomycetes	Pleosporales	.	Paraphoma
		OTU802	MK019056	Unidentified & others	Ascomycota	Dothideomycetes	Capnodiales	Extremaceae	Saxophila
		OTU803	MK018849	Saprotroph	Ascomycota	Sordariomycetes	Trichosphaeriales	.	Nigrospora
		OTU804	MK019184	Saprotroph	Ascomycota	Dothideomycetes	Pleosporales	Leptosphaeriaceae	Plenodomus
		OTU805	MK019139	Saprotroph	Ascomycota	Leotiomycetes	Thelebolales	Thelebolaceae	Thelebolus
		OTU807	MK018876	Saprotroph	Ascomycota	Leotiomycetes	Helotiales	Helotiaceae	Glarea
		OTU808	MK018837	Plant pathogen	Ascomycota	Sordariomycetes	Hypocreales	Nectriaceae	Fusarium
		OTU809	MK019032	Unidentified & others	Ascomycota	Sordariomycetes	Hypocreales	Cordycipitaceae	Lecanicillium
		OTU810	MK019020	Yeast	Basidiomycota	Microbotryomycetes	.	.	Curvibasidium
		OTU811	MK018993	Yeast	Ascomycota	Saccharomycetes	Saccharomycetales	Pichiaceae	Pichia
		OTU812	MK019115	Unidentified & others	Ascomycota	.	Botryosphaeriales	.	.
		OTU813	MK019095	Plant pathogen	Ascomycota	Dothideomycetes	Capnodiales	Mycosphaerellaceae	Pseudocercosporella
		OTU814	MK019060	Unidentified & others	Ascomycota	Dothideomycetes	.	.	Leptospora
		OTU815	MK019033	Plant pathogen	Ascomycota	Dothideomycetes	Botryosphaeriales	Botryosphaeriaceae	Botryosphaeria
		OTU816	MK018940	Plant pathogen	Ascomycota	Sordariomycetes	.	Plectosphaerellaceae	Lectera
		OTU818	MK018939	Unidentified & others	unidentified	.	.	.	.
		OTU819	MK018871	Unidentified & others	unidentified	.	.	.	.
		OTU820	MK019126	Yeast	Basidiomycota	Ustilaginomycetes	Ustilaginales	Ustilaginaceae	Macalpinomyces
		OTU821	MK018596	Plant pathogen	Ascomycota	Dothideomycetes	Pleosporales	Pleosporaceae	Alternaria
		OTU822	MK019111	Saprotroph	Ascomycota	Dothideomycetes	Pleosporales	.	Pyrenochaeta
		OTU823	MK018754	Saprotroph	Ascomycota	Sordariomycetes	Sordariales	Chaetomiaceae	Thielavia
		OTU824	MK018554	Saprotroph	Ascomycota	Eurotiomycetes	Onygenales	Gymnoascaceae	.
		OTU825	MK018883	Saprotroph	Ascomycota	Dothideomycetes	Pleosporales	Sporormiaceae	Westerdykella
		OTU828	MK019010	Plant pathogen	Ascomycota	Dothideomycetes	Pleosporales	Leptosphaeriaceae	Leptosphaeria
		OTU829	MK018652	Saprotroph	Ascomycota	Sordariomycetes	Sordariales	Chaetomiaceae	Chaetomium
		OTU831	MK018942	Plant pathogen	Chytridiomycota	Chytridiomycetes	Olpidiales	Olpidiaceae	Olpidium
		OTU832	MK019069	Saprotroph	Basidiomycota	Agaricomycetes	Agaricales	Tricholomataceae	Melanoleuca
		OTU833	MK018937	Saprotroph	Basidiomycota	Agaricomycetes	Agaricales	Entolomataceae	Entoloma
		OTU834	MK018910	Saprotroph	Ascomycota	Sordariomycetes	Sordariales	Chaetomiaceae	Humicola
		OTU836	MK018777	Unidentified & others	Ascomycota	.	.	.	.
		OTU837	MK018950	Plant pathogen	Chytridiomycota	Rhizophydiomycetes	Rhizophydiales	Alphamycetaceae	Betamyces
		OTU838	MK018799	Saprotroph	Ascomycota	Eurotiomycetes	Onygenales	Onygenaceae	Aphanoascus
		OTU839	MK019009	Saprotroph	Basidiomycota	Agaricomycetes	Agaricales	Pterulaceae	Globulicium
		OTU840	MK018823	Endophyte	Ascomycota	.	.	.	Triscelophorus
		OTU841	MK018691	Saprotroph	Ascomycota	Eurotiomycetes	Eurotiales	Trichocomaceae	Penicillium
		OTU842	MK018850	Saprotroph	Ascomycota	Dothideomycetes	Pleosporales	Lophiotremataceae	Lophiotrema
		OTU843	MK018501	Plant pathogen	Ascomycota	Sordariomycetes	Hypocreales	.	Trichothecium
		OTU846	MK019145	Saprotroph	Ascomycota	Dothideomycetes	Pleosporales	Phaeosphaeriaceae	Neosulcatispora
		OTU847	MK019151	Saprotroph	Basidiomycota	Agaricomycetes	Atheliales	Atheliaceae	Athelia
		OTU848	MK018690	Saprotroph	Ascomycota	Eurotiomycetes	Eurotiales	Trichocomaceae	Penicillium
		OTU849	MK018817	Plant pathogen	Chytridiomycota	Chytridiomycetes	Spizellomycetales	Spizellomycetaceae	Powellomyces
		OTU851	MK018929	Saprotroph	Ascomycota	Leotiomycetes	.	Myxotrichaceae	Oidiodendron
		OTU853	MK018526	Saprotroph	Ascomycota	Sordariomycetes	.	.	Eucasphaeria
		OTU854	MK018756	Saprotroph	Ascomycota	Sordariomycetes	Sordariales	Chaetomiaceae	Chaetomium
		OTU855	MK018954	Unidentified & others	Chytridiomycota	Chytridiomycetes	.	.	.
		OTU856	MK018828	Saprotroph	Ascomycota	Dothideomycetes	Pleosporales	Sporormiaceae	Westerdykella
		OTU857	MK018916	Plant pathogen	Chytridiomycota	Chytridiomycetes	Spizellomycetales	Spizellomycetaceae	Powellomyces
		OTU858	MK018902	Plant pathogen	Chytridiomycota	Chytridiomycetes	Spizellomycetales	Spizellomycetaceae	Spizellomyces
		OTU861	MK019104	Saprotroph	Basidiomycota	Agaricomycetes	Agaricales	Agaricaceae	Tulostoma
		OTU862	MK018663	Unidentified & others	Ascomycota	Sordariomycetes	.	Plectosphaerellaceae	Sodiomyces
		OTU864	MK019015	Plant pathogen	Chytridiomycota	Chytridiomycetes	Spizellomycetales	Spizellomycetaceae	Powellomyces
		OTU865	MK018887	Saprotroph	Ascomycota	Sordariomycetes	Xylariales	Xylariaceae	Ascotricha
		OTU873	MK019132	Saprotroph	Ascomycota	Leotiomycetes	Helotiales	Helotiaceae	Idriella
		OTU874	MK018888	Unidentified & others	Ascomycota	Dothideomycetes	.	.	.
		OTU875	MK018948	Saprotroph	Ascomycota	Pezizomycetes	Pezizales	Pezizaceae	Oedocephalum
		OTU876	MK019050	Saprotroph	Ascomycota	Pezizomycetes	Pezizales	Pyronemataceae	Scutellinia
		OTU878	MK018738	Saprotroph	Ascomycota	Sordariomycetes	Hypocreales	.	Gliomastix
		OTU881	MK018981	Unidentified & others	Basidiomycota	Agaricomycetes	Agaricales	Lyophyllaceae	Lyophyllum
		OTU882	MK019124	Unidentified & others	Ascomycota	.	.	.	Sporendonema
		OTU885	MK019070	Plant pathogen	Ascomycota	Dothideomycetes	Capnodiales	Teratosphaeriaceae	Catenulostroma
		OTU887	MK019099	Saprotroph	Basidiomycota	Agaricomycetes	Hymenochaetales	Schizoporaceae	Hyphodontia
		OTU888	MK018752	Saprotroph	Ascomycota	Eurotiomycetes	Eurotiales	Aspergillaceae	Aspergillus
		OTU889	MK018906	Unidentified & others	Chytridiomycota	.	.	.	.
		OTU891	MK018918	Saprotroph	Basidiomycota	Agaricomycetes	Agaricales	Agaricaceae	Bovista
		OTU892	MK018749	Saprotroph	Ascomycota	Eurotiomycetes	Eurotiales	Trichocomaceae	Penicillium
		OTU894	MK019036	Saprotroph	Ascomycota	Dothideomycetes	Pleosporales	Lophiostomataceae	Lophiostoma
		OTU895	MK018956	Unidentified & others	Ascomycota	Dothideomycetes	Capnodiales	Cladosporiaceae	Rachicladosporium
		OTU896	MK018486	Yeast	Basidiomycota	Tremellomycetes	Tremellales	.	Cryptococcus
		OTU897	MK018945	Yeast	Basidiomycota	Cystobasidiomycetes	Cystobasidiales	Cystobasidiaceae	Occultifur
		OTU898	MK019138	Saprotroph	Ascomycota	Dothideomycetes	Pleosporales	Phaeosphaeriaceae	Neostagonospora
		OTU899	MK019000	Yeast	Basidiomycota	Cystobasidiomycetes	Cystobasidiales	Cystobasidiaceae	Occultifur
		OTU900	MK019149	Unidentified & others	Ascomycota	Dothideomycetes	Pleosporales	.	Libertasomyces
		OTU901	MK019026	Saprotroph	Ascomycota	Dothideomycetes	Pleosporales	Phaeosphaeriaceae	Allophaeosphaeria
		OTU902	MK019141	Plant pathogen	Ascomycota	Dothideomycetes	Pleosporales	Pleosporaceae	Pleospora
		OTU903	MK018870	Unidentified & others	Ascomycota	Dothideomycetes	Capnodiales	Teratosphaeriaceae	Neocatenulostroma
		OTU904	MK018947	Yeast	Ascomycota	Eurotiomycetes	Chaetothyriales	Herpotrichiellaceae	Phialophora
		OTU905	MK018970	Saprotroph	Ascomycota	Dothideomycetes	Pleosporales	Phaeosphaeriaceae	Chaetosphaeronema
		OTU906	MK019059	Saprotroph	Basidiomycota	Agaricomycetes	Agaricales	Agaricaceae	Coprinus
		OTU907	MK019150	Yeast	Basidiomycota	Cystobasidiomycetes	Cystobasidiales	Cystobasidiaceae	Occultifur
		OTU908	MK018944	Yeast	Ascomycota	Saccharomycetes	Saccharomycetales	Metschnikowiaceae	Clavispora
		OTU909	MK018824	Yeast	Basidiomycota	Microbotryomycetes	Microbotryomycetes.ord.Incertae.sedis	Chrysozymaceae	Sampaiozyma
		OTU910	MK019164	Yeast	Basidiomycota	Tremellomycetes	Tremellales	.	.
		OTU911	MK019135	Yeast	Basidiomycota	Tremellomycetes	Cystofilobasidiales	Cystofilobasidiaceae	Udeniomyces
		OTU912	MK018848	Yeast	Ascomycota	Dothideomycetes	Dothideales	Dothioraceae	Aureobasidium
		OTU913	MK019180	Yeast	Basidiomycota	Tremellomycetes	Tremellales	.	Cryptococcus
		OTU914	MK019048	Endophyte	Ascomycota	Dothideomycetes	Pleosporales	Periconiaceae	Periconia
		OTU916	MK019170	Saprotroph	Ascomycota	Dothideomycetes	Pleosporales	Phaeosphaeriaceae	Parastagonospora
		OTU917	MK019152	Saprotroph	Ascomycota	Pezizomycetes	Pezizales	Pyronemataceae	.
		OTU918	MK019046	Saprotroph	Basidiomycota	Agaricomycetes	Agaricales	Agaricaceae	Agaricus
		OTU919	MK019042	Yeast	Basidiomycota	Tremellomycetes	Tremellales	.	Papiliotrema
		OTU920	MK018992	Plant pathogen	Ascomycota	Dothideomycetes	Pleosporales	Didymellaceae	Ascochyta
		OTU921	MK018854	Saprotroph	Basidiomycota	Agaricomycetes	Agaricales	Psathyrellaceae	Parasola
		OTU922	MK019072	Plant pathogen	Ascomycota	Dothideomycetes	Pleosporales	.	Phoma
		OTU923	MK018779	Saprotroph	Ascomycota	Dothideomycetes	Pleosporales	Massarinaceae	Massarina
		OTU926	MK019157	Yeast	Basidiomycota	Tremellomycetes	Cystofilobasidiales	Cystofilobasidiaceae	Udeniomyces
		OTU930	MK019094	Unidentified & others	Ascomycota	Dothideomycetes	Botryosphaeriales	.	.
		OTU931	MK018822	Yeast	Ascomycota	Eurotiomycetes	Chaetothyriales	Herpotrichiellaceae	Exophiala
		OTU932	MK018990	Saprotroph	Basidiomycota	Agaricomycetes	Agaricales	Psathyrellaceae	Psathyrella
		OTU933	MK019096	Saprotroph	Ascomycota	Leotiomycetes	Helotiales	Rutstroemiaceae	Rutstroemia
		OTU935	MG008519	Arbuscular mycorrhizal	Mucoromycota	Glomeromycotina	Glomerales	Glomeraceae	Rhizophagus
		OTU936	MG008553	Arbuscular mycorrhizal	Mucoromycota	Glomeromycotina	Glomerales	Claroideoglomeraceae	Claroideoglomus
		OTU938	MK018794	Saprotroph	Basidiomycota	Agaricomycetes	Agaricales	Agaricaceae	Tulostoma
		OTU940	MK018653	Unidentified & others	unidentified	.	.	.	.
		OTU941	MK018933	Plant pathogen	Chytridiomycota	Chytridiomycetes	Spizellomycetales	Spizellomycetaceae	Spizellomyces
		OTU944	MG008536	Arbuscular mycorrhizal	Mucoromycota	Glomeromycotina	Glomerales	Glomeraceae	Rhizophagus
		OTU945	MG008559	Arbuscular mycorrhizal	Mucoromycota	Glomeromycotina	Glomerales	Glomeraceae	.
		OTU947	MK018943	Saprotroph	Ascomycota	Sordariomycetes	.	Annulatascaceae	Conlarium
		OTU949	MK018581	Unidentified & others	Ascomycota	.	.	.	Setophoma
		OTU950	MK018941	Unidentified & others	Ascomycota	.	.	.	.
		OTU952	MK018932	Saprotroph	Ascomycota	Dothideomycetes	Dothideales	Dothioraceae	Sydowia
		OTU953	MK018599	Saprotroph	Ascomycota	Eurotiomycetes	Onygenales	Arachnomycetaceae	Arachnomyces
		OTU954	MK019175	Unidentified & others	Ascomycota	Dothideomycetes	Capnodiales	.	Pseudotaeniolina
		OTU955	MK018561	Saprotroph	Ascomycota	Sordariomycetes	Sordariales	Chaetomiaceae	Subramaniula
		OTU957	MK018687	Yeast	Ascomycota	Saccharomycetes	Saccharomycetales	Metschnikowiaceae	Metschnikowia
		OTU959	MK018856	Yeast	Basidiomycota	Exobasidiomycetes	.	.	Tilletiopsis
		OTU960	MK018778	Saprotroph	Ascomycota	Eurotiomycetes	Eurotiales	Trichocomaceae	Aspergillus
		OTU961	MK019088	Yeast	Basidiomycota	Microbotryomycetes	Sporidiobolales	.	Rhodotorula
		OTU962	MK018642	Saprotroph	Ascomycota	Sordariomycetes	Hypocreales	Hypocreales.fam.Incertae.sedis	Sarocladium
		OTU963	MK018952	Plant pathogen	Ascomycota	Sordariomycetes	.	Glomerellaceae	Colletotrichum
		OTU964	MK018745	Saprotroph	Basidiomycota	Agaricomycetes	Agaricales	Bolbitiaceae	Conocybe
		OTU966	MK019158	Plant pathogen	Chytridiomycota	Chytridiomycetes	Rhizophydiales	Angulomycetaceae	Angulomyces
		OTU967	MK019035	Saprotroph	Ascomycota	Sordariomycetes	Microascales	Microascaceae	Microascus
		OTU968	MK018893	Plant pathogen	Chytridiomycota	Chytridiomycetes	Spizellomycetales	Spizellomycetaceae	Spizellomyces
		OTU969	MG008556	Arbuscular mycorrhizal	Mucoromycota	Glomeromycotina	Glomerales	Claroideoglomeraceae	Claroideoglomus
		OTU970	MK018851	Saprotroph	Ascomycota	Dothideomycetes	Pleosporales	Phaeosphaeriaceae	Sclerostagonospora
		OTU971	MK019044	Plant pathogen	Ascomycota	Leotiomycetes	.	.	Collophora
		OTU972	MK019092	Unidentified & others	Ascomycota	.	.	.	.
		OTU975	MG008558	Arbuscular mycorrhizal	Mucoromycota	Glomeromycotina	Paraglomerales	.	.
		OTU976	MK018911	Saprotroph	Ascomycota	Sordariomycetes	Hypocreales	Stachybotriaceae	Sirastachys
		OTU979	MK018960	Saprotroph	Ascomycota	Eurotiomycetes	Eurotiales	Trichocomaceae	Penicillium
		OTU980	MK019003	Plant pathogen	Ascomycota	Dothideomycetes	Pleosporales	Phaeosphaeriaceae	Stagonospora
		OTU981	MK019165	Plant pathogen	Ascomycota	Dothideomycetes	Capnodiales	Mycosphaerellaceae	Ramularia
		OTU982	MK018996	Saprotroph	Basidiomycota	Agaricomycetes	Auriculariales	Exidiaceae	Exidiopsis
		OTU984	MK018985	Saprotroph	Chytridiomycota	Rhizophlyctidomycetes	Rhizophlyctidales	Rhizophlyctidaceae	Rhizophlyctis
		OTU985	MK018855	Endophyte	Ascomycota	Sordariomycetes	Sordariales	Lasiosphaeriaceae	Podospora
		OTU986	MK018843	Arbuscular mycorrhizal	Mucoromycota	Glomeromycotina	Paraglomerales	.	.
		OTU987	MG008541	Arbuscular mycorrhizal	Mucoromycota	Glomeromycotina	Paraglomerales	.	.
		OTU989	MG008538	Arbuscular mycorrhizal	Mucoromycota	Glomeromycotina	Glomerales	Glomeraceae	.
		OTU992	MK018732	Unidentified & others	Ascomycota	Pezizomycetes	Pezizales	Pyronemataceae	Pulvinula
		OTU993	MK018762	Saprotroph	Basidiomycota	Agaricomycetes	Agaricales	Agaricaceae	Chlorophyllum
		OTU994	MK018811	Saprotroph	Basidiomycota	Agaricomycetes	Cantharellales	Ceratobasidiaceae	Ceratobasidium
		OTU995	MK019034	Saprotroph	Ascomycota	Dothideomycetes	Minutisphaerales	Minutisphaeraceae	Minutisphaera
		OTU997	MK018880	Saprotroph	Basidiomycota	Agaricomycetes	Agaricales	Cyphellaceae	Limnoperdon
		OTU998	MG008550	Arbuscular mycorrhizal	Mucoromycota	Glomeromycotina	Glomerales	Glomeraceae	.
		OTU1000	MK018914	Saprotroph	Ascomycota	Eurotiomycetes	Eurotiales	Trichocomaceae	Aspergillus
		OTU1001	MK019102	Saprotroph	Ascomycota	Dothideomycetes	Pleosporales	Phaeosphaeriaceae	Phaeosphaeriopsis
		OTU1002	MK019021	Saprotroph	Ascomycota	Eurotiomycetes	Eurotiales	Trichocomaceae	Paecilomyces
		OTU1003	MK018841	Saprotroph	Mucoromycota	Mortierellomycotina	Mortierellales	Mortierellaceae	Mortierella
		OTU1004	MK019084	Plant pathogen	Basidiomycota	Agaricomycetes	Polyporales	Ganodermataceae	Ganoderma
		OTU1006	MK018964	Plant pathogen	Ascomycota	.	.	.	Veronaea
		OTU1007	MK019073	Plant pathogen	Basidiomycota	Pucciniomycetes	Platygloeales	Eocronartiaceae	Eocronartium
		OTU1008	MK018881	Plant pathogen	Ascomycota	Sordariomycetes	Xylariales	.	Monographella
		OTU1009	MK018949	Saprotroph	Ascomycota	Dothideomycetes	Pleosporales	.	Pyrenochaeta
		OTU1010	MK019018	Unidentified & others	Ascomycota	Dothideomycetes	Pleosporales	Lentitheciaceae	Pleurophoma
		OTU1011	MK019019	Unidentified & others	Ascomycota	Leotiomycetes	Helotiales	.	.
		OTU1012	MK019176	Plant pathogen	Ascomycota	Dothideomycetes	Pleosporales	Pleosporaceae	Alternaria
		OTU1013	MG008557	Arbuscular mycorrhizal	Mucoromycota	Glomeromycotina	Glomerales	Glomeraceae	.
		OTU1014	MK018578	Saprotroph	Basidiomycota	Agaricomycetes	Auriculariales	Exidiaceae	Exidia
		OTU1015	MK018758	Saprotroph	Ascomycota	Sordariomycetes	Sordariales	Chaetomiaceae	Chaetomium
		OTU1016	MK018931	Unidentified & others	Ascomycota	.	.	.	Abrothallus
		OTU1017	MK019127	Plant pathogen	Chytridiomycota	Chytridiomycetes	Spizellomycetales	Spizellomycetaceae	Spizellomyces
		OTU1018	MK018804	Endophyte	Ascomycota	Sordariomycetes	Hypocreales	.	Acremonium
		OTU1019	MK019140	Saprotroph	Ascomycota	Leotiomycetes	.	.	Geomyces
		OTU1020	MK018717	Saprotroph	Ascomycota	Leotiomycetes	Helotiales	.	Scytalidium
		OTU1021	MK018374	Saprotroph	Ascomycota	Sordariomycetes	Xylariales	Xylariaceae	Xylaria
		OTU1023	MK019146	Saprotroph	Basidiomycota	Agaricomycetes	Agaricales	Psathyrellaceae	Coprinellus
		OTU1024	MK018919	Unidentified & others	Chytridiomycota	Chytridiomycetes	.	.	.
		OTU1026	MK018879	Unidentified & others	Ascomycota	Eurotiomycetes	Onygenales	.	Myceliophthora
		OTU1028	MK018977	Yeast	Ascomycota	Saccharomycetes	Saccharomycetales	.	Wickerhamomyces
		OTU1029	MK019183	Unidentified & others	Ascomycota	Dothideomycetes	.	.	Leptospora
		OTU1030	MK018655	Saprotroph	Basidiomycota	Agaricomycetes	Agaricales	Entolomataceae	Entoloma
		OTU1031	MK019076	Saprotroph	Ascomycota	Dothideomycetes	Pleosporales	Sporormiaceae	Preussia
		OTU1032	MK018922	Saprotroph	Ascomycota	Orbiliomycetes	Orbiliales	Orbiliaceae	Geniculifera
		OTU1033	MK018994	Plant pathogen	Chytridiomycota	Chytridiomycetes	Spizellomycetales	Spizellomycetaceae	Spizellomyces
		OTU1034	MK018776	Saprotroph	Ascomycota	Sordariomycetes	Sordariales	Chaetomiaceae	Chaetomium
		OTU1035	MK019134	Endophyte	Ascomycota	Dothideomycetes	Botryosphaeriales	Botryosphaeriaceae	Septorioides
		OTU1036	MK018991	Yeast	Basidiomycota	Cystobasidiomycetes	.	.	.
		OTU1037	MK018974	Saprotroph	Basidiomycota	Wallemiomycetes	Wallemiales	Wallemiaceae	Wallemia
		OTU1038	MK018863	Saprotroph	Ascomycota	Eurotiomycetes	Eurotiales	Trichocomaceae	Byssochlamys
		OTU1039	MK019120	Plant pathogen	Chytridiomycota	Chytridiomycetes	Rhizophydiales	Angulomycetaceae	Angulomyces
		OTU1040	MK019086	Unidentified & others	Chytridiomycota	.	.	.	.
		OTU1041	MK019078	Yeast	Ascomycota	Saccharomycetes	Saccharomycetales	.	Candida
		OTU1042	MK018672	Saprotroph	Ascomycota	Eurotiomycetes	Eurotiales	Trichocomaceae	Penicillium
		OTU1043	MK019081	Unidentified & others	unidentified	.	.	.	.
		OTU1044	MK019030	Saprotroph	Ascomycota	Eurotiomycetes	Eurotiales	Trichocomaceae	Aspergillus
		OTU1045	MK019057	Saprotroph	Ascomycota	Dothideomycetes	Pleosporales	Sporormiaceae	Sporormiella
		OTU1046	MK018755	Unidentified & others	unidentified	.	.	.	.
		OTU1048	MK018973	Saprotroph	Mucoromycota	Mucoromycotina	Mucorales	Mucoraceae	Mucor
		OTU1049	MK018865	Saprotroph	Mucoromycota	Mucoromycotina	Mucorales	Mucoraceae	Mucor
		OTU1050	MK019159	Endophyte	Ascomycota	Sordariomycetes	Ophiostomatales	Ophiostomataceae	Sporothrix
		OTU1051	MK018938	Yeast	Basidiomycota	Exobasidiomycetes	Microstromatales	Quambalariaceae	Quambalaria
		OTU1052	MK019004	Plant pathogen	Ascomycota	Dothideomycetes	Pleosporales	Pleosporaceae	Alternaria
		OTU1053	MK019068	Plant pathogen	Ascomycota	Sordariomycetes	Hypocreales	Nectriaceae	Fusarium
		OTU1054	MK018946	Yeast	Basidiomycota	Tremellomycetes	Tremellales	.	Bulleromyces
		OTU1056	MK019178	Saprotroph	Basidiomycota	Agaricomycetes	Polyporales	Fomitopsidaceae	Ischnoderma
		OTU1058	MK019189	Unidentified & others	Ascomycota	Orbiliomycetes	.	.	Vermispora
		OTU1059	MK018829	Plant pathogen	Chytridiomycota	Chytridiomycetes	Spizellomycetales	Spizellomycetaceae	Spizellomyces
		OTU1060	MK018370	Saprotroph	Ascomycota	Sordariomycetes	Sordariales	Lasiosphaeriaceae	Cladorrhinum
		OTU1062	MK019162	Saprotroph	Ascomycota	Leotiomycetes	Helotiales	.	Bisporella
		OTU1063	MK018982	Arbuscular mycorrhizal	Mucoromycota	Glomeromycotina	Paraglomerales	.	.
		OTU1064	MK019187	Plant pathogen	Chytridiomycota	Chytridiomycetes	Rhizophydiales	Rhizophydiaceae	Rhizophydium
		OTU1065	MG008552	Arbuscular mycorrhizal	Mucoromycota	Glomeromycotina	Glomerales	Claroideoglomeraceae	.
		OTU1067	MK018813	Yeast	Basidiomycota	Malasseziomycetes	Malasseziales	Malasseziaceae	Malassezia
		OTU1068	MG008546	Arbuscular mycorrhizal	Mucoromycota	Glomeromycotina	Glomerales	Glomeraceae	Glomus
		OTU1069	MK018801	Saprotroph	Ascomycota	Eurotiomycetes	Onygenales	Arthrodermataceae	Trichophyton
		OTU1070	MK018995	Arbuscular mycorrhizal	Mucoromycota	Glomeromycotina	Paraglomerales	.	Paraglomus
		OTU1071	MK018877	Saprotroph	Ascomycota	Dothideomycetes	Pleosporales	Montagnulaceae	Paraconiothyrium
		OTU1074	MK019136	Saprotroph	Mucoromycota	Mucoromycotina	Mucorales	Lichtheimiaceae	Lichtheimia
		OTU1077	MK018998	Unidentified & others	Chytridiomycota	Chytridiomycetes	.	.	.
		OTU1078	MK018928	Unidentified & others	Ascomycota	Pezizomycetes	Pezizales	.	Oedocephalum
		OTU1079	MK019133	Plant pathogen	Basidiomycota	Exobasidiomycetes	Tilletiales	Tilletiaceae	Tilletia
		OTU1082	MK018594	Endophyte	Ascomycota	Sordariomycetes	Hypocreales	.	Acremonium
		OTU1083	MK018972	Unidentified & others	Ascomycota	Sordariomycetes	Hypocreales	Cordycipitaceae	Simplicillium
		OTU1084	MK018748	Saprotroph	Basidiomycota	Wallemiomycetes	Wallemiales	Wallemiaceae	Wallemia
		OTU1085	MK019116	Saprotroph	Ascomycota	Dothideomycetes	Pleosporales	Pleosporaceae	Comoclathris
		OTU1086	MK019177	Yeast	Basidiomycota	Tremellomycetes	Tremellales	.	Cryptococcus
		OTU1089	MK018781	Saprotroph	Ascomycota	Dothideomycetes	Pleosporales	Phaeosphaeriaceae	Septoriella
		OTU1090	MK019109	Saprotroph	Ascomycota	Leotiomycetes	Helotiales	Helotiales.fam.Incertae.sedis	Chalara
		OTU1094	MK019144	Yeast	Basidiomycota	Microbotryomycetes	Sporidiobolales	Sporidiobolaceae	Sporobolomyces
		OTU1095	MK019122	Yeast	Ascomycota	Saccharomycetes	Saccharomycetales	.	Candida
		OTU1096	MK019089	Yeast	Basidiomycota	Tremellomycetes	Tremellales	.	.
		OTU1097	MK018936	Yeast	Basidiomycota	Tremellomycetes	Tremellales	.	Bullera
		OTU1098	MK018760	Unidentified & others	Ascomycota	.	.	.	.
		OTU1099	MK018930	Unidentified & others	Ascomycota	Dothideomycetes	.	.	Septoriella
		OTU1103	MK019107	Arbuscular mycorrhizal	Mucoromycota	Glomeromycotina	Paraglomerales	.	.
		OTU1105	MK019007	Arbuscular mycorrhizal	Mucoromycota	Glomeromycotina	Paraglomerales	.	.
		OTU1106	MK019011	Saprotroph	Ascomycota	Dothideomycetes	Pleosporales	Sporormiaceae	Preussia
		OTU1108	MK019118	Unidentified & others	Ascomycota	Pezizomycetes	Pezizales	Pezizaceae	Hydnobolites
		OTU1112	MK018975	Yeast	Ascomycota	Saccharomycetes	Saccharomycetales	.	Debaryomyces
		OTU1114	MK018763	Saprotroph	Basidiomycota	Agaricomycetes	Agaricales	Psathyrellaceae	Coprinopsis
		OTU1115	MK019114	Saprotroph	Ascomycota	Leotiomycetes	Helotiales	.	Scytalidium
		OTU1119	MK018979	Unidentified & others	Basidiomycota	Agaricomycetes	Polyporales	.	.
		OTU1121	MK018882	Saprotroph	Basidiomycota	Agaricomycetes	Agaricales	Agaricaceae	Tulostoma
		OTU1122	MK019061	Saprotroph	Mucoromycota	Mortierellomycotina	Mortierellales	Mortierellaceae	Mortierella
		OTU1126	MK019110	Plant pathogen	Ascomycota	Dothideomycetes	Pleosporales	Pleosporaceae	Alternaria
		OTU1128	MK018891	Saprotroph	Basidiomycota	Agaricomycetes	Agaricales	Strophariaceae	Agrocybe
		OTU1129	MK018541	Unidentified & others	Ascomycota	Sordariomycetes	Hypocreales	Cordycipitaceae	Beauveria
		OTU1132	MK019105	Yeast	Basidiomycota	Tremellomycetes	Tremellales	.	Hannaella
		OTU1133	MK018868	Plant pathogen	Ascomycota	Sordariomycetes	Hypocreales	.	Sarocladium
		OTU1134	MK019108	Yeast	Basidiomycota	Tremellomycetes	Tremellales	.	Dioszegia
		OTU1135	MK019028	Saprotroph	Basidiomycota	Agaricomycetes	Agaricales	Psathyrellaceae	Coprinellus
		OTU1136	MK019053	Plant pathogen	Ascomycota	Dothideomycetes	Pleosporales	Didymellaceae	Ascochyta
		OTU1137	MK019065	Saprotroph	Ascomycota	Eurotiomycetes	Eurotiales	Trichocomaceae	Eupenicillium
		OTU1138	MK018961	Saprotroph	Ascomycota	Pezizomycetes	Pezizales	Pezizaceae	Peziza
		OTU1139	MK019101	Saprotroph	Ascomycota	.	.	.	Chalara
		OTU1140	MK018967	Saprotroph	Ascomycota	Eurotiomycetes	Eurotiales	Trichocomaceae	Penicillium
		OTU1141	MK019075	Unidentified & others	Ascomycota	Leotiomycetes	.	.	Hyphozyma
		OTU1142	MK018915	Saprotroph	Mucoromycota	Mucoromycotina	Mucorales	Mucoraceae	Mucor
		OTU1143	MK019002	Saprotroph	Mucoromycota	Mortierellomycotina	Mortierellales	Mortierellaceae	Mortierella
		OTU1144	MK018750	Endophyte	Ascomycota	Sordariomycetes	Hypocreales	.	Acremonium
		OTU1145	MK019025	Unidentified & others	Ascomycota	Dothideomycetes	Pleosporales	.	Letendraea
		OTU1147	MK018909	Saprotroph	Basidiomycota	Agaricomycetes	Agaricales	Agaricaceae	Bovista
		OTU1148	MK019022	Yeast	Ascomycota	Saccharomycetes	Saccharomycetales	Lipomycetaceae	Lipomyces
		OTU1149	MK018859	Saprotroph	Basidiomycota	Agaricomycetes	Agaricales	Agaricaceae	Agaricus
		OTU1151	MK019160	Plant pathogen	Chytridiomycota	Chytridiomycetes	Spizellomycetales	Spizellomycetaceae	Triparticalcar
		OTU1152	MK018864	Saprotroph	Mucoromycota	Mortierellomycotina	Mortierellales	Mortierellaceae	Mortierella
		OTU1154	MK018768	Saprotroph	Basidiomycota	Agaricomycetes	Agaricales	Strophariaceae	Pholiota
		OTU1155	MK019005	Unidentified & others	Ascomycota	Dothideomycetes	Pleosporales	Pleosporales.fam.Incertae.sedis	Wettsteinina
		OTU1156	MK018818	Saprotroph	Ascomycota	Sordariomycetes	Sordariales	Lasiosphaeriaceae	Cercophora
		OTU1157	MK018659	Plant pathogen	Ascomycota	Sordariomycetes	Magnaporthales	Magnaporthaceae	Magnaporthiopsis
		OTU1158	MK018999	Saprotroph	Basidiomycota	Agaricomycetes	Agaricales	Pluteaceae	Volvariella
		OTU1160	MK019029	Plant pathogen	Ascomycota	Eurotiomycetes	Chaetothyriales	Herpotrichiellaceae	Coniosporium
		OTU1162	MK018907	Plant pathogen	Ascomycota	Sordariomycetes	Hypocreales	Nectriaceae	Fusarium
		OTU1165	MK018677	Saprotroph	Ascomycota	Eurotiomycetes	Eurotiales	Trichocomaceae	Penicillium
		OTU1166	MK019085	Saprotroph	Ascomycota	Eurotiomycetes	Eurotiales	Trichocomaceae	Paecilomyces
		OTU1167	MK019071	Plant pathogen	Ascomycota	Dothideomycetes	Botryosphaeriales	Botryosphaeriaceae	Dothiorella
		OTU1168	MK019054	Yeast	Ascomycota	Saccharomycetes	Saccharomycetales	Trichomonascaceae	Blastobotrys
		OTU1169	MK019172	Yeast	Ascomycota	Eurotiomycetes	Chaetothyriales	Herpotrichiellaceae	Capronia
		OTU1170	MK019038	Saprotroph	Ascomycota	Dothideomycetes	Dothideales	Dothioraceae	Dothiora
		OTU1171	MK019045	Plant pathogen	Basidiomycota	Pucciniomycetes	Pucciniales	Melampsoraceae	Melampsora
		OTU1172	MK018986	Plant pathogen	Ascomycota	Dothideomycetes	Pleosporales	Pleosporaceae	Pyrenophora
		OTU1173	MK019182	Saprotroph	Ascomycota	Sordariomycetes	Sordariales	Chaetomiaceae	Mycothermus
		OTU1174	MK019129	Plant pathogen	Chytridiomycota	Chytridiomycetes	Spizellomycetales	Spizellomycetaceae	Spizellomyces
		OTU1175	MK019041	Saprotroph	Ascomycota	Eurotiomycetes	Onygenales	Onygenaceae	Chrysosporium
		OTU1177	MK019191	Saprotroph	Ascomycota	Sordariomycetes	Sordariales	Chaetomiaceae	Chaetomium
		OTU1178	MK019087	Saprotroph	Ascomycota	Sordariomycetes	Xylariales	Xylariaceae	Rosellinia
		OTU1179	MK018590	Saprotroph	Ascomycota	Sordariomycetes	Melanosporales	Melanosporaceae	Melanospora
		OTU1180	MK019148	Saprotroph	Ascomycota	Pezizomycetes	Pezizales	Ascobolaceae	Ascobolus
		OTU1181	MK019024	Saprotroph	Ascomycota	Dothideomycetes	Pleosporales	Sporormiaceae	Preussia
		OTU1182	MK019013	Yeast	Basidiomycota	Tremellomycetes	Trichosporonales	Trichosporonaceae	Trichosporon
		OTU1184	MG008551	Arbuscular mycorrhizal	Mucoromycota	Glomeromycotina	Glomerales	Glomeraceae	.
		OTU1185	MK019112	Yeast	Ascomycota	Saccharomycetes	Saccharomycetales	.	Candida
		OTU1187	MK019093	Yeast	Ascomycota	Arthoniomycetes	Lichenostigmatales	Phaeococcomycetaceae	Phaeococcomyces
		OTU1188	MK018989	Yeast	Ascomycota	Eurotiomycetes	Chaetothyriales	Herpotrichiellaceae	Phialophora
		OTU1189	MK019001	Saprotroph	Basidiomycota	Agaricomycetes	Agaricales	Psathyrellaceae	Coprinopsis
		OTU1191	MK019188	Unidentified & others	Ascomycota	Eurotiomycetes	Onygenales	Ajellomycetaceae	Histoplasma
		OTU1192	MK019027	Saprotroph	Ascomycota	Leotiomycetes	Helotiales	Myxotrichaceae	Myxotrichum
		OTU1193	MK018853	Saprotroph	Ascomycota	Eurotiomycetes	Eurotiales	Trichocomaceae	Paecilomyces
		OTU1194	MK019031	Saprotroph	Basidiomycota	Agaricomycetes	Geastrales	Geastraceae	Geastrum
		OTU1195	MK018962	Saprotroph	Ascomycota	Pezizomycetes	Pezizales	Ascodesmidaceae	Cephaliophora
		OTU1196	MK019064	Plant pathogen	Ascomycota	Sordariomycetes	Microascales	Microascaceae	Graphium
		OTU1197	MG008554	Arbuscular mycorrhizal	Mucoromycota	Glomeromycotina	Glomerales	Claroideoglomeraceae	.
		OTU1198	MK018953	Saprotroph	Zoopagomycota	Entomophthoromycotina	Basidiobolales	.	.
		OTU1199	MK019190	Plant pathogen	Ascomycota	Sordariomycetes	Hypocreales	Plectosphaerellaceae	Verticillium
		OTU1200	MK018920	Unidentified & others	unidentified	.	.	.	.
		OTU1201	MK019156	Saprotroph	Ascomycota	Leotiomycetes	Helotiales	Hyaloscyphaceae	Mycoarthris
		OTU1202	MK019163	Endophyte	Ascomycota	Sordariomycetes	Hypocreales	.	Acremonium
		OTU1203	MK018671	Saprotroph	Ascomycota	Eurotiomycetes	Eurotiales	Trichocomaceae	Aspergillus
		OTU1205	MK019049	Unidentified & others	Ascomycota	Leotiomycetes	Thelebolales	Pseudeurotiaceae	Pseudogymnoascus
		OTU1206	MK019128	Saprotroph	Chytridiomycota	Chytridiomycetes	Rhizophlyctidales	Rhizophlyctidaceae	Rhizophlyctis
		OTU1207	MK018805	Endophyte	Ascomycota	Sordariomycetes	Hypocreales	.	Acremonium
		OTU1208	MK019137	Yeast	Ascomycota	Arthoniomycetes	Lichenostigmatales	Phaeococcomycetaceae	Phaeococcomyces
		OTU1209	MK018784	Saprotroph	Mucoromycota	Mortierellomycotina	Mortierellales	Mortierellaceae	Mortierella
		OTU1210	MK019097	Saprotroph	Ascomycota	Sordariomycetes	Microascales	Halosphaeriaceae	Cirrenalia
		OTU1212	MK018895	Plant pathogen	Ascomycota	Sordariomycetes	Hypocreales	Nectriaceae	Nectria
		OTU1213	MK019014	Plant pathogen	Chytridiomycota	Chytridiomycetes	Spizellomycetales	Spizellomycetaceae	Spizellomyces
		OTU1214	MK018884	Unidentified & others	unidentified	.	.	.	.
		OTU1215	MK019142	Unidentified & others	Ascomycota	Dothideomycetes	.	.	Speiropsis
		OTU1219	MK019090	Saprotroph	Ascomycota	Sordariomycetes	Coniochaetales	Coniochaetaceae	Coniochaeta
		OTU1220	MK018921	Unidentified & others	unidentified	.	.	.	.
		OTU1221	MK018772	Plant pathogen	Ascomycota	Sordariomycetes	.	Glomerellaceae	Colletotrichum
		OTU1223	MK018845	Saprotroph	Ascomycota	Sordariomycetes	Sordariales	Chaetomiaceae	Thielavia
		OTU1229	MK019079	Saprotroph	Mucoromycota	Mortierellomycotina	Mortierellales	Mortierellaceae	.
		OTU1230	MK018951	Plant pathogen	Ascomycota	Dothideomycetes	Venturiales	Venturiaceae	Cylindrosympodium
		OTU1232	MK018965	Saprotroph	Ascomycota	Sordariomycetes	Hypocreales	Stachybotriaceae	Achroiostachys
		OTU1233	MK019040	Unidentified & others	unidentified	.	.	.	.
		OTU1234	MK018751	Saprotroph	Ascomycota	Sordariomycetes	Sordariales	Chaetomiaceae	Thielavia
		OTU1235	MK019113	Saprotroph	Ascomycota	Pezizomycetes	Pezizales	Pyronemataceae	Scutellinia
		OTU1242	MK019125	Plant pathogen	Ascomycota	Dothideomycetes	Pleosporales	Didymellaceae	Leptosphaerulina
		OTU1246	MK019077	Yeast	Basidiomycota	Tremellomycetes	Tremellales	.	Kwoniella
		OTU1247	MK019008	Plant pathogen	Ascomycota	Dothideomycetes	Botryosphaeriales	Botryosphaeriaceae	Diplodia
		OTU1249	MK019066	Unidentified & others	Ascomycota	Dothideomycetes	Dothideales	Dothioraceae	Perusta
		OTU1256	MK018971	Saprotroph	Ascomycota	Dothideomycetes	Capnodiales	Davidiellaceae	Graphiopsis
		OTU1257	MK018987	Saprotroph	Ascomycota	Leotiomycetes	.	.	Geomyces
		OTU1258	MK019131	Saprotroph	Ascomycota	Dothideomycetes	Pleosporales	.	Pyrenochaeta
		OTU1259	MK018912	Saprotroph	Ascomycota	Eurotiomycetes	Onygenales	Ajellomycetaceae	Spiromastix
		OTU1260	MK019186	Saprotroph	Ascomycota	Dothideomycetes	Pleosporales	Melanommataceae	Phragmocephala
		OTU1261	MK019106	Saprotroph	Basidiomycota	Agaricomycetes	Agaricales	Entolomataceae	Entoloma
		OTU1271	MK019130	Unidentified & others	Ascomycota	.	.	.	Robillarda
		OTU1272	MK019168	Unidentified & others	Ascomycota	Pezizomycetes	Pezizales	.	Pulvinula
		OTU1274	MG008555	Arbuscular mycorrhizal	Mucoromycota	Glomeromycotina	Paraglomerales	Paraglomeraceae	Paraglomus
		OTU1275	MK019121	Saprotroph	Basidiomycota	Agaricomycetes	Agaricales	Agaricaceae	Lycoperdon
		OTU1277	MK018795	Saprotroph	Ascomycota	Eurotiomycetes	Eurotiales	Trichocomaceae	Aspergillus
		OTU1278	MK018809	Saprotroph	Basidiomycota	Agaricomycetes	Agaricales	Agaricaceae	Leucocoprinus
		OTU1279	MK019119	Saprotroph	Mucoromycota	Mucoromycotina	Mucorales	Syncephalastraceae	Circinella
		OTU1280	MK019043	Unidentified & others	unidentified	.	.	.	.
		OTU1282	MK019154	Saprotroph	Basidiomycota	Agaricomycetes	Agaricales	Agaricaceae	Tulostoma
		OTU1284	MK019153	Unidentified & others	Ascomycota	Dothideomycetes	.	.	.
		OTU1285	MK019174	Saprotroph	Ascomycota	Dothideomycetes	Pleosporales	Lophiostomataceae	Lophiostoma
		OTU1286	MK019185	Saprotroph	Basidiomycota	Agaricomycetes	Agaricales	Agaricaceae	Coprinus
		OTU1287	MK019080	Unidentified & others	Ascomycota	.	.	.	Heydenia
		OTU1289	MK019117	Plant pathogen	Ascomycota	Eurotiomycetes	Chaetothyriales	Trichomeriaceae	Knufia
		OTU1290	MK019082	Saprotroph	Basidiomycota	Agaricomycetes	Agaricales	Agaricaceae	Leucoagaricus
		OTU1291	MK019179	Saprotroph	Ascomycota	Sordariomycetes	Microascales	Microascaceae	Petriella
		OTU1292	MK019017	Saprotroph	Basidiomycota	Agaricomycetes	Agaricales	Pluteaceae	Pluteus
