# Supplementary material for: Fungal community assembly in drought-stressed sorghum shows stochasticity, selection, and universal ecological dynamics
Source: Nat Commun. 2020 Jan 7;11:34. doi: 10.1038/s41467-019-13913-9 (PMC6946711; doi:10.1038/s41467-019-13913-9)
Supplement: Supplementary file 7 — Supplementary Data 4 [file 41467_2019_13913_MOESM7_ESM.xlsx]

## Sheet: Sheet1
		Supplementary Data 4 Permutational analysis of variance (PERM ANOVA) showing association of fungal community composition with compartment, time point, drought treatment, sorghum cultivar and their interactions
		Samples	Variables	Df	Sums Of Sqs	Mean Sqs	F	R2	P
		All samples	Plant compartment (Co)	3	106.596	35.532	370.32	0.434	0.001
			Time point (TP)	1	15.098	15.098	157.36	0.061	0.001
			Drought treatment (DT)	2	4.849	2.424	25.27	0.02	0.001
			Plant cultivar (Cu)	1	0.574	0.574	5.98	0.002	0.001
			Co:TP	3	11.107	3.702	38.59	0.045	0.001
			Co:DT	6	5.826	0.971	10.12	0.024	0.001
			TP:DT	2	1.396	0.698	7.28	0.006	0.001
			Co:Cu	3	0.915	0.305	3.18	0.004	0.001
			TP:Cu	1	0.305	0.305	3.18	0.001	0.011
			DT:Cu	2	0.383	0.192	2	0.002	0.029
			Co:TP:DT	6	2.66	0.443	4.62	0.011	0.001
			Co:TP:Cu	3	0.547	0.182	1.9	0.002	0.024
			Co:DT:Cu	6	0.695	0.116	1.21	0.003	0.194
			TP:DT:Cu	2	0.293	0.146	1.52	0.001	0.105
			Co:TP:DT:Cu	6	0.595	0.099	1.03	0.002	0.386
			Residuals	978	93.839	0.096		0.382
		Leaf	TP	1	10.448	10.448	108.555	0.287	0.001
			DT	2	0.943	0.472	4.899	0.026	0.001
			Cu	1	0.185	0.185	1.924	0.005	0.067
			TP:DT	2	1.073	0.537	5.575	0.03	0.001
			TP:Cu	1	0.135	0.135	1.401	0.004	0.155
			DT:Cu	2	0.229	0.115	1.192	0.006	0.253
			TP:DT:Cu	2	0.243	0.122	1.262	0.007	0.226
			Residuals	240	23.099	0.096		0.635
		Root	TP	1	5.642	5.642	69.293	0.169	0.001
			DT	2	5.281	2.64	32.427	0.158	0.001
			Cu	1	0.572	0.572	7.026	0.017	0.001
			TP:DT	2	1.586	0.793	9.741	0.048	0.001
			TP:Cu	1	0.309	0.309	3.791	0.009	0.001
			DT:Cu	2	0.257	0.129	1.579	0.008	0.059
			TP:DT:Cu	2	0.197	0.098	1.207	0.006	0.182
			Residuals	240	19.541	0.081		0.585
		Rhizosphere	TP	1	7.87	7.87	78.341	0.207	0.001
			DT	2	3.801	1.9	18.915	0.1	0.001
			Cu	1	0.543	0.543	5.408	0.014	0.001
			TP:DT	2	0.991	0.496	4.933	0.026	0.001
			TP:Cu	1	0.253	0.253	2.521	0.007	0.007
			DT:Cu	2	0.294	0.147	1.461	0.008	0.079
			TP:DT:Cu	2	0.235	0.118	1.17	0.006	0.217
			Residuals	240	24.111	0.101		0.633
		Soil	TP	1	2.215	2.215	21.1	0.071	0.001
			DT	2	0.68	0.34	3.239	0.022	0.001
			Cu	1	0.188	0.188	1.794	0.006	0.005
			TP:DT	2	0.406	0.203	1.934	0.013	0.001
			TP:Cu	1	0.157	0.157	1.497	0.005	0.033
			DT:Cu	2	0.297	0.149	1.415	0.01	0.015
			TP:DT:Cu	2	0.213	0.107	1.015	0.007	0.401
			Residuals	258	27.088	0.105		0.867
