# Supplementary material for: Fungal community assembly in drought-stressed sorghum shows stochasticity, selection, and universal ecological dynamics
Source: Nat Commun. 2020 Jan 7;11:34. doi: 10.1038/s41467-019-13913-9 (PMC6946711; doi:10.1038/s41467-019-13913-9)
Supplement: Supplementary file 8 — Supplementary Software 1 [file 41467_2019_13913_MOESM8_ESM.zip]

Archive with 11 entries (6 files):
- Supplementary Software1/
- Supplementary Software1/.DS_Store
- __MACOSX/
- __MACOSX/Supplementary Software1/
- __MACOSX/Supplementary Software1/._.DS_Store
- Supplementary Software1/Supplementary Software1/
- Supplementary Software1/Supplementary Software1/Krona of fungi in unplanted soil.html
- __MACOSX/Supplementary Software1/Supplementary Software1/
- __MACOSX/Supplementary Software1/Supplementary Software1/._Krona of fungi in unplanted soil.html
- Supplementary Software1/Supplementary Software1/Krona of sorghum Mycobiome.html
- __MACOSX/Supplementary Software1/Supplementary Software1/._Krona of sorghum Mycobiome.html
