# Supplementary material for: Fungal community assembly in drought-stressed sorghum shows stochasticity, selection, and universal ecological dynamics
Source: Nat Commun. 2020 Jan 7;11:34. doi: 10.1038/s41467-019-13913-9 (PMC6946711; doi:10.1038/s41467-019-13913-9)
Supplement: Supplementary file 10 — Source Data [file 41467_2019_13913_MOESM10_ESM.zip]

Archive with 324 entries (321 files):
- SourceData/
- SourceData/Fig.S26.Root.rdata
- SourceData/Fig.S15.Root.week.14.csv
- SourceData/Fig.S17B.csv
- SourceData/Fig.4A.Root.csv
- SourceData/Fig.S15.Rhizosphere.week.1.csv
- SourceData/Fig.S14.Root.OTU20_Xylariales.csv
- SourceData/Fig.S9.POST.POST.Root.csv
- SourceData/Fig.S14.Root.OTU19_Sarocladium.csv
- __MACOSX/
- __MACOSX/SourceData/
- __MACOSX/SourceData/._Fig.S14.Root.OTU19_Sarocladium.csv
- SourceData/Fig.S14.Root.OTU207_Magnaporthiopsis.csv
- SourceData/Fig.S8.Root.PRE.rdata
- SourceData/Fig.S12.Root.CON.rdata
- SourceData/Fig.S13.Y16.Simpson.rdata
- SourceData/Fig.6C.Rootfungi1.3.rdata
- SourceData/Fig.S17C.csv
- SourceData/Fig.S15.Root.week.15.csv
- SourceData/Fig.S18A.Leaf.csv
- __MACOSX/SourceData/._Fig.S18A.Leaf.csv
- SourceData/Fig.3A.Leaf.csv
- __MACOSX/SourceData/._Fig.3A.Leaf.csv
- SourceData/Fig.S4.csv
- __MACOSX/SourceData/._Fig.S4.csv
- SourceData/Fig.S15.Root.week.17.csv
- SourceData/Fig.S17A.csv
- SourceData/Fig.S26.Soil.rdata
- SourceData/Fig.S15.Rhizosphere.week.2.csv
- SourceData/Fig.S9.CON.CON.Soil.csv
- SourceData/Fig.S9.PRE.PRE.Rhizosphere.csv
- SourceData/Fig.S15.Root.week.9.csv
- SourceData/Fig.6G.yeast.rdata
- SourceData/Fig.S12.Leaf.PRE.rdata
- SourceData/Fig.S8.Leaf.CON.rdata
- SourceData/Fig.S15.Root.week.8.csv
- SourceData/Fig.S28B.Soil.csv
- __MACOSX/SourceData/._Fig.S28B.Soil.csv
- SourceData/Fig.S15.Rhizosphere.week.3.csv
- SourceData/Fig.S16D.csv
- SourceData/Fig.S15.Root.week.16.csv
- SourceData/Fig.S3.csv
- __MACOSX/SourceData/._Fig.S3.csv
- SourceData/Fig.S9.CON.POST.Leaf.csv
- SourceData/Fig.S15.Root.week.12.csv
- SourceData/Fig.S15.Rhizosphere.week.7.csv
- SourceData/Fig.4B.Rhizosphere.csv
- SourceData/Fig.S8.Leaf.POST.rdata
- SourceData/Fig.6H.saprotroph.rdata
- SourceData/Fig.4A.Soil.csv
- SourceData/Fig.S12.Rhizosphere.PRE.rdata
- SourceData/Fig.S12.Leaf.POST.rdata
- SourceData/Fig.S15.Rhizosphere.week.6.csv
- SourceData/Fig.S15.Root.week.13.csv
- SourceData/Fig.S11.Root.POST.rdata
- SourceData/Fig.S28B.Rhizosphere.csv
- SourceData/Fig.S9.POST.POST.Soil.csv
- SourceData/Fig.S2.csv
- __MACOSX/SourceData/._Fig.S2.csv
- SourceData/Fig.S28B.Root.csv
- __MACOSX/SourceData/._Fig.S28B.Root.csv
- SourceData/Fig.S15.Root.week.11.csv
- SourceData/Fig.S15.Rhizosphere.week.4.csv
- SourceData/Fig.S16C.csv
- __MACOSX/SourceData/._Fig.S16C.csv
- SourceData/Fig.S14.Leaf.OTU11_Epicoccum.csv
- SourceData/Fig.S13.Y15.Simpson.rdata
- SourceData/Fig.S21.txt
- __MACOSX/SourceData/._Fig.S21.txt
- SourceData/Fig.S12.Soil.PRE.rdata
- SourceData/Fig.S16B.csv
- SourceData/Fig.S15.Rhizosphere.week.5.csv
- SourceData/Fig.S8.Soil.CON.rdata
- SourceData/Fig.S15.Root.week.10.csv
- SourceData/Fig.S1.csv
- __MACOSX/SourceData/._Fig.S1.csv
- SourceData/Fig.S9.CON.CON.Root.csv
- SourceData/Fig.S9.CON.POST.Root.csv
- SourceData/Fig.6A.fungi.rdata
- SourceData/Fig.S15.Rhizosphere.week.12.csv
- SourceData/Fig.S13.Y16.Jaccard.rdata
- SourceData/Fig.S15.Leaf.week.4.csv
- SourceData/Fig.S11.Rhizosphere.POST.rdata
- SourceData/Fig.S7.Soil.plot.14.csv
- SourceData/Fig.S11.Root.CON.rdata
- SourceData/Fig.S18A.Soil.csv
- SourceData/Fig.3A.Soil.csv
- SourceData/Fig.S14.Rhizosphere.OTU29_Rhizopus.csv
- SourceData/Fig.S7.Rhizosphere.plot.15.csv
- SourceData/Fig.S7.Leaf.plot.1.csv
- SourceData/Fig.S7.Rhizosphere.plot.14.csv
- SourceData/Fig.S7.Leaf.plot.11.csv
- SourceData/Fig.S8.Rhizosphere.PRE.rdata
- SourceData/Fig.S11.Rhizosphere.CON.rdata
- SourceData/Fig.S7.Soil.plot.15.csv
- SourceData/Fig.S15.Leaf.week.5.csv
- SourceData/Fig.S15.Rhizosphere.week.13.csv
- SourceData/Fig.S6.D.csv
- SourceData/Fig.S15.Rhizosphere.week.11.csv
- SourceData/Fig.S15.Leaf.week.7.csv
- SourceData/Fig.S7.Soil.plot.17.csv
- SourceData/Fig.S11.Leaf.PRE.rdata
- SourceData/Fig.S10.csv
- __MACOSX/SourceData/._Fig.S10.csv
- SourceData/Fig.S7.Root.plot.19.csv
- SourceData/Fig.5ABCD.csv
- __MACOSX/SourceData/._Fig.5ABCD.csv
- SourceData/Fig.S7.Leaf.plot.13.csv
- SourceData/Fig.S7.Rhizosphere.plot.16.csv
- SourceData/Fig.S7.Leaf.plot.3.csv
- SourceData/Fig.S7.Leaf.plot.2.csv
- SourceData/Fig.S7.Leaf.plot.12.csv
- SourceData/Fig.S7.Rhizosphere.plot.17.csv
- SourceData/Fig.S7.Root.plot.18.csv
- SourceData/Fig.S14.Leaf.OTU124_Cryptococcus.csv
- SourceData/Fig.5H.csv
- __MACOSX/SourceData/._Fig.5H.csv
- SourceData/Fig.S7.Soil.plot.16.csv
- SourceData/Fig.S11.Soil.POST.rdata
- SourceData/Fig.S9.CON.CON.Leaf.csv
- SourceData/Fig.S15.Leaf.week.6.csv
- SourceData/Fig.S15.Rhizosphere.week.10.csv
- SourceData/Fig.3A.Rhizosphere.csv
- SourceData/Fig.S15.Rhizosphere.week.14.csv
- SourceData/Fig.4A.Leaf.csv
- __MACOSX/SourceData/._Fig.4A.Leaf.csv
- SourceData/Fig.S6.C.csv
- SourceData/Fig.S15.Leaf.week.2.csv
- SourceData/Fig.S7.Soil.plot.12.csv
- SourceData/Fig.S29.csv
- SourceData/Fig.S7.Root.plot.20.csv
- SourceData/Fig.S7.Leaf.plot.6.csv
- SourceData/Fig.S15.Soil.week.9.csv
- SourceData/Fig.S9.POST.POST.Leaf.csv
- SourceData/Fig.S7.Rhizosphere.plot.13.csv
- SourceData/Fig.S7.Leaf.plot.16.csv
- SourceData/Fig.S7.Rhizosphere.plot.12.csv
- SourceData/Fig.S7.Leaf.plot.17.csv
- SourceData/Fig.S15.Soil.week.8.csv
- SourceData/Fig.S7.Root.plot.21.csv
- SourceData/Fig.6B.Leaffungi1.7.rdata
- SourceData/Fig.S14.Rhizosphere.OTU207_Magnaporthiopsis.csv
- SourceData/Fig.S5AS0.guild.txt
- __MACOSX/SourceData/._Fig.S5AS0.guild.txt
- SourceData/Fig.S9.CON.POST.Soil.csv
- SourceData/Fig.S7.Soil.plot.13.csv
- SourceData/Fig.3A.Root.csv
- SourceData/Fig.S18A.Root.csv
- SourceData/Fig.S15.Leaf.week.3.csv
- SourceData/Fig.S6.B.csv
- SourceData/Fig.S15.Rhizosphere.week.15.csv
- SourceData/Fig.S14.Leaf.OTU26_Sporobolomyces.csv
- SourceData/Fig.S11.Soil.PRE.rdata
- SourceData/Fig.S13.Y15.Jaccard.rdata
- SourceData/Fig.S15.Rhizosphere.week.17.csv
- SourceData/Fig.S15.Leaf.week.1.csv
- SourceData/Fig.S7.Soil.plot.11.csv
- SourceData/Fig.S12.Rhizosphere.POST.rdata
- SourceData/Fig.3B.Leaf.rdata
- SourceData/Fig.S7.Leaf.plot.5.csv
- SourceData/Fig.S7.Leaf.plot.15.csv
- SourceData/Fig.S7.Leaf.plot.14.csv
- SourceData/Fig.S7.Rhizosphere.plot.11.csv
- SourceData/Fig.S7.Leaf.plot.4.csv
- SourceData/Fig.S7.Root.plot.22.csv
- SourceData/Fig.S6.A.csv
- SourceData/Fig.S15.Rhizosphere.week.16.csv
- SourceData/Fig.S9.POST.POST.Rhizosphere.csv
- SourceData/Fig.S9.CON.CON.Rhizosphere.csv
- SourceData/Fig.S12.Root.POST.rdata
- SourceData/Fig.S7.Rhizosphere.plot.5.csv
- SourceData/Fig.S7.Soil.plot.2.csv
- SourceData/Fig.S7.Soil.plot.21.csv
- SourceData/Fig.S14.Leaf.OTU61_Cryptococcus.csv
- SourceData/Fig.S7.Root.plot.13.csv
- SourceData/Fig.S11.Leaf.POST.rdata
- SourceData/Fig.S15.Soil.week.6.csv
- SourceData/Fig.S7.Rhizosphere.plot.20.csv
- SourceData/Fig.S7.Leaf.plot.19.csv
- SourceData/Fig.S11.Leaf.CON.rdata
- SourceData/Fig.S7.Leaf.plot.18.csv
- SourceData/Fig.4A.Rhizosphere.csv
- SourceData/Fig.S7.Rhizosphere.plot.21.csv
- SourceData/Fig.S15.Soil.week.7.csv
- SourceData/Fig.S7.Root.plot.12.csv
- SourceData/Fig.S27.csv
- __MACOSX/SourceData/._Fig.S27.csv
- SourceData/Fig.S7.Soil.plot.20.csv
- SourceData/Fig.S14.Root.OTU34_Stachybotrys.csv
- SourceData/Fig.S8.Root.POST.rdata
- SourceData/Fig.S7.Soil.plot.3.csv
- SourceData/Fig.S7.Rhizosphere.plot.4.csv
- SourceData/Fig.S7.Rhizosphere.plot.6.csv
- SourceData/Fig.S7.Soil.plot.1.csv
- SourceData/Fig.4D.csv
- __MACOSX/SourceData/._Fig.4D.csv
- SourceData/Fig.S7.Soil.plot.22.csv
- SourceData/Fig.S25.csv
- SourceData/Fig.S19.csv
- SourceData/Fig.S8.Rhizosphere.POST.rdata
- SourceData/Fig.S8.Rhizosphere.CON.rdata
- SourceData/Fig.S15.Soil.week.5.csv
- SourceData/Fig.S11.Rhizosphere.PRE.rdata
- SourceData/Fig.S7.Rhizosphere.plot.22.csv
- SourceData/Fig.S15.Soil.week.4.csv
- SourceData/Fig.6D.AMfungi.rdata
- SourceData/Fig.S11.Root.PRE.rdata
- SourceData/Fig.S7.Root.plot.11.csv
- SourceData/Fig.4B.Soil.csv
- __MACOSX/SourceData/._Fig.4B.Soil.csv
- SourceData/Fig.S18.csv
- SourceData/Fig.S24.csv
- SourceData/Fig.4E.csv
- __MACOSX/SourceData/._Fig.4E.csv
- SourceData/Fig.S13.Y14.Jaccard.rdata
- SourceData/Fig.S7.Rhizosphere.plot.3.csv
- SourceData/Fig.S9.PRE.PRE.Leaf.csv
- SourceData/Fig.S26.Leaf.csv
- __MACOSX/SourceData/._Fig.S26.Leaf.csv
- SourceData/Fig.S7.Soil.plot.4.csv
- SourceData/Fig.5E.csv
- __MACOSX/SourceData/._Fig.5E.csv
- SourceData/Fig.S20.csv
- SourceData/Fig.S7.Root.plot.15.csv
- SourceData/Fig.6I.rdata
- __MACOSX/SourceData/._Fig.6I.rdata
- SourceData/Fig.S15.Soil.week.0.csv
- SourceData/Fig.S7.Leaf.plot.22.csv
- SourceData/Fig.S15.Soil.week.1.csv
- SourceData/Fig.S7.Root.plot.14.csv
- SourceData/Fig.S9.CON.PRE.Leaf.csv
- SourceData/Fig.S11.Soil.CON.rdata
- SourceData/Fig.S7.Soil.plot.5.csv
- SourceData/Fig.3B.Root.rdata
- SourceData/Fig.S7.Rhizosphere.plot.2.csv
- SourceData/Fig.S9.CON.PRE.Rhizosphere.csv
- SourceData/Fig.4B.Root.csv
- __MACOSX/SourceData/._Fig.4B.Root.csv
- SourceData/Fig.S15.Leaf.week.8.csv
- SourceData/Fig.S7.Soil.plot.18.csv
- SourceData/Fig.5F.csv
- __MACOSX/SourceData/._Fig.5F.csv
- SourceData/Fig.S9.CON.POST.Rhizosphere.csv
- SourceData/Fig.S7.Root.plot.16.csv
- SourceData/Fig.S7.Rhizosphere.plot.19.csv
- SourceData/Fig.S15.Soil.week.3.csv
- SourceData/Fig.S7.Leaf.plot.20.csv
- SourceData/Fig.S15.Soil.week.2.csv
- SourceData/Fig.S7.Leaf.plot.21.csv
- SourceData/Fig.S7.Rhizosphere.plot.18.csv
- SourceData/Fig.S7.Root.plot.17.csv
- SourceData/Fig.S22.csv
- SourceData/Fig.5G.csv
- SourceData/Fig.4C.csv
- __MACOSX/SourceData/._Fig.4C.csv
- SourceData/Fig.S7.Soil.plot.19.csv
- SourceData/Fig.S15.Leaf.week.9.csv
- SourceData/Fig.S7.Soil.plot.6.csv
- SourceData/Fig.6F.plantpathogen.rdata
- SourceData/Fig.S18B.Leaf.csv
- SourceData/Fig.3B.Soil.rdata
- SourceData/Fig.S7.Rhizosphere.plot.1.csv
- SourceData/Fig.S15.Leaf.week.17.csv
- SourceData/Fig.S15.Rhizosphere.week.8.csv
- SourceData/Fig.S9.PRE.PRE.Root.csv
- SourceData/Fig.S14.Rhizosphere.OTU20_Xylariales.csv
- SourceData/Fig.S14.Leaf.OTU24_Cryptococcus.csv
- SourceData/Fig.S12.Leaf.CON.rdata
- SourceData/Fig.S8.Leaf.PRE.rdata
- SourceData/Fig.S15.Root.week.3.csv
- SourceData/Fig.S23A.csv
- SourceData/Fig.S15.Soil.week.13.csv
- SourceData/Fig.S15.Soil.week.12.csv
- SourceData/Fig.S15.Root.week.2.csv
- SourceData/Fig.S7.Root.plot.6.csv
- SourceData/Fig.S15.Leaf.week.16.csv
- SourceData/Fig.S15.Rhizosphere.week.9.csv
- SourceData/Fig.S9.CON.PRE.Root.csv
- SourceData/Fig.4B.Leaf.csv
- SourceData/Fig.3C.csv
- __MACOSX/SourceData/._Fig.3C.csv
- SourceData/Fig.S15.Leaf.week.14.csv
- SourceData/Fig.S7.Root.plot.4.csv
- SourceData/Fig.S8.Root.CON.rdata
- SourceData/Fig.S12.Root.PRE.rdata
- SourceData/Fig.S13.Y14.Simpson.rdata
- SourceData/Fig.S23B.csv
- SourceData/Fig.S15.Soil.week.10.csv
- SourceData/Fig.S15.Soil.week.11.csv
- SourceData/Fig.S26.Leaf.rdata
- SourceData/Fig.S15.Root.week.1.csv
- SourceData/Fig.S7.Root.plot.5.csv
- SourceData/Fig.S15.Leaf.week.15.csv
- SourceData/Fig.S12.Soil.CON.rdata
- SourceData/Fig.S18A.Rhizosphere.csv
- SourceData/Fig.S8.Soil.PRE.rdata
- SourceData/Fig.S7.Root.plot.1.csv
- SourceData/Fig.S15.Leaf.week.11.csv
- SourceData/Fig.2B.csv
- __MACOSX/SourceData/._Fig.2B.csv
[truncated: 24 more entries]
