# Supplementary material for: Fungal community assembly in drought-stressed sorghum shows stochasticity, selection, and universal ecological dynamics
Source: Nat Commun. 2020 Jan 7;11:34. doi: 10.1038/s41467-019-13913-9 (PMC6946711; doi:10.1038/s41467-019-13913-9)
Supplement: Supplementary file 10 — Source Data [file 41467_2019_13913_MOESM10_ESM.zip › SourceData/Fig.S15.Root.week.14.csv]

	fung.dist	gd
1	0.440506409588415	63.2455532033676
2	0.357913900604617	52
3	0.447932140122545	41.182520563948
4	0.46495097750198	31.2409987036266
5	0.461081675684191	23.3238075793812
6	0.474033373467959	20
7	0.376888434769352	40
8	0.456435487928843	41.7612260356422
9	0.469814865254632	46.6476151587624
10	0.431914675844002	12
11	0.483185338210317	53.8144961882948
12	0.435537383237007	62.4819974072532
13	0.465958464392847	72.1110255092798
14	0.450727104889665	24
15	0.419292973881407	36
16	0.506052204308604	48
17	0.410817191067703	60
18	0.39683574606889	12
19	0.456102465609846	24
20	0.488528346177444	36
21	0.445713023683795	48
22	0.450446217977803	60
23	0.443053649789522	63.2455532033676
24	0.419509348494826	52
25	0.487757398670145	41.182520563948
26	0.401987124571116	52
27	0.433169600019341	31.2409987036266
28	0.41251154275617	23.3238075793812
29	0.537495682212818	20
30	0.4420548845648	41.182520563948
31	0.425542847194871	31.2409987036266
32	0.575889719761243	23.3238075793812
33	0.44076244323166	20
34	0.469536169156173	12
35	0.5048165679242	24
36	0.465802273952007	36
37	0.37563066229587	48
38	0.384458733996698	52
39	0.427761066392218	41.182520563948
40	0.554235634795202	31.2409987036266
41	0.424343813084626	41.182520563948
42	0.518223310609853	23.3238075793812
43	0.341866507748051	20
44	0.446937698032526	23.3238075793812
45	0.462347663175029	31.2409987036266
46	0.419423268045114	23.3238075793812
47	0.555769447271857	20
48	0.422065504935542	23.3238075793812
49	0.349758420932845	12
50	0.398546793830995	24
51	0.390243841673372	36
52	0.493117750809275	41.182520563948
53	0.436577098765271	31.2409987036266
54	0.372280560227595	23.3238075793812
55	0.395670065709454	31.2409987036266
56	0.30976485486316	20
57	0.447423426232953	23.3238075793812
58	0.46463691576522	31.2409987036266
59	0.425080315260155	23.3238075793812
60	0.343009731093283	20
61	0.371424449162724	23.3238075793812
62	0.384308611151747	31.2409987036266
63	0.514341305264267	12
64	0.492451099890373	24
65	0.541774104815953	31.2409987036266
66	0.480621258336728	23.3238075793812
67	0.42321647738928	20
68	0.47506924843021	23.3238075793812
69	0.412405367459307	23.3238075793812
70	0.512079990171847	31.2409987036266
71	0.528342154090216	41.182520563948
72	0.481186913347407	20
73	0.485754594203075	23.3238075793812
74	0.429870367633763	31.2409987036266
75	0.334575614220066	41.182520563948
76	0.310245349762125	12
77	0.480514014020233	23.3238075793812
78	0.469606768240336	20
79	0.560575914284086	23.3238075793812
80	0.41917832216165	20
81	0.43020741802863	31.2409987036266
82	0.324306025051319	41.182520563948
83	0.360161727623583	52
84	0.307820335433195	23.3238075793812
85	0.296551653560004	31.2409987036266
86	0.541759048888945	41.182520563948
87	0.456555597518012	52
88	0.421940285690695	20
89	0.493739572095841	23.3238075793812
90	0.538984895922918	31.2409987036266
91	0.440561722406994	23.3238075793812
92	0.453269601797612	41.182520563948
93	0.33850698457471	52
94	0.32640538217899	63.2455532033676
95	0.352919138431735	31.2409987036266
96	0.331738706308057	41.182520563948
97	0.532010964644485	52
98	0.397403464855969	63.2455532033676
99	0.377754837751265	12
100	0.560378619281817	24
101	0.405970487246015	41.7612260356422
102	0.500504850381232	36
103	0.389577660591932	48
104	0.473170372869932	60
105	0.422837104895511	46.6476151587624
106	0.385389151730146	53.8144961882948
107	0.556921752170819	62.4819974072532
108	0.421053771223368	72.1110255092798
109	0.515714884195955	12
110	0.344069308023183	40
111	0.448175052710458	24
112	0.351266416738582	36
113	0.434124978211916	48
114	0.443270886669099	41.7612260356422
115	0.424985915899899	46.6476151587624
116	0.578930472361169	53.8144961882948
117	0.475893464247648	62.4819974072532
118	0.495388205794616	41.7612260356422
119	0.428469979813133	12
120	0.531491324726376	24
121	0.551092932783085	36
122	0.545241070656994	40
123	0.495594881891358	41.7612260356422
124	0.438790040250319	46.6476151587624
125	0.444103175308923	53.8144961882948
126	0.426509277471595	46.6476151587624
127	0.351846461820303	53.8144961882948
128	0.458472291910158	62.4819974072532
129	0.429145894748306	12
130	0.344812740470187	24
131	0.482087805195997	36
132	0.372803178293156	48
133	0.460922719044839	12
134	0.511458981637619	24
135	0.433156863447651	41.7612260356422
136	0.370186852172969	40
137	0.387503398598606	41.7612260356422
138	0.411470024069177	46.6476151587624
139	0.331800176688342	12
140	0.38089649857525	46.6476151587624
141	0.289434004041718	41.7612260356422
142	0.519873167543991	40
143	0.399574189646686	41.7612260356422
144	0.419015311749737	53.8144961882948
145	0.357115374799708	46.6476151587624
146	0.541622689035933	41.7612260356422
147	0.458640482372827	40
148	0.353108998379237	12
149	0.521296996039501	24
150	0.439585381810275	36
151	0.462518407480715	12
152	0.42151007593559	24
153	0.471210345338544	12
