# Supplementary material for: Fungal community assembly in drought-stressed sorghum shows stochasticity, selection, and universal ecological dynamics
Source: Nat Commun. 2020 Jan 7;11:34. doi: 10.1038/s41467-019-13913-9 (PMC6946711; doi:10.1038/s41467-019-13913-9)
Supplement: Supplementary file 10 — Source Data [file 41467_2019_13913_MOESM10_ESM.zip › SourceData/Fig.S17B.csv]

	Pct.fung.transcriptome	Fungi.pct	Habitat.y
1	0.000564640327268607	78.8660257	Leaf
2	0.00132443687395365	89.14550335	Leaf
3	0.000172514781437042	38.66610013	Leaf
4	0.000259904467795254	46.70169294	Leaf
5	0.000564633199419331	75.99687081	Leaf
6	0.000575212429319071	41.66018095	Leaf
7	0.000221835183105487	32.64640748	Leaf
8	0.000273390693271902	38.71848193	Leaf
9	0.000597145583262688	71.94745601	Leaf
10	0.000390337567084275	67.80114203	Leaf
11	0.00118692036867561	90.44287468	Leaf
12	0.000832309784768822	77.77297536	Leaf
13	0.000851261781008155	80.88256657	Leaf
14	0.000505201342313277	65.19857323	Leaf
15	0.000749641966901578	77.11520535	Leaf
16	0.000427358890835632	61.63943812	Leaf
17	0.000385663653474987	39.51850868	Leaf
18	0.000682270418535257	100	Root
19	0.000991532608145066	99.97588588	Root
20	0.000748598815275812	99.97295324	Root
21	0.000479058332979667	99.98600137	Root
22	0.00109916560147102	100	Root
23	0.00235933386506205	99.98853421	Root
24	0.00123943259582315	99.97967562	Root
25	0.00159156534969512	99.9961041	Root
26	0.000755893564488941	99.91381787	Root
27	0.00065924770009645	99.99603751	Root
28	0.00081735777536467	100	Root
29	0.001413230127118	99.99255104	Root
30	0.00123975698352964	99.99107488	Root
31	0.00189520551421469	99.97193705	Root
32	0.00101394073970602	99.99586397	Root
33	0.00146951735084144	99.98649835	Root
34	0.000598618177686063	99.97286149	Root
35	0.00226471285861334	99.98135571	Root
36	0.00174331144008376	99.78086194	Leaf
37	0.000805219473923277	86.50096368	Leaf
38	0.00224599956074189	94.62422635	Leaf
39	0.000490208581618607	64.88646994	Leaf
40	0.000339863355956014	38.84054178	Leaf
41	0.00122393230114137	82.6847579	Leaf
42	0.00316365028963514	71.86785635	Leaf
43	0.00022085480068498	43.8568298	Leaf
44	0.000250369548317107	38.94679931	Leaf
45	0.000893069131966914	79.89964204	Leaf
46	0.000656143489104007	99.78523624	Leaf
47	0.00181344983629177	93.2095607	Leaf
48	0.000980251408428946	77.98000189	Leaf
49	0.0017011222661018	68.5783711	Leaf
50	0.00147900767813239	87.83995231	Leaf
51	0.000858803646525058	72.40543547	Leaf
52	0.000602723434000016	60.90381662	Leaf
53	0.0004110762804763	48.19885684	Leaf
54	0.00112434224307334	97.45524384	Root
55	0.00214889492729877	96.40254275	Root
56	0.0012483573084786	97.83726236	Root
57	0.00109248288676771	95.5182573	Root
58	0.00174281636526001	97.43740378	Root
59	0.00267182004335963	97.29295291	Root
60	0.00316470399018938	95.47560707	Root
61	0.00234183006306815	97.10266349	Root
62	0.00240511921010643	97.95327858	Root
63	0.00129492237849763	91.23580997	Root
64	0.000361432743976098	98.93824485	Root
65	0.00169870440969651	97.78747651	Root
66	0.00147692803500717	97.51658016	Root
67	0.00347426306663364	99.62211452	Root
68	0.00132456299265158	99.46021807	Root
69	0.00239255241134828	98.37314052	Root
70	0.00145644967370385	99.29763844	Root
71	0.00230146577825041	96.79013852	Root
72	0.00156383118258609	98.17866162	Leaf
73	0.00262431133796734	96.85984604	Leaf
74	0.00131298268544	92.83971105	Leaf
75	0.00402023489705779	95.20393568	Leaf
76	0.00116195778795182	85.82854156	Leaf
77	0.000600869786584798	82.15695782	Leaf
78	0.00168924743684087	99.82803095	Root
79	0.00281162208890626	99.93655296	Root
80	0.00123975900629672	99.98368679	Root
81	0.00494538771304683	99.96274912	Root
82	0.00134222738366686	99.96669046	Root
83	0.00183999203700544	99.96504108	Root
84	0.00283603017675562	99.13083847	Leaf
85	0.00209826210646124	97.92907567	Leaf
86	0.00319277748956623	96.34108163	Leaf
87	0.0013794224347786	97.6570935	Leaf
88	0.00107214021034548	97.35356693	Leaf
89	0.00312085771070846	91.77650107	Leaf
90	0.000724297025943906	92.61073421	Leaf
91	0.00122930440836332	95.05036569	Leaf
92	0.0024671466324769	97.04204252	Leaf
93	0.00311617058475025	96.53661856	Leaf
94	0.00348768422499992	98.55584209	Leaf
95	0.00222301703485373	95.45690201	Leaf
96	0.00592509557017556	95.81501888	Leaf
97	0.00566363484891807	95.59096686	Leaf
98	0.00227625097789882	94.99250948	Leaf
99	0.00110466074449271	88.66245166	Leaf
100	0.00115495719635372	89.01295692	Leaf
101	0.00238268934917226	87.46701847	Root
102	0.00138776426006846	85.96979034	Root
103	0.00216002823989169	94.64493597	Root
104	0.00122291826619972	88.80510441	Root
105	0.00191191498443182	92.95435799	Root
106	0.0176042177653648	98.00395909	Root
107	0.0369813875995865	97.9137866	Root
108	0.00300182180516333	97.58217955	Root
109	0.00148399395082464	95.27860153	Root
110	0.0020661037538378	95.07858546	Root
111	0.00316844279743962	93.86052719	Root
112	0.00254991005926032	96.10357173	Root
113	0.00552890055883378	95.74795871	Root
114	0.0163374529893807	99.0668348	Root
115	0.00798385207858155	96.19057839	Root
116	0.00961443164393077	90.25734217	Root
117	0.00122069820214576	89.12776413	Root
118	0.000691838947688347	85.31671725	Root
119	0.00451487382319855	98.36787428	Leaf
120	0.00404263706703975	98.40424655	Leaf
121	0.00181921813205331	96.96119294	Leaf
122	0.00521086065677395	95.16385722	Leaf
123	0.00104148122066928	95.91836735	Leaf
124	0.000997080380126362	91.17588776	Leaf
125	0.00195465491279087	93.21625131	Root
126	0.00198548030693931	93.0413756	Root
127	0.00169448412559164	97.51798799	Root
128	0.0149330936533738	98.6376856	Root
129	0.000656599975428075	91.58665503	Root
130	0.00228449782393926	94.92940033	Root
131	0.0138399460930391	97.22995697	Leaf
132	0.00457742961440991	96.23548842	Leaf
133	0.00210170584448213	94.87036001	Leaf
134	0.0111572133985496	95.01303009	Leaf
135	0.0164749540334438	95.24958468	Leaf
136	0.00190391327899381	95.29409662	Leaf
137	0.00305697928249781	96.76078482	Leaf
138	0.192452554219937	93.83733563	Leaf
139	0.0121531902316062	97.1650109	Leaf
140	0.00487036205765989	91.38099714	Leaf
141	0.00870264098469756	96.65193297	Leaf
142	0.0118444960266717	93.5331825	Leaf
143	0.00300574607665695	92.92358348	Leaf
144	0.00261306883994399	92.63828415	Leaf
145	0.00346066762326976	82.95599675	Leaf
146	0.00470189903173833	98.49534273	Root
147	0.00421059229691053	88.59711212	Root
148	0.00202550897281113	93.38928252	Root
149	0.029713152515156	86.88277151	Root
150	0.00329119673513427	88.98526047	Root
151	0.0551925540369845	97.98751514	Root
152	0.0592191319168037	97.50875193	Root
153	0.00174237523733638	91.65545087	Root
154	0.00201748326626262	92.03609539	Root
155	0.00714108526591942	96.09862016	Root
156	0.0007772929289921	87.8938912	Root
157	0.0510317699439131	99.18599393	Root
158	0.0189413629715809	99.97340779	Root
159	0.00392094793628646	99.98216706	Root
160	0.00174525881884601	99.99285638	Root
161	0.0136637882422582	96.04813549	Leaf
162	0.00462956514559615	91.20284597	Leaf
163	0.0128177941843074	94.74758621	Leaf
164	0.00410029574129026	87.12488298	Leaf
165	0.00641073079670022	95.21606119	Leaf
166	0.00768621366983113	97.82235376	Leaf
167	0.00832440035798492	98.47721592	Leaf
168	0.00487014311192368	92.23234185	Leaf
169	0.00340363738330689	98.07654588	Leaf
170	0.0167353511940273	95.461513	Leaf
171	0.00844784489249357	97.44375523	Leaf
172	0.00420156951364482	98.03271282	Leaf
173	0.00660320396167062	97.50446325	Leaf
174	0.00608294062568306	96.61684579	Leaf
175	0.00711828732200037	96.88651204	Leaf
176	0.0110500160755823	98.77844868	Leaf
177	0.00487899115186395	93.92259491	Leaf
178	0.0121561125201398	96.97372374	Leaf
179	0.00626735938992327	92.36975565	Leaf
180	0.00209858623884929	98.04283198	Leaf
181	0.00155587142165889	87.60532342	Leaf
182	0.001238098379321	100	Root
183	0.00152551984304871	99.94213591	Root
184	0.00126606461636759	99.98846021	Root
185	0.00138305161333101	99.98253478	Root
186	0.0018194562915385	99.98690671	Root
187	0.00783316689836057	100	Root
188	0.00498266441343418	99.99108973	Root
189	0.00109215483478779	99.99387593	Root
190	0.00135946158986667	99.98836819	Root
191	0.00196352307061992	99.9760651	Root
192	0.00121340293059756	99.97166978	Root
193	0.00619839734446143	100	Root
194	0.0129872949709886	99.99914261	Root
195	0.00293203405411927	100	Root
196	0.00105065909034163	99.99858415	Root
197	0.00136752563441957	99.99006359	Root
198	0.00114237620948922	99.98957959	Root
199	0.000202150171417951	11.71119955	Leaf
200	0.000232864718763565	5.538361297	Leaf
201	0.000228538989724485	6.591235632	Leaf
202	0.00014380710976881	24.30378456	Leaf
203	0.000174756240449077	3.939040128	Leaf
204	0.000168807754111727	11.67315175	Leaf
205	0.000317745742150837	49.50674867	Root
206	0.000332753510466761	99.69315416	Root
207	0.000290587167459074	77.7673546	Root
208	0.000247789700446512	84.68465031	Root
209	0.000297245896889332	88.65546218	Root
210	0.000298533261067203	80.1931537	Root
211	0.000144069098231365	12.73741983	Leaf
212	0.000268017172834956	8.151894242	Leaf
213	0.000283377464337708	6.534551977	Leaf
214	0.000185076609433233	57.78991748	Leaf
215	0.000305781145782064	16.07072948	Leaf
216	0.00024913292630669	6.719256797	Leaf
217	0.000225452787555122	6.734275737	Leaf
218	0.000256754562548335	10.52430366	Leaf
219	0.000199429368426183	3.928944619	Leaf
220	0.000227431154410579	3.17767339	Leaf
221	0.000192441565662482	4.043969342	Leaf
222	0.000393451205097688	83.47278119	Root
223	0.000455874057472544	75.82148641	Root
224	0.000396790351650785	76.4975346	Root
225	0.000445314104133268	81.96094898	Root
226	0.000419579727388658	55.77018678	Root
227	0.000450129172366545	54.74486914	Root
228	0.000369504417257352	71.34398572	Root
229	0.000401425608762434	84.55039228	Root
230	0.000495708693457632	92.55826271	Root
231	0.000505637905933844	79.52552862	Root
232	0.000603497577059741	74.37835868	Root
233	0.000411260409305061	82.7086055	Root
234	0.000207299264157261	4.522554867	Leaf
235	0.0001684880612678	25.61236672	Leaf
236	0.000192192685655555	2.333448994	Leaf
237	0.000214698815915509	3.046402808	Leaf
238	0.000273997177210002	9.513803972	Leaf
239	0.000260361457326824	4.799258361	Leaf
240	0.00019515379640453	13.60513133	Leaf
241	0.000254585027043338	8.012766266	Leaf
242	0.000191343964097001	9.136325487	Leaf
243	0.000180603900082315	13.84947905	Leaf
244	0.000510685744562083	17.17123936	Leaf
245	0.000147389440446053	32.29236222	Leaf
246	0.000627422238509289	70.99364098	Root
247	0.000603337669915421	85.01663294	Root
248	0.00143302196060068	85.54905948	Root
249	0.000351728485522809	62.90765996	Root
250	0.000645111368689378	67.4517326	Root
251	0.000618130664626601	64.08587096	Root
252	0.000472831065099454	68.12161052	Root
253	0.000709065563950798	64.91484185	Root
254	0.000813475574148299	82.29753754	Root
255	0.000977178377745648	86.63940014	Root
256	0.00126924253060294	65.94580842	Root
257	0.000481474697650316	59.16473318	Root
258	0.000195188752101174	9.290540541	Leaf
259	0.000216508615377441	4.108228144	Leaf
260	0.000186422103888101	10.15024422	Leaf
261	0.000826440220165931	92.09891659	Root
262	0.00171924090588171	93.9023916	Root
263	0.000624979604426574	85.75679172	Root
264	0.000751538228930048	86.37630302	Root
265	0.000234597135368335	7.717756906	Leaf
266	0.000204769833836817	8.693927736	Leaf
267	0.000169646798965049	13.30830474	Leaf
268	0.000171863145279207	14.88869967	Leaf
269	0.000182663599304968	6.215437339	Leaf
270	0.000217101149746074	2.981191624	Leaf
271	0.000148700535971179	6.127630999	Leaf
272	0.000343098646139206	5.452347794	Leaf
273	0.000176396030410869	4.884437596	Leaf
274	0.000174558380136991	15.39692172	Leaf
275	0.000151249713637825	8.039666088	Leaf
276	0.000217246771158384	15.71409697	Leaf
277	0.000986566597525838	99.96592071	Root
278	0.00121563513328959	99.97672253	Root
279	0.00148429886171618	99.95735608	Root
280	0.0008863835671679	99.98391248	Root
281	0.000562582846638025	99.95319448	Root
282	0.000494341186650022	99.86151603	Root
283	0.000775487556884235	99.8800192	Root
284	0.00119261393558022	99.98584335	Root
285	0.00163192367402236	99.95536711	Root
286	0.00240760807028115	99.98890922	Root
287	0.000788161527515031	99.94594595	Root
288	0.000438124296455793	99.94393205	Root
289	0.000154569488598898	14.6478376	Leaf
290	0.00015244876464693	18.10344828	Leaf
291	0.000240921172619083	9.656940545	Leaf
292	0.000188192630934389	7.352477122	Leaf
293	0.00152842084712471	93.2265435	Root
294	0.00231459007037618	96.00830342	Root
295	0.000597324755281733	93.53074248	Root
296	0.000951458859076555	92.06282192	Root
297	0.000293452465223611	20.61092908	Leaf
298	0.000325154771475103	21.94583036	Leaf
299	0.000171624968829366	22.46940148	Leaf
300	0.000147751027877037	7.662200813	Leaf
301	0.000405654019355895	31.28335358	Leaf
302	0.000385045357429646	14.44266315	Leaf
303	0.000234420792816886	31.34535952	Leaf
304	0.000731955202725371	24.4951788	Leaf
305	0.000288182803303132	38.84139033	Leaf
306	0.0011836880501851	30.76238835	Leaf
307	0.000265669562301335	28.70958289	Leaf
308	0.00022665332661187	13.94525656	Leaf
309	0.00208887962930876	100	Root
310	0.00479552647022706	99.99026322	Root
311	0.00226082349748355	99.94052045	Root
312	0.000469443435493628	99.8875	Root
313	0.000568952180677167	99.93550468	Root
314	0.000594210004011667	99.91581783	Root
315	0.00290161914347687	99.98625543	Root
316	0.00208701197148293	99.99417996	Root
317	0.00241222050607639	99.98340249	Root
318	0.000405878563351929	99.96186045	Root
319	0.000460416057132301	99.93940258	Root
320	0.000460416057132301	99.93940258	Root
321	0.000460416057132301	99.93940258	Root
322	0.000460416057132301	99.93940258	Root
323	0.000228308015716434	47.88604879	Leaf
324	0.000443430462100862	87.49127878	Leaf
325	0.000550072154085779	63.64998777	Leaf
326	0.000320183871931882	33.71847572	Leaf
327	0.000847347375416854	37.16015602	Leaf
328	0.000364500611153618	76.77070713	Leaf
329	0.000314208076736436	51.29515419	Leaf
330	0.000283598126439151	26.32844761	Leaf
331	0.000228841633495367	31.48867707	Leaf
332	0.000411406456811543	72.02831367	Leaf
333	0.000517633185933881	52.06658567	Leaf
334	0.000382743573086498	46.94466931	Leaf
335	0.000350025099605186	47.34874027	Leaf
336	0.00072885222288705	54.48691901	Leaf
337	0.000439741138838718	55.41911202	Leaf
338	0.000784012062633073	46.91141261	Leaf
339	0.000325926325348277	25.66297882	Leaf
340	0.000242575350561969	10.92130518	Leaf
341	0.00247473892660294	99.98399402	Root
342	0.00234070082976231	99.9781796	Root
343	0.00271596327014103	98.20720667	Root
344	0.000744956899067424	94.56490222	Root
345	0.000646105315973445	99.9551896	Root
346	0.00274369662205789	99.92609334	Root
347	0.000480068239021459	86.23130014	Root
348	0.000482468287226887	99.97055359	Root
349	0.00146483895447571	99.97356071	Root
350	0.00146626496600271	94.40039643	Root
351	0.00376705011655524	99.97428462	Root
352	0.000994815169958462	99.98238816	Root
353	0.00213619451799749	99.98993945	Root
354	0.00347301735871617	98.91686901	Root
355	0.00212725411347112	99.96572114	Root
356	0.000964017694761334	99.98406019	Root
357	0.000904315980359132	99.96161846	Root
