# Supplementary material for: Fungal community assembly in drought-stressed sorghum shows stochasticity, selection, and universal ecological dynamics
Source: Nat Commun. 2020 Jan 7;11:34. doi: 10.1038/s41467-019-13913-9 (PMC6946711; doi:10.1038/s41467-019-13913-9)
Supplement: Supplementary file 10 — Source Data [file 41467_2019_13913_MOESM10_ESM.zip › SourceData/Fig.4A.Root.csv]

	name	log2FoldChange	pvalue	log2AverageAbundance	order	Group	padj	neglogp	level	Guild	Genus
1	OTU597_Paraglomus	0.0159415438690215	0.320021628789029	0.00799279075353062	531		1	1.13936669550675	Control > Drought	Arbuscular mycorrhiza	_
2	OTU659_Glomus	0.0159415438690215	0.320021628789029	0.00799279075353062	508		1	1.13936669550675	Control > Drought	Arbuscular mycorrhiza	_
3	OTU683_Fungi	0.0159415438690215	0.320021628789029	0.00799279075353062	462		1	1.13936669550675	Control > Drought	Arbuscular mycorrhiza	_
4	OTU945_Glomus	0	1	0.0159415438690215	572		1	0	Drought > Control	Arbuscular mycorrhiza	_
5	OTU1013_Glomeraceae	0.031708859727338	0.320021628789029	0.0159415438690215	571		1	1.13936669550675	Control > Drought	Arbuscular mycorrhiza	_
6	OTU1184_Rhizophagus	0.031708859727338	0.1584558867969	0.0159415438690215	532		1	1.84227904114089	Control > Drought	Arbuscular mycorrhiza	_
7	OTU551_Fungi	0.031708859727338	0.1584558867969	0.0159415438690215	436		1	1.84227904114089	Control > Drought	Arbuscular mycorrhiza	_
8	OTU682_Fungi	0.0473057147783568	0.0832448310000023	0.0238467419543677	435		1	2.48596924213932	Control > Drought	Arbuscular mycorrhiza	_
9	OTU986_Fungi	0.0473057147783568	0.0832448310000023	0.0238467419543677	507		1	2.48596924213932	Control > Drought	Arbuscular mycorrhiza	_
10	OTU734_Rhizophagus	0.0313641709093353	0.314896726458085	0.031708859727338	474		1	1.1555105464259	Control > Drought	Arbuscular mycorrhiza	_
11	OTU989_Funneliformis	0.0627357553479627	0.102775639434912	0.031708859727338	450		1	2.27520692452052	Control > Drought	Arbuscular mycorrhiza	_
12	OTU368_Fungi	0.0627357553479627	0.044868630998371	0.031708859727338	373		1	3.10401636985927	Control > Drought	Arbuscular mycorrhiza	_
13	OTU355_Funneliformis	0.0780025120012732	0.0245020955512088	0.0395283641866373	302		1	3.70899663238677	Control > Drought	Arbuscular mycorrhiza	_
14	OTU553_Fungi	0.0921182019884314	0.0806703001973276	0.0627357553479627	417		1	2.51738479873948	Control > Drought	Arbuscular mycorrhiza	_
15	OTU565_Funneliformis	0.0921182019884314	0.0806703001973276	0.0627357553479627	357		1	2.51738479873948	Control > Drought	Arbuscular mycorrhiza	_
16	OTU435_Glomus	0.0443941193584534	0.596873751734448	0.115477217419936	405		1	0.516049659084286	Control > Drought	Arbuscular mycorrhiza	_
17	OTU534_Glomus	0.0883558744208469	0.264251235907476	0.122856747785533	407		1	1.33085497720403	Control > Drought	Arbuscular mycorrhiza	_
18	OTU333_Glomus	0.0571439071036085	0.599665477240791	0.16635838642212	400		1	0.511383317180073	Control > Drought	Arbuscular mycorrhiza	_
19	OTU408_Fungi	0.3536369546147	0.000319031870402521	0.187627003175771	311		0.170043986924544	8.05021955295189	Control > Drought	Arbuscular mycorrhiza	_
20	OTU400_Glomus	-0.0277449904829045	0.867563394849273	0.208586621811417	394		1	0.142066692195113	Drought > Control	Arbuscular mycorrhiza	_
21	OTU347_Rhizophagus	0.0787119760140408	0.608197922449236	0.289506617194985	312		1	0.497254919645339	Control > Drought	Arbuscular mycorrhiza	_
22	OTU476_Glomus	0.113458049783284	0.461789253593994	0.347350691767269	319		1	0.772646653025463	Control > Drought	Arbuscular mycorrhiza	_
23	OTU229_Glomus	0.453050825215575	0.00496086259647051	0.438884241233212	283		1	5.30617564278726	Control > Drought	Arbuscular mycorrhiza	_
24	OTU323_Glomus	0.731351987702679	0.000212480373207357	0.606178986630852	267		0.113889480039143	8.45666093524252	Control > Drought	Arbuscular mycorrhiza	_
25	OTU126_Glomus	0.936806173512806	4.29503723484736e-06	0.765534746362977	239		0.00239233573980998	12.3580503332182	Control > Drought	Arbuscular mycorrhiza	_
26	OTU251_Rhizophagus	0.357322001422557	0.0933642667346088	0.955230129879977	243		1	2.37124659009218	Control > Drought	Arbuscular mycorrhiza	_
27	OTU133_Glomus	1.04654258593703	8.93539064519348e-05	1.05504136355796	202		0.0483404633904967	9.32290559653186	Control > Drought	Arbuscular mycorrhiza	_
28	OTU735_Claroideoglomus	0.0159415438690215	0.320021628789029	0.00799279075353062	527		1	1.13936669550675	Control > Drought	Arbuscular mycorrhiza	Claroideoglomus
29	OTU491_Claroideoglomus	0	1	0.0159415438690215	363		1	0	Drought > Control	Arbuscular mycorrhiza	Claroideoglomus
30	OTU70_Claroideoglomus	-0.224786936476831	0.469006952931236	2.05117872392556	51		1	0.757137685632452	Drought > Control	Arbuscular mycorrhiza	Claroideoglomus
31	OTU558_Funneliformis	0.16635838642212	0.00692741604441893	0.085575731706074	259		1	4.97226840047504	Control > Drought	Arbuscular mycorrhiza	Funneliformis
32	OTU253_Funneliformis	0.344828496997441	0.000771083466025951	0.33469539096124	144		0.407132070061702	7.1677139334173	Control > Drought	Arbuscular mycorrhiza	Funneliformis
33	OTU1068_Glomus	0.0159415438690215	0.320021628789029	0.00799279075353062	513		1	1.13936669550675	Control > Drought	Arbuscular mycorrhiza	Glomus
34	OTU564_Glomus	0.0159415438690215	0.320021628789029	0.00799279075353062	514		1	1.13936669550675	Control > Drought	Arbuscular mycorrhiza	Glomus
35	OTU574_Glomus	0.0159415438690215	0.320021628789029	0.00799279075353062	506		1	1.13936669550675	Control > Drought	Arbuscular mycorrhiza	Glomus
36	OTU715_Glomus	0.0159415438690215	0.320021628789029	0.00799279075353062	505		1	1.13936669550675	Control > Drought	Arbuscular mycorrhiza	Glomus
37	OTU224_Glomus	0.0473057147783568	0.0832448310000023	0.0238467419543677	269		1	2.48596924213932	Control > Drought	Arbuscular mycorrhiza	Glomus
38	OTU277_Glomus	0	1	0.031708859727338	329		1	0	Drought > Control	Arbuscular mycorrhiza	Glomus
39	OTU206_Glomus	0.362570079384708	0.000322596352621037	0.208586621811417	213		0.171621259594392	8.0391086985335	Control > Drought	Arbuscular mycorrhiza	Glomus
40	OTU944_Rhizophagus	0.0300572338561796	0.72232517038691	0.0931094043914815	412		1	0.325279866980358	Control > Drought	Arbuscular mycorrhiza	Rhizophagus
41	OTU935_Rhizophagus	-0.0103419442214591	0.968996088088216	0.632268215499513	232		1	0.0314947041601841	Drought > Control	Arbuscular mycorrhiza	Rhizophagus
42	OTU213_Rhizophagus	0.711654505637019	2.61987657681727e-05	1.01594154386902	218		0.0143831224067268	10.5497982563919	Control > Drought	Arbuscular mycorrhiza	Rhizophagus
43	OTU132_Rhizophagus	0.651436778609171	0.000178405606097919	1.54980605530754	164		0.0958038104745824	8.63145091399641	Control > Drought	Arbuscular mycorrhiza	Rhizophagus
44	OTU118_Rhizophagus	0.75702324650746	1.57643873594019e-05	1.57960926622695	155		0.00871770620974924	11.0577571265278	Control > Drought	Arbuscular mycorrhiza	Rhizophagus
45	OTU161_Rhizophagus	0.717412796744806	5.61741030138338e-05	1.61143471208235	161		0.0306148861425394	9.78705470773138	Control > Drought	Arbuscular mycorrhiza	Rhizophagus
46	OTU150_Rhizophagus	0.79836613883035	6.4023954158515e-05	1.94485844580754	132		0.0348290310622322	9.65625326090449	Control > Drought	Arbuscular mycorrhiza	Rhizophagus
47	OTU166_Rhizophagus	0.873033457492274	8.25150526642135e-05	2.84576880566283	94		0.0447231585440037	9.40252982473089	Control > Drought	Arbuscular mycorrhiza	Rhizophagus
48	OTU51_Rhizophagus	0.136966640394155	0.671651109378856	3.09592441999854	45		1	0.398016255752815	Control > Drought	Arbuscular mycorrhiza	Rhizophagus
49	OTU1082_Hypocreales	0.0159415438690215	0.320021628789029	0.00799279075353062	395		1	1.13936669550675	Control > Drought	Endophyte	Acremonium
50	OTU349_Acremonium	0	1	0.0159415438690215	339		1	0	Drought > Control	Endophyte	Acremonium
51	OTU560_Hypocreales	0	1	0.0159415438690215	246		1	0	Drought > Control	Endophyte	Acremonium
52	OTU1144_Acremonium	0.0473057147783568	0.0832448310000023	0.0238467419543677	472		1	2.48596924213932	Control > Drought	Endophyte	Acremonium
53	OTU506_Acremonium	-0.108059745857453	0.320021628789029	0.0550413635579621	350		1	1.13936669550675	Drought > Control	Endophyte	Acremonium
54	OTU1207_Acremonium	0.0458036896131248	0.307713973648469	0.070389327891398	494		1	1.17858458446309	Control > Drought	Endophyte	Acremonium
55	OTU205_Acremonium	-0.370837695368309	0.0598774927282923	0.563429339171515	115		1	2.81545459191236	Drought > Control	Endophyte	Acremonium
56	OTU40_Acremonium	-0.927000607757701	0.00017672094504857	5.04415122095887	33		0.0950758684361308	8.64093865114959	Drought > Control	Endophyte	Acremonium
57	OTU5_Acremonium	-3.40609943643643	7.29756139309891e-19	8.89213800585963	3		4.17420511685258e-16	41.7615765302814	Drought > Control	Endophyte	Acremonium
58	OTU58_Camarosporium	0.119463666601571	0.863505791511405	2.68805599368526	66		1	0.146754674398319	Control > Drought	Endophyte	Camarosporium
59	OTU230_Periconia	0.120798143971137	0.680097709881223	1.40901371165107	229		1	0.38551880013275	Control > Drought	Endophyte	Periconia
60	OTU22_Periconia	-0.759232925805305	5.0821675784234e-06	6.27281119574367	20		0.00282568517360341	12.1897726987136	Drought > Control	Endophyte	Periconia
61	OTU985_Fungi	0.0159415438690215	0.320021628789029	0.00799279075353062	512		1	1.13936669550675	Control > Drought	Endophyte	Podospora
62	OTU286_Lasiosphaeriaceae	0	1	0.0159415438690215	211		1	0	Drought > Control	Endophyte	Podospora
63	OTU239_Podospora	0	1	0.15200309344505	255		1	0	Drought > Control	Endophyte	Podospora
64	OTU465_Podospora	0.0430687218918859	0.601456585100444	0.159198594849254	191		1	0.508400923893963	Control > Drought	Endophyte	Podospora
65	OTU134_Schizothecium	-0.169925001442313	0.256239376920274	0.296049463061757	100		1	1.36164320530972	Drought > Control	Endophyte	Podospora
66	OTU345_Lasiosphaeriaceae	-0.216491819896764	0.288268355021818	0.33469539096124	287		1	1.2438634444212	Drought > Control	Endophyte	Podospora
67	OTU121_Sordariales	-0.830718915123114	0.0411266815771074	1.11177324865652	221		1	3.1910981813196	Drought > Control	Endophyte	Podospora
68	OTU170_Fungi	-0.665061039592483	0.0917315845735971	1.37851162325373	54		1	2.38888852528734	Drought > Control	Endophyte	Podospora
69	OTU106_Sordariomycetes	1.17887010199041	2.40685492598967e-05	4.58329174773664	42		0.0132617706422031	10.6346045796975	Control > Drought	Endophyte	Podospora
70	OTU350_Thermomyces	0.0306967972229164	0.522373723935988	0.0627357553479627	171		1	0.649372001029221	Control > Drought	Endophyte	Thermomyces
71	OTU46_Thermomyces	0.29373120305671	0.532541889079394	0.938599455335857	44		1	0.630093719554651	Control > Drought	Endophyte	Thermomyces
72	OTU747_Ascomycota	0.0462936522739352	0.312577746053128	0.0550413635579621	516		1	1.16290205337812	Control > Drought	Plant pathogen	_
73	OTU482_Ascomycota	0.0901978089715782	0.150387878568682	0.0931094043914815	369		1	1.89453746533744	Control > Drought	Plant pathogen	_
74	OTU352_Ascomycota	0.783376059123164	0.00433335409019299	0.652805146502208	334		1	5.44141342015565	Control > Drought	Plant pathogen	_
75	OTU182_Ascomycota	0.609415544445695	0.000837502033615486	1.1301987231267	170		0.441363571715361	7.08508686607041	Control > Drought	Plant pathogen	_
76	OTU86_Acrophialophora	-0.375085373878735	0.443072917142164	4.85632177120588	22		1	0.814020923966807	Drought > Control	Plant pathogen	Acrophialophora
77	OTU17_Acrophialophora	-0.70358267174866	0.000387050260851237	6.5104345220714	8		0.205523688512007	7.85695600036665	Drought > Control	Plant pathogen	Acrophialophora
78	OTU1052_Alternaria	-0.0159415438690215	0.320021628789029	0.00799279075353062	555		1	1.13936669550675	Drought > Control	Plant pathogen	Alternaria
79	OTU821_Alternaria	0.0157673158583166	0.563046717645364	0.0238467419543677	397		1	0.574392674453175	Control > Drought	Plant pathogen	Alternaria
80	OTU84_Preussia	-0.168271482589799	0.375261401973694	0.194647430853544	96		1	0.980132423923667	Drought > Control	Plant pathogen	Alternaria
81	OTU250_Alternaria	-0.350186354928876	0.015465318173553	0.20163386116965	272		1	4.16915529927381	Drought > Control	Plant pathogen	Alternaria
82	OTU467_Alternaria	-0.449525875664134	0.202866789739158	0.289506617194985	245		1	1.59520572352066	Drought > Control	Plant pathogen	Alternaria
83	OTU27_Alternaria	-0.562016569055076	0.083017049695122	2.21723071622067	43		1	2.48870927426741	Drought > Control	Plant pathogen	Alternaria
84	OTU7_Alternaria	-1.64421018193474	0.000542888825109397	2.90153736111431	13		0.287188188482871	7.51860600096448	Drought > Control	Plant pathogen	Alternaria
85	OTU4_Alternaria	-0.83329171124123	0.0214387669319729	4.76877245973855	4		1	3.84255445693471	Drought > Control	Plant pathogen	Alternaria
86	OTU1136_Phaeosphaeriopsis	0.0473057147783568	0.320021628789029	0.0238467419543677	562		1	1.13936669550675	Control > Drought	Plant pathogen	Ascochyta
87	OTU397_Ascochyta	-0.185555653156076	0.168078262198013	0.276331228447252	113		1	1.78332556163489	Drought > Control	Plant pathogen	Ascochyta
88	OTU630_Chytridiomycota	-0.0159415438690215	0.320021628789029	0.00799279075353062	475		1	1.13936669550675	Drought > Control	Plant pathogen	Betamyces
89	OTU447_Fungi	-0.0627357553479628	0.320021628789029	0.031708859727338	439		1	1.13936669550675	Drought > Control	Plant pathogen	Betamyces
90	OTU163_Chytridiomycota	-0.0453239905094901	0.431083330739603	0.085575731706074	133		1	0.841453864783394	Drought > Control	Plant pathogen	Betamyces
91	OTU243_Bipolaris	-0.0901978089715781	0.150387878568682	0.0931094043914815	266		1	1.89453746533744	Drought > Control	Plant pathogen	Bipolaris
92	OTU386_Clonostachys	0.888354644171091	0.235858598858317	0.574236094128098	207		1	1.44452281090305	Control > Drought	Plant pathogen	Clonostachys
93	OTU441_Bionectria	0.881637803676607	0.0990996611012357	1.20511442990461	184		1	2.31162925741758	Control > Drought	Plant pathogen	Clonostachys
94	OTU530_Cochliobolus	0.0313641709093353	0.414038834706119	0.031708859727338	453		1	0.881795505918141	Control > Drought	Plant pathogen	Cochliobolus
95	OTU1221_Colletotrichum	0.0159415438690215	0.320021628789029	0.00799279075353062	481		1	1.13936669550675	Control > Drought	Plant pathogen	Colletotrichum
96	OTU963_Colletotrichum	0.031708859727338	0.1584558867969	0.0159415438690215	539		1	1.84227904114089	Control > Drought	Plant pathogen	Colletotrichum
97	OTU768_Curvularia	0.0159415438690215	0.320021628789029	0.00799279075353062	563		1	1.13936669550675	Control > Drought	Plant pathogen	Curvularia
98	OTU315_Curvularia	0.0155968550510189	0.704559011815689	0.0395283641866373	377		1	0.350183187041145	Control > Drought	Plant pathogen	Curvularia
99	OTU174_Curvularia	0.134929580086109	0.189601316590955	0.249613890071472	242		1	1.66283174514021	Control > Drought	Plant pathogen	Curvularia
100	OTU198_Curvularia	-0.0641303374197154	0.611869773236731	0.321928094887362	163		1	0.491235807941437	Drought > Control	Plant pathogen	Curvularia
101	OTU112_Curvularia	-0.109121722380113	0.562781605656184	0.693022246578609	126		1	0.574863637900431	Drought > Control	Plant pathogen	Curvularia
102	OTU44_Curvularia	-0.586132095467735	0.0219450458017147	2.5137714528642	53		1	3.81921386873021	Drought > Control	Plant pathogen	Curvularia
103	OTU528_Cylindrocarpon	-0.0285691521967708	0.730767836307503	0.16635838642212	297		1	0.313659467067647	Drought > Control	Plant pathogen	Cylindrocarpon
104	OTU1230_Cylindrosympodium	-0.0159415438690215	0.320021628789029	0.00799279075353062	538		1	1.13936669550675	Drought > Control	Plant pathogen	Cylindrosympodium
105	OTU511_Diplodia	-0.031708859727338	0.320021628789029	0.0159415438690215	449		1	1.13936669550675	Drought > Control	Plant pathogen	Diplodia
106	OTU11_Epicoccum	-0.767826557870967	0.029142482659371	1.95935801550265	30		1	3.53555828419934	Drought > Control	Plant pathogen	Epicoccum
107	OTU480_Exserohilum	-0.0473057147783568	0.181171846951026	0.0238467419543677	389		1	1.70830926747188	Drought > Control	Plant pathogen	Exserohilum
108	OTU808_Fusarium	-0.0159415438690215	0.320021628789029	0.00799279075353062	504		1	1.13936669550675	Drought > Control	Plant pathogen	Fusarium
109	OTU1162_Fusarium	0	1	0.0159415438690215	530		1	0	Drought > Control	Plant pathogen	Fusarium
110	OTU172_Fusarium	-0.0473057147783568	0.181171846951026	0.0238467419543677	187		1	1.70830926747188	Drought > Control	Plant pathogen	Fusarium
111	OTU612_Fusarium	0.0155968550510189	0.704631727136928	0.0395283641866373	342		1	0.350079985509523	Control > Drought	Plant pathogen	Fusarium
112	OTU710_Fusarium	0.0620609681322517	0.154740429064287	0.0473057147783568	385		1	1.86600621705682	Control > Drought	Plant pathogen	Fusarium
113	OTU184_Fusarium	0.0861566437497145	0.667904459042222	0.574236094128098	101		1	0.403610141060492	Control > Drought	Plant pathogen	Fusarium
114	OTU82_Nectria	-0.0745469533650537	0.571438691021939	0.590295945024197	40		1	0.559598078803838	Drought > Control	Plant pathogen	Fusarium
115	OTU717_Fusarium	0.905140813658559	0.0166879435452727	1.39689015256858	145		1	4.0930687636829	Control > Drought	Plant pathogen	Fusarium
116	OTU322_Fusarium	1.35827584941822	3.59542795054216e-07	3.85133261911821	73		0.000201703508025415	14.8384326263855	Control > Drought	Plant pathogen	Fusarium
117	OTU41_Fusarium	0.527247002864869	0.170399945427108	4.61110678958045	26		1	1.76960698485042	Control > Drought	Plant pathogen	Fusarium
118	OTU6_Fusarium	-0.104558048419747	0.728312272832072	6.16244727861404	5		1	0.317025376558671	Drought > Control	Plant pathogen	Fusarium
119	OTU32_Fusarium	1.36946025685515	3.44452017891748e-11	6.61756949825445	10		1.95993198180404e-08	24.0916514085996	Control > Drought	Plant pathogen	Fusarium
120	OTU16_Fusarium	1.57019781730277	7.34238375605451e-15	6.88752527074159	7		4.18515874095107e-12	32.5451128426029	Control > Drought	Plant pathogen	Fusarium
121	OTU1004_Mucor	0.031708859727338	0.320021628789029	0.0159415438690215	566		1	1.13936669550675	Control > Drought	Plant pathogen	Ganoderma
122	OTU18_Gibberella	1.32259451804536	6.08601050484599e-15	7.98064736770675	6		3.47511199826706e-12	32.73278361737	Control > Drought	Plant pathogen	Gibberella
123	OTU523_Gibellulopsis	-0.0159415438690215	0.320021628789029	0.00799279075353062	374		1	1.13936669550675	Drought > Control	Plant pathogen	Gibellulopsis
124	OTU94_Gibellulopsis	-0.0334230015374502	0.804150555958507	0.524955191356879	74		1	0.217968768679025	Drought > Control	Plant pathogen	Gibellulopsis
125	OTU629_Ilyonectria	0.015430040569606	0.736735793866234	0.0550413635579621	463		1	0.305525939713475	Control > Drought	Plant pathogen	Ilyonectria
126	OTU484_Laetisaria	-0.0159415438690215	0.320021628789029	0.00799279075353062	427		1	1.13936669550675	Drought > Control	Plant pathogen	Laetisaria
127	OTU828_Leptosphaeria	0	1	0.0159415438690215	557		1	0	Drought > Control	Plant pathogen	Leptosphaeria
128	OTU160_Pleosporales	0.0630097975258005	0.730510441703187	0.347350691767269	182		1	0.314011753980895	Control > Drought	Plant pathogen	Leptosphaeria
129	OTU49_Macrophomina	-0.854326261553083	0.261800460697316	4.24200962334887	70		1	1.34017266577788	Drought > Control	Plant pathogen	Macrophomina
130	OTU1157_Magnaporthaceae	-0.120294233717712	0.0550959097572758	0.0931094043914815	433		1	2.89867979865897	Drought > Control	Plant pathogen	Magnaporthiopsis
131	OTU207_Magnaporthiopsis	0.149940626988158	0.696525651213375	2.8842722929465	124		1	0.361650657706231	Control > Drought	Plant pathogen	Magnaporthiopsis
132	OTU63_Microdochium	0.280107919192735	0.149846261835372	1.04730571477836	117		1	1.89814543157419	Control > Drought	Plant pathogen	Microdochium
133	OTU1008_Monographella	-0.0159415438690215	0.320021628789029	0.00799279075353062	521		1	1.13936669550675	Drought > Control	Plant pathogen	Monographella
134	OTU632_Monographella	-0.0159415438690215	0.320021628789029	0.00799279075353062	466		1	1.13936669550675	Drought > Control	Plant pathogen	Monographella
135	OTU284_Hyponectriaceae	0.0157673158583166	0.655460062740624	0.0238467419543677	285		1	0.422417904040842	Control > Drought	Plant pathogen	Monographella
136	OTU241_Xylariales	0.0448542357842602	0.60983441697372	0.100603940938406	201		1	0.49456780624741	Control > Drought	Plant pathogen	Monographella
137	OTU353_Xylariales	0.257600519783166	0.574839106961174	0.697971462550342	361		1	0.55366509132059	Control > Drought	Plant pathogen	Monosporascus
138	OTU20_Xylariales	-0.11962813674446	0.563262748088581	6.93716127084503	18		1	0.574009066834773	Drought > Control	Plant pathogen	Monosporascus
139	OTU1212_Nectria	0.0627357553479627	0.207680063094069	0.031708859727338	525		1	1.5717565416622	Control > Drought	Plant pathogen	Nectria
140	OTU624_Cylindrocarpon	0.156119201917282	0.219227512649575	0.302562770020431	143		1	1.5176452178722	Control > Drought	Plant pathogen	Neonectria
141	OTU326_Fungi	-0.0159415438690215	0.320021628789029	0.00799279075353062	315		1	1.13936669550675	Drought > Control	Plant pathogen	Paraphysoderma
142	OTU178_Fungi	-0.0313641709093353	0.314896726458085	0.031708859727338	167		1	1.1555105464259	Drought > Control	Plant pathogen	Paraphysoderma
143	OTU223_Physodermataceae	0.0313641709093353	0.314896726458085	0.031708859727338	265		1	1.1555105464259	Control > Drought	Plant pathogen	Paraphysoderma
144	OTU195_Peniophora	0.0462936522739352	0.312981022706753	0.0550413635579621	150		1	1.16161272060994	Control > Drought	Plant pathogen	Peniophora
145	OTU25_Pleosporales	-1.50975615653198	0.00109607191146063	2.16635838642212	38		0.576533825428294	6.81602247996216	Drought > Control	Plant pathogen	Phoma
146	OTU371_Phyllachora	-0.162938571126206	0.405116872596868	0.115477217419936	378		1	0.903579679191902	Drought > Control	Plant pathogen	Phyllachora
147	OTU849_Chytridiomycota	0.0159415438690215	0.320021628789029	0.00799279075353062	498		1	1.13936669550675	Control > Drought	Plant pathogen	Powellomyces
148	OTU351_Ramularia	0	1	0.0473057147783568	282		1	0	Drought > Control	Plant pathogen	Ramularia
149	OTU450_Helotiales	-0.0159415438690215	0.320021628789029	0.00799279075353062	451		1	1.13936669550675	Drought > Control	Plant pathogen	Rhexocercosporidium
150	OTU175_Rhizoctonia	-0.0306967972229164	0.7320948694086	0.0627357553479627	214		1	0.311845170401358	Drought > Control	Plant pathogen	Rhizoctonia
151	OTU1133_Sarocladium	0.0159415438690215	0.320021628789029	0.00799279075353062	517		1	1.13936669550675	Control > Drought	Plant pathogen	Sarocladium
152	OTU654_Hypocreales	0.231325546106456	0.20644977318635	0.15200309344505	390		1	1.57769812528784	Control > Drought	Plant pathogen	Sarocladium
153	OTU19_Sarocladium	0.89445582275389	1.24707950754904e-08	6.08970058248651	15		7.03352842257661e-06	18.199876320226	Control > Drought	Plant pathogen	Sarocladium
154	OTU2_Setophoma	0.660968754130739	4.5360277726478e-11	9.65102178425533	2		2.57646377486395e-08	23.81638433381	Control > Drought	Plant pathogen	Setophoma
155	OTU456_Sigarispora	-0.0159415438690215	0.320021628789029	0.00799279075353062	413		1	1.13936669550675	Drought > Control	Plant pathogen	Sigarispora
156	OTU231_Sparassis	2.28679223249795	7.11034367105019e-05	2.11917170097768	195		0.0386091661338025	9.55137488602926	Control > Drought	Plant pathogen	Sparassis
157	OTU187_Sparassis	2.47167521439204	0.0109862135622898	2.21895333736968	158		1	4.51111410475586	Control > Drought	Plant pathogen	Sparassis
158	OTU259_Spizellomyces	-0.0159415438690215	0.320021628789029	0.00799279075353062	258		1	1.13936669550675	Drought > Control	Plant pathogen	Spizellomyces
159	OTU429_Spizellomyces	-0.0159415438690215	0.320021628789029	0.00799279075353062	340		1	1.13936669550675	Drought > Control	Plant pathogen	Spizellomyces
160	OTU279_Spizellomyces	0	1	0.0159415438690215	238		1	0	Drought > Control	Plant pathogen	Spizellomyces
161	OTU1059_Spizellomyces	-0.031708859727338	0.320021628789029	0.0159415438690215	502		1	1.13936669550675	Drought > Control	Plant pathogen	Spizellomyces
162	OTU300_Spizellomyces	-0.0473057147783568	0.320021628789029	0.0238467419543677	275		1	1.13936669550675	Drought > Control	Plant pathogen	Spizellomyces
163	OTU149_Spizellomyces	-0.0931094043914815	0.0134711129658071	0.0473057147783568	159		1	4.30720766644925	Drought > Control	Plant pathogen	Spizellomyces
164	OTU87_Spizellomyces	-0.102180394806478	0.530057233746171	0.328325866085513	90		1	0.634770290065954	Drought > Control	Plant pathogen	Spizellomyces
165	OTU980_Stagonospora	-0.031708859727338	0.320021628789029	0.0159415438690215	554		1	1.13936669550675	Drought > Control	Plant pathogen	Stagonospora
166	OTU437_Fungi	-0.108059745857453	0.195279559957923	0.0550413635579621	408		1	1.63332310629037	Drought > Control	Plant pathogen	Stagonosporopsis
167	OTU475_Stemphylium	-0.0138057995250308	0.910673806632351	0.215506035751208	241		1	0.0935705066180276	Drought > Control	Plant pathogen	Stemphylium
168	OTU53_Stemphylium	-0.799087306074003	0.00689410743575058	1.60617898663085	83		1	4.977088227059	Drought > Control	Plant pathogen	Stemphylium
169	OTU380_Thanatephorus	0.0159415438690215	0.320021628789029	0.00799279075353062	485		1	1.13936669550675	Control > Drought	Plant pathogen	Thanatephorus
170	OTU493_Thanatephorus	0.0473057147783568	0.0832448310000023	0.0238467419543677	503		1	2.48596924213932	Control > Drought	Plant pathogen	Thanatephorus
171	OTU721_Thanatephorus	-0.0155968550510188	0.763285810752557	0.0395283641866373	495		1	0.270122729696027	Drought > Control	Plant pathogen	Thanatephorus
172	OTU192_Ceratobasidiaceae	0.44684623750952	0.128329679046667	1.04342228029113	256		1	2.05315270872892	Control > Drought	Plant pathogen	Thanatephorus
173	OTU843_Trichothecium	-0.031708859727338	0.1584558867969	0.0159415438690215	326		1	1.84227904114089	Drought > Control	Plant pathogen	Trichothecium
174	OTU524_Triparticalcar	0.0159415438690215	0.320021628789029	0.00799279075353062	455		1	1.13936669550675	Control > Drought	Plant pathogen	Triparticalcar
175	OTU78_Triparticalcar	-0.15200309344505	0.137401018066475	0.215506035751208	98		1	1.98485148971279	Drought > Control	Plant pathogen	Triparticalcar
176	OTU559_Truncatella	-0.0607540310790961	0.537470709861027	0.0780025120012732	488		1	0.620881013746941	Drought > Control	Plant pathogen	Truncatella
177	OTU1006_Veronaea	-0.0159415438690215	0.320021628789029	0.00799279075353062	543		1	1.13936669550675	Drought > Control	Plant pathogen	Veronaea
178	OTU309_Sordariomycetes	-0.0159415438690215	0.320021628789029	0.00799279075353062	276		1	1.13936669550675	Drought > Control	Plant pathogen	Verticillium
179	OTU107_Waitea	0.587707877459974	0.0862511742215011	1.2829339632715	97		1	2.45049160900101	Control > Drought	Plant pathogen	Waitea
180	OTU45_Waitea	0.114820402001858	0.714927209726325	1.96757852230762	72		1	0.335574546049133	Control > Drought	Plant pathogen	Waitea
181	OTU116_Anthracocystis	-0.031708859727338	0.1584558867969	0.0159415438690215	134		1	1.84227904114089	Drought > Control	Plant pathogen (Yeast)	Anthracocystis
182	OTU209_Anthracocystis	-0.031708859727338	0.1584558867969	0.0159415438690215	299		1	1.84227904114089	Drought > Control	Plant pathogen (Yeast)	Anthracocystis
183	OTU79_Sporisorium	0	1	0.0473057147783568	139		1	0	Drought > Control	Plant pathogen (Yeast)	Sporisorium
184	OTU15_Ustilago	0.0577154978562874	0.394313891831787	0.15200309344505	23		1	0.930608007088978	Control > Drought	Plant pathogen (Yeast)	Ustilago
185	OTU327_unidentified	0.0159415438690215	0.320021628789029	0.00799279075353062	318		1	1.13936669550675	Control > Drought	Saprotroph	_
186	OTU320_Mortierella	-0.031708859727338	0.1584558867969	0.0159415438690215	307		1	1.84227904114089	Drought > Control	Saprotroph	_
187	OTU684_Mortierellales	0	1	0.031708859727338	529		1	0	Drought > Control	Saprotroph	_
188	OTU692_Mortierellales	0.0313641709093353	0.314896726458085	0.031708859727338	491		1	1.1555105464259	Control > Drought	Saprotroph	_
189	OTU545_Mortierellales	0.16635838642212	0.180442476082645	0.085575731706074	409		1	1.71234324406522	Control > Drought	Saprotroph	_
190	OTU298_Hypocreales	-0.0995356735509144	0.308423827036692	0.366127898797897	295		1	1.17628038010652	Drought > Control	Saprotroph	_
191	OTU123_Hypocreales	-0.0395283641866373	0.814389094971502	0.697971462550342	188		1	0.205317023536455	Drought > Control	Saprotroph	_
192	OTU60_Hypocreales	-0.226275855823676	0.497920321395667	1.93859945533586	76		1	0.697315211955857	Drought > Control	Saprotroph	_
193	OTU34_Stachybotrys	1.18858071036895	0.00029496617495404	6.11293176075675	24		0.157511937425457	8.12864986937129	Control > Drought	Saprotroph	Achroiostachys
194	OTU98_Acrocalymma	-0.738507758974612	0.000220820506910165	2.47104290900759	127		0.118138971196938	8.41816037237506	Drought > Control	Saprotroph	Acrocalymma
195	OTU283_Actinomucor	-0.0911478880581953	0.272490350983234	0.0780025120012732	233		1	1.3001520747416	Drought > Control	Saprotroph	Actinomucor
196	OTU42_Actinomucor	-0.124545097938303	0.520814354485913	0.502500340529183	61		1	0.652361626090669	Drought > Control	Saprotroph	Actinomucor
197	OTU554_Agaricus	-0.0159415438690215	0.320021628789029	0.00799279075353062	443		1	1.13936669550675	Drought > Control	Saprotroph	Agaricus
198	OTU918_Agaricus	-0.137503523749935	0.320021628789029	0.070389327891398	561		1	1.13936669550675	Drought > Control	Saprotroph	Agaricus
199	OTU100_Albifimbria	1.33441903907056	0.0020794390764047	2.16992500144231	80		1	6.17565709644313	Control > Drought	Saprotroph	Albifimbria
200	OTU415_Eurotiomycetes	-0.031708859727338	0.1584558867969	0.0159415438690215	271		1	1.84227904114089	Drought > Control	Saprotroph	Arachnomyces
201	OTU953_Eurotiomycetes	-0.0620609681322516	0.154740429064287	0.0473057147783568	399		1	1.86600621705682	Drought > Control	Saprotroph	Arachnomyces
202	OTU128_Tricholomataceae	0	1	0.0159415438690215	165		1	0	Drought > Control	Saprotroph	Arrhenia
203	OTU438_Orbiliales	0.0146467759644016	0.837331329258894	0.130198723126702	438		1	0.177535433466024	Control > Drought	Saprotroph	Arthrobotrys
204	OTU364_Arthrobotrys	-0.458290697232728	0.0499109443126959	0.600904044590178	327		1	2.99751497536913	Drought > Control	Saprotroph	Arthrobotrys
205	OTU562_Arthrographis	0.0159415438690215	0.320021628789029	0.00799279075353062	349		1	1.13936669550675	Control > Drought	Saprotroph	Arthrographis
206	OTU38_Xylaria	-0.0940582337850305	0.906328709404404	2.44772611798502	46		1	0.0983532248280642	Drought > Control	Saprotroph	Arthroxylaria
207	OTU275_Ascomycota	-0.148863385914483	0.410012439039987	0.108059745857453	323		1	0.891567780622087	Drought > Control	Saprotroph	Ascobolus
208	OTU57_Dothideomycetes	0.101538026462062	0.12812523795642	0.144771524213974	95		1	2.05474707187035	Control > Drought	Saprotroph	Ascobolus
209	OTU202_Ascobolus	0.839535327806754	0.139909865232019	0.557995453120887	290		1	1.96675688348507	Control > Drought	Saprotroph	Ascobolus
210	OTU21_Ascomycota	-0.0897966703506455	0.779456406162361	1.32192809488736	36		1	0.249158517433229	Drought > Control	Saprotroph	Ascobolus
211	OTU1203_Aspergillus	-0.0159415438690215	0.320021628789029	0.00799279075353062	441		1	1.13936669550675	Drought > Control	Saprotroph	Aspergillus
212	OTU1277_Aspergillus	-0.0159415438690215	0.320021628789029	0.00799279075353062	492		1	1.13936669550675	Drought > Control	Saprotroph	Aspergillus
213	OTU888_Fungi	-0.0159415438690215	0.320021628789029	0.00799279075353062	473		1	1.13936669550675	Drought > Control	Saprotroph	Aspergillus
214	OTU960_Aspergillus	-0.031708859727338	0.1584558867969	0.0159415438690215	484		1	1.84227904114089	Drought > Control	Saprotroph	Aspergillus
215	OTU458_Aspergillus	-0.0473057147783568	0.0832448310000023	0.0238467419543677	257		1	2.48596924213932	Drought > Control	Saprotroph	Aspergillus
216	OTU678_Fungi	-0.0780025120012732	0.0245020955512088	0.0395283641866373	414		1	3.70899663238677	Drought > Control	Saprotroph	Aspergillus
217	OTU127_Aspergillus	0.0282890444314237	0.689989321630754	0.180572245641821	119		1	0.371079157408043	Control > Drought	Saprotroph	Aspergillus
218	OTU159_Aspergillus	-0.604458676346953	0.00193923247033768	0.456514135255003	168		1	6.24546301803717	Drought > Control	Saprotroph	Aspergillus
219	OTU222_Aspergillus	-0.967938790767702	0.0243649160109392	0.579609266226949	215		1	3.71461104981187	Drought > Control	Saprotroph	Aspergillus
220	OTU171_Aspergillus	-0.988504361162171	0.0127898597902887	1.06273575534796	136		1	4.35910262589959	Drought > Control	Saprotroph	Aspergillus
221	OTU101_Aspergillus	-0.936341362777682	0.00497711416948137	1.16992500144231	81		1	5.30290503995123	Drought > Control	Saprotroph	Aspergillus
222	OTU137_Eurotiales	-1.83399004856107	0.00280289858160642	1.22239242133645	138		1	5.8771011895424	Drought > Control	Saprotroph	Aspergillus
223	OTU105_Aspergillus	-3.52098187481933	3.54508491865258e-07	3.33945414747238	85		0.000199233772428275	14.8525335367752	Drought > Control	Saprotroph	Aspergillus
224	OTU183_Pleosporales	0.0755510330071765	0.188696371450781	0.085575731706074	225		1	1.66761605598817	Control > Drought	Saprotroph	Astrosphaeriella
225	OTU477_Auriculariales	1.55799545312089	0.0178667822499056	0.97982211806237	330		1	4.02481203038328	Control > Drought	Saprotroph	Auricularia
226	OTU153_Auriculariales	2.63296787363199	5.11203180030289e-05	2.41202874940651	185		0.0280139342656598	9.88132852719782	Control > Drought	Saprotroph	Auricularia
227	OTU136_Auriculariales	4.01224359575475	6.81522747570719e-06	3.87392253899659	107		0.00378245124901749	11.8963511146924	Control > Drought	Saprotroph	Auricularia
228	OTU165_Bolbitius	-0.0143552929770701	0.903114971004161	0.159198594849254	328		1	0.101905412513478	Drought > Control	Saprotroph	Bolbitius
229	OTU233_Pezizales	-0.0154300405696059	0.780817920831935	0.0550413635579621	197		1	0.247413292261482	Drought > Control	Saprotroph	Boubovia
230	OTU585_Catenaria	0.0159415438690215	0.320021628789029	0.00799279075353062	391		1	1.13936669550675	Control > Drought	Saprotroph	Catenaria
231	OTU318_unidentified	-0.0149503414659714	0.839560407459481	0.100603940938406	281		1	0.174876848579811	Drought > Control	Saprotroph	Ceratobasidium
232	OTU308_Cercophora	0	1	0.0159415438690215	347		1	0	Drought > Control	Saprotroph	Cercophora
233	OTU148_Cercophora	-0.377367081312789	0.0116180496901993	0.30904680359063	181		1	4.4551953824198	Drought > Control	Saprotroph	Cercophora
234	OTU387_Chaetomium	0.0159415438690215	0.320021628789029	0.00799279075353062	298		1	1.13936669550675	Control > Drought	Saprotroph	Chaetomium
235	OTU503_Chaetomium	-0.0155968550510188	0.65235170963625	0.0395283641866373	294		1	0.427171430539163	Drought > Control	Saprotroph	Chaetomium
236	OTU444_Chaetomium	-0.0780025120012732	0.227239418953713	0.0395283641866373	411		1	1.48175110826835	Drought > Control	Saprotroph	Chaetomium
237	OTU854_Chaetomium	0.0780025120012732	0.0957701534522332	0.0395283641866373	477		1	2.34580419315029	Control > Drought	Saprotroph	Chaetomium
238	OTU317_Chaetomium	-0.122856747785533	0.196007711969993	0.0627357553479627	293		1	1.62960127374001	Drought > Control	Saprotroph	Chaetomium
239	OTU403_Chaetomium	-0.136061549576029	0.0700976403125466	0.085575731706074	260		1	2.65786614724074	Drought > Control	Saprotroph	Chaetomium
240	OTU267_Chaetomium	0.390789953032167	0.228502484641442	0.208586621811417	180		1	1.47620819500265	Control > Drought	Saprotroph	Chaetomium
241	OTU76_Chaetomium	-0.175849835399418	0.159431044108708	0.3536369546147	50		1	1.83614377557403	Drought > Control	Saprotroph	Chaetomium
242	OTU96_Chaetomium	0.088657619820397	0.594519922904771	0.702903758092573	69		1	0.520001051377878	Control > Drought	Saprotroph	Chaetomium
243	OTU59_Chaetomium	-0.145540842815353	0.43749858084495	1.06656761693899	27		1	0.826681816972701	Drought > Control	Saprotroph	Chaetomium
244	OTU92_Chaetomium	-1.60627300696657	0.0302513613202212	1.33151414371656	77		1	3.4982140931965	Drought > Control	Saprotroph	Chaetomium
245	OTU47_Chaetomium	-2.88165744888567	0.0309169142372144	3.66612535361576	52		1	3.47645185852206	Drought > Control	Saprotroph	Chaetomium
246	OTU28_Chaetomium	-0.432221311477919	0.28648371737066	4.00599874062144	12		1	1.25007357735458	Drought > Control	Saprotroph	Chaetomium
247	OTU31_Chaetomium	-0.385309719310416	0.177284724140943	5.88386515450979	9		1	1.72999822787132	Drought > Control	Saprotroph	Chaetomium
248	OTU307_Chlorophyllum	-0.0159415438690215	0.320021628789029	0.00799279075353062	379		1	1.13936669550675	Drought > Control	Saprotroph	Chlorophyllum
249	OTU225_Onygenaceae	0.031708859727338	0.1584558867969	0.0159415438690215	223		1	1.84227904114089	Control > Drought	Saprotroph	Chrysosporium
250	OTU141_Onygenales	0.0313641709093353	0.314896726458085	0.031708859727338	156		1	1.1555105464259	Control > Drought	Saprotroph	Chrysosporium
251	OTU246_Chrysosporium	-0.0458036896131246	0.358722097895159	0.070389327891398	146		1	1.025207290835	Drought > Control	Saprotroph	Chrysosporium
252	OTU111_Chrysosporium	0	1	0.0780025120012732	106		1	0	Drought > Control	Saprotroph	Chrysosporium
253	OTU235_Geomyces	-0.0601209924375706	0.477222247533896	0.0931094043914815	206		1	0.739772968860407	Drought > Control	Saprotroph	Chrysosporium
254	OTU1210_Cirrenalia	-0.0159415438690215	0.320021628789029	0.00799279075353062	569		1	1.13936669550675	Drought > Control	Saprotroph	Cirrenalia
255	OTU713_Helotiales	0.0155968550510189	0.704631727136928	0.0395283641866373	537		1	0.350079985509523	Control > Drought	Saprotroph	Cistella
256	OTU501_Helotiales	0.0300572338561796	0.666204175570152	0.0931094043914815	404		1	0.406159085499552	Control > Drought	Saprotroph	Cistella
257	OTU188_Cladorrhinum	0.141176062960694	0.378162499969185	0.321928094887362	173		1	0.97243128164217	Control > Drought	Saprotroph	Cladorrhinum
258	OTU261_Cladorrhinum	0.0874628412503394	0.862974590138951	0.552541023028779	189		1	0.147370031971868	Control > Drought	Saprotroph	Cladorrhinum
259	OTU1060_Cladorrhinum	0.0108067549565829	0.948349128153019	0.568842835357879	205		1	0.0530325658826245	Control > Drought	Saprotroph	Cladorrhinum
260	OTU647_Cladosporium	-0.0159415438690215	0.320021628789029	0.00799279075353062	346		1	1.13936669550675	Drought > Control	Saprotroph	Cladosporium
261	OTU83_Cladosporium	0.226275855823676	0.738768783514142	2.52356195605701	89		1	0.302770284508394	Control > Drought	Saprotroph	Cladosporium
262	OTU1_Cladosporium	-0.143192884932235	0.642371697687712	6.24507727535967	1		1	0.442588174468772	Drought > Control	Saprotroph	Cladosporium
263	OTU363_Clavaria	0.0467942114789412	0.176112313396078	0.0395283641866373	333		1	1.73663334317558	Control > Drought	Saprotroph	Clavaria
264	OTU30_Clitopilus	0.657894023175007	0.291422188691258	0.366127898797897	151		1	1.23298224298864	Control > Drought	Saprotroph	Clitopilus
265	OTU619_Pleosporales	-0.0306967972229164	0.615538825972144	0.0627357553479627	422		1	0.485257254969949	Drought > Control	Saprotroph	Comoclathris
266	OTU468_unidentified	-0.136061549576029	0.217163615989994	0.085575731706074	304		1	1.52710421881259	Drought > Control	Saprotroph	Coniochaeta
267	OTU95_Coniochaeta	-0.20909559872299	0.0678814580268318	0.384663850235325	109		1	2.68999235937078	Drought > Control	Saprotroph	Coniochaeta
268	OTU191_Lecythophora	-0.206450877467426	0.178625809565021	0.122856747785533	237		1	1.72246211053792	Drought > Control	Saprotroph	Coniolariella
269	OTU168_Sordariomycetes	0.121990524378611	0.259197556545023	0.242856523896164	129		1	1.35016474145808	Control > Drought	Saprotroph	Coniolariella
270	OTU413_Fungi	0.0159415438690215	0.320021628789029	0.00799279075353062	493		1	1.13936669550675	Control > Drought	Saprotroph	Coniophora
271	OTU305_Conocybe	0.0473057147783568	0.181171846951026	0.0238467419543677	376		1	1.70830926747188	Control > Drought	Saprotroph	Conocybe
272	OTU964_Bolbitiaceae	0.180572245641821	0.207680063094069	0.0931094043914815	468		1	1.5717565416622	Control > Drought	Saprotroph	Conocybe
273	OTU533_Conocybe	0.192645077942396	0.0357243054536357	0.115477217419936	469		1	3.33192399682095	Control > Drought	Saprotroph	Conocybe
274	OTU449_Bolbitiaceae	-0.0732489820306386	0.690479579931501	0.130198723126702	444		1	0.370368879442631	Drought > Control	Saprotroph	Conocybe
275	OTU532_Bolbitiaceae	0.273565073325964	0.0137207136767956	0.159198594849254	459		1	4.2888486407781	Control > Drought	Saprotroph	Conocybe
276	OTU176_Conocybe	0.163975735111126	0.348547281766018	0.347350691767269	203		1	1.05398138577181	Control > Drought	Saprotroph	Conocybe
277	OTU72_Conocybe	0.345387067711351	0.145005597351579	0.621889069719514	140		1	1.93098293488193	Control > Drought	Saprotroph	Conocybe
278	OTU185_Conocybe	1.18762700317577	0.00864024028890434	1.39078995303217	217		1	4.75132488533712	Control > Drought	Saprotroph	Conocybe
279	OTU143_Conocybe	3.52975231376348	0.00402696796549977	2.66549383903317	147		1	5.51474155207374	Control > Drought	Saprotroph	Conocybe
280	OTU378_Psathyrellaceae	-0.0159415438690215	0.320021628789029	0.00799279075353062	289		1	1.13936669550675	Drought > Control	Saprotroph	Coprinellus
281	OTU1135_Coprinellus	0.108059745857453	0.320021628789029	0.0550413635579621	559		1	1.13936669550675	Control > Drought	Saprotroph	Coprinellus
282	OTU108_Coprinellus	-0.164630701772799	0.0199967232657504	0.100603940938406	125		1	3.91218685556333	Drought > Control	Saprotroph	Coprinellus
283	OTU115_Coprinellus	-0.546143251830628	0.123153275942334	0.627087976393833	186		1	2.09432555353242	Drought > Control	Saprotroph	Coprinellus
284	OTU204_Coprinopsis	0.0159415438690215	0.320021628789029	0.00799279075353062	244		1	1.13936669550675	Control > Drought	Saprotroph	Coprinopsis
285	OTU140_Coprinopsis	0.031708859727338	0.1584558867969	0.0159415438690215	193		1	1.84227904114089	Control > Drought	Saprotroph	Coprinopsis
286	OTU372_Psathyrellaceae	0.496831590442491	0.306875013856986	0.269698136114805	424		1	1.1813147352782	Control > Drought	Saprotroph	Coprinopsis
287	OTU332_Coprinopsis	1.70470174499525	0.293254130243782	1.29930979222534	252		1	1.22671570716996	Control > Drought	Saprotroph	Coprinopsis
288	OTU203_Coprinopsis	1.8175219482146	0.262528985996274	1.3441972587284	212		1	1.33739378020366	Control > Drought	Saprotroph	Coprinopsis
289	OTU154_Coprinopsis	2.59724083049959	0.0159078625570996	2.1963972128035	190		1	4.14094179153449	Control > Drought	Saprotroph	Coprinopsis
290	OTU65_Corynascus	-0.602281976921182	0.0235400006721198	1.9490160712812	28		1	3.74905414859776	Drought > Control	Saprotroph	Corynascus
291	OTU367_Pleosporales	-0.900464326449086	0.313782760742557	0.519374159093579	375		1	1.15905437727784	Drought > Control	Saprotroph	Corynespora
292	OTU442_Stephanosporaceae	0.0627357553479627	0.1584558867969	0.031708859727338	528		1	1.84227904114089	Control > Drought	Saprotroph	Cristinia
293	OTU705_Stephanosporaceae	0.0614005446641433	0.31533212681078	0.0627357553479627	490		1	1.15412882478715	Control > Drought	Saprotroph	Cristinia
294	OTU218_Agaricomycetes	0.0747677684019721	0.588536157619249	0.100603940938406	303		1	0.530116913864597	Control > Drought	Saprotroph	Cristinia
295	OTU358_Stephanosporaceae	0.252273710996009	0.306331488216823	0.934411658372423	235		1	1.18308746854396	Control > Drought	Saprotroph	Cristinia
296	OTU232_Cristinia	0.177104227046618	0.648064225932112	1.53605290024021	194		1	0.433765473448574	Control > Drought	Saprotroph	Cristinia
297	OTU306_Cryptodiscus	0.180572245641821	0.121949234141245	0.0931094043914815	331		1	2.10415043444452	Control > Drought	Saprotroph	Cryptodiscus
298	OTU767_Cunninghamella	0.0159415438690215	0.320021628789029	0.00799279075353062	540		1	1.13936669550675	Control > Drought	Saprotroph	Cunninghamella
299	OTU557_Cunninghamella	-0.0473057147783568	0.181171846951026	0.0238467419543677	497		1	1.70830926747188	Drought > Control	Saprotroph	Cunninghamella
300	OTU416_Cuphophyllus	0.0159415438690215	0.320021628789029	0.00799279075353062	425		1	1.13936669550675	Control > Drought	Saprotroph	Cuphophyllus
301	OTU268_Cystoagaricus	0	1	0.0159415438690215	162		1	0	Drought > Control	Saprotroph	Cystoagaricus
302	OTU173_Emericellopsis	-0.161967479663393	0.0698029665238152	0.249613890071472	86		1	2.66207876977573	Drought > Control	Saprotroph	Emericellopsis
303	OTU620_Agaricaceae	-0.031708859727338	0.1584558867969	0.0159415438690215	437		1	1.84227904114089	Drought > Control	Saprotroph	Entoloma
304	OTU414_Entoloma	0.200298650485831	0.0473719324792878	0.16635838642212	371		1	3.04972536745347	Control > Drought	Saprotroph	Entoloma
305	OTU369_Entoloma	0.213595473099289	0.0586071731113421	0.173482820855502	362		1	2.83689818184704	Control > Drought	Saprotroph	Entoloma
306	OTU67_Entoloma	0.0939761482090141	0.491432323701103	0.256339753259786	105		1	0.710431042260866	Control > Drought	Saprotroph	Entoloma
307	OTU1030_Entoloma	0.299560281858908	0.383295002054286	0.366127898797897	431		1	0.95895034593374	Control > Drought	Saprotroph	Entoloma
308	OTU417_Entoloma	0.679910904776419	0.00150864415858708	0.502500340529183	320		0.790529539099632	6.49654393973684	Control > Drought	Saprotroph	Entoloma
309	OTU319_Entoloma	0.663636814849069	0.00355325747444129	0.697971462550342	264		1	5.63989049779673	Control > Drought	Saprotroph	Entoloma
310	OTU853_Eucasphaeria	-0.0159415438690215	0.320021628789029	0.00799279075353062	345		1	1.13936669550675	Drought > Control	Saprotroph	Eucasphaeria
311	OTU1014_Auriculariales	1.12928301694497	0.0325198907302651	0.765534746362977	383		1	3.42590335438612	Control > Drought	Saprotroph	Exidia
312	OTU401_Auriculariales	1.14244426502021	0.0605058724187745	0.917537839808027	338		1	2.80501485388269	Control > Drought	Saprotroph	Exidia
313	OTU982_Auriculariales	0.0780025120012732	0.320021628789029	0.0395283641866373	552		1	1.13936669550675	Control > Drought	Saprotroph	Exidiopsis
314	OTU736_Galerina	0.0159415438690215	0.320021628789029	0.00799279075353062	553		1	1.13936669550675	Control > Drought	Saprotroph	Galerina
315	OTU314_Geastrum	0.0159415438690215	0.320021628789029	0.00799279075353062	344		1	1.13936669550675	Control > Drought	Saprotroph	Geastrum
316	OTU1032_Geniculifera	0.0157673158583166	0.563046717645364	0.0238467419543677	535		1	0.574392674453175	Control > Drought	Saprotroph	Geniculifera
317	OTU104_Geomyces	-0.106915203916512	0.0495846156158897	0.070389327891398	104		1	3.0040746623981	Drought > Control	Saprotroph	Geomyces
318	OTU48_Geomyces	-0.203533394085132	0.0394993713793238	0.242856523896164	68		1	3.2314705216492	Drought > Control	Saprotroph	Geomyces
319	OTU667_Geosmithia	0.031708859727338	0.1584558867969	0.0159415438690215	452		1	1.84227904114089	Control > Drought	Saprotroph	Geosmithia
320	OTU566_Geosmithia	0.919217345283954	0.0430006387164292	0.697971462550342	224		1	3.14654030952845	Control > Drought	Saprotroph	Geosmithia
321	OTU109_Beauveria	-2.1593750821014	9.90225227881757e-11	3.47465235557607	65		5.61457704208956e-08	23.035673788758	Drought > Control	Saprotroph	Geosmithia
322	OTU9_Meruliaceae	0.443497567127834	0.522135243809328	2.35049724708413	19		1	0.649828636899603	Control > Drought	Saprotroph	Gloeoporus
323	OTU8_Agaricomycetes	0.433416028593698	0.541783926917255	2.93336280696971	14		1	0.612888015852298	Control > Drought	Saprotroph	Gloeoporus
324	OTU436_Ascomycota	0.0473057147783568	0.181171846951026	0.0238467419543677	332		1	1.70830926747188	Control > Drought	Saprotroph	Gymnoascoideus
325	OTU74_Gymnoascus	-0.25032335408424	0.0162563595977385	0.208586621811417	87		1	4.11927108690685	Drought > Control	Saprotroph	Gymnoascus
326	OTU196_Hansfordia	-0.346802763526392	0.00496999394906002	0.215506035751208	236		1	5.30433665636729	Drought > Control	Saprotroph	Hansfordia
327	OTU324_Ceratostomataceae	0.0931094043914815	0.0331185832755327	0.0473057147783568	306		1	3.40766072587718	Control > Drought	Saprotroph	Harzia
328	OTU704_Dothideomycetes	0.031708859727338	0.1584558867969	0.0159415438690215	420		1	1.84227904114089	Control > Drought	Saprotroph	Helicoma
329	OTU266_Chaetomiaceae	-0.0892673380970872	0.192196402386778	0.108059745857453	172		1	1.649237500692	Drought > Control	Saprotroph	Humicola
330	OTU398_Sordariomycetes	0.343301745679929	0.23011582164212	0.756074417113911	286		1	1.46917252445191	Control > Drought	Saprotroph	Humicola
331	OTU873_Xylariales	0.0159415438690215	0.320021628789029	0.00799279075353062	570		1	1.13936669550675	Control > Drought	Saprotroph	Idriella
332	OTU274_pezizomycetes	-0.0155968550510188	0.704631727136928	0.0395283641866373	360		1	0.350079985509523	Drought > Control	Saprotroph	Iodophanus
333	OTU344_unidentified	0	1	0.0159415438690215	313		1	0	Drought > Control	Saprotroph	Kabatiella
334	OTU302_Pleosporales	-0.0159415438690215	0.320021628789029	0.00799279075353062	364		1	1.13936669550675	Drought > Control	Saprotroph	Laburnicola
335	OTU665_Didymosphaeriaceae	-0.031708859727338	0.320021628789029	0.0159415438690215	536		1	1.13936669550675	Drought > Control	Saprotroph	Laburnicola
336	OTU651_Agaricaceae	0.031708859727338	0.320021628789029	0.0159415438690215	415		1	1.13936669550675	Control > Drought	Saprotroph	Leucoagaricus
337	OTU164_Penicillium	-0.0607540310790961	0.411937893730671	0.0780025120012732	169		1	0.886882684367693	Drought > Control	Saprotroph	Leucothecium
338	OTU64_Penicillium	-0.0957589828054307	0.323301572642061	0.22924609237751	75		1	1.12916972991968	Drought > Control	Saprotroph	Leucothecium
339	OTU997_Basidiomycota	0.0313641709093353	0.314896726458085	0.031708859727338	520		1	1.1555105464259	Control > Drought	Saprotroph	Limnoperdon
340	OTU842_Pleosporales	0.0159415438690215	0.320021628789029	0.00799279075353062	510		1	1.13936669550675	Control > Drought	Saprotroph	Lophiotrema
341	OTU294_Onygenales	-0.668018240448715	0.320021628789029	0.372333048324606	396		1	1.13936669550675	Drought > Control	Saprotroph	Mallochia
342	OTU125_Marasmius	0.411977699529786	0.590305201660045	0.611434712082347	263		1	0.527115584881984	Control > Drought	Saprotroph	Marasmius
343	OTU99_Marasmius	1.0389189892923	0.241037813933313	3.11917170097768	111		1	1.42280145351207	Control > Drought	Saprotroph	Marasmius
344	OTU180_Melanoleuca	0.208586621811417	0.25204036091464	0.108059745857453	392		1	1.37816604193565	Control > Drought	Saprotroph	Melanoleuca
345	OTU1179_Sphaerodes	0.0159415438690215	0.320021628789029	0.00799279075353062	393		1	1.13936669550675	Control > Drought	Saprotroph	Melanospora
346	OTU426_Monoblepharis	0.031708859727338	0.320021628789029	0.0159415438690215	352		1	1.13936669550675	Control > Drought	Saprotroph	Monoblepharis
347	OTU169_Hypocreales	-0.0582986405646671	0.469474643436032	0.137503523749935	112		1	0.756140989383267	Drought > Control	Saprotroph	Monocillium
348	OTU1209_Mortierella	0.0159415438690215	0.320021628789029	0.00799279075353062	487		1	1.13936669550675	Control > Drought	Saprotroph	Mortierella
349	OTU661_Fungi	0.0159415438690215	0.320021628789029	0.00799279075353062	482		1	1.13936669550675	Control > Drought	Saprotroph	Mortierella
350	OTU708_Fungi	-0.0159415438690215	0.320021628789029	0.00799279075353062	534		1	1.13936669550675	Drought > Control	Saprotroph	Mortierella
351	OTU724_Mortierella	-0.0157673158583165	0.655460062740624	0.0238467419543677	456		1	0.422417904040842	Drought > Control	Saprotroph	Mortierella
352	OTU263_Mortierella	-0.0157673158583165	0.563046717645364	0.0238467419543677	262		1	0.574392674453175	Drought > Control	Saprotroph	Mortierella
353	OTU445_Mortierella	0	1	0.031708859727338	406		1	0	Drought > Control	Saprotroph	Mortierella
354	OTU765_Fungi	-0.0627357553479628	0.320021628789029	0.031708859727338	558		1	1.13936669550675	Drought > Control	Saprotroph	Mortierella
355	OTU422_Mortierella	-0.0467942114789413	0.255301497856108	0.0395283641866373	210		1	1.36531008770879	Drought > Control	Saprotroph	Mortierella
356	OTU147_Mortierella	0.0620609681322517	0.154740429064287	0.0473057147783568	153		1	1.86600621705682	Control > Drought	Saprotroph	Mortierella
357	OTU216_Mortierella	0.0294437778924821	0.719443211234668	0.122856747785533	270		1	0.329277683866062	Control > Drought	Saprotroph	Mortierella
358	OTU89_Mortierella	-0.0138057995250308	0.875752337557802	0.215506035751208	78		1	0.132671947701364	Drought > Control	Saprotroph	Mortierella
359	OTU114_Mortierella	-0.106915203916512	0.469748247048178	0.263034405833794	79		1	0.755558372365183	Drought > Control	Saprotroph	Mortierella
360	OTU52_Mortierella	-0.36415633027666	0.00119973268162606	0.359895945086383	55		0.629859657853684	6.72565651231567	Drought > Control	Saprotroph	Mortierella
361	OTU62_Mortierella	-0.121306296222134	0.389279151068251	0.402964666978269	60		1	0.943458580723421	Drought > Control	Saprotroph	Mortierella
362	OTU93_Mortierella	-0.134542123378827	0.382113810027577	0.632268215499513	67		1	0.962036782739125	Drought > Control	Saprotroph	Mortierella
363	OTU342_Mucor	0.206450877467427	0.178625809565021	0.122856747785533	309		1	1.72246211053792	Control > Drought	Saprotroph	Mucor
364	OTU201_Mycothermus	1.60006939311136	0.33235613531667	1.08934748559528	178		1	1.10154818825672	Control > Drought	Saprotroph	Mycothermus
365	OTU110_Myrmecridium	2.08652996372615	2.42253890763957e-05	2.40750382659344	152		0.0133239639920177	10.6281093393713	Control > Drought	Saprotroph	Myrmecridium
366	OTU571_Fungi	0.0159415438690215	0.320021628789029	0.00799279075353062	489		1	1.13936669550675	Control > Drought	Saprotroph	Neosetophoma
367	OTU158_Ochroconis	0.0151068923902084	0.777287479145253	0.085575731706074	118		1	0.251945011012516	Control > Drought	Saprotroph	Ochroconis
368	OTU474_Fungi	0.0159415438690215	0.320021628789029	0.00799279075353062	523		1	1.13936669550675	Control > Drought	Saprotroph	Oedocephalum
369	OTU677_Auriculariales	0.594946589293778	0.020155293033447	0.421036239900287	381		1	3.90428834352356	Control > Drought	Saprotroph	Oliveonia
370	OTU359_Auriculariales	1.51457317282976	0.0544853696842639	0.963474123974886	348		1	2.90982305951135	Control > Drought	Saprotroph	Oliveonia
371	OTU56_Agaricomycetes	1.39762605163259	0.00013207158216728	4.98007609131202	57		0.0713186543703312	8.93216649321747	Control > Drought	Saprotroph	Oliveonia
372	OTU423_Panaeolus	1.95710204156229	0.00302775171766279	1.79585928321977	208		1	5.7999349422566	Control > Drought	Saprotroph	Panaeolus
373	OTU55_Panaeolus	2.09721817723629	5.39105552377797e-05	4.71088294692049	58		0.0294351631598277	9.82818426920705	Control > Drought	Saprotroph	Panaeolus
374	OTU1071_Paraconiothyrium	-0.031708859727338	0.1584558867969	0.0159415438690215	519		1	1.84227904114089	Drought > Control	Saprotroph	Paraconiothyrium
375	OTU478_Parasola	0	1	0.031708859727338	388		1	0	Drought > Control	Saprotroph	Parasola
376	OTU252_Xylariales	-0.0911478880581953	0.406635038605556	0.0780025120012732	220		1	0.899839206868258	Drought > Control	Saprotroph	Parasympodiella
377	OTU486_Fungi	0.727474145188908	0.00198890199118484	0.84799690655495	196		1	6.22017255574678	Control > Drought	Saprotroph	Parasympodiella
378	OTU481_Penicillium	-0.0159415438690215	0.320021628789029	0.00799279075353062	337		1	1.13936669550675	Drought > Control	Saprotroph	Penicillium
379	OTU179_Penicillium	0	1	0.0159415438690215	174		1	0	Drought > Control	Saprotroph	Penicillium
380	OTU1042_Penicillium	-0.031708859727338	0.1584558867969	0.0159415438690215	442		1	1.84227904114089	Drought > Control	Saprotroph	Penicillium
381	OTU892_Penicillium	-0.031708859727338	0.1584558867969	0.0159415438690215	471		1	1.84227904114089	Drought > Control	Saprotroph	Penicillium
382	OTU1140_Penicillium	-0.0473057147783568	0.181171846951026	0.0238467419543677	545		1	1.70830926747188	Drought > Control	Saprotroph	Penicillium
383	OTU841_Penicillium	-0.0780025120012732	0.0245020955512088	0.0395283641866373	447		1	3.70899663238677	Drought > Control	Saprotroph	Penicillium
384	OTU750_Penicillium	-0.108059745857453	0.320021628789029	0.0550413635579621	465		1	1.13936669550675	Drought > Control	Saprotroph	Penicillium
385	OTU517_Penicillium	-0.136061549576029	0.0180829116124214	0.085575731706074	324		1	4.0127878964737	Drought > Control	Saprotroph	Penicillium
386	OTU177_Penicillium	-0.606178986630852	0.000176171152881051	0.33469539096124	179		0.0949562514028864	8.64405457590717	Drought > Control	Saprotroph	Penicillium
387	OTU421_Penicillium	-0.637429920615292	0.19258796365133	0.3536369546147	248		1	1.64720227559312	Drought > Control	Saprotroph	Penicillium
388	OTU97_Penicillium	-3.1748488800816	9.17160565707531e-07	2.8568750579014	71		0.00051269275623051	13.9019832811003	Drought > Control	Saprotroph	Penicillium
389	OTU113_Petriella	-0.07716786052246	0.195932574084466	0.0550413635579621	234		1	1.62998468870969	Drought > Control	Saprotroph	Petriella
390	OTU156_Petriella	0	1	0.0780025120012732	149		1	0	Drought > Control	Saprotroph	Petriella
391	OTU1138_Peziza	-0.0159415438690215	0.320021628789029	0.00799279075353062	541		1	1.13936669550675	Drought > Control	Saprotroph	Peziza
392	OTU276_Peziza	-0.0462936522739351	0.312577746053128	0.0550413635579621	99		1	1.16290205337812	Drought > Control	Saprotroph	Peziza
393	OTU144_Peziza	-0.3536369546147	0.259562087595892	0.187627003175771	148		1	1.34875934643561	Drought > Control	Saprotroph	Peziza
394	OTU370_Pleosporales	0.0300572338561796	0.610338753161101	0.0931094043914815	325		1	0.49374114290413	Control > Drought	Saprotroph	Plenodomus
395	OTU582_Pluteus	-0.0159415438690215	0.320021628789029	0.00799279075353062	358		1	1.13936669550675	Drought > Control	Saprotroph	Pluteus
396	OTU226_Onygenales	-0.0159415438690215	0.320021628789029	0.00799279075353062	249		1	1.13936669550675	Drought > Control	Saprotroph	Polytolypa
397	OTU509_Pleosporales	-0.0159415438690215	0.320021628789029	0.00799279075353062	398		1	1.13936669550675	Drought > Control	Saprotroph	Preussia
398	OTU744_Preussia	-0.0154300405696059	0.701781381983131	0.0550413635579621	460		1	0.354133345134578	Drought > Control	Saprotroph	Preussia
399	OTU130_Preussia	-0.0763508861301149	0.353111944013355	0.070389327891398	131		1	1.04097015047048	Drought > Control	Saprotroph	Preussia
400	OTU1031_Fungi	-0.164630701772799	0.323438781364241	0.100603940938406	565		1	1.12874542139033	Drought > Control	Saprotroph	Preussia
401	OTU374_Preussia	-0.147753620443692	0.319250060516557	0.256339753259786	247		1	1.14178059451099	Drought > Control	Saprotroph	Preussia
402	OTU77_Sporormiaceae	-0.754887502163468	0.00603092713175855	0.934411658372423	91		1	5.11085452686806	Drought > Control	Saprotroph	Preussia
403	OTU13_Preussia	-0.527247002864869	0.137093228387618	1.88318633501725	21		1	1.9870940854089	Drought > Control	Saprotroph	Preussia
404	OTU932_Psathyrella	0.031708859727338	0.1584558867969	0.0159415438690215	551		1	1.84227904114089	Control > Drought	Saprotroph	Psathyrella
405	OTU538_Basidiomycota	0.122856747785533	0.320021628789029	0.0627357553479627	434		1	1.13936669550675	Control > Drought	Saprotroph	Psathyrella
406	OTU36_Fungi	0.233490130219778	0.626168892802974	0.839063781784942	49		1	0.468135147460791	Control > Drought	Saprotroph	Pseudaleuria
407	OTU728_Pseudeurotium	0	1	0.031708859727338	454		1	0	Drought > Control	Saprotroph	Pseudeurotium
408	OTU244_Pseudopithomyces	-0.186878134723509	0.0800394206358842	0.159198594849254	292		1	2.52523600772503	Drought > Control	Saprotroph	Pseudopithomyces
409	OTU194_Rhizophlyctis	0.0159415438690215	0.320021628789029	0.00799279075353062	280		1	1.13936669550675	Control > Drought	Saprotroph	Rhizophlyctis
410	OTU271_Rhizophlyctis	0.0159415438690215	0.320021628789029	0.00799279075353062	401		1	1.13936669550675	Control > Drought	Saprotroph	Rhizophlyctis
411	OTU406_Rhizophlyctis	-0.0159415438690215	0.320021628789029	0.00799279075353062	314		1	1.13936669550675	Drought > Control	Saprotroph	Rhizophlyctis
412	OTU522_Chytridiomycota	-0.0159415438690215	0.320021628789029	0.00799279075353062	421		1	1.13936669550675	Drought > Control	Saprotroph	Rhizophlyctis
413	OTU217_Rhizophlyctis	-0.0921182019884314	0.0806703001973276	0.0627357553479627	198		1	2.51738479873948	Drought > Control	Saprotroph	Rhizophlyctis
414	OTU249_Rhizopus	-0.0303736490435187	0.556959372915234	0.0780025120012732	268		1	0.58526298082593	Drought > Control	Saprotroph	Rhizopus
415	OTU29_Rhizopus	-0.650960059495396	0.144692342760856	1.7465516429954	34		1	1.93314556477631	Drought > Control	Saprotroph	Rhizopus
416	OTU933_Rutstroemia	-0.0159415438690215	0.320021628789029	0.00799279075353062	568		1	1.13936669550675	Drought > Control	Saprotroph	Rutstroemia
417	OTU962_Nectria	0.192645077942396	0.435587336027417	0.415037499278844	426		1	0.831059960826622	Control > Drought	Saprotroph	Sarocladium
418	OTU193_Scedosporium	0.0157673158583166	0.563046717645364	0.0238467419543677	199		1	0.574392674453175	Control > Drought	Saprotroph	Scedosporium
419	OTU91_Schizothecium	-0.102361717629678	0.46889312638424	0.647698256069119	59		1	0.757380412016775	Drought > Control	Saprotroph	Schizothecium
420	OTU402_Sordariomycetes	-0.204241331648891	0.493290708634417	3.05889368905357	56		1	0.706656606041625	Drought > Control	Saprotroph	Schizothecium
421	OTU81_Schizothecium	-0.198494153639083	0.545847680976314	3.83962372552995	37		1	0.605415314728172	Drought > Control	Saprotroph	Schizothecium
422	OTU970_Montagnulaceae	0.0157673158583166	0.655460062740624	0.0238467419543677	511		1	0.422417904040842	Control > Drought	Saprotroph	Sclerostagonospora
423	OTU381_Ochroconis	0.0157673158583166	0.563046717645364	0.0238467419543677	336		1	0.574392674453175	Control > Drought	Saprotroph	Scolecobasidium
424	OTU782_Scolecobasidium	-0.0473057147783568	0.181171846951026	0.0238467419543677	478		1	1.70830926747188	Drought > Control	Saprotroph	Scolecobasidium
425	OTU384_Ochroconis	-0.0462936522739351	0.403767123940241	0.0550413635579621	278		1	0.906916993108753	Drought > Control	Saprotroph	Scolecobasidium
426	OTU379_Scutellinia	0.0462936522739352	0.403389437439276	0.0550413635579621	368		1	0.907852837644005	Control > Drought	Saprotroph	Scutellinia
427	OTU1020_Scytalidium	0	1	0.0159415438690215	458		1	0	Drought > Control	Saprotroph	Scytalidium
428	OTU470_Scytalidium	-0.0155968550510188	0.763285810752557	0.0395283641866373	382		1	0.270122729696027	Drought > Control	Saprotroph	Scytalidium
429	OTU142_Scytalidium	-0.143735477461449	0.504531425281492	0.296049463061757	160		1	0.684125151175009	Drought > Control	Saprotroph	Scytalidium
430	OTU189_Scytalidium	0.126448335240939	0.702143796798518	0.606178986630852	200		1	0.35361705718859	Control > Drought	Saprotroph	Scytalidium
431	OTU1089_Fungi	-0.0159415438690215	0.320021628789029	0.00799279075353062	486		1	1.13936669550675	Drought > Control	Saprotroph	Septoriella
432	OTU674_Sebacinales	-0.031708859727338	0.320021628789029	0.0159415438690215	526		1	1.13936669550675	Drought > Control	Saprotroph	Serendipita
433	OTU375_Agaricomycetes	0.0923640181486596	0.585860936945417	0.473931188332412	341		1	0.534672826534219	Control > Drought	Saprotroph	Serendipita
434	OTU976_Sirastachys	0.0627357553479627	0.102775639434912	0.031708859727338	533		1	2.27520692452052	Control > Drought	Saprotroph	Sirastachys
435	OTU550_Fungi	-0.031708859727338	0.1584558867969	0.0159415438690215	457		1	1.84227904114089	Drought > Control	Saprotroph	Smardaea
436	OTU129_Gelasinospora	-0.369233809665719	0.0581546339818098	0.289506617194985	142		1	2.84464971304965	Drought > Control	Saprotroph	Sordaria
437	OTU446_Sphaerobolus	-0.0473057147783568	0.181171846951026	0.0238467419543677	461		1	1.70830926747188	Drought > Control	Saprotroph	Sphaerobolus
438	OTU221_Spiromastix	-0.881355503501381	2.24962525248119e-05	0.584962500721156	166		0.0124179313936962	10.7021618170784	Drought > Control	Saprotroph	Spiromastix
439	OTU596_Spirosphaera	-0.0159415438690215	0.320021628789029	0.00799279075353062	464		1	1.13936669550675	Drought > Control	Saprotroph	Spirosphaera
440	OTU1045_Sporormiaceae	-0.031708859727338	0.1584558867969	0.0159415438690215	564		1	1.84227904114089	Drought > Control	Saprotroph	Sporormiella
441	OTU464_Fungi	-0.108059745857453	0.0704683345837003	0.0550413635579621	499		1	2.65259182490529	Drought > Control	Saprotroph	Sporormiella
442	OTU117_Spororminula	-0.0303736490435187	0.557040604527537	0.0780025120012732	122		1	0.585117143098655	Drought > Control	Saprotroph	Spororminula
443	OTU396_Stachybotrys	-0.960687075975174	0.205382053580904	0.606178986630852	277		1	1.58288335832876	Drought > Control	Saprotroph	Stachybotrys
444	OTU23_Stachybotrys	-1.14529955314897	0.0581059162367312	3.42998784074482	25		1	2.84548779179328	Drought > Control	Saprotroph	Stachybotrys
445	OTU35_Myrothecium	1.30260309185391	4.24598997678972e-09	5.80405929705191	16		2.40323032686298e-06	19.2772908342923	Control > Drought	Saprotroph	Striaticonidium
446	OTU955_Chaetomium	0.0159415438690215	0.320021628789029	0.00799279075353062	370		1	1.13936669550675	Control > Drought	Saprotroph	Subramaniula
447	OTU122_Talaromyces	-1.37644225396627	0.0129382457130341	1.68556644165956	47		1	4.34756756996284	Drought > Control	Saprotroph	Talaromyces
448	OTU66_Talaromyces	-0.787999989412802	0.184698992865252	4.02138101747638	63		1	1.68902784460582	Drought > Control	Saprotroph	Talaromyces
449	OTU12_Talaromyces	-0.957143640575969	0.0044305210805135	6.07205814825202	11		1	5.41923807644434	Drought > Control	Saprotroph	Talaromyces
450	OTU167_Thielavia	-0.0151068923902083	0.777302691932819	0.085575731706074	137		1	0.251925439568094	Drought > Control	Saprotroph	Thielavia
451	OTU1223_Chaetomium	-0.150416842553099	0.324203541244728	0.0931094043914815	509		1	1.12638374671515	Drought > Control	Saprotroph	Thielavia
452	OTU242_Thielavia	-0.273565073325964	0.295611523760995	0.159198594849254	288		1	1.21870910636148	Drought > Control	Saprotroph	Thielavia
453	OTU138_Cladorrhinum	-0.284059909296919	0.412994227374371	1.24961389007147	92		1	0.884321663420554	Drought > Control	Saprotroph	Thielavia
454	OTU73_Trichocladium	0.029594782188296	0.876100055979301	1.11547721741994	35		1	0.132274975413803	Control > Drought	Saprotroph	Trichocladium
455	OTU54_Fungi	-0.421550806237518	0.182384186857763	1.52216737398526	103		1	1.70163989995888	Drought > Control	Saprotroph	Trichocladium
456	OTU427_Trichoderma	-0.0155968550510188	0.65235170963625	0.0395283641866373	254		1	0.427171430539163	Drought > Control	Saprotroph	Trichoderma
457	OTU325_Trichoderma	0.215728691055437	0.293471203483063	0.159198594849254	204		1	1.2259757587249	Control > Drought	Saprotroph	Trichoderma
458	OTU162_Trichoderma	-0.0951572330403399	0.711238372212557	0.600904044590178	135		1	0.340747642058281	Drought > Control	Saprotroph	Trichoderma
459	OTU152_Doratomyces	-0.0473057147783568	0.0832448310000023	0.0238467419543677	175		1	2.48596924213932	Drought > Control	Saprotroph	Trichurus
460	OTU1121_Tulostoma	-0.031708859727338	0.1584558867969	0.0159415438690215	522		1	1.84227904114089	Drought > Control	Saprotroph	Tulostoma
461	OTU487_Uncinocarpus	0	1	0.0473057147783568	432		1	0	Drought > Control	Saprotroph	Uncinocarpus
462	OTU102_Arthropsis	-0.691161904553082	1.43066768792709e-05	1.4796904576211	110		0.00792589899111607	11.1547842150348	Drought > Control	Saprotroph	Uncinocarpus
463	OTU1084_Wallemia	0.0159415438690215	0.320021628789029	0.00799279075353062	470		1	1.13936669550675	Control > Drought	Saprotroph	Wallemia
464	OTU718_Wallemia	-0.0159415438690215	0.320021628789029	0.00799279075353062	429		1	1.13936669550675	Drought > Control	Saprotroph	Wallemia
465	OTU1021_Xylariales	0.808468542368313	0.0393380577133963	1.49966874974602	209		1	3.23556283903984	Control > Drought	Saprotroph	Xylaria
466	OTU569_Sordariomycetes	0.0601209924375706	0.428429794461843	0.0931094043914815	423		1	0.84762839459665	Control > Drought	Saprotroph	Zopfiella
467	OTU273_Sordariales	0.339486466271667	0.0373305865149976	0.302562770020431	291		1	3.2879422745531	Control > Drought	Saprotroph	Zopfiella
468	OTU39_Sordariales	-0.450579764741363	0.548526672906672	2.50250034052918	64		1	0.600519371631197	Drought > Control	Saprotroph	Zopfiella
469	OTU37_Zopfiella	-1.80683437540181	0.148100812347858	4.30702367180362	39		1	1.90986207259272	Drought > Control	Saprotroph	Zopfiella
470	OTU234_Basidiomycota	0	1	0.0159415438690215	228		1	0	Drought > Control	Saprotroph (Yeast)	_
471	OTU354_Fungi	0	1	0.0159415438690215	428		1	0	Drought > Control	Saprotroph (Yeast)	_
472	OTU71_Cryptococcus	-0.0418201756946272	0.623957932615376	0.20163386116965	116		1	0.471672328565735	Drought > Control	Saprotroph (Yeast)	_
473	OTU68_Cryptococcus	-0.156119201917282	0.142065907694534	0.302562770020431	62		1	1.95146419036602	Drought > Control	Saprotroph (Yeast)	_
474	OTU50_Filobasidiaceae	0.341788517248205	0.328679747324456	0.347350691767269	41		1	1.11267141467795	Control > Drought	Saprotroph (Yeast)	_
475	OTU33_Aureobasidium	0.214124805352848	0.366825684978929	0.584962500721156	48		1	1.00286851657234	Control > Drought	Saprotroph (Yeast)	Aureobasidium
476	OTU199_Buckleyzyma	0.031708859727338	0.1584558867969	0.0159415438690215	274		1	1.84227904114089	Control > Drought	Saprotroph (Yeast)	Buckleyzyma
477	OTU295_Fungi	-0.0159415438690215	0.320021628789029	0.00799279075353062	250		1	1.13936669550675	Drought > Control	Saprotroph (Yeast)	Chrysozyma
478	OTU211_Cryptococcus	-0.0159415438690215	0.320021628789029	0.00799279075353062	251		1	1.13936669550675	Drought > Control	Saprotroph (Yeast)	Cryptococcus
479	OTU896_Cryptococcus	0	1	0.0159415438690215	316		1	0	Drought > Control	Saprotroph (Yeast)	Cryptococcus
480	OTU124_Cryptococcus	0.031708859727338	0.1584558867969	0.0159415438690215	192		1	1.84227904114089	Control > Drought	Saprotroph (Yeast)	Cryptococcus
481	OTU43_Cryptococcus	0.0763508861301148	0.273546677820002	0.070389327891398	114		1	1.29628300323623	Control > Drought	Saprotroph (Yeast)	Cryptococcus
482	OTU24_Cryptococcus	0.509674373416919	0.139029048105043	0.668018240448715	32		1	1.97307238851158	Control > Drought	Saprotroph (Yeast)	Cryptococcus
483	OTU780_Cutaneotrichosporon	-0.0159415438690215	0.320021628789029	0.00799279075353062	544		1	1.13936669550675	Drought > Control	Saprotroph (Yeast)	Cutaneotrichosporon
484	OTU430_Basidiomycota	0.0159415438690215	0.320021628789029	0.00799279075353062	440		1	1.13936669550675	Control > Drought	Saprotroph (Yeast)	Cystobasidium
485	OTU573_Fungi	-0.0159415438690215	0.320021628789029	0.00799279075353062	480		1	1.13936669550675	Drought > Control	Saprotroph (Yeast)	Cystobasidium
486	OTU145_Cryptococcus	0.0157673158583166	0.655460062740624	0.0238467419543677	216		1	0.422417904040842	Control > Drought	Saprotroph (Yeast)	Cystofilobasidium
487	OTU1112_Debaryomyces	-0.031708859727338	0.320021628789029	0.0159415438690215	546		1	1.13936669550675	Drought > Control	Saprotroph (Yeast)	Debaryomyces
488	OTU412_Exophiala	0.0155968550510189	0.65235170963625	0.0395283641866373	356		1	0.427171430539163	Control > Drought	Saprotroph (Yeast)	Exophiala
489	OTU931_Exophiala	0.0620609681322517	0.0985311007712661	0.0473057147783568	501		1	2.31738303676998	Control > Drought	Saprotroph (Yeast)	Exophiala
490	OTU348_Exophiala	0.121561979880914	0.0301097292788181	0.0780025120012732	351		1	3.50290692760105	Control > Drought	Saprotroph (Yeast)	Exophiala
491	OTU278_Filobasidium	-0.0155968550510188	0.65235170963625	0.0395283641866373	141		1	0.427171430539163	Drought > Control	Saprotroph (Yeast)	Filobasidium
492	OTU10_Filobasidium	0.144873629386945	0.441000487463005	0.73214857786843	17		1	0.818709298177613	Control > Drought	Saprotroph (Yeast)	Filobasidium
493	OTU181_Holtermanniella	-0.0157673158583165	0.563046717645364	0.0238467419543677	226		1	0.574392674453175	Drought > Control	Saprotroph (Yeast)	Holtermanniella
494	OTU454_Hormonema	0.0159415438690215	0.320021628789029	0.00799279075353062	387		1	1.13936669550675	Control > Drought	Saprotroph (Yeast)	Hormonema
495	OTU1067_Fungi	-0.031708859727338	0.1584558867969	0.0159415438690215	496		1	1.84227904114089	Drought > Control	Saprotroph (Yeast)	Malassezia
496	OTU439_Meyerozyma	0.031708859727338	0.1584558867969	0.0159415438690215	419		1	1.84227904114089	Control > Drought	Saprotroph (Yeast)	Meyerozyma
497	OTU238_Cryptococcus	0.0159415438690215	0.320021628789029	0.00799279075353062	253		1	1.13936669550675	Control > Drought	Saprotroph (Yeast)	Naganishia
498	OTU69_Tremellomycetes	0.059501011748662	0.44351933865179	0.108059745857453	123		1	0.813013873556798	Control > Drought	Saprotroph (Yeast)	Naganishia
499	OTU135_Naganishia	0.028854862672185	0.790316081339037	0.15200309344505	157		1	0.235322310580109	Control > Drought	Saprotroph (Yeast)	Naganishia
500	OTU589_Occultifur	-0.312384322216491	0.252036251099431	0.180572245641821	384		1	1.37818234824748	Drought > Control	Saprotroph (Yeast)	Occultifur
501	OTU61_Cryptococcus	-0.0588936890535686	0.486329505535075	0.122856747785533	84		1	0.720868889888232	Drought > Control	Saprotroph (Yeast)	Papiliotrema
502	OTU1188_Phialophora	0	1	0.0159415438690215	550		1	0	Drought > Control	Saprotroph (Yeast)	Phialophora
503	OTU88_Pseudozyma	-0.0303736490435187	0.517895764223753	0.0780025120012732	88		1	0.657981284338869	Drought > Control	Saprotroph (Yeast)	Pseudozyma
504	OTU90_Rhodotorula	0.136061549576029	0.0367824115910012	0.085575731706074	128		1	3.3027354939565	Control > Drought	Saprotroph (Yeast)	Rhodotorula
505	OTU139_Sporidiobolus	0.0306967972229164	0.472288622022666	0.0627357553479627	176		1	0.750164992942627	Control > Drought	Saprotroph (Yeast)	Sporidiobolus
506	OTU26_Sporobolomyces	0.0267173383757794	0.795614769935552	0.263034405833794	29		1	0.228640167650315	Control > Drought	Saprotroph (Yeast)	Sporobolomyces
507	OTU14_Symmetrospora	0	1	0.390789953032167	31		1	0	Drought > Control	Saprotroph (Yeast)	Symmetrospora
508	OTU120_Fungi	0.0159415438690215	0.320021628789029	0.00799279075353062	177		1	1.13936669550675	Control > Drought	Others	_
509	OTU272_Fungi	0.0159415438690215	0.320021628789029	0.00799279075353062	261		1	1.13936669550675	Control > Drought	Others	_
510	OTU293_Chytridiomycetes	0.0159415438690215	0.320021628789029	0.00799279075353062	366		1	1.13936669550675	Control > Drought	Others	_
511	OTU299_Chytridiomycota	0.0159415438690215	0.320021628789029	0.00799279075353062	335		1	1.13936669550675	Control > Drought	Others	_
512	OTU365_Fungi	0.0159415438690215	0.320021628789029	0.00799279075353062	367		1	1.13936669550675	Control > Drought	Others	_
513	OTU377_Fungi	-0.0159415438690215	0.320021628789029	0.00799279075353062	343		1	1.13936669550675	Drought > Control	Others	_
514	OTU407_Chytridiomycota	-0.0159415438690215	0.320021628789029	0.00799279075353062	355		1	1.13936669550675	Drought > Control	Others	_
515	OTU549_Chytridiomycota	-0.0159415438690215	0.320021628789029	0.00799279075353062	418		1	1.13936669550675	Drought > Control	Others	_
516	OTU712_Pleosporales	0.0159415438690215	0.320021628789029	0.00799279075353062	542		1	1.13936669550675	Control > Drought	Others	_
517	OTU836_Fungi	0.0159415438690215	0.320021628789029	0.00799279075353062	483		1	1.13936669550675	Control > Drought	Others	_
518	OTU940_	-0.0159415438690215	0.320021628789029	0.00799279075353062	430		1	1.13936669550675	Drought > Control	Others	_
519	OTU972_Fungi	0.0159415438690215	0.320021628789029	0.00799279075353062	567		1	1.13936669550675	Control > Drought	Others	_
520	OTU210_unidentified	0	1	0.0159415438690215	301		1	0	Drought > Control	Others	_
521	OTU245_Ascomycota	0	1	0.0159415438690215	296		1	0	Drought > Control	Others	_
522	OTU270_Fungi	0	1	0.0159415438690215	284		1	0	Drought > Control	Others	_
523	OTU461_Chytridiomycetes	0	1	0.0159415438690215	359		1	0	Drought > Control	Others	_
524	OTU733_Fungi	0	1	0.0159415438690215	548		1	0	Drought > Control	Others	_
525	OTU628_Fungi	-0.031708859727338	0.1584558867969	0.0159415438690215	524		1	1.84227904114089	Drought > Control	Others	_
526	OTU819_Fungi	-0.031708859727338	0.1584558867969	0.0159415438690215	518		1	1.84227904114089	Drought > Control	Others	_
527	OTU360_Chytridiomycota	-0.0157673158583165	0.655460062740624	0.0238467419543677	372		1	0.422417904040842	Drought > Control	Others	_
528	OTU312_Ascomycota	0.0157673158583166	0.563046717645364	0.0238467419543677	321		1	0.574392674453175	Control > Drought	Others	_
529	OTU1119_Agaricomycetes	-0.0473057147783568	0.320021628789029	0.0238467419543677	547		1	1.13936669550675	Drought > Control	Others	_
530	OTU547_Fungi	0.0473057147783568	0.181171846951026	0.0238467419543677	446		1	1.70830926747188	Control > Drought	Others	_
531	OTU625_Fungi	-0.0473057147783568	0.181171846951026	0.0238467419543677	403		1	1.70830926747188	Drought > Control	Others	_
532	OTU488_Chytridiomycota	0	1	0.031708859727338	300		1	0	Drought > Control	Others	_
533	OTU561_Fungi	0	1	0.031708859727338	416		1	0	Drought > Control	Others	_
534	OTU390_Fungi	0.0313641709093353	0.414038834706119	0.031708859727338	308		1	0.881795505918141	Control > Drought	Others	_
535	OTU1046_Fungi	0.0155968550510189	0.738650074621843	0.0395283641866373	476		1	0.302930982189896	Control > Drought	Others	_
536	OTU492_Fungi	-0.0310268956206247	0.409225313000901	0.0473057147783568	402		1	0.893489387089403	Drought > Control	Others	_
537	OTU666_Fungi	0.0300572338561796	0.666155704142731	0.0931094043914815	500		1	0.406231845762271	Control > Drought	Others	_
538	OTU80_Chytridiomycota	-0.0146467759644017	0.882850803433427	0.130198723126702	121		1	0.124599058188519	Drought > Control	Others	_
539	OTU240_Ascomycota	0.641952479305986	0.00049685962242214	0.372333048324606	310		0.263335599883734	7.60720302161897	Control > Drought	Others	_
540	OTU287_Fungi	-0.146841388329271	0.417688582571672	0.390789953032167	279		1	0.873019141892159	Drought > Control	Others	_
541	OTU303_Pleosporales	0.233199176293031	0.627924767316596	1.78427130894456	219		1	0.465334916956771	Control > Drought	Others	_
542	OTU197_Fungi	1.24065462772918	1.0400997418036e-06	2.55254102302878	93		0.000580375655926411	13.7761939438293	Control > Drought	Others	_
543	OTU1129_Hypocreales	-0.960253821207244	0.00225776073895735	0.590295945024197	354		1	6.0933817803582	Drought > Control	Others	Beauveria
544	OTU212_Sordariomycetes	-1.01885902725132	5.60745464218945e-08	1.3536369546147	120		3.15699696355266e-05	16.6965838453487	Drought > Control	Others	Beauveria
545	OTU264_Acremonium	-2.01885902725132	5.1525054993603e-05	1.41503749927884	230		0.0281842050815009	9.87344236386948	Drought > Control	Others	Beauveria
546	OTU640_Chordomyces	0.0473057147783568	0.320021628789029	0.0238467419543677	467		1	1.13936669550675	Control > Drought	Others	Chordomyces
547	OTU214_Agaricales	-0.0151068923902083	0.833540702829138	0.085575731706074	240		1	0.182072744355372	Drought > Control	Others	Laccaria
548	OTU809_Lecanicillium	-0.0159415438690215	0.320021628789029	0.00799279075353062	560		1	1.13936669550675	Drought > Control	Others	Lecanicillium
549	OTU687_Fungi	0.0780025120012732	0.0583521802969703	0.0395283641866373	448		1	2.84125855510412	Control > Drought	Others	Lecanicillium
550	OTU186_Madurella	-0.0922585078519885	0.540020948505193	0.282933963271499	130		1	0.616147346648132	Drought > Control	Others	Madurella
551	OTU75_Cantharellales	-0.243271151012364	0.0666983383678726	0.249613890071472	102		1	2.70757523839677	Drought > Control	Others	Minimedusa
552	OTU236_Chaetomiaceae	-0.0159415438690215	0.320021628789029	0.00799279075353062	227		1	1.13936669550675	Drought > Control	Others	Myceliophthora
553	OTU220_Gibberella	-0.189033824390017	0.132619364290869	0.249613890071472	183		1	2.02027217651642	Drought > Control	Others	Ophiocordyceps
554	OTU515_Paracamarosporium	0.0159415438690215	0.320021628789029	0.00799279075353062	479		1	1.13936669550675	Control > Drought	Others	Paracamarosporium
555	OTU228_Ascomycota	-0.0804899178603678	0.6515515940889	1.4796904576211	222		1	0.428398692783978	Drought > Control	Others	Poaceascoma
556	OTU709_Pleosporales	-0.0159415438690215	0.320021628789029	0.00799279075353062	445		1	1.13936669550675	Drought > Control	Others	Polyschema
557	OTU296_Pleosporales	-0.328054197684204	0.21980572426057	0.236067358233525	317		1	1.51501119431001	Drought > Control	Others	Polyschema
558	OTU771_Pseudocamarosporium	0.031708859727338	0.320021628789029	0.0159415438690215	515		1	1.13936669550675	Control > Drought	Others	Pseudocamarosporium
559	OTU85_Pseudogymnoascus	-0.166649869409452	0.051431099608872	0.208586621811417	82		1	2.96751223873416	Drought > Control	Others	Pseudogymnoascus
560	OTU631_Fungi	0.031708859727338	0.1584558867969	0.0159415438690215	380		1	1.84227904114089	Control > Drought	Others	Pulvinula
561	OTU361_Pezizales	-0.0467942114789413	0.468553040471208	0.0395283641866373	410		1	0.758105970326097	Drought > Control	Others	Pulvinula
562	OTU336_Pulvinula	0.315501825727929	0.0209519494300218	0.16635838642212	353		1	3.86552358539066	Control > Drought	Others	Pulvinula
563	OTU420_Dothideomycetes	0.031708859727338	0.1584558867969	0.0159415438690215	365		1	1.84227904114089	Control > Drought	Others	Septoriella
564	OTU949_Alternaria	-0.041027268260055	0.63616876790919	0.22924609237751	386		1	0.452291392495531	Drought > Control	Others	Setophoma
565	OTU535_Pezizaceae	1.68512666264659	5.43305577180102e-07	1.25633975325979	231		0.000304251123220857	14.4255939180632	Control > Drought	Others	Terfezia
566	OTU634_Tricholoma	-0.0627357553479628	0.320021628789029	0.031708859727338	549		1	1.13936669550675	Drought > Control	Others	Tricholoma
567	OTU255_Vermispora	0.162938571126206	0.013745676739425	0.115477217419936	273		1	4.28703092326047	Control > Drought	Others	Vermispora
568	OTU237_Vermispora	0.34348423825381	0.0438972206408473	0.22924609237751	305		1	3.12590427204768	Control > Drought	Others	Vermispora
569	OTU151_Vermispora	1.12239663135973	4.99899657572134e-09	0.760812336120574	154		2.82443306528256e-06	19.1140286295079	Control > Drought	Others	Vermispora
570	OTU1155_Dothideomycetes	0.0159415438690215	0.320021628789029	0.00799279075353062	556		1	1.13936669550675	Control > Drought	Others	Wettsteinina
571	OTU637_Pleosporales	0.153350776906797	0.193367768173988	0.328325866085513	322		1	1.64316136872494	Control > Drought	Others	Wettsteinina
572	OTU208_Dothideomycetes	-0.0462711539302299	0.802337183728328	2.93021166984314	108		1	0.22022633088202	Drought > Control	Others	Wettsteinina
