# Supplementary material for: Fungal community assembly in drought-stressed sorghum shows stochasticity, selection, and universal ecological dynamics
Source: Nat Commun. 2020 Jan 7;11:34. doi: 10.1038/s41467-019-13913-9 (PMC6946711; doi:10.1038/s41467-019-13913-9)
Supplement: Supplementary file 10 — Source Data [file 41467_2019_13913_MOESM10_ESM.zip › SourceData/Fig.S15.Rhizosphere.week.1.csv]

	fung.dist	gd
1	0.462101575586001	63.2455532033676
2	0.433460302690251	52
3	0.500260266499873	46.6476151587624
4	0.450153256622719	12
5	0.421992815105588	53.8144961882948
6	0.424996980877578	12
7	0.366942707775123	41.182520563948
8	0.425426507488622	52
9	0.463351108237312	31.2409987036266
10	0.471382562567579	31.2409987036266
11	0.449134662082027	41.182520563948
12	0.407412581395352	23.3238075793812
13	0.384341463196518	41.7612260356422
14	0.471427491373342	12
15	0.416862570761585	46.6476151587624
