# Supplementary material for: Fungal community assembly in drought-stressed sorghum shows stochasticity, selection, and universal ecological dynamics
Source: Nat Commun. 2020 Jan 7;11:34. doi: 10.1038/s41467-019-13913-9 (PMC6946711; doi:10.1038/s41467-019-13913-9)
Supplement: Supplementary file 10 — Source Data [file 41467_2019_13913_MOESM10_ESM.zip › SourceData/Fig.S9.POST.POST.Root.csv]

	row	col	value
11	8	9	0.489795918367347
21	8	10	0.436781609195402
22	9	10	0.568421052631579
31	8	11	0.485436893203884
32	9	11	0.391304347826087
33	10	11	0.471910112359551
41	8	12	0.470588235294118
42	9	12	0.488372093023256
43	10	12	0.555555555555556
44	11	12	0.452380952380952
51	8	13	0.488372093023256
52	9	13	0.488372093023256
53	10	13	0.539325842696629
54	11	13	0.395061728395062
55	12	13	0.452380952380952
61	8	14	0.48936170212766
62	9	14	0.456521739130435
63	10	14	0.521739130434783
64	11	14	0.404494382022472
65	12	14	0.452380952380952
66	13	14	0.433734939759036
71	8	15	0.520547945205479
72	9	15	0.47887323943662
73	10	15	0.47887323943662
74	11	15	0.411764705882353
75	12	15	0.434782608695652
76	13	15	0.457142857142857
77	14	15	0.411764705882353
81	8	16	0.511111111111111
82	9	16	0.49438202247191
83	10	16	0.574468085106383
84	11	16	0.477272727272727
85	12	16	0.539325842696629
86	13	16	0.555555555555556
87	14	16	0.49438202247191
88	15	16	0.520547945205479
91	8	17	0.543478260869565
92	9	17	0.543478260869565
93	10	17	0.574468085106383
94	11	17	0.49438202247191
95	12	17	0.539325842696629
96	13	17	0.505747126436782
97	14	17	0.477272727272727
98	15	17	0.457142857142857
99	16	17	0.543478260869565
