# Supplementary material for: Fungal community assembly in drought-stressed sorghum shows stochasticity, selection, and universal ecological dynamics
Source: Nat Commun. 2020 Jan 7;11:34. doi: 10.1038/s41467-019-13913-9 (PMC6946711; doi:10.1038/s41467-019-13913-9)
Supplement: Supplementary file 10 — Source Data [file 41467_2019_13913_MOESM10_ESM.zip › SourceData/Fig.S14.Root.OTU19_Sarocladium.csv]

	TP	value	Cultivar
TP01R1	1	0	RTx430
TP01R11	1	2	BTx642
TP01R12	1	0	RTx430
TP01R19	1	2	BTx642
TP01R2	1	1	BTx642
TP01R20	1	0	RTx430
TP02R1	2	1	RTx430
TP02R11t	2	3	BTx642
TP02R12	2	3	RTx430
TP02R19	2	5	BTx642
TP02R2	2	2	BTx642
TP02R20	2	5	RTx430
TP03R1	3	9	RTx430
TP03R11	3	3	BTx642
TP03R12	3	7	RTx430
TP03R13	3	7	RTx430
TP03R14	3	8	BTx642
TP03R17	3	5	BTx642
TP03R18	3	4	RTx430
TP03R19	3	4	BTx642
TP03R20	3	3	RTx430
TP03R2r	3	1	BTx642
TP03R5	3	4	RTx430
TP03R6	3	4	BTx642
TP04R1	4	8	RTx430
TP04R11	4	2	BTx642
TP04R12	4	7	RTx430
TP04R13	4	3	RTx430
TP04R14	4	5	BTx642
TP04R17	4	6	BTx642
TP04R18	4	5	RTx430
TP04R19	4	11	BTx642
TP04R2	4	6	BTx642
TP04R20	4	3	RTx430
TP04R5	4	4	RTx430
TP04R6	4	0	BTx642
TP05R1	5	3	RTx430
TP05R11	5	2	BTx642
TP05R12	5	9	RTx430
TP05R13	5	2	RTx430
TP05R14	5	3	BTx642
TP05R17	5	3	BTx642
TP05R18	5	4	RTx430
TP05R19	5	3	BTx642
TP05R2	5	5	BTx642
TP05R20	5	4	RTx430
TP05R5	5	4	RTx430
TP05R6	5	7	BTx642
TP06R1	6	10	RTx430
TP06R11	6	7	BTx642
TP06R12	6	7	RTx430
TP06R13	6	3	RTx430
TP06R14	6	5	BTx642
TP06R17	6	13	BTx642
TP06R18	6	1	RTx430
TP06R19	6	0	BTx642
TP06R2	6	5	BTx642
TP06R20	6	4	RTx430
TP06R5	6	0	RTx430
TP06R6	6	4	BTx642
TP07L14	7	4	BTx642
TP07L20	7	5	RTx430
TP07R1	7	12	RTx430
TP07R11	7	6	BTx642
TP07R12	7	14	RTx430
TP07R13	7	3	RTx430
TP07R17	7	3	BTx642
TP07R18	7	2	RTx430
TP07R19	7	9	BTx642
TP07R2	7	7	BTx642
TP07R5	7	6	RTx430
TP07R6	7	2	BTx642
TP08R1	8	7	RTx430
TP08R11	8	2	BTx642
TP08R12	8	17	RTx430
TP08R13	8	4	RTx430
TP08R15	8	8	BTx642
TP08R16	8	14	RTx430
TP08R17	8	3	BTx642
TP08R18	8	1	RTx430
TP08R19	8	13	BTx642
TP08R2	8	4	BTx642
TP08R20	8	20	RTx430
TP08R21	8	7	BTx642
TP08R22	8	11	RTx430
TP08R3	8	11	RTx430
TP08R4	8	4	BTx642
TP08R5	8	2	RTx430
TP08R6	8	5	BTx642
TP08R6x	8	4	BTx642
TP09R1	9	12	RTx430
TP09R11	9	8	BTx642
TP09R12	9	10	RTx430
TP09R13	9	3	RTx430
TP09R14	9	0	BTx642
TP09R15	9	13	BTx642
TP09R16	9	20	RTx430
TP09R17	9	5	BTx642
TP09R18	9	3	RTx430
TP09R19	9	7	BTx642
TP09R2	9	6	BTx642
TP09R20	9	19	RTx430
TP09R21	9	5	BTx642
TP09R22	9	12	RTx430
TP09R3	9	16	RTx430
TP09R4	9	3	BTx642
TP09R5	9	8	RTx430
TP09R6	9	4	BTx642
TP10R1	10	35	RTx430
TP10R11	10	7	BTx642
TP10R12	10	16	RTx430
TP10R13	10	7	RTx430
TP10R14	10	4	BTx642
TP10R15	10	6	BTx642
TP10R16	10	35	RTx430
TP10R17	10	7	BTx642
TP10R18	10	9	RTx430
TP10R19	10	34	BTx642
TP10R2	10	35	BTx642
TP10R20	10	20	RTx430
TP10R21	10	8	BTx642
TP10R22	10	21	RTx430
TP10R3	10	20	RTx430
TP10R4	10	23	BTx642
TP10R5	10	0	RTx430
TP10R6	10	3	BTx642
TP11R01z	11	10	RTx430
TP11R02z	11	10	BTx642
TP11R03z	11	24	RTx430
TP11R11	11	6	BTx642
TP11R12	11	10	RTx430
TP11R13	11	1	RTx430
TP11R14	11	2	BTx642
TP11R15	11	5	BTx642
TP11R16	11	9	RTx430
TP11R17	11	2	BTx642
TP11R18	11	5	RTx430
TP11R19	11	6	BTx642
TP11R20	11	24	RTx430
TP11R21	11	8	BTx642
TP11R22z	11	16	RTx430
TP11R4	11	13	BTx642
TP11R5t	11	1	RTx430
TP11R6	11	3	BTx642
TP12R1	12	21	RTx430
TP12R11	12	5	BTx642
TP12R12	12	21	RTx430
TP12R13	12	8	RTx430
TP12R14	12	5	BTx642
TP12R15	12	9	BTx642
TP12R16	12	8	RTx430
TP12R17	12	2	BTx642
TP12R18	12	2	RTx430
TP12R19	12	5	BTx642
TP12R2	12	5	BTx642
TP12R20	12	24	RTx430
TP12R21	12	12	BTx642
TP12R22	12	25	RTx430
TP12R3	12	14	RTx430
TP12R4	12	6	BTx642
TP12R5	12	7	RTx430
TP12R6	12	1	BTx642
TP13R1	13	3	RTx430
TP13R11	13	4	BTx642
TP13R12	13	11	RTx430
TP13R13	13	0	RTx430
TP13R14	13	7	BTx642
TP13R15	13	7	BTx642
TP13R16	13	5	RTx430
TP13R17	13	4	BTx642
TP13R18	13	5	RTx430
TP13R19	13	2	BTx642
TP13R2	13	22	BTx642
TP13R20	13	23	RTx430
TP13R21	13	9	BTx642
TP13R22	13	7	RTx430
TP13R3	13	8	RTx430
TP13R4	13	13	BTx642
TP13R5	13	6	RTx430
TP13R6	13	3	BTx642
TP14R1	14	19	RTx430
TP14R11	14	5	BTx642
TP14R12	14	20	RTx430
TP14R13	14	11	RTx430
TP14R14	14	7	BTx642
TP14R15	14	12	BTx642
TP14R16	14	12	RTx430
TP14R17Rt	14	13	BTx642
TP14R18Rt	14	5	RTx430
TP14R19Rt	14	5	BTx642
TP14R2	14	7	BTx642
TP14R20Rt	14	6	RTx430
TP14R21	14	17	BTx642
TP14R22	14	21	RTx430
TP14R3	14	7	RTx430
TP14R4	14	9	BTx642
TP14R5	14	4	RTx430
TP14R6	14	15	BTx642
TP15R11	15	2	BTx642
TP15R12	15	12	RTx430
TP15R13	15	7	RTx430
TP15R14	15	5	BTx642
TP15R15	15	1	BTx642
TP15R16	15	20	RTx430
TP15R17	15	11	BTx642
TP15R18	15	10	RTx430
TP15R19	15	3	BTx642
TP15R1t	15	17	RTx430
TP15R2	15	7	BTx642
TP15R20	15	12	RTx430
TP15R21	15	12	BTx642
TP15R22	15	21	RTx430
TP15R3	15	9	RTx430
TP15R4	15	6	BTx642
TP15R5	15	6	RTx430
TP15R6	15	11	BTx642
TP16R1	16	25	RTx430
TP16R11	16	12	BTx642
TP16R12	16	24	RTx430
TP16R13	16	11	RTx430
TP16R14	16	16	BTx642
TP16R15	16	5	BTx642
TP16R16	16	35	RTx430
TP16R17	16	12	BTx642
TP16R18	16	7	RTx430
TP16R19	16	8	BTx642
TP16R2	16	4	BTx642
TP16R20	16	14	RTx430
TP16R21	16	11	BTx642
TP16R22	16	12	RTx430
TP16R3	16	12	RTx430
TP16R4a	16	10	BTx642
TP16R5	16	8	RTx430
TP16R6	16	4	BTx642
TP17R1	17	13	RTx430
TP17R11	17	2	BTx642
TP17R12	17	26	RTx430
TP17R13	17	14	RTx430
TP17R14	17	18	BTx642
TP17R15	17	13	BTx642
TP17R16	17	5	RTx430
TP17R17	17	9	BTx642
TP17R18	17	21	RTx430
TP17R19	17	6	BTx642
TP17R2	17	11	BTx642
TP17R20	17	22	RTx430
TP17R21	17	15	BTx642
TP17R22	17	19	RTx430
TP17R3	17	13	RTx430
TP17R4	17	12	BTx642
TP17R5	17	19	RTx430
TP17R6	17	22	BTx642
