# Supplementary material for: Fungal community assembly in drought-stressed sorghum shows stochasticity, selection, and universal ecological dynamics
Source: Nat Commun. 2020 Jan 7;11:34. doi: 10.1038/s41467-019-13913-9 (PMC6946711; doi:10.1038/s41467-019-13913-9)
Supplement: Supplementary file 10 — Source Data [file 41467_2019_13913_MOESM10_ESM.zip › SourceData/Fig.S17C.csv]

	transcrib.pct	qPCR	Habitat
1	0.00240447360444012	4.52968409	Leaf
2	0.0058002630487528	5.067765601	Leaf
3	0.00104864372621115	3.90856767	Leaf
4	0.00186594660135684	2.846997889	Leaf
5	0.00288491173154315	4.389674126	Leaf
6	0.00268959105684973	4.046091722	Leaf
7	0.000990554850230897	2.949886667	Leaf
8	0.00121555412094916	3.452583184	Leaf
10	0.00198263167974512	4.199210856	Leaf
11	0.00734659400061133	5.105449967	Leaf
12	0.00348457156917332	4.611427032	Leaf
13	0.00314719949470288	4.247779129	Leaf
14	0.00273930904677169	4.096948676	Leaf
15	0.00438355399919081	3.309462618	Leaf
16	0.00222234341686886	3.633111806	Leaf
17	0.00201307126541163	3.89667364	Leaf
18	0.00430770869823844	5.563253103	Root
19	0.00681745253644189	6.199225278	Root
20	0.00490686120944084	5.713451533	Root
21	0.00336154491043786	5.843849265	Root
22	0.00786305230408639	5.991202605	Root
23	0.0120964376806558	5.949553027	Root
24	0.00674363654120061	5.753668887	Root
25	0.00812381808796279	5.808350727	Root
26	0.0039579071262875	5.262728579	Root
27	0.00433561165176607	5.597905049	Root
28	0.00418696500842796	5.863405558	Root
29	0.00897333619127221	6.059307677	Root
30	0.00746353274221349	5.997398188	Root
31	0.0136777741560308	6.011672513	Root
32	0.00639282031639413	6.148373084	Root
33	0.0107441590874212	6.247215363	Root
34	0.00378972841548005	5.503159151	Root
35	0.010196500208638	5.996718069	Root
37	0.0042737178275775	4.003345849	Leaf
38	0.0111517958721385	3.389422245	Leaf
40	0.00194458219766199	2.773285859	Leaf
41	0.00582740501263877	5.393347565	Leaf
42	0.0117808806425797	5.595137662	Leaf
43	0.00124015945269625	4.450198701	Leaf
44	0.00119754403276314	2.597621007	Leaf
45	0.00550728203671268	5.025017008	Leaf
47	0.0120512856285838	4.504137299	Leaf
48	0.00601181816913502	5.602022969	Leaf
49	0.00989235801518682	3.893064501	Leaf
51	0.00606229714869864	3.392229179	Leaf
52	0.00246459178613147	3.23154924	Leaf
53	0.00160492715426655	4.297778764	Leaf
54	0.00580153136482224	5.917953513	Root
55	0.0137647806383942	6.461477645	Root
56	0.00771491298717606	6.211476128	Root
57	0.00748357213611061	6.518248725	Root
58	0.010683787242516	6.420471157	Root
59	0.0119450007419649	6.434613113	Root
60	0.0160170563145018	6.725571864	Root
61	0.011861291881382	6.877639258	Root
62	0.0114889142833951	6.628873792	Root
63	0.00858548513723814	6.087298464	Root
64	0.00496850137041551	6.056099073	Root
65	0.0101589580529826	6.520283331	Root
66	0.00595195365065756	6.418190387	Root
67	0.0244597290623212	6.597047687	Root
68	0.00981296142924001	6.66048735	Root
69	0.0153841665958524	6.653439603	Root
70	0.0102746284785154	6.576779634	Root
71	0.0116142239110555	6.593909701	Root
72	0.00920619902162098	5.579355551	Leaf
73	0.0150746974749095	6.340413767	Leaf
74	0.0080829783105269	5.65660245	Leaf
75	0.0156106878458539	5.889183838	Leaf
76	0.00597884195132964	4.547428808	Leaf
77	0.00356599746083123	4.506818342	Leaf
78	0.00963057757845486	5.948496611	Root
79	0.0129865418981872	6.243126324	Root
80	0.00938097297598951	5.141783462	Root
81	0.0386899816981991	5.792592989	Root
82	0.0108182287458764	6.386260659	Root
83	0.0102972045045514	6.341572323	Root
84	0.0121332188466695	6.355035098	Leaf
85	0.0125378116728201	5.630283291	Leaf
86	0.0168868674749222	4.972565454	Leaf
87	0.00721215249725092	5.191665538	Leaf
88	0.00435666569851873	5.076522743	Leaf
89	0.0140115949455068	5.751733709	Leaf
90	0.00373392250842479	5.382244565	Leaf
91	0.00670888468089802	6.092131329	Leaf
92	0.0136721935653253	5.928620298	Leaf
93	0.0158930150029108	6.040266195	Leaf
94	0.0166002280432293	6.161488739	Leaf
95	0.0129218577786459	5.910305125	Leaf
96	0.0300225633428753	6.019775472	Leaf
97	0.0274795896236526	6.203786373	Leaf
98	0.0104037430543841	5.669096381	Leaf
99	0.0064422846431022	5.448635835	Leaf
100	0.00511435771840086	5.049268488	Leaf
101	0.00878689372906486	5.923144467	Root
102	0.0105181451638474	5.814204416	Root
103	0.0143639331495966	5.950368716	Root
104	0.00693083999304963	5.858408174	Root
105	0.00978987807677625	5.899986136	Root
106	0.0814370528393158	6.418303651	Root
107	0.202983079395318	6.641016716	Root
108	0.0111835037738745	6.110906552	Root
109	0.00634487796896938	5.672228236	Root
110	0.0103311953752123	5.6997924	Root
111	0.0114039371067427	5.99436281	Root
112	0.017841655811995	5.888258645	Root
113	0.0272533220368649	5.809612033	Root
114	0.0951719012184712	6.327703726	Root
115	0.0284985547538389	6.421983407	Root
116	0.0171022275435128	6.027803279	Root
117	0.00678752027720316	5.626208734	Root
118	0.00623149051236164	5.69479133	Root
119	0.0265544798826047	6.185312024	Leaf
120	0.0230838597901952	6.224912393	Leaf
121	0.0125436459267395	6.056681593	Leaf
122	0.0311051979397474	5.296181117	Leaf
123	0.00640474248744684	5.615480908	Leaf
124	0.0048627238102244	3.516231993	Leaf
125	0.0101663142861854	5.915481229	Root
126	0.0114917045787478	5.92447624	Root
127	0.0128982670997543	6.028034	Root
128	0.0786338206626444	6.915653647	Root
129	0.00415779373883089	5.766409079	Root
130	0.00902609813976082	5.951190604	Root
131	0.051016238250637	4.036059391	Leaf
132	0.0236885928921031	5.766193753	Leaf
133	0.0109696656845673	5.659101544	Leaf
134	0.0406211197455251	4.478942523	Leaf
136	0.00678041770721431	6.341022863	Leaf
137	0.0171123740720683	6.014535774	Leaf
138	0.773007951073439	6.470013302	Leaf
139	0.0442231373827283	6.08428865	Leaf
140	0.0269496871698415	5.862472368	Leaf
141	0.0415297413776703	6.22293436	Leaf
142	0.0520793407800397	6.37646146	Leaf
143	0.0169343024959192	6.026911072	Leaf
144	0.0108458780361901	5.998004687	Leaf
145	0.0203245113495263	5.408815856	Leaf
146	0.0192624234729792	5.474169774	Root
147	0.019118342767491	5.374603	Root
148	0.012233415816155	5.699352271	Root
149	0.0533768281190746	5.983195931	Root
150	0.0187003057910043	6.098689774	Root
151	0.282467179150913	6.988680442	Root
152	0.188476080193088	6.572646176	Root
153	0.00885842675538115	5.820793687	Root
154	0.00944895471731137	5.639681292	Root
155	0.032254292298658	5.722070685	Root
156	0.00746784501684958	5.758369405	Root
157	0.21692719992593	6.976675643	Root
158	0.111803076173795	6.462368713	Root
159	0.0232066327857167	5.996661863	Root
160	0.0108605905025956	5.89444906	Root
161	0.0585761630141278	6.301303377	Leaf
162	0.0279917356524915	5.610072598	Leaf
163	0.0393289593339819	5.173889936	Leaf
164	0.0112410853234269	5.3405023	Leaf
165	0.0315326204551479	6.263692725	Leaf
166	0.0423868693773963	6.328545481	Leaf
167	0.0452395658807758	6.005295111	Leaf
168	0.0221118223545781	5.946905915	Leaf
169	0.0169221266616526	6.24903535	Leaf
170	0.0796900742852722	5.825876342	Leaf
171	0.0483126957170235	6.510570702	Leaf
172	0.0193773329088702	6.281700124	Leaf
173	0.0319351839755875	6.210009162	Leaf
174	0.0288585028543453	6.514773705	Leaf
175	0.0350937983149153	6.27026827	Leaf
176	0.0394146975002759	6.825348714	Leaf
177	0.0210961548461723	5.774833845	Leaf
178	0.0565866824276077	6.144273284	Leaf
179	0.0334026256679269	6.528191005	Leaf
180	0.0126461258651501	6.425236301	Leaf
181	0.0107035729731992	5.35753226	Leaf
182	0.00607498030939302	5.998432556	Root
183	0.00945935490908076	5.33116325	Root
184	0.00710231632563761	5.255836854	Root
185	0.00714290243985962	5.762646741	Root
186	0.00968410051658514	5.30715835	Root
187	0.0388817510878981	7.256060293	Root
188	0.0316165829789447	7.135110356	Root
189	0.00618709944993132	6.251499589	Root
190	0.00709901870385708	5.670783025	Root
191	0.00930487401182324	5.499781354	Root
192	0.00684713113246673	5.952653583	Root
193	0.0338843321110994	6.111024316	Root
194	0.0688837677104485	6.274912629	Root
195	0.0236464847985977	6.435067878	Root
196	0.00564654314113694	6.082913615	Root
197	0.00894974551238067	5.805118662	Root
198	0.00726897305716174	5.307964719	Root
199	0.00100755028556136	2.330911393	Leaf
200	0.00126527211087112	3.122688361	Leaf
201	0.00111434249860802	2.978445808	Leaf
203	0.000994613461653098	2.528132733	Leaf
204	0.000874630761484285	3.125049702	Leaf
205	0.00179213060611557	4.012660119	Root
206	0.00168254809771614	4.098675289	Root
207	0.00156053609183623	4.058564117	Root
208	0.00134466869681792	4.115629955	Root
209	0.00161963962067203	3.798630186	Root
210	0.00169548492162441	4.230423796	Root
211	0.000798278134104131	2.871744684	Leaf
213	0.00116456781495776	2.856477381	Leaf
215	0.00150422285835319	2.855677306	Leaf
216	0.00126933072229332	2.935591967	Leaf
217	0.00118891948349096	2.988812234	Leaf
218	0.00128556516798212	2.584904503	Leaf
219	0.00104407778836117	2.833536377	Leaf
220	0.0011861291881382	2.642893975	Leaf
221	0.00110394230683863	3.881283583	Leaf
222	0.00244024011759827	5.010979401	Root
223	0.00221194322509947	5.43235435	Root
224	0.00202296413075324	5.325994664	Root
225	0.00220991391938837	5.361648103	Root
226	0.00232254038635444	4.742139523	Root
227	0.00250010463607573	4.705156882	Root
228	0.00206202826569192	4.919405994	Root
229	0.00245343060472042	5.11275063	Root
230	0.00257442795774478	4.913732911	Root
231	0.00266701503081374	5.449055182	Root
232	0.00288212143619038	4.797738889	Root
233	0.00252141234604228	5.119363599	Root
234	0.000830493362267851	3.007681267	Leaf
236	0.00101110157055579	3.147760187	Leaf
237	0.00115442128640226	3.113255212	Leaf
238	0.00151563770297813	2.845383436	Leaf
239	0.00139032807531768	3.784841391	Leaf
240	0.00104128749300841	2.642517092	Leaf
241	0.00151969631440033	2.64470879	Leaf
242	0.000813751590151272	2.91493757	Leaf
243	0.00103824353444176	2.993859218	Leaf
246	0.00306704191911441	4.241961444	Root
247	0.00361596911396708	5.037434698	Root
248	0.00751274340570768	5.321852273	Root
249	0.002258109930027	4.968385644	Root
250	0.00394623861844867	4.97063873	Root
251	0.00282758384520456	5.032412796	Root
252	0.0025576861856282	4.89553417	Root
253	0.00328468495662993	5.024091758	Root
254	0.00425900536117203	5.291340734	Root
255	0.00437492944991864	5.043426195	Root
256	0.00371870271559154	5.095951703	Root
257	0.0029592350532122	5.200609118	Root
261	0.00483101590848846	5.204781531	Root
262	0.00576804782058908	5.426712453	Root
263	0.00294401526037895	5.080891823	Root
264	0.00251228047034233	5.116892982	Root
265	0.000925363404261796	2.695357683	Leaf
267	0.000812736937295722	3.030500278	Leaf
268	0.000887821248606438	2.689783192	Leaf
269	0.000926631720331233	3.076330389	Leaf
270	0.00103951185051119	3.441076186	Leaf
271	0.000842415533320566	3.142208773	Leaf
272	0.00161583467246372	2.91812062	Leaf
273	0.000923334098550695	3.268587286	Leaf
274	0.000913948559636856	3.186230127	Leaf
275	0.000744755195973857	2.737254145	Leaf
277	0.00488174855126597	5.433486184	Root
278	0.00728850512463108	5.296181117	Root
279	0.00851369844770796	5.269896964	Root
280	0.00333871522118798	5.258697043	Root
281	0.00274615795354666	5.47487767	Root
282	0.00303761698630345	5.038269625	Root
283	0.00369029243563613	5.468397057	Root
284	0.00568484628643396	5.380540765	Root
285	0.00848072222990258	5.926260528	Root
286	0.0127326250210858	5.631581029	Root
287	0.00332349542835473	5.493338238	Root
288	0.00271800133680514	5.687771627	Root
289	0.000942105176378374	2.63333831	Leaf
290	0.000806141693734645	3.383807575	Leaf
291	0.000880465015403699	3.354540988	Leaf
292	0.00101668216126131	2.629121355	Leaf
293	0.00839625237967803	6.199778184	Root
294	0.0144892427772571	6.602986207	Root
295	0.00316343394039168	5.985341654	Root
296	0.00370551222846938	6.082145391	Root
297	0.00171983659015761	3.346098069	Leaf
298	0.00191541092806492	2.863304193	Leaf
299	0.00106513183511384	2.924860906	Leaf
300	0.00108821518757761	3.02759459	Leaf
301	0.00262642891659173	3.782495698	Leaf
302	0.00175357379760466	3.407247394	Leaf
303	0.00123787648377126	3.042429328	Leaf
305	0.0016366350560025	3.018250197	Leaf
306	0.00616604540317865	4.124065957	Leaf
307	0.00144207537095074	2.974246443	Leaf
308	0.00136369343785949	3.946412541	Leaf
309	0.0114219471949288	6.116821633	Root
310	0.0183753632140144	6.210805151	Root
311	0.0141158505264146	6.358246547	Root
312	0.00343941951710134	5.729913447	Root
313	0.00331512454229644	5.767761686	Root
314	0.00351830877662037	5.749520606	Root
315	0.0169677860401523	5.955960581	Root
316	0.0124198582783624	6.155115261	Root
317	0.0179225743772251	6.138784724	Root
318	0.00334201284296852	5.891393012	Root
319	0.00327047981665223	5.806675914	Root
320	0.00327047981665223	5.806675914	Root
321	0.00327047981665223	5.806675914	Root
322	0.00327047981665223	5.806675914	Root
323	0.00327047981665223	5.806675914	Root
324	0.00327047981665223	5.806675914	Root
325	0.00327047981665223	5.806675914	Root
326	0.00327047981665223	5.806675914	Root
327	0.00142507993562028	4.01306878	Leaf
328	0.00282656919234901	4.037577547	Leaf
329	0.00303000708988683	4.288887504	Leaf
331	0.00507047398239831	2.821988579	Leaf
332	0.00202930571110043	4.031612289	Leaf
333	0.00156510202968621	3.355360563	Leaf
334	0.00152350126260865	3.517935692	Leaf
335	0.00105422431691667	2.980955373	Leaf
336	0.00220686996082172	4.320481178	Leaf
337	0.00194864080908419	4.29970662	Leaf
338	0.00257341330488923	4.401276231	Leaf
339	0.00239255143338741	3.713919811	Leaf
340	0.00345945891099846	4.135699296	Leaf
341	0.00246839673433978	4.266047523	Leaf
342	0.00323116201849966	4.00028204	Leaf
343	0.00158843904536386	3.092104618	Leaf
344	0.00142507993562028	3.087657936	Leaf
345	0.0130332159295425	5.766193753	Root
346	0.010176207151527	5.253814021	Root
347	0.0156137318044206	6.208687707	Root
348	0.00464939304734497	5.44178325	Root
349	0.00385897847287135	5.774710251	Root
350	0.0141993057237836	5.73372394	Root
351	0.00278217812991869	5.399302483	Root
352	0.00228905684212128	5.353173428	Root
353	0.00957198137604684	5.594240656	Root
355	0.0258457448630028	5.732739138	Root
356	0.00692551306555799	5.351275004	Root
357	0.0143210640664496	5.625847325	Root
358	0.0179773656314248	6.551592023	Root
359	0.0145770102492622	5.485076862	Root
360	0.00606407279119586	6.011203747	Root
361	0.00638292745105251	5.907938267	Root
