# Supplementary material for: Fungal community assembly in drought-stressed sorghum shows stochasticity, selection, and universal ecological dynamics
Source: Nat Commun. 2020 Jan 7;11:34. doi: 10.1038/s41467-019-13913-9 (PMC6946711; doi:10.1038/s41467-019-13913-9)
Supplement: Supplementary file 10 — Source Data [file 41467_2019_13913_MOESM10_ESM.zip › SourceData/Fig.S15.Root.week.15.csv]

	fung.dist	gd
1	0.376702161745367	12
2	0.50195655727525	24
3	0.4117970299196	36
4	0.485051791250982	48
5	0.488084823311065	60
6	0.417513129049478	63.2455532033676
7	0.436969092867464	52
8	0.347934634575669	41.182520563948
9	0.442187600841098	63.2455532033676
10	0.356466580030986	52
11	0.430343485478889	31.2409987036266
12	0.432084871196395	23.3238075793812
13	0.507410873892731	20
14	0.452422237315208	41.182520563948
15	0.48971784460853	31.2409987036266
16	0.449802034371579	23.3238075793812
17	0.404759067486543	20
18	0.480262008415083	12
19	0.497088392624782	24
20	0.554243041635302	36
21	0.466376047871246	48
22	0.506152460863923	52
23	0.47947663000233	41.182520563948
24	0.389665659352122	31.2409987036266
25	0.332758263961779	52
26	0.372766884615113	41.182520563948
27	0.353340701924519	23.3238075793812
28	0.404462812931358	20
29	0.489359405953189	23.3238075793812
30	0.445554264835368	31.2409987036266
31	0.466684011912635	23.3238075793812
32	0.48187062951973	20
33	0.460455240698067	23.3238075793812
34	0.334973821667425	12
35	0.535344759772553	24
36	0.475342060242284	36
37	0.338307852253569	41.182520563948
38	0.361709511906101	31.2409987036266
39	0.512844280447665	23.3238075793812
40	0.427665046665383	41.182520563948
41	0.485507086104835	31.2409987036266
42	0.522556547003662	20
43	0.548147924977579	23.3238075793812
44	0.513990669667654	31.2409987036266
45	0.410323938751797	23.3238075793812
46	0.496770904097836	20
47	0.337633782735237	23.3238075793812
48	0.38016553009522	31.2409987036266
49	0.473481093609073	12
50	0.430805925972084	24
51	0.29502108016942	31.2409987036266
52	0.358004723950951	23.3238075793812
53	0.41337622817786	20
54	0.511139690670728	31.2409987036266
55	0.380269641041901	23.3238075793812
56	0.517697261145364	23.3238075793812
57	0.456422264367249	31.2409987036266
58	0.514260655214335	41.182520563948
59	0.401829673262415	20
60	0.426676147676299	23.3238075793812
61	0.342526927837038	31.2409987036266
62	0.342373349406207	41.182520563948
63	0.297427081164114	12
64	0.532405219326822	23.3238075793812
65	0.488612068609515	20
66	0.448159458191893	23.3238075793812
67	0.605055620758544	23.3238075793812
68	0.548509686716411	20
69	0.54382499659525	31.2409987036266
70	0.394271380675974	41.182520563948
71	0.290558828805167	52
72	0.230171791819645	23.3238075793812
73	0.263460823564876	31.2409987036266
74	0.514942249412193	41.182520563948
75	0.466215897454818	52
76	0.457078458030068	20
77	0.462510253071213	23.3238075793812
78	0.429230809577158	31.2409987036266
79	0.465984000350227	20
80	0.511084342388738	23.3238075793812
81	0.459622282602611	41.182520563948
82	0.342068790333194	52
83	0.2551067528325	63.2455532033676
84	0.265009021166756	31.2409987036266
85	0.293559676326029	41.182520563948
86	0.505783081972319	52
87	0.359008145369241	63.2455532033676
88	0.347804448582211	12
89	0.453061234431185	24
90	0.503275360092764	40
91	0.419189588115653	41.7612260356422
92	0.526319091029265	36
93	0.501982552362897	48
94	0.547887754028192	60
95	0.447526881072138	46.6476151587624
96	0.508021171416873	53.8144961882948
97	0.337512735707442	62.4819974072532
98	0.357458186776128	72.1110255092798
99	0.468133167754483	12
100	0.462633796265452	41.7612260356422
101	0.387136430727388	40
102	0.507504171603881	24
103	0.477317053125806	36
104	0.486600429719079	48
105	0.399287279306597	41.7612260356422
106	0.399932784559488	46.6476151587624
107	0.294455763902577	53.8144961882948
108	0.360511945503857	62.4819974072532
109	0.446377958869281	46.6476151587624
110	0.352565220345075	41.7612260356422
111	0.41522639714315	12
112	0.364608706749083	24
113	0.480992534123244	36
114	0.410519450806985	40
115	0.396655318685831	41.7612260356422
116	0.481322874776292	46.6476151587624
117	0.344332707246059	53.8144961882948
118	0.393126482417992	12
119	0.376581265403933	53.8144961882948
120	0.503354072292209	62.4819974072532
121	0.502332316686242	72.1110255092798
122	0.485608100397343	24
123	0.506177174560109	36
124	0.464417599807051	48
125	0.501664325343448	60
126	0.38248223221729	46.6476151587624
127	0.484800140734246	53.8144961882948
128	0.545181730825591	62.4819974072532
129	0.454871375226542	12
130	0.453962100862851	24
131	0.387944846161217	36
132	0.410734716515666	48
133	0.422784668654364	12
134	0.451826748149769	24
135	0.420227578443799	41.7612260356422
136	0.440374278142849	40
137	0.515380804988746	41.7612260356422
138	0.483176533317047	46.6476151587624
139	0.388740642890018	12
140	0.37812049611235	46.6476151587624
141	0.376950926262203	41.7612260356422
142	0.54530591268604	40
143	0.409408894592441	41.7612260356422
144	0.248349915435295	53.8144961882948
145	0.298387453813025	46.6476151587624
146	0.544233005104064	41.7612260356422
147	0.435942546874297	40
148	0.242466804408595	12
149	0.441853902309663	24
150	0.391315876085193	36
151	0.447601481636501	12
152	0.356213642859237	24
153	0.354487644745101	12
