# Supplementary material for: Fungal community assembly in drought-stressed sorghum shows stochasticity, selection, and universal ecological dynamics
Source: Nat Commun. 2020 Jan 7;11:34. doi: 10.1038/s41467-019-13913-9 (PMC6946711; doi:10.1038/s41467-019-13913-9)
Supplement: Supplementary file 10 — Source Data [file 41467_2019_13913_MOESM10_ESM.zip › SourceData/Fig.S18A.Leaf.csv]

	name	log2FoldChange	pvalue	log2AverageAbundance	order	Group	padj	neglogp	level	Guild	Genus
1	OTU133_Glomus	-0.0159415438690215	0.320021628789029	0.00799279075353062	187		1	1.13936669550675	Drought > Control	Arbuscular mycorrhiza	_
2	OTU251_Rhizophagus	-0.0159415438690215	0.320021628789029	0.00799279075353062	214		1	1.13936669550675	Drought > Control	Arbuscular mycorrhiza	_
3	OTU476_Glomus	-0.0159415438690215	0.320021628789029	0.00799279075353062	253		1	1.13936669550675	Drought > Control	Arbuscular mycorrhiza	_
4	OTU553_Fungi	-0.0159415438690215	0.320021628789029	0.00799279075353062	304		1	1.13936669550675	Drought > Control	Arbuscular mycorrhiza	_
5	OTU229_Glomus	0.031708859727338	0.320021628789029	0.0159415438690215	237		1	1.13936669550675	Control > Drought	Arbuscular mycorrhiza	_
6	OTU534_Glomus	0.031708859727338	0.320021628789029	0.0159415438690215	298		1	1.13936669550675	Control > Drought	Arbuscular mycorrhiza	_
7	OTU126_Glomus	-0.0467942114789413	0.255301497856108	0.0395283641866373	210		1	1.36531008770879	Drought > Control	Arbuscular mycorrhiza	_
8	OTU70_Claroideoglomus	-0.0448542357842603	0.483063914060197	0.100603940938406	51		1	0.727606306837258	Drought > Control	Arbuscular mycorrhiza	Claroideoglomus
9	OTU253_Funneliformis	0.0152667566533106	0.876081559617569	0.070389327891398	140		1	0.132296087793443	Control > Drought	Arbuscular mycorrhiza	Funneliformis
10	OTU206_Glomus	0.0159415438690215	0.320021628789029	0.00799279075353062	193		1	1.13936669550675	Control > Drought	Arbuscular mycorrhiza	Glomus
11	OTU224_Glomus	-0.0159415438690215	0.320021628789029	0.00799279075353062	229		1	1.13936669550675	Drought > Control	Arbuscular mycorrhiza	Glomus
12	OTU498_Glomus	-0.0159415438690215	0.320021628789029	0.00799279075353062	330		1	1.13936669550675	Drought > Control	Arbuscular mycorrhiza	Glomus
13	OTU213_Rhizophagus	-0.031708859727338	0.1584558867969	0.0159415438690215	198		1	1.84227904114089	Drought > Control	Arbuscular mycorrhiza	Rhizophagus
14	OTU132_Rhizophagus	-0.0473057147783568	0.320021628789029	0.0238467419543677	159		1	1.13936669550675	Drought > Control	Arbuscular mycorrhiza	Rhizophagus
15	OTU118_Rhizophagus	-0.0155968550510188	0.704631727136928	0.0395283641866373	150		1	0.350079985509523	Drought > Control	Arbuscular mycorrhiza	Rhizophagus
16	OTU150_Rhizophagus	-0.0458036896131246	0.464056156744666	0.070389327891398	129		1	0.767749706612163	Drought > Control	Arbuscular mycorrhiza	Rhizophagus
17	OTU166_Rhizophagus	-0.0763508861301149	0.221739053711399	0.070389327891398	94		1	1.50625402220634	Drought > Control	Arbuscular mycorrhiza	Rhizophagus
18	OTU161_Rhizophagus	-0.0607540310790961	0.527446023974808	0.0780025120012732	156		1	0.63970874308577	Drought > Control	Arbuscular mycorrhiza	Rhizophagus
19	OTU51_Rhizophagus	-0.222392421336448	0.0313306186471187	0.115477217419936	45		1	3.46315942805535	Drought > Control	Arbuscular mycorrhiza	Rhizophagus
20	OTU1207_Acremonium	0.0159415438690215	0.320021628789029	0.00799279075353062	365		1	1.13936669550675	Control > Drought	Endophyte	Acremonium
21	OTU349_Acremonium	0.0159415438690215	0.320021628789029	0.00799279075353062	267		1	1.13936669550675	Control > Drought	Endophyte	Acremonium
22	OTU680_Hypocreales	0	1	0.0159415438690215	439		1	0	Drought > Control	Endophyte	Acremonium
23	OTU560_Hypocreales	0.0155968550510189	0.763285810752557	0.0395283641866373	218		1	0.270122729696027	Control > Drought	Endophyte	Acremonium
24	OTU611_Fungi	-0.108059745857453	0.25204036091464	0.0550413635579621	329		1	1.37816604193565	Drought > Control	Endophyte	Acremonium
25	OTU205_Acremonium	-0.0763508861301149	0.369138210105261	0.070389327891398	115		1	0.996584151938334	Drought > Control	Endophyte	Acremonium
26	OTU1144_Acremonium	0.136061549576029	0.3252395904593	0.085575731706074	348		1	1.12319316683866	Control > Drought	Endophyte	Acremonium
27	OTU40_Acremonium	-0.69131448189349	0.0439212810858168	0.825559517435195	33		1	3.12535631358566	Drought > Control	Endophyte	Acremonium
28	OTU5_Acremonium	-0.591062700257574	0.0639999942879869	2.71638126201011	3		1	2.74887228487267	Drought > Control	Endophyte	Acremonium
29	OTU731_Alanphillipsia	0.0588936890535686	0.440815119787286	0.122856747785533	371		1	0.819129720943838	Control > Drought	Endophyte	Alanphillipsia
30	OTU58_Camarosporium	0.0453239905094903	0.588638107375849	0.085575731706074	66		1	0.529943702879807	Control > Drought	Endophyte	Camarosporium
31	OTU914_Dothideomycetes	-0.031708859727338	0.320021628789029	0.0159415438690215	438		1	1.13936669550675	Drought > Control	Endophyte	Periconia
32	OTU775_Fungi	-0.0780025120012732	0.227239418953713	0.0395283641866373	399		1	1.48175110826835	Drought > Control	Endophyte	Periconia
33	OTU22_Periconia	-0.263034405833794	0.254930779814729	0.967578522307623	20		1	1.36676322238034	Drought > Control	Endophyte	Periconia
34	OTU465_Podospora	0.0159415438690215	0.320021628789029	0.00799279075353062	181		1	1.13936669550675	Control > Drought	Endophyte	Podospora
35	OTU121_Sordariales	-0.0627357553479628	0.320021628789029	0.031708859727338	199		1	1.13936669550675	Drought > Control	Endophyte	Podospora
36	OTU134_Schizothecium	0.015430040569606	0.78073926341251	0.0550413635579621	100		1	0.247514034546536	Control > Drought	Endophyte	Podospora
37	OTU170_Fungi	0.0146467759644016	0.859321657010761	0.130198723126702	54		1	0.151611971895761	Control > Drought	Endophyte	Podospora
38	OTU106_Sordariomycetes	-0.182591413278473	0.355825818602591	0.579609266226949	42		1	1.03331394145171	Drought > Control	Endophyte	Podospora
39	OTU350_Thermomyces	0.0159415438690215	0.320021628789029	0.00799279075353062	166		1	1.13936669550675	Control > Drought	Endophyte	Thermomyces
40	OTU46_Thermomyces	0.0303736490435187	0.71454486772181	0.0780025120012732	44		1	0.336109487612056	Control > Drought	Endophyte	Thermomyces
41	OTU352_Ascomycota	-0.0159415438690215	0.320021628789029	0.00799279075353062	265		1	1.13936669550675	Drought > Control	Plant pathogen	_
42	OTU182_Ascomycota	-0.0306967972229164	0.560387211834522	0.0627357553479627	165		1	0.579127284489647	Drought > Control	Plant pathogen	_
43	OTU86_Acrophialophora	-0.0614005446641434	0.700080817790005	0.384663850235325	22		1	0.356559496617309	Drought > Control	Plant pathogen	Acrophialophora
44	OTU17_Acrophialophora	-0.410283969308209	0.0911092472382115	0.975752453753323	8		1	2.39569597341089	Drought > Control	Plant pathogen	Acrophialophora
45	OTU797_Pleosporaceae	-0.0627357553479628	0.102775639434912	0.031708859727338	375		1	2.27520692452052	Drought > Control	Plant pathogen	Alternaria
46	OTU467_Alternaria	-0.070389327891398	0.557165895269402	0.187627003175771	217		1	0.584892246291079	Drought > Control	Plant pathogen	Alternaria
47	OTU821_Alternaria	0.224560258019158	0.112574103147248	0.194647430853544	295		1	2.18414357953956	Control > Drought	Plant pathogen	Alternaria
48	OTU84_Preussia	0.0697089718114045	0.602761267582807	0.20163386116965	96		1	0.506234068470019	Control > Drought	Plant pathogen	Alternaria
49	OTU250_Alternaria	0.258533013598853	0.188541574017335	0.384663850235325	231		1	1.66843674459595	Control > Drought	Plant pathogen	Alternaria
50	OTU7_Alternaria	-0.108221401417137	0.514784820512013	2.67179657968615	13		1	0.664006289879793	Drought > Control	Plant pathogen	Alternaria
51	OTU27_Alternaria	-0.305345210691758	0.12616130920984	2.79816575060294	43		1	2.07019395900454	Drought > Control	Plant pathogen	Alternaria
52	OTU4_Alternaria	0.0136619869525867	0.896153755788019	5.55254102302878	4		1	0.109643278287236	Control > Drought	Plant pathogen	Alternaria
53	OTU529_Ascochyta	-0.0159415438690215	0.320021628789029	0.00799279075353062	323		1	1.13936669550675	Drought > Control	Plant pathogen	Ascochyta
54	OTU397_Ascochyta	-0.311397427395193	0.211546596727535	1.45359074004824	113		1	1.55330998926508	Drought > Control	Plant pathogen	Ascochyta
55	OTU163_Chytridiomycota	0.0157673158583166	0.563046717645364	0.0238467419543677	130		1	0.574392674453175	Control > Drought	Plant pathogen	Betamyces
56	OTU537_Bipolaris	-0.0620609681322516	0.346860917362043	0.0473057147783568	386		1	1.0588313939015	Drought > Control	Plant pathogen	Bipolaris
57	OTU243_Bipolaris	0.161751069996612	0.430364922706167	0.473931188332412	228		1	0.843121772744454	Control > Drought	Plant pathogen	Bipolaris
58	OTU599_Fungi	-0.0732489820306386	0.440185925839333	0.130198723126702	332		1	0.820558082596871	Drought > Control	Plant pathogen	Botryosphaeria
59	OTU759_Friedmanniomyces	0.031708859727338	0.320021628789029	0.0159415438690215	449		1	1.13936669550675	Control > Drought	Plant pathogen	Catenulostroma
60	OTU441_Bionectria	-0.108059745857453	0.108695601468383	0.0550413635579621	176		1	2.21920395054598	Drought > Control	Plant pathogen	Clonostachys
61	OTU530_Cochliobolus	0.031708859727338	0.1584558867969	0.0159415438690215	331		1	1.84227904114089	Control > Drought	Plant pathogen	Cochliobolus
62	OTU1160_Chaetothyriales	-0.0159415438690215	0.320021628789029	0.00799279075353062	434		1	1.13936669550675	Drought > Control	Plant pathogen	Coniosporium
63	OTU764_Fungi	-0.031708859727338	0.320021628789029	0.0159415438690215	343		1	1.13936669550675	Drought > Control	Plant pathogen	Coniosporium
64	OTU315_Curvularia	-0.0157673158583165	0.563046717645364	0.0238467419543677	284		1	0.574392674453175	Drought > Control	Plant pathogen	Curvularia
65	OTU768_Curvularia	0.0313641709093353	0.528419382057082	0.031708859727338	441		1	0.637865026353615	Control > Drought	Plant pathogen	Curvularia
66	OTU198_Curvularia	0.0152667566533106	0.759806875201482	0.070389327891398	158		1	0.274690989570575	Control > Drought	Plant pathogen	Curvularia
67	OTU174_Curvularia	-0.114332675478995	0.141604602634832	0.16635838642212	213		1	1.9547165937675	Drought > Control	Plant pathogen	Curvularia
68	OTU112_Curvularia	0.0539388071108035	0.684662955222245	0.249613890071472	124		1	0.378828597981337	Control > Drought	Plant pathogen	Curvularia
69	OTU44_Curvularia	-0.176877762084079	0.24056350939098	0.444784842672896	53		1	1.42477115198551	Drought > Control	Plant pathogen	Curvularia
70	OTU528_Cylindrocarpon	-0.0159415438690215	0.320021628789029	0.00799279075353062	241		1	1.13936669550675	Drought > Control	Plant pathogen	Cylindrocarpon
71	OTU1247_Ascomycota	0.0473057147783568	0.320021628789029	0.0238467419543677	430		1	1.13936669550675	Control > Drought	Plant pathogen	Diplodia
72	OTU511_Diplodia	0.0297473433940519	0.711800658410147	0.108059745857453	326		1	0.33995738091329	Control > Drought	Plant pathogen	Diplodia
73	OTU1167_Dothiorella	0.0155968550510189	0.704631727136928	0.0395283641866373	448		1	0.350079985509523	Control > Drought	Plant pathogen	Dothiorella
74	OTU743_Drechslera	0.0155968550510189	0.763285810752557	0.0395283641866373	363		1	0.270122729696027	Control > Drought	Plant pathogen	Drechslera
75	OTU11_Epicoccum	0.0716741981329727	0.61591350634578	3.45432214439388	30		1	0.484648737083605	Control > Drought	Plant pathogen	Epicoccum
76	OTU588_Erysiphe	0.0157673158583166	0.655460062740624	0.0238467419543677	406		1	0.422417904040842	Control > Drought	Plant pathogen	Erysiphe
77	OTU531_Erysiphe	0.163498732282879	0.422229604519934	0.236067358233525	341		1	0.862206026367413	Control > Drought	Plant pathogen	Erysiphe
78	OTU607_Eutypella	-0.0159415438690215	0.320021628789029	0.00799279075353062	447		1	1.13936669550675	Drought > Control	Plant pathogen	Eutypella
79	OTU480_Exserohilum	-0.0294437778924821	0.727973204719768	0.122856747785533	290		1	0.31749103816645	Drought > Control	Plant pathogen	Exserohilum
80	OTU612_Fusarium	-0.0159415438690215	0.320021628789029	0.00799279075353062	269		1	1.13936669550675	Drought > Control	Plant pathogen	Fusarium
81	OTU808_Fusarium	0.0473057147783568	0.320021628789029	0.0238467419543677	377		1	1.13936669550675	Control > Drought	Plant pathogen	Fusarium
82	OTU717_Fusarium	0.0313641709093353	0.414038834706119	0.031708859727338	141		1	0.881795505918141	Control > Drought	Plant pathogen	Fusarium
83	OTU184_Fusarium	0	1	0.0473057147783568	101		1	0	Drought > Control	Plant pathogen	Fusarium
84	OTU322_Fusarium	0.0939761482090141	0.44319049604929	0.256339753259786	73		1	0.813755587711096	Control > Drought	Plant pathogen	Fusarium
85	OTU82_Nectria	-0.153350776906797	0.251188945987459	0.328325866085513	40		1	1.38154985018333	Drought > Control	Plant pathogen	Fusarium
86	OTU41_Fusarium	-0.0925661187360727	0.739021551624001	0.930211669843138	26		1	0.302428195233192	Drought > Control	Plant pathogen	Fusarium
87	OTU32_Fusarium	-0.495810122984374	0.073038841492952	1.25298074116987	10		1	2.61676390408967	Drought > Control	Plant pathogen	Fusarium
88	OTU16_Fusarium	-0.106199403831925	0.741036107655366	1.73214857786843	7		1	0.299705926593388	Drought > Control	Plant pathogen	Fusarium
89	OTU6_Fusarium	-0.198981034726396	0.42892880493057	1.76081233612057	5		1	0.846464329699118	Drought > Control	Plant pathogen	Fusarium
90	OTU563_Ganoderma	-0.0294437778924821	0.675980313000366	0.122856747785533	303		1	0.391591326143773	Drought > Control	Plant pathogen	Ganoderma
91	OTU18_Gibberella	-0.373397109869064	0.219918699838346	2.39689015256858	6		1	1.51449734711813	Drought > Control	Plant pathogen	Gibberella
92	OTU94_Gibellulopsis	0.0151068923902084	0.793070337297239	0.085575731706074	74		1	0.231843363554043	Control > Drought	Plant pathogen	Gibellulopsis
93	OTU776_Knufia	-0.0159415438690215	0.320021628789029	0.00799279075353062	471		1	1.13936669550675	Drought > Control	Plant pathogen	Knufia
94	OTU650_Chaetothyriales	-0.0883558744208468	0.296278407793586	0.122856747785533	350		1	1.2164556998437	Drought > Control	Plant pathogen	Knufia
95	OTU816_Lectera	0.0159415438690215	0.320021628789029	0.00799279075353062	411		1	1.13936669550675	Control > Drought	Plant pathogen	Lectera
96	OTU1242_Pleosporales	0.031708859727338	0.320021628789029	0.0159415438690215	461		1	1.13936669550675	Control > Drought	Plant pathogen	Leptosphaerulina
97	OTU49_Macrophomina	0.136061549576029	0.0474532058126259	0.085575731706074	70		1	3.04801119429848	Control > Drought	Plant pathogen	Macrophomina
98	OTU207_Magnaporthiopsis	0.0763508861301148	0.160700550093616	0.070389327891398	122		1	1.82821258313553	Control > Drought	Plant pathogen	Magnaporthiopsis
99	OTU1171_Melampsora	0.0627357553479627	0.320021628789029	0.031708859727338	437		1	1.13936669550675	Control > Drought	Plant pathogen	Melampsora
100	OTU310_Monilinia	-0.21735683143915	0.263736232813999	0.563429339171515	251		1	1.33280579341583	Drought > Control	Plant pathogen	Monilinia
101	OTU632_Monographella	0.0159415438690215	0.320021628789029	0.00799279075353062	345		1	1.13936669550675	Control > Drought	Plant pathogen	Monographella
102	OTU1008_Monographella	0	1	0.0159415438690215	393		1	0	Drought > Control	Plant pathogen	Monographella
103	OTU241_Xylariales	-0.031708859727338	0.320021628789029	0.0159415438690215	186		1	1.13936669550675	Drought > Control	Plant pathogen	Monographella
104	OTU20_Xylariales	-0.331205908475373	0.183479096729329	1.22239242133645	18		1	1.69565453225782	Drought > Control	Plant pathogen	Monosporascus
105	OTU223_Physodermataceae	0.0159415438690215	0.320021628789029	0.00799279075353062	227		1	1.13936669550675	Control > Drought	Plant pathogen	Paraphysoderma
106	OTU326_Fungi	0.0159415438690215	0.320021628789029	0.00799279075353062	249		1	1.13936669550675	Control > Drought	Plant pathogen	Paraphysoderma
107	OTU178_Fungi	0.0157673158583166	0.655460062740624	0.0238467419543677	162		1	0.422417904040842	Control > Drought	Plant pathogen	Paraphysoderma
108	OTU195_Peniophora	-0.0159415438690215	0.320021628789029	0.00799279075353062	146		1	1.13936669550675	Drought > Control	Plant pathogen	Peniophora
109	OTU495_Phoma	-0.0159415438690215	0.320021628789029	0.00799279075353062	415		1	1.13936669550675	Drought > Control	Plant pathogen	Phoma
110	OTU605_Phoma	0	1	0.0159415438690215	396		1	0	Drought > Control	Plant pathogen	Phoma
111	OTU25_Pleosporales	0.0995356735509147	0.399200127970148	0.173482820855502	38		1	0.918292413978375	Control > Drought	Plant pathogen	Phoma
112	OTU769_Podosphaera	-0.0921182019884314	0.106738724894582	0.0627357553479627	322		1	2.23737125404818	Drought > Control	Plant pathogen	Podosphaera
113	OTU448_Podosphaera	0.203533394085132	0.358633043886687	0.242856523896164	334		1	1.02545557513309	Control > Drought	Plant pathogen	Podosphaera
114	OTU616_Chytridiomycetes	0.0473057147783568	0.320021628789029	0.0238467419543677	311		1	1.13936669550675	Control > Drought	Plant pathogen	Powellomyces
115	OTU617_Puccinia	-0.0458036896131246	0.400238067404854	0.070389327891398	333		1	0.915695740404556	Drought > Control	Plant pathogen	Puccinia
116	OTU608_Ascomycota	-0.0462936522739351	0.312577746053128	0.0550413635579621	379		1	1.16290205337812	Drought > Control	Plant pathogen	Pyrenophora
117	OTU1172_Pyrenophora	0.105794664022597	0.29667039789585	0.085575731706074	427		1	1.21513352782613	Control > Drought	Plant pathogen	Pyrenophora
118	OTU351_Ramularia	0.189270351161739	0.517851252108545	0.347350691767269	236		1	0.658067236052045	Control > Drought	Plant pathogen	Ramularia
119	OTU175_Rhizoctonia	-0.0159415438690215	0.320021628789029	0.00799279075353062	194		1	1.13936669550675	Drought > Control	Plant pathogen	Rhizoctonia
120	OTU786_Sarocladium	-0.0159415438690215	0.320021628789029	0.00799279075353062	425		1	1.13936669550675	Drought > Control	Plant pathogen	Sarocladium
121	OTU654_Hypocreales	-0.0310268956206247	0.476922319430286	0.0473057147783568	291		1	0.740401653703088	Drought > Control	Plant pathogen	Sarocladium
122	OTU19_Sarocladium	-0.351985328743542	0.121698838846	0.94277513130705	15		1	2.10620582015167	Drought > Control	Plant pathogen	Sarocladium
123	OTU2_Setophoma	-0.440987456964941	0.218870681205618	4.06847973788277	2		1	1.51927422035552	Drought > Control	Plant pathogen	Setophoma
124	OTU456_Sigarispora	-0.0313641709093353	0.314896726458085	0.031708859727338	302		1	1.1555105464259	Drought > Control	Plant pathogen	Sigarispora
125	OTU231_Sparassis	-0.0159415438690215	0.320021628789029	0.00799279075353062	184		1	1.13936669550675	Drought > Control	Plant pathogen	Sparassis
126	OTU187_Sparassis	-0.0157673158583165	0.655460062740624	0.0238467419543677	153		1	0.422417904040842	Drought > Control	Plant pathogen	Sparassis
127	OTU248_Spizellomyces	0	1	0.0159415438690215	238		1	0	Drought > Control	Plant pathogen	Spizellomyces
128	OTU858_Spizellomyces	-0.0473057147783568	0.181171846951026	0.0238467419543677	398		1	1.70830926747188	Drought > Control	Plant pathogen	Spizellomyces
129	OTU337_Chytridiomycetes	0.0627357553479627	0.320021628789029	0.031708859727338	258		1	1.13936669550675	Control > Drought	Plant pathogen	Spizellomyces
130	OTU149_Spizellomyces	0.0310268956206246	0.525597784407914	0.0473057147783568	154		1	0.643219027178471	Control > Drought	Plant pathogen	Spizellomyces
131	OTU87_Spizellomyces	-0.136061549576029	0.273054295301175	0.085575731706074	90		1	1.29808461968487	Drought > Control	Plant pathogen	Spizellomyces
132	OTU980_Stagonospora	-0.031708859727338	0.1584558867969	0.0159415438690215	429		1	1.84227904114089	Drought > Control	Plant pathogen	Stagonospora
133	OTU437_Fungi	-0.131911675505581	0.110417281746069	0.130198723126702	299		1	2.20348861983489	Drought > Control	Plant pathogen	Stagonosporopsis
134	OTU475_Stemphylium	0.442004546879113	0.0877328910630901	0.473931188332412	212		1	2.43345840928599	Control > Drought	Plant pathogen	Stemphylium
135	OTU53_Stemphylium	-0.348967347639715	0.107185062487839	1.90260959828064	83		1	2.23319838251868	Drought > Control	Plant pathogen	Stemphylium
136	OTU567_Tranzschelia	-0.267933205246633	0.0676689375157388	0.263034405833794	314		1	2.69312802982567	Drought > Control	Plant pathogen	Tranzschelia
137	OTU78_Triparticalcar	-0.0780025120012732	0.0583521802969703	0.0395283641866373	98		1	2.84125855510412	Drought > Control	Plant pathogen	Triparticalcar
138	OTU559_Truncatella	-0.0620609681322516	0.285235612294615	0.0473057147783568	357		1	1.25443973044415	Drought > Control	Plant pathogen	Truncatella
139	OTU45_Waitea	-0.0313641709093353	0.528419382057082	0.031708859727338	72		1	0.637865026353615	Drought > Control	Plant pathogen	Waitea
140	OTU107_Waitea	0.015430040569606	0.827396837593682	0.0550413635579621	97		1	0.18947084706307	Control > Drought	Plant pathogen	Waitea
141	OTU190_Anthracocystis	-0.106915203916512	0.328800979179751	0.070389327891398	278		1	1.11230263776394	Drought > Control	Plant pathogen (Yeast)	Anthracocystis
142	OTU393_Anthracocystis	-0.16635838642212	0.0780626747420471	0.085575731706074	312		1	2.55024325260985	Drought > Control	Plant pathogen (Yeast)	Anthracocystis
143	OTU512_Anthracocystis	-0.175086706558091	0.214659946434102	0.137503523749935	336		1	1.53870014746712	Drought > Control	Plant pathogen (Yeast)	Anthracocystis
144	OTU209_Anthracocystis	-0.418604114299036	0.135121028569223	0.390789953032167	243		1	2.00158439424674	Drought > Control	Plant pathogen (Yeast)	Anthracocystis
145	OTU116_Anthracocystis	-0.496487312898586	0.51839057461552	1.99196268093458	131		1	0.657026315792385	Drought > Control	Plant pathogen (Yeast)	Anthracocystis
146	OTU820_Macalpinomyces	0	1	0.0159415438690215	462		1	0	Drought > Control	Plant pathogen (Yeast)	Macalpinomyces
147	OTU540_Microstromatales	0.0458036896131248	0.358478362476643	0.070389327891398	344		1	1.02588697647763	Control > Drought	Plant pathogen (Yeast)	Microstroma
148	OTU431_Microstromatales	0.0297473433940519	0.701859187261878	0.108059745857453	335		1	0.354022483022821	Control > Drought	Plant pathogen (Yeast)	Microstroma
149	OTU1051_Quambalaria	0.031708859727338	0.1584558867969	0.0159415438690215	409		1	1.84227904114089	Control > Drought	Plant pathogen (Yeast)	Quambalaria
150	OTU773_Quambalaria	-0.0931094043914815	0.181171846951026	0.0473057147783568	466		1	1.70830926747188	Drought > Control	Plant pathogen (Yeast)	Quambalaria
151	OTU257_Sporisorium	0.595609744920665	0.0301912759146898	0.913288366806669	216		1	3.50020227333134	Control > Drought	Plant pathogen (Yeast)	Sporisorium
152	OTU79_Sporisorium	-1.30485458152842	0.0495459868872281	1.71271804791953	136		1	3.00485401266212	Drought > Control	Plant pathogen (Yeast)	Sporisorium
153	OTU696_Ustilago	0.031708859727338	0.320021628789029	0.0159415438690215	367		1	1.13936669550675	Control > Drought	Plant pathogen (Yeast)	Ustilago
154	OTU609_Ustilago	-0.0627357553479628	0.320021628789029	0.031708859727338	419		1	1.13936669550675	Drought > Control	Plant pathogen (Yeast)	Ustilago
155	OTU777_Ustilago	0.0588936890535686	0.472471966759103	0.122856747785533	352		1	0.749776863418774	Control > Drought	Plant pathogen (Yeast)	Ustilago
156	OTU155_Ustilago	0.656347133957922	0.0124822967734684	0.396890152568584	201		1	4.38344389663785	Control > Drought	Plant pathogen (Yeast)	Ustilago
157	OTU389_Ustilago	-0.0310268956206245	0.889113644846944	0.632268215499513	262		1	0.117530217164859	Drought > Control	Plant pathogen (Yeast)	Ustilago
158	OTU15_Ustilago	0.420445197865348	0.23514819175139	5.18278056543759	23		1	1.44753936038722	Control > Drought	Plant pathogen (Yeast)	Ustilago
159	OTU60_Hypocreales	-0.122856747785533	0.0881438215756395	0.0627357553479627	76		1	2.42878546249099	Drought > Control	Saprotroph	_
160	OTU34_Stachybotrys	-0.180120768548201	0.506699102842699	1.15560533012525	24		1	0.679837937090553	Drought > Control	Saprotroph	Achroiostachys
161	OTU98_Acrocalymma	-0.0448542357842603	0.573722793678229	0.100603940938406	125		1	0.555608937157415	Drought > Control	Saprotroph	Acrocalymma
162	OTU42_Actinomucor	-0.0467942114789413	0.366282110565363	0.0395283641866373	61		1	1.00435144859539	Drought > Control	Saprotroph	Actinomucor
163	OTU100_Albifimbria	-0.243271151012364	0.0527096919090355	0.249613890071472	80		1	2.94295593315135	Drought > Control	Saprotroph	Albifimbria
164	OTU128_Tricholomataceae	-0.031708859727338	0.320021628789029	0.0159415438690215	160		1	1.13936669550675	Drought > Control	Saprotroph	Arrhenia
165	OTU438_Orbiliales	0.0159415438690215	0.320021628789029	0.00799279075353062	316		1	1.13936669550675	Control > Drought	Saprotroph	Arthrobotrys
166	OTU364_Arthrobotrys	-0.0462936522739351	0.512955612060022	0.0550413635579621	259		1	0.667565963753763	Drought > Control	Saprotroph	Arthrobotrys
167	OTU562_Arthrographis	0.0159415438690215	0.320021628789029	0.00799279075353062	272		1	1.13936669550675	Control > Drought	Saprotroph	Arthrographis
168	OTU38_Xylaria	0.162938571126206	0.405116872596868	0.115477217419936	46		1	0.903579679191902	Control > Drought	Saprotroph	Arthroxylaria
169	OTU772_Helotiales	0.0620609681322517	0.154740429064287	0.0473057147783568	338		1	1.86600621705682	Control > Drought	Saprotroph	Articulospora
170	OTU275_Ascomycota	0.0159415438690215	0.320021628789029	0.00799279075353062	256		1	1.13936669550675	Control > Drought	Saprotroph	Ascobolus
171	OTU57_Dothideomycetes	-0.106915203916512	0.263411923569835	0.070389327891398	95		1	1.33403622277863	Drought > Control	Saprotroph	Ascobolus
172	OTU21_Ascomycota	-0.112110366321537	0.335808471047042	0.194647430853544	36		1	1.0912143081916	Drought > Control	Saprotroph	Ascobolus
173	OTU1277_Aspergillus	-0.0159415438690215	0.320021628789029	0.00799279075353062	360		1	1.13936669550675	Drought > Control	Saprotroph	Aspergillus
174	OTU171_Aspergillus	0.0159415438690215	0.320021628789029	0.00799279075353062	133		1	1.13936669550675	Control > Drought	Saprotroph	Aspergillus
175	OTU159_Aspergillus	0	1	0.0159415438690215	163		1	0	Drought > Control	Saprotroph	Aspergillus
176	OTU222_Aspergillus	0.0462936522739352	0.403767123940241	0.0550413635579621	195		1	0.906916993108753	Control > Drought	Saprotroph	Aspergillus
177	OTU137_Eurotiales	-0.121561979880913	0.101031163940344	0.0780025120012732	135		1	2.29232625586904	Drought > Control	Saprotroph	Aspergillus
178	OTU101_Aspergillus	-0.114332675478995	0.317889855129067	0.16635838642212	81		1	1.1460503237197	Drought > Control	Saprotroph	Aspergillus
179	OTU105_Aspergillus	-0.114332675478995	0.237114803661583	0.16635838642212	85		1	1.4392108514972	Drought > Control	Saprotroph	Aspergillus
180	OTU153_Auriculariales	-0.0313641709093353	0.314896726458085	0.031708859727338	177		1	1.1555105464259	Drought > Control	Saprotroph	Auricularia
181	OTU477_Auriculariales	-0.0620609681322516	0.285235612294615	0.0473057147783568	260		1	1.25443973044415	Drought > Control	Saprotroph	Auricularia
182	OTU136_Auriculariales	0.0398927271235128	0.771682475079742	0.269698136114805	107		1	0.259182115275288	Control > Drought	Saprotroph	Auricularia
183	OTU1062_Bisporella	-0.0159415438690215	0.320021628789029	0.00799279075353062	467		1	1.13936669550675	Drought > Control	Saprotroph	Bisporella
184	OTU1147_Bovista	0.0157673158583166	0.563046717645364	0.0238467419543677	400		1	0.574392674453175	Control > Drought	Saprotroph	Bovista
185	OTU148_Cercophora	-0.0780025120012732	0.320021628789029	0.0395283641866373	174		1	1.13936669550675	Drought > Control	Saprotroph	Cercophora
186	OTU635_Lasiosphaeriaceae	-0.0780025120012732	0.320021628789029	0.0395283641866373	378		1	1.13936669550675	Drought > Control	Saprotroph	Cercophora
187	OTU428_Chaetomium	-0.031708859727338	0.320021628789029	0.0159415438690215	242		1	1.13936669550675	Drought > Control	Saprotroph	Chaetomium
188	OTU92_Chaetomium	0.0607540310790959	0.537470709861027	0.0780025120012732	77		1	0.620881013746941	Control > Drought	Saprotroph	Chaetomium
189	OTU47_Chaetomium	0.15200309344505	0.132444667924247	0.0780025120012732	52		1	2.02159032134698	Control > Drought	Saprotroph	Chaetomium
190	OTU76_Chaetomium	0	1	0.137503523749935	50		1	0	Drought > Control	Saprotroph	Chaetomium
191	OTU96_Chaetomium	-0.085729874025884	0.422637274806185	0.16635838642212	69		1	0.861240974173117	Drought > Control	Saprotroph	Chaetomium
192	OTU59_Chaetomium	0	1	0.37851162325373	27		1	0	Drought > Control	Saprotroph	Chaetomium
193	OTU28_Chaetomium	-0.129559633768916	0.54842266623094	0.793549122532574	12		1	0.600709000581838	Drought > Control	Saprotroph	Chaetomium
194	OTU31_Chaetomium	-0.402546555095647	0.10102084608465	1.16635838642212	9		1	2.29242838656006	Drought > Control	Saprotroph	Chaetomium
195	OTU905_Dothideomycetes	-0.031708859727338	0.320021628789029	0.0159415438690215	420		1	1.13936669550675	Drought > Control	Saprotroph	Chaetosphaeronema
196	OTU235_Geomyces	-0.0159415438690215	0.320021628789029	0.00799279075353062	190		1	1.13936669550675	Drought > Control	Saprotroph	Chrysosporium
197	OTU246_Chrysosporium	-0.031708859727338	0.320021628789029	0.0159415438690215	142		1	1.13936669550675	Drought > Control	Saprotroph	Chrysosporium
198	OTU111_Chrysosporium	-0.0473057147783568	0.181171846951026	0.0238467419543677	106		1	1.70830926747188	Drought > Control	Saprotroph	Chrysosporium
199	OTU141_Onygenales	-0.0473057147783568	0.181171846951026	0.0238467419543677	151		1	1.70830926747188	Drought > Control	Saprotroph	Chrysosporium
200	OTU261_Cladorrhinum	-0.0780025120012732	0.166788816481394	0.0395283641866373	179		1	1.79102683877893	Drought > Control	Saprotroph	Cladorrhinum
201	OTU1060_Cladorrhinum	-0.0620609681322516	0.24772391624832	0.0473057147783568	189		1	1.3954403938643	Drought > Control	Saprotroph	Cladorrhinum
202	OTU647_Cladosporium	-0.0155968550510188	0.704631727136928	0.0395283641866373	270		1	0.350079985509523	Drought > Control	Saprotroph	Cladosporium
203	OTU83_Cladosporium	0.298081352932994	0.217458600047879	0.595609744920665	89		1	1.52574679117869	Control > Drought	Saprotroph	Cladosporium
204	OTU1_Cladosporium	0.004529240228813	0.962562594898899	6.91089252616601	1		1	0.0381561812736007	Control > Drought	Saprotroph	Cladosporium
205	OTU363_Clavaria	0.031708859727338	0.320021628789029	0.0159415438690215	264		1	1.13936669550675	Control > Drought	Saprotroph	Clavaria
206	OTU1085_Pleosporales	0.0159415438690215	0.320021628789029	0.00799279075353062	459		1	1.13936669550675	Control > Drought	Saprotroph	Comoclathris
207	OTU619_Pleosporales	0.376148485885249	0.244225136889226	0.263034405833794	306		1	1.40966478693873	Control > Drought	Saprotroph	Comoclathris
208	OTU373_Pleosporales	0.87167590302446	0.34462738538358	0.563429339171515	321		1	1.06529148798326	Control > Drought	Saprotroph	Comoclathris
209	OTU739_Coniochaeta	0.0159415438690215	0.320021628789029	0.00799279075353062	369		1	1.13936669550675	Control > Drought	Saprotroph	Coniochaeta
210	OTU95_Coniochaeta	-0.031708859727338	0.320021628789029	0.0159415438690215	109		1	1.13936669550675	Drought > Control	Saprotroph	Coniochaeta
211	OTU168_Sordariomycetes	0	1	0.0159415438690215	127		1	0	Drought > Control	Saprotroph	Coniolariella
212	OTU185_Conocybe	-0.0159415438690215	0.320021628789029	0.00799279075353062	197		1	1.13936669550675	Drought > Control	Saprotroph	Conocybe
213	OTU143_Conocybe	-0.0627357553479628	0.1584558867969	0.031708859727338	143		1	1.84227904114089	Drought > Control	Saprotroph	Conocybe
214	OTU72_Conocybe	-0.0310268956206247	0.592877051016445	0.0473057147783568	137		1	0.522768235348764	Drought > Control	Saprotroph	Conocybe
215	OTU115_Coprinellus	0.0159415438690215	0.320021628789029	0.00799279075353062	178		1	1.13936669550675	Control > Drought	Saprotroph	Coprinellus
216	OTU664_Coprinellus	0.0159415438690215	0.320021628789029	0.00799279075353062	325		1	1.13936669550675	Control > Drought	Saprotroph	Coprinellus
217	OTU108_Coprinellus	0.0473057147783568	0.181171846951026	0.0238467419543677	123		1	1.70830926747188	Control > Drought	Saprotroph	Coprinellus
218	OTU289_Coprinellus	-0.0412226627265131	0.852183174828206	0.637429920615292	224		1	0.159953781330885	Drought > Control	Saprotroph	Coprinellus
219	OTU372_Psathyrellaceae	-0.0159415438690215	0.320021628789029	0.00799279075353062	307		1	1.13936669550675	Drought > Control	Saprotroph	Coprinopsis
220	OTU154_Coprinopsis	0	1	0.0159415438690215	180		1	0	Drought > Control	Saprotroph	Coprinopsis
221	OTU332_Coprinopsis	0	1	0.0159415438690215	221		1	0	Drought > Control	Saprotroph	Coprinopsis
222	OTU204_Coprinopsis	0.0313641709093353	0.414038834706119	0.031708859727338	215		1	0.881795505918141	Control > Drought	Saprotroph	Coprinopsis
223	OTU203_Coprinopsis	0.0763508861301148	0.295600330221196	0.070389327891398	192		1	1.21874697278694	Control > Drought	Saprotroph	Coprinopsis
224	OTU906_Coprinus	0	1	0.0159415438690215	444		1	0	Drought > Control	Saprotroph	Coprinus
225	OTU65_Corynascus	0.0461701814329259	0.779204103439105	0.473931188332412	28		1	0.249482260447061	Control > Drought	Saprotroph	Corynascus
226	OTU358_Stephanosporaceae	-0.0467942114789413	0.468553040471208	0.0395283641866373	208		1	0.758105970326097	Drought > Control	Saprotroph	Cristinia
227	OTU232_Cristinia	0.222392421336448	0.0245020955512088	0.115477217419936	183		1	3.70899663238677	Control > Drought	Saprotroph	Cristinia
228	OTU268_Cystoagaricus	0.0473057147783568	0.181171846951026	0.0238467419543677	157		1	1.70830926747188	Control > Drought	Saprotroph	Cystoagaricus
229	OTU1170_Dothiora	0.0473057147783568	0.320021628789029	0.0238467419543677	436		1	1.13936669550675	Control > Drought	Saprotroph	Dothiora
230	OTU173_Emericellopsis	-0.288125386796624	0.0818140154969569	0.22924609237751	86		1	2.50330671145661	Drought > Control	Saprotroph	Emericellopsis
231	OTU508_Dothideomycetes	-0.351074440546879	0.0632710545633002	0.30904680359063	285		1	2.7603273282951	Drought > Control	Saprotroph	Endoconidioma
232	OTU414_Entoloma	-0.0159415438690215	0.320021628789029	0.00799279075353062	283		1	1.13936669550675	Drought > Control	Saprotroph	Entoloma
233	OTU319_Entoloma	-0.031708859727338	0.320021628789029	0.0159415438690215	226		1	1.13936669550675	Drought > Control	Saprotroph	Entoloma
234	OTU67_Entoloma	-0.0473057147783568	0.320021628789029	0.0238467419543677	105		1	1.13936669550675	Drought > Control	Saprotroph	Entoloma
235	OTU1137_Ascomycota	-0.0159415438690215	0.320021628789029	0.00799279075353062	445		1	1.13936669550675	Drought > Control	Saprotroph	Eupenicillium
236	OTU1014_Auriculariales	-0.0159415438690215	0.320021628789029	0.00799279075353062	287		1	1.13936669550675	Drought > Control	Saprotroph	Exidia
237	OTU104_Geomyces	0.0159415438690215	0.320021628789029	0.00799279075353062	104		1	1.13936669550675	Control > Drought	Saprotroph	Geomyces
238	OTU48_Geomyces	-0.108059745857453	0.195279559957923	0.0550413635579621	68		1	1.63332310629037	Drought > Control	Saprotroph	Geomyces
239	OTU566_Geosmithia	0.0313641709093353	0.414038834706119	0.031708859727338	202		1	0.881795505918141	Control > Drought	Saprotroph	Geosmithia
240	OTU109_Beauveria	-0.0787119760140407	0.518139968614426	0.289506617194985	65		1	0.657509863542356	Drought > Control	Saprotroph	Geosmithia
241	OTU807_Helotiales	-0.031708859727338	0.1584558867969	0.0159415438690215	392		1	1.84227904114089	Drought > Control	Saprotroph	Glarea
242	OTU9_Meruliaceae	-0.0350469470992006	0.828908016993698	0.456514135255003	19		1	0.187646086584767	Drought > Control	Saprotroph	Gloeoporus
243	OTU8_Agaricomycetes	-0.160464672193246	0.338182810676214	0.485426827170242	14		1	1.08416866972236	Drought > Control	Saprotroph	Gloeoporus
244	OTU1256_Graphiopsis	0	1	0.0159415438690215	421		1	0	Drought > Control	Saprotroph	Graphiopsis
245	OTU74_Gymnoascus	0.0614005446641433	0.450335602093575	0.0627357553479627	87		1	0.797762191745132	Control > Drought	Saprotroph	Gymnoascus
246	OTU196_Hansfordia	-0.031708859727338	0.1584558867969	0.0159415438690215	209		1	1.84227904114089	Drought > Control	Saprotroph	Hansfordia
247	OTU324_Ceratostomataceae	-0.0159415438690215	0.320021628789029	0.00799279075353062	246		1	1.13936669550675	Drought > Control	Saprotroph	Harzia
248	OTU266_Chaetomiaceae	0.031708859727338	0.1584558867969	0.0159415438690215	167		1	1.84227904114089	Control > Drought	Saprotroph	Humicola
249	OTU834_Humicola	0.106915203916512	0.1936676276905	0.070389327891398	401		1	1.64161184855333	Control > Drought	Saprotroph	Humicola
250	OTU751_Polyporales	-0.0473057147783568	0.0832448310000023	0.0238467419543677	390		1	2.48596924213932	Drought > Control	Saprotroph	Hydnophlebia
251	OTU274_pezizomycetes	-0.0159415438690215	0.320021628789029	0.00799279075353062	277		1	1.13936669550675	Drought > Control	Saprotroph	Iodophanus
252	OTU344_unidentified	0.0159415438690215	0.320021628789029	0.00799279075353062	248		1	1.13936669550675	Control > Drought	Saprotroph	Kabatiella
253	OTU695_Fungi	-0.0159415438690215	0.320021628789029	0.00799279075353062	423		1	1.13936669550675	Drought > Control	Saprotroph	Leptospora
254	OTU64_Penicillium	-0.0159415438690215	0.320021628789029	0.00799279075353062	75		1	1.13936669550675	Drought > Control	Saprotroph	Leucothecium
255	OTU164_Penicillium	0	1	0.0159415438690215	164		1	0	Drought > Control	Saprotroph	Leucothecium
256	OTU1074_Fungi	0.0159415438690215	0.320021628789029	0.00799279075353062	463		1	1.13936669550675	Control > Drought	Saprotroph	Lichtheimia
257	OTU99_Marasmius	0.0303736490435187	0.587914023965136	0.0780025120012732	111		1	0.531174559520734	Control > Drought	Saprotroph	Marasmius
258	OTU169_Hypocreales	0.0313641709093353	0.528419382057082	0.031708859727338	112		1	0.637865026353615	Control > Drought	Saprotroph	Monocillium
259	OTU147_Mortierella	0.0159415438690215	0.320021628789029	0.00799279075353062	148		1	1.13936669550675	Control > Drought	Saprotroph	Mortierella
260	OTU157_Mortierella	0.0159415438690215	0.320021628789029	0.00799279075353062	173		1	1.13936669550675	Control > Drought	Saprotroph	Mortierella
261	OTU216_Mortierella	-0.0159415438690215	0.320021628789029	0.00799279075353062	230		1	1.13936669550675	Drought > Control	Saprotroph	Mortierella
262	OTU263_Mortierella	-0.0159415438690215	0.320021628789029	0.00799279075353062	225		1	1.13936669550675	Drought > Control	Saprotroph	Mortierella
263	OTU661_Fungi	-0.031708859727338	0.320021628789029	0.0159415438690215	355		1	1.13936669550675	Drought > Control	Saprotroph	Mortierella
264	OTU93_Mortierella	0.031708859727338	0.320021628789029	0.0159415438690215	67		1	1.13936669550675	Control > Drought	Saprotroph	Mortierella
265	OTU114_Mortierella	0.0473057147783568	0.181171846951026	0.0238467419543677	79		1	1.70830926747188	Control > Drought	Saprotroph	Mortierella
266	OTU765_Fungi	0.0620609681322517	0.434696869340864	0.0473057147783568	431		1	0.833106342897695	Control > Drought	Saprotroph	Mortierella
267	OTU89_Mortierella	-0.0306967972229164	0.522373723935988	0.0627357553479627	78		1	0.649372001029221	Drought > Control	Saprotroph	Mortierella
268	OTU62_Mortierella	0.137503523749935	0.106361483573825	0.070389327891398	60		1	2.24091176409774	Control > Drought	Saprotroph	Mortierella
269	OTU52_Mortierella	0.196397212803504	0.394735337054784	0.194647430853544	55		1	0.929539771425993	Control > Drought	Saprotroph	Mortierella
270	OTU1142_Mucor	0.0159415438690215	0.320021628789029	0.00799279075353062	402		1	1.13936669550675	Control > Drought	Saprotroph	Mucor
271	OTU342_Mucor	-0.031708859727338	0.1584558867969	0.0159415438690215	247		1	1.84227904114089	Drought > Control	Saprotroph	Mucor
272	OTU451_Mucor	-0.122856747785533	0.320021628789029	0.0627357553479627	320		1	1.13936669550675	Drought > Control	Saprotroph	Mucor
273	OTU763_Capnodiales	-0.0159415438690215	0.320021628789029	0.00799279075353062	457		1	1.13936669550675	Drought > Control	Saprotroph	Mycocalicium
274	OTU201_Mycothermus	-0.0159415438690215	0.320021628789029	0.00799279075353062	172		1	1.13936669550675	Drought > Control	Saprotroph	Mycothermus
275	OTU110_Myrmecridium	0.0152667566533106	0.857489163116857	0.070389327891398	147		1	0.153746737786498	Control > Drought	Saprotroph	Myrmecridium
276	OTU571_Fungi	0.0155968550510189	0.65235170963625	0.0395283641866373	358		1	0.427171430539163	Control > Drought	Saprotroph	Neosetophoma
277	OTU334_Nigrospora	-0.031708859727338	0.320021628789029	0.0159415438690215	313		1	1.13936669550675	Drought > Control	Saprotroph	Nigrospora
278	OTU158_Ochroconis	-0.0473057147783568	0.181171846951026	0.0238467419543677	117		1	1.70830926747188	Drought > Control	Saprotroph	Ochroconis
279	OTU359_Auriculariales	0.0159415438690215	0.320021628789029	0.00799279075353062	271		1	1.13936669550675	Control > Drought	Saprotroph	Oliveonia
280	OTU677_Auriculariales	-0.0473057147783568	0.320021628789029	0.0238467419543677	286		1	1.13936669550675	Drought > Control	Saprotroph	Oliveonia
281	OTU56_Agaricomycetes	0	1	0.37851162325373	57		1	0	Drought > Control	Saprotroph	Oliveonia
282	OTU1166_Paecilomyces	0.031708859727338	0.320021628789029	0.0159415438690215	453		1	1.13936669550675	Control > Drought	Saprotroph	Paecilomyces
283	OTU423_Panaeolus	0.031708859727338	0.1584558867969	0.0159415438690215	191		1	1.84227904114089	Control > Drought	Saprotroph	Panaeolus
284	OTU55_Panaeolus	-0.251538766995964	0.11757339439444	0.3536369546147	58		1	2.14069250725584	Drought > Control	Saprotroph	Panaeolus
285	OTU921_Fungi	-0.031708859727338	0.1584558867969	0.0159415438690215	383		1	1.84227904114089	Drought > Control	Saprotroph	Parasola
286	OTU916_Parastagonospora	-0.0473057147783568	0.320021628789029	0.0238467419543677	470		1	1.13936669550675	Drought > Control	Saprotroph	Parastagonospora
287	OTU742_Parastagonospora	0.0462936522739352	0.403767123940241	0.0550413635579621	381		1	0.906916993108753	Control > Drought	Saprotroph	Parastagonospora
288	OTU486_Fungi	-0.0627357553479628	0.207680063094069	0.031708859727338	185		1	1.5717565416622	Drought > Control	Saprotroph	Parasympodiella
289	OTU1140_Penicillium	-0.0159415438690215	0.320021628789029	0.00799279075353062	417		1	1.13936669550675	Drought > Control	Saprotroph	Penicillium
290	OTU892_Penicillium	-0.0159415438690215	0.320021628789029	0.00799279075353062	347		1	1.13936669550675	Drought > Control	Saprotroph	Penicillium
291	OTU179_Penicillium	0.108059745857453	0.162729066589413	0.0550413635579621	168		1	1.81566862927264	Control > Drought	Saprotroph	Penicillium
292	OTU517_Penicillium	-0.0300572338561797	0.744737234382457	0.0931094043914815	257		1	0.294723828344705	Drought > Control	Saprotroph	Penicillium
293	OTU97_Penicillium	-0.0147970019280806	0.855529419050259	0.115477217419936	71		1	0.156034798105251	Drought > Control	Saprotroph	Penicillium
294	OTU113_Petriella	-0.0473057147783568	0.181171846951026	0.0238467419543677	207		1	1.70830926747188	Drought > Control	Saprotroph	Petriella
295	OTU156_Petriella	0.0473057147783568	0.181171846951026	0.0238467419543677	145		1	1.70830926747188	Control > Drought	Saprotroph	Petriella
296	OTU276_Peziza	0.0159415438690215	0.320021628789029	0.00799279075353062	99		1	1.13936669550675	Control > Drought	Saprotroph	Peziza
297	OTU144_Peziza	0.0911478880581954	0.218634869856743	0.0780025120012732	144		1	1.52035220152004	Control > Drought	Saprotroph	Peziza
298	OTU606_Phaeosphaeriaceae	-0.0159415438690215	0.320021628789029	0.00799279075353062	364		1	1.13936669550675	Drought > Control	Saprotroph	Phaeosphaeriopsis
299	OTU1154_Pholiota	-0.0136749368970765	0.945073870473581	0.22924609237751	351		1	0.0564921847301819	Drought > Control	Saprotroph	Pholiota
300	OTU627_Preussia	0.0159415438690215	0.320021628789029	0.00799279075353062	328		1	1.13936669550675	Control > Drought	Saprotroph	Preussia
301	OTU744_Preussia	-0.0159415438690215	0.320021628789029	0.00799279075353062	339		1	1.13936669550675	Drought > Control	Saprotroph	Preussia
302	OTU513_Pleosporales	0.0157673158583166	0.655460062740624	0.0238467419543677	346		1	0.422417904040842	Control > Drought	Saprotroph	Preussia
303	OTU130_Preussia	0.015430040569606	0.795835933860305	0.0550413635579621	128		1	0.22836222762283	Control > Drought	Saprotroph	Preussia
304	OTU77_Sporormiaceae	-0.07716786052246	0.195932574084466	0.0550413635579621	91		1	1.62998468870969	Drought > Control	Saprotroph	Preussia
305	OTU509_Pleosporales	-0.194647430853544	0.20632025581703	0.100603940938406	296		1	1.57832567750564	Drought > Control	Saprotroph	Preussia
306	OTU13_Preussia	-0.069821449497571	0.668985198675547	0.4623432140572	21		1	0.401993343649412	Drought > Control	Saprotroph	Preussia
307	OTU610_Fungi	0	1	0.0159415438690215	418		1	0	Drought > Control	Saprotroph	Pringsheimia
308	OTU538_Basidiomycota	-0.0159415438690215	0.320021628789029	0.00799279075353062	315		1	1.13936669550675	Drought > Control	Saprotroph	Psathyrella
309	OTU36_Fungi	0	1	0.137503523749935	49		1	0	Drought > Control	Saprotroph	Pseudaleuria
310	OTU244_Pseudopithomyces	-0.0809199953835676	0.487003514656323	0.249613890071472	240		1	0.719483938972154	Drought > Control	Saprotroph	Pseudopithomyces
311	OTU1009_Pyrenochaeta	-0.0157673158583165	0.563046717645364	0.0238467419543677	414		1	0.574392674453175	Drought > Control	Saprotroph	Pyrenochaeta
312	OTU419_Pezizomycetes	-0.158064846232251	0.503895371906798	0.159198594849254	394		1	0.6853866278847	Drought > Control	Saprotroph	Pyronema
313	OTU586_Ramicandelaber	0.031708859727338	0.320021628789029	0.0159415438690215	374		1	1.13936669550675	Control > Drought	Saprotroph	Ramicandelaber
314	OTU265_Chytridiomycetes	0.031708859727338	0.320021628789029	0.0159415438690215	263		1	1.13936669550675	Control > Drought	Saprotroph	Rhizophlyctis
315	OTU29_Rhizopus	-0.0147970019280806	0.860173897859109	0.115477217419936	34		1	0.150620703362708	Drought > Control	Saprotroph	Rhizopus
316	OTU962_Nectria	-0.0159415438690215	0.320021628789029	0.00799279075353062	309		1	1.13936669550675	Drought > Control	Saprotroph	Sarocladium
317	OTU402_Sordariomycetes	-0.0883558744208468	0.228607400789402	0.122856747785533	56		1	1.47574915373863	Drought > Control	Saprotroph	Schizothecium
318	OTU91_Schizothecium	0.0832555036493523	0.562000976986155	0.208586621811417	59		1	0.576251690680429	Control > Drought	Saprotroph	Schizothecium
319	OTU81_Schizothecium	0.0384741478146356	0.8355737486871	0.321928094887362	37		1	0.179636665916847	Control > Drought	Saprotroph	Schizothecium
320	OTU782_Scolecobasidium	0.0614005446641433	0.465848422687232	0.0627357553479627	349		1	0.763894970972658	Control > Drought	Saprotroph	Scolecobasidium
321	OTU379_Scutellinia	0.0159415438690215	0.320021628789029	0.00799279075353062	281		1	1.13936669550675	Control > Drought	Saprotroph	Scutellinia
322	OTU142_Scytalidium	-0.031708859727338	0.320021628789029	0.0159415438690215	155		1	1.13936669550675	Drought > Control	Saprotroph	Scytalidium
323	OTU1089_Fungi	-0.031708859727338	0.1584558867969	0.0159415438690215	356		1	1.84227904114089	Drought > Control	Saprotroph	Septoriella
324	OTU375_Agaricomycetes	0.0159415438690215	0.320021628789029	0.00799279075353062	268		1	1.13936669550675	Control > Drought	Saprotroph	Serendipita
325	OTU497_Ascomycota	-0.0159415438690215	0.320021628789029	0.00799279075353062	340		1	1.13936669550675	Drought > Control	Saprotroph	Setophaeosphaeria
326	OTU129_Gelasinospora	-0.0467942114789413	0.255301497856108	0.0395283641866373	139		1	1.36531008770879	Drought > Control	Saprotroph	Sordaria
327	OTU221_Spiromastix	-0.0157673158583165	0.655460062740624	0.0238467419543677	161		1	0.422417904040842	Drought > Control	Saprotroph	Spiromastix
328	OTU117_Spororminula	0.056034034914328	0.520559446896973	0.194647430853544	120		1	0.652851186311393	Control > Drought	Saprotroph	Spororminula
329	OTU396_Stachybotrys	0.0159415438690215	0.320021628789029	0.00799279075353062	234		1	1.13936669550675	Control > Drought	Saprotroph	Stachybotrys
330	OTU23_Stachybotrys	-0.146078259487944	0.41762017102052	0.513771452864203	25		1	0.87318294132802	Drought > Control	Saprotroph	Stachybotrys
331	OTU35_Myrothecium	-0.116514008726425	0.635257156637385	1.30904680359063	16		1	0.453725390985606	Drought > Control	Saprotroph	Striaticonidium
332	OTU955_Chaetomium	-0.0473057147783568	0.320021628789029	0.0238467419543677	282		1	1.13936669550675	Drought > Control	Saprotroph	Subramaniula
333	OTU952_Dothideomycetes	0.0157673158583166	0.655460062740624	0.0238467419543677	405		1	0.422417904040842	Control > Drought	Saprotroph	Sydowia
334	OTU66_Talaromyces	0.102569733640548	0.332163767186685	0.130198723126702	63		1	1.10212715702691	Control > Drought	Saprotroph	Talaromyces
335	OTU122_Talaromyces	-0.0874628412503394	0.321657465307206	0.137503523749935	47		1	1.13426807198297	Drought > Control	Saprotroph	Talaromyces
336	OTU12_Talaromyces	-0.605426603280872	0.00852187249980978	0.971671276941506	11		1	4.76511918531536	Drought > Control	Saprotroph	Talaromyces
337	OTU805_Thelebolus	-0.0780025120012732	0.227239418953713	0.0395283641866373	465		1	1.48175110826835	Drought > Control	Saprotroph	Thelebolus
338	OTU242_Thielavia	-0.031708859727338	0.320021628789029	0.0159415438690215	239		1	1.13936669550675	Drought > Control	Saprotroph	Thielavia
339	OTU167_Thielavia	-0.031708859727338	0.1584558867969	0.0159415438690215	134		1	1.84227904114089	Drought > Control	Saprotroph	Thielavia
340	OTU138_Cladorrhinum	-0.0473057147783568	0.320021628789029	0.0238467419543677	92		1	1.13936669550675	Drought > Control	Saprotroph	Thielavia
341	OTU732_Trametes	0.0157673158583166	0.655460062740624	0.0238467419543677	391		1	0.422417904040842	Control > Drought	Saprotroph	Trametes
342	OTU54_Fungi	-0.0473057147783568	0.181171846951026	0.0238467419543677	103		1	1.70830926747188	Drought > Control	Saprotroph	Trichocladium
343	OTU73_Trichocladium	-0.161751069996612	0.390674839061483	0.473931188332412	35		1	0.93987967863273	Drought > Control	Saprotroph	Trichocladium
344	OTU325_Trichoderma	-0.0159415438690215	0.320021628789029	0.00799279075353062	188		1	1.13936669550675	Drought > Control	Saprotroph	Trichoderma
345	OTU427_Trichoderma	0.0159415438690215	0.320021628789029	0.00799279075353062	223		1	1.13936669550675	Control > Drought	Saprotroph	Trichoderma
346	OTU578_Trichoderma	-0.0159415438690215	0.320021628789029	0.00799279075353062	293		1	1.13936669550675	Drought > Control	Saprotroph	Trichoderma
347	OTU162_Trichoderma	0.031708859727338	0.1584558867969	0.0159415438690215	132		1	1.84227904114089	Control > Drought	Saprotroph	Trichoderma
348	OTU152_Doratomyces	0.0620609681322517	0.434696869340864	0.0473057147783568	169		1	0.833106342897695	Control > Drought	Saprotroph	Trichurus
349	OTU102_Arthropsis	0.150416842553099	0.0479676324070155	0.0931094043914815	110		1	3.03722882038735	Control > Drought	Saprotroph	Uncinocarpus
350	OTU37_Zopfiella	-0.0143552929770701	0.908441144191747	0.159198594849254	39		1	0.0960251767428046	Drought > Control	Saprotroph	Zopfiella
351	OTU39_Sordariales	0.114332675478995	0.339976592345625	0.16635838642212	64		1	1.07887850978421	Control > Drought	Saprotroph	Zopfiella
352	OTU613_Tremellales	0	1	0.0159415438690215	337		1	0	Drought > Control	Saprotroph (Yeast)	_
353	OTU68_Cryptococcus	0.0462936522739352	0.491471087728933	0.0550413635579621	62		1	0.710352165684796	Control > Drought	Saprotroph (Yeast)	_
354	OTU311_Ascomycota	-0.120294233717712	0.276535944417135	0.0931094043914815	297		1	1.28541446857675	Drought > Control	Saprotroph (Yeast)	_
355	OTU71_Cryptococcus	-0.684070645734081	0.40140217826256	1.11917170097768	116		1	0.912791415971544	Drought > Control	Saprotroph (Yeast)	_
356	OTU50_Filobasidiaceae	0.687465040069948	0.00141654330459369	2.61012257461956	41		0.665775353159035	6.55953566761586	Control > Drought	Saprotroph (Yeast)	_
357	OTU912_Aureobasidium	0	1	0.0159415438690215	382		1	0	Drought > Control	Saprotroph (Yeast)	Aureobasidium
358	OTU313_Aureobasidium	-0.056034034914328	0.454491532157586	0.194647430853544	235		1	0.788575996654588	Drought > Control	Saprotroph (Yeast)	Aureobasidium
359	OTU33_Aureobasidium	0.00284274976882537	0.988282095179442	2.49541091574286	48		1	0.0117871005510755	Control > Drought	Saprotroph (Yeast)	Aureobasidium
360	OTU434_Auriculibuller	-0.031708859727338	0.1584558867969	0.0159415438690215	308		1	1.84227904114089	Drought > Control	Saprotroph (Yeast)	Auriculibuller
361	OTU1168_Fungi	-0.0159415438690215	0.320021628789029	0.00799279075353062	440		1	1.13936669550675	Drought > Control	Saprotroph (Yeast)	Blastobotrys
362	OTU603_Buckleyzyma	0.0149503414659716	0.856279225298108	0.100603940938406	301		1	0.15515875825316	Control > Drought	Saprotroph (Yeast)	Buckleyzyma
363	OTU199_Buckleyzyma	-0.0291463456595167	0.641464464815309	0.137503523749935	233		1	0.444001490357379	Drought > Control	Saprotroph (Yeast)	Buckleyzyma
364	OTU800_Tremellomycetes	0.0159415438690215	0.320021628789029	0.00799279075353062	469		1	1.13936669550675	Control > Drought	Saprotroph (Yeast)	Bullera
365	OTU649_Bullera	0.0313641709093353	0.314896726458085	0.031708859727338	362		1	1.1555105464259	Control > Drought	Saprotroph (Yeast)	Bullera
366	OTU1097_Bullera	0.0627357553479627	0.044868630998371	0.031708859727338	408		1	3.10401636985927	Control > Drought	Saprotroph (Yeast)	Bullera
367	OTU1054_Bulleromyces	-0.0159415438690215	0.320021628789029	0.00799279075353062	413		1	1.13936669550675	Drought > Control	Saprotroph (Yeast)	Bulleromyces
368	OTU510_Candida	0.015430040569606	0.841726774497894	0.0550413635579621	373		1	0.172299813245711	Control > Drought	Saprotroph (Yeast)	Candida
369	OTU1169_Fungi	-0.0159415438690215	0.320021628789029	0.00799279075353062	472		1	1.13936669550675	Drought > Control	Saprotroph (Yeast)	Capronia
370	OTU295_Fungi	0.0159415438690215	0.320021628789029	0.00799279075353062	219		1	1.13936669550675	Control > Drought	Saprotroph (Yeast)	Chrysozyma
371	OTU908_Clavispora	0.031708859727338	0.1584558867969	0.0159415438690215	412		1	1.84227904114089	Control > Drought	Saprotroph (Yeast)	Clavispora
372	OTU796_Cryptococcus	-0.031708859727338	0.320021628789029	0.0159415438690215	460		1	1.13936669550675	Drought > Control	Saprotroph (Yeast)	Cryptococcus
373	OTU646_Cryptococcus	0.0157673158583166	0.563046717645364	0.0238467419543677	385		1	0.574392674453175	Control > Drought	Saprotroph (Yeast)	Cryptococcus
374	OTU366_Cryptococcus	0.0313641709093353	0.314896726458085	0.031708859727338	292		1	1.1555105464259	Control > Drought	Saprotroph (Yeast)	Cryptococcus
375	OTU496_Cryptococcus	0.0467942114789412	0.176112313396078	0.0395283641866373	327		1	1.73663334317558	Control > Drought	Saprotroph (Yeast)	Cryptococcus
376	OTU896_Cryptococcus	0.0931094043914815	0.0573339719705753	0.0473057147783568	250		1	2.85886195187717	Control > Drought	Saprotroph (Yeast)	Cryptococcus
377	OTU211_Cryptococcus	-0.0683869749802501	0.513130700513939	0.22924609237751	220		1	0.667224689431183	Drought > Control	Saprotroph (Yeast)	Cryptococcus
378	OTU124_Cryptococcus	0.368781908317971	0.000793537123114043	0.390789953032167	182		0.373755984986714	7.13901023507949	Control > Drought	Saprotroph (Yeast)	Cryptococcus
379	OTU43_Cryptococcus	1.06054154193505	0.0486482418171341	0.84799690655495	114		1	3.02313961042487	Control > Drought	Saprotroph (Yeast)	Cryptococcus
380	OTU24_Cryptococcus	0.363812175923671	0.0620436704178442	3.29768054864069	32		1	2.77991678030511	Control > Drought	Saprotroph (Yeast)	Cryptococcus
381	OTU810_Curvibasidium	-0.0159415438690215	0.320021628789029	0.00799279075353062	433		1	1.13936669550675	Drought > Control	Saprotroph (Yeast)	Curvibasidium
382	OTU780_Cutaneotrichosporon	-0.031708859727338	0.1584558867969	0.0159415438690215	416		1	1.84227904114089	Drought > Control	Saprotroph (Yeast)	Cutaneotrichosporon
383	OTU572_Cystobasidium	0.0159415438690215	0.320021628789029	0.00799279075353062	317		1	1.13936669550675	Control > Drought	Saprotroph (Yeast)	Cystobasidium
384	OTU573_Fungi	0	1	0.0159415438690215	353		1	0	Drought > Control	Saprotroph (Yeast)	Cystobasidium
385	OTU430_Basidiomycota	-0.134649526694782	0.0457433279360318	0.100603940938406	318		1	3.08470933535971	Drought > Control	Saprotroph (Yeast)	Cystobasidium
386	OTU282_Cystofilobasidium	0.0717906830680101	0.315833564746609	0.159198594849254	252		1	1.15253989798699	Control > Drought	Saprotroph (Yeast)	Cystofilobasidium
387	OTU145_Cryptococcus	-0.0957589828054307	0.280947969499879	0.22924609237751	196		1	1.26958578871512	Drought > Control	Saprotroph (Yeast)	Cystofilobasidium
388	OTU1112_Debaryomyces	0.0159415438690215	0.320021628789029	0.00799279075353062	422		1	1.13936669550675	Control > Drought	Saprotroph (Yeast)	Debaryomyces
389	OTU688_Dioszegia	-0.0155968550510188	0.763285810752557	0.0395283641866373	376		1	0.270122729696027	Drought > Control	Saprotroph (Yeast)	Dioszegia
390	OTU655_Erythrobasidium	0	1	0.0473057147783568	324		1	0	Drought > Control	Saprotroph (Yeast)	Erythrobasidium
391	OTU348_Exophiala	-0.0159415438690215	0.320021628789029	0.00799279075353062	273		1	1.13936669550675	Drought > Control	Saprotroph (Yeast)	Exophiala
392	OTU472_Filobasidium	0.0627357553479627	0.044868630998371	0.031708859727338	319		1	3.10401636985927	Control > Drought	Saprotroph (Yeast)	Filobasidium
393	OTU290_Filobasidium	-0.0306967972229164	0.472288622022666	0.0627357553479627	266		1	0.750164992942627	Drought > Control	Saprotroph (Yeast)	Filobasidium
394	OTU278_Filobasidium	0.260960077595935	0.0767165286427195	0.502500340529183	138		1	2.56763809652762	Control > Drought	Saprotroph (Yeast)	Filobasidium
395	OTU10_Filobasidium	0.773647392150297	0.000158212797147204	4.00150202516523	17		0.0746764402534802	8.75156961369496	Control > Drought	Saprotroph (Yeast)	Filobasidium
396	OTU410_Hannaella	0.031708859727338	0.1584558867969	0.0159415438690215	300		1	1.84227904114089	Control > Drought	Saprotroph (Yeast)	Hannaella
397	OTU181_Holtermanniella	0.0506260730699678	0.63290650362696	0.341036917835067	203		1	0.457432571338111	Control > Drought	Saprotroph (Yeast)	Holtermanniella
398	OTU454_Hormonema	0.0306967972229164	0.654260906664972	0.0627357553479627	289		1	0.424249067225587	Control > Drought	Saprotroph (Yeast)	Hormonema
399	OTU409_Kodamaea	-0.0159415438690215	0.320021628789029	0.00799279075353062	342		1	1.13936669550675	Drought > Control	Saprotroph (Yeast)	Kodamaea
400	OTU1246_Kwoniella	0.0159415438690215	0.320021628789029	0.00799279075353062	450		1	1.13936669550675	Control > Drought	Saprotroph (Yeast)	Kwoniella
401	OTU1067_Fungi	-0.0921182019884314	0.0547667058406547	0.0627357553479627	368		1	2.90467282731839	Drought > Control	Saprotroph (Yeast)	Malassezia
402	OTU439_Meyerozyma	0.0159415438690215	0.320021628789029	0.00799279075353062	305		1	1.13936669550675	Control > Drought	Saprotroph (Yeast)	Meyerozyma
403	OTU238_Cryptococcus	0.25032335408424	0.016374028765987	0.208586621811417	222		1	4.11205881122064	Control > Drought	Saprotroph (Yeast)	Naganishia
404	OTU69_Tremellomycetes	0.282399730700725	0.0636448218159137	0.865698908288409	121		1	2.75443731131935	Control > Drought	Saprotroph (Yeast)	Naganishia
405	OTU135_Naganishia	-0.347923303420307	0.503151411740858	0.959358015502654	152		1	0.686864136801588	Drought > Control	Saprotroph (Yeast)	Naganishia
406	OTU600_Occultifur	-0.0159415438690215	0.320021628789029	0.00799279075353062	397		1	1.13936669550675	Drought > Control	Saprotroph (Yeast)	Occultifur
407	OTU899_Basidiomycota	-0.0159415438690215	0.320021628789029	0.00799279075353062	428		1	1.13936669550675	Drought > Control	Saprotroph (Yeast)	Occultifur
408	OTU254_Tremellales	0.0614005446641433	0.282174488499948	0.0627357553479627	255		1	1.26522964584716	Control > Drought	Saprotroph (Yeast)	Papiliotrema
409	OTU61_Cryptococcus	0.457681836687337	0.00532038206458143	1.56884283535788	84		1	5.23621016155663	Control > Drought	Saprotroph (Yeast)	Papiliotrema
410	OTU595_Phaeococcomyces	0	1	0.0159415438690215	443		1	0	Drought > Control	Saprotroph (Yeast)	Phaeococcomyces
411	OTU1208_Fungi	-0.031708859727338	0.320021628789029	0.0159415438690215	464		1	1.13936669550675	Drought > Control	Saprotroph (Yeast)	Phaeococcomyces
412	OTU1187_Ascomycota	-0.0473057147783568	0.181171846951026	0.0238467419543677	455		1	1.70830926747188	Drought > Control	Saprotroph (Yeast)	Phaeococcomyces
413	OTU749_Fungi	0	1	0.0627357553479627	354		1	0	Drought > Control	Saprotroph (Yeast)	Phaeococcomyces
414	OTU88_Pseudozyma	-1.09297601295864	0.0177215465672992	2.55663377766266	88		1	4.03297405954942	Drought > Control	Saprotroph (Yeast)	Pseudozyma
415	OTU546_Rhodosporidiobolus	0.0159415438690215	0.320021628789029	0.00799279075353062	372		1	1.13936669550675	Control > Drought	Saprotroph (Yeast)	Rhodosporidiobolus
416	OTU394_Rhodotorula	0.0473057147783568	0.0832448310000023	0.0238467419543677	366		1	2.48596924213932	Control > Drought	Saprotroph (Yeast)	Rhodotorula
417	OTU280_Rhodotorula	0.758991900496205	0.304488857907912	0.444784842672896	274		1	1.1891207839371	Control > Drought	Saprotroph (Yeast)	Rhodotorula
418	OTU90_Rhodotorula	0.34866447735949	0.0731558404375921	0.811927651847428	126		1	2.61516331276756	Control > Drought	Saprotroph (Yeast)	Rhodotorula
419	OTU440_Saitozyma	0	1	0.0159415438690215	359		1	0	Drought > Control	Saprotroph (Yeast)	Saitozyma
420	OTU909_Basidiomycota	0.031708859727338	0.1584558867969	0.0159415438690215	370		1	1.84227904114089	Control > Drought	Saprotroph (Yeast)	Sampaiozyma
421	OTU139_Sporidiobolus	-0.0804899178603678	0.530631867733365	0.479690457621097	170		1	0.633686779275448	Drought > Control	Saprotroph (Yeast)	Sporidiobolus
422	OTU256_Sporidiobolales	0.0780025120012732	0.0957701534522332	0.0395283641866373	276		1	2.34580419315029	Control > Drought	Saprotroph (Yeast)	Sporobolomyces
423	OTU539_Sporobolomyces.	0.105933444749065	0.287607604364429	0.276331228447252	211		1	1.24615821271835	Control > Drought	Saprotroph (Yeast)	Sporobolomyces
424	OTU26_Sporobolomyces	0.0226531844151807	0.91817390243513	3.50108523983614	29		1	0.0853684700985736	Control > Drought	Saprotroph (Yeast)	Sporobolomyces
425	OTU14_Symmetrospora	-0.0549833552734044	0.820887608294311	3.17614543934285	31		1	0.19736907501008	Drought > Control	Saprotroph (Yeast)	Symmetrospora
426	OTU959_Tilletiopsis	-0.0313641709093353	0.314896726458085	0.031708859727338	384		1	1.1555105464259	Drought > Control	Saprotroph (Yeast)	Tilletiopsis
427	OTU668_Cystofilobasidiales	-0.0155968550510188	0.65235170963625	0.0395283641866373	310		1	0.427171430539163	Drought > Control	Saprotroph (Yeast)	Udeniomyces
428	OTU1028_Wickerhamomyces	0.0159415438690215	0.320021628789029	0.00799279075353062	424		1	1.13936669550675	Control > Drought	Saprotroph (Yeast)	Wickerhamomyces
429	OTU488_Chytridiomycota	0.0159415438690215	0.320021628789029	0.00799279075353062	244		1	1.13936669550675	Control > Drought	Others	_
430	OTU720_Fungi	-0.0159415438690215	0.320021628789029	0.00799279075353062	361		1	1.13936669550675	Drought > Control	Others	_
431	OTU733_Fungi	-0.0159415438690215	0.320021628789029	0.00799279075353062	426		1	1.13936669550675	Drought > Control	Others	_
432	OTU80_Chytridiomycota	-0.0159415438690215	0.320021628789029	0.00799279075353062	119		1	1.13936669550675	Drought > Control	Others	_
433	OTU812_Fungi	-0.0159415438690215	0.320021628789029	0.00799279075353062	458		1	1.13936669550675	Drought > Control	Others	_
434	OTU818_Fungi	0.0159415438690215	0.320021628789029	0.00799279075353062	410		1	1.13936669550675	Control > Drought	Others	_
435	OTU819_Fungi	0.0159415438690215	0.320021628789029	0.00799279075353062	389		1	1.13936669550675	Control > Drought	Others	_
436	OTU930_Ascomycota	0.0159415438690215	0.320021628789029	0.00799279075353062	456		1	1.13936669550675	Control > Drought	Others	_
437	OTU120_Fungi	0	1	0.0159415438690215	171		1	0	Drought > Control	Others	_
438	OTU1011_Helotiales	0.0157673158583166	0.563046717645364	0.0238467419543677	432		1	0.574392674453175	Control > Drought	Others	_
439	OTU312_Ascomycota	-0.0473057147783568	0.181171846951026	0.0238467419543677	254		1	1.70830926747188	Drought > Control	Others	_
440	OTU365_Fungi	-0.0313641709093353	0.314896726458085	0.031708859727338	280		1	1.1555105464259	Drought > Control	Others	_
441	OTU197_Fungi	-0.103622631074157	0.116799143153543	0.115477217419936	93		1	2.1472995446291	Drought > Control	Others	_
442	OTU119_Amanita	-0.134649526694782	0.264467126588549	0.100603940938406	261		1	1.33003832051727	Drought > Control	Others	Amanita
443	OTU264_Acremonium	-0.0159415438690215	0.320021628789029	0.00799279075353062	205		1	1.13936669550675	Drought > Control	Others	Beauveria
444	OTU212_Sordariomycetes	-0.231325546106456	0.133295294488131	0.15200309344505	118		1	2.0151883525846	Drought > Control	Others	Beauveria
445	OTU729_Chaetosphaeronema	-0.0473057147783568	0.181171846951026	0.0238467419543677	395		1	1.70830926747188	Drought > Control	Others	Chaetosphaeronema
446	OTU714_Cosmospora	-0.0159415438690215	0.320021628789029	0.00799279075353062	294		1	1.13936669550675	Drought > Control	Others	Cosmospora
447	OTU1287_Heydenia	-0.0159415438690215	0.320021628789029	0.00799279075353062	451		1	1.13936669550675	Drought > Control	Others	Heydenia
448	OTU809_Lecanicillium	-0.0159415438690215	0.320021628789029	0.00799279075353062	435		1	1.13936669550675	Drought > Control	Others	Lecanicillium
449	OTU75_Cantharellales	-0.0159415438690215	0.320021628789029	0.00799279075353062	102		1	1.13936669550675	Drought > Control	Others	Minimedusa
450	OTU236_Chaetomiaceae	-0.0473057147783568	0.320021628789029	0.0238467419543677	204		1	1.13936669550675	Drought > Control	Others	Myceliophthora
451	OTU903_Neocatenulostroma	-0.0159415438690215	0.320021628789029	0.00799279075353062	388		1	1.13936669550675	Drought > Control	Others	Neocatenulostroma
452	OTU779_Fungi	-0.0313641709093353	0.528419382057082	0.031708859727338	454		1	0.637865026353615	Drought > Control	Others	Neodevriesia
453	OTU1078_Oedocephalum	0.0159415438690215	0.320021628789029	0.00799279075353062	403		1	1.13936669550675	Control > Drought	Others	Oedocephalum
454	OTU220_Gibberella	0.015430040569606	0.701781381983131	0.0550413635579621	175		1	0.354133345134578	Control > Drought	Others	Ophiocordyceps
455	OTU801_Paraphoma	-0.0159415438690215	0.320021628789029	0.00799279075353062	407		1	1.13936669550675	Drought > Control	Others	Paraphoma
456	OTU1249_Dothideomycetes	0	1	0.0159415438690215	446		1	0	Drought > Control	Others	Perusta
457	OTU648_Phaeotheca	-0.0627357553479628	0.320021628789029	0.031708859727338	452		1	1.13936669550675	Drought > Control	Others	Phaeotheca
458	OTU228_Ascomycota	-0.0157673158583165	0.655460062740624	0.0238467419543677	200		1	0.422417904040842	Drought > Control	Others	Poaceascoma
459	OTU771_Pseudocamarosporium	0.0155968550510189	0.704631727136928	0.0395283641866373	387		1	0.350079985509523	Control > Drought	Others	Pseudocamarosporium
460	OTU85_Pseudogymnoascus	-0.0149503414659714	0.890552507452379	0.100603940938406	82		1	0.115913213979074	Drought > Control	Others	Pseudogymnoascus
461	OTU336_Pulvinula	-0.0159415438690215	0.320021628789029	0.00799279075353062	275		1	1.13936669550675	Drought > Control	Others	Pulvinula
462	OTU778_Ramalina	0.031708859727338	0.320021628789029	0.0159415438690215	468		1	1.13936669550675	Control > Drought	Others	Ramalina
463	OTU697_Sarcinomyces	-0.0780025120012732	0.0957701534522332	0.0395283641866373	380		1	2.34580419315029	Drought > Control	Others	Sarcinomyces
464	OTU802_Fungi	-0.0467942114789413	0.255301497856108	0.0395283641866373	442		1	1.36531008770879	Drought > Control	Others	Saxophila
465	OTU1099_Septoriella	-0.031708859727338	0.1584558867969	0.0159415438690215	404		1	1.84227904114089	Drought > Control	Others	Septoriella
466	OTU420_Dothideomycetes	-0.0732489820306386	0.282609965056125	0.130198723126702	279		1	1.26368754730059	Drought > Control	Others	Septoriella
467	OTU949_Alternaria	-0.0159415438690215	0.320021628789029	0.00799279075353062	288		1	1.13936669550675	Drought > Control	Others	Setophoma
468	OTU535_Pezizaceae	0	1	0.0159415438690215	206		1	0	Drought > Control	Others	Terfezia
469	OTU237_Vermispora	0.0159415438690215	0.320021628789029	0.00799279075353062	245		1	1.13936669550675	Control > Drought	Others	Vermispora
470	OTU255_Vermispora	-0.031708859727338	0.320021628789029	0.0159415438690215	232		1	1.13936669550675	Drought > Control	Others	Vermispora
471	OTU151_Vermispora	-0.0627357553479628	0.044868630998371	0.031708859727338	149		1	3.10401636985927	Drought > Control	Others	Vermispora
472	OTU208_Dothideomycetes	0.0155968550510189	0.704631727136928	0.0395283641866373	108		1	0.350079985509523	Control > Drought	Others	Wettsteinina
