# Supplementary material for: Fungal community assembly in drought-stressed sorghum shows stochasticity, selection, and universal ecological dynamics
Source: Nat Commun. 2020 Jan 7;11:34. doi: 10.1038/s41467-019-13913-9 (PMC6946711; doi:10.1038/s41467-019-13913-9)
Supplement: Supplementary file 10 — Source Data [file 41467_2019_13913_MOESM10_ESM.zip › SourceData/Fig.3A.Leaf.csv]

	fung.dist	td
1	0.35926786936662	0
2	0.371846821672986	0
3	0.35709659511915	0
4	0.548066360724431	0
5	0.545059790103798	0
6	0.76068650981661	1
7	0.757795464159899	1
8	0.719071549035603	1
9	0.568905478772449	1
10	0.49712516139949	1
11	0.770976305231786	1
12	0.510903081080259	2
13	0.520574151402727	2
14	0.55536773921316	2
15	0.811489265749736	2
16	0.802883439222418	2
17	0.696000821449014	2
18	0.780669621052434	3
19	0.508430120343342	3
20	0.57952577049443	3
21	0.758826091011331	3
22	0.559290597378049	3
23	0.546748006406413	3
24	0.81098507440325	4
25	0.517904509868645	4
26	0.555078335990369	4
27	0.775910709059479	4
28	0.492219094993352	4
29	0.551774330356411	4
30	0.493569050205818	5
31	0.488187093270816	5
32	0.446851693780121	5
33	0.491436724042668	5
34	0.529043194394787	5
35	0.822430732049586	5
36	0.706385755700317	6
37	0.595484838807941	6
38	0.720348125946821	6
39	0.52251591292388	6
40	0.670928702763157	6
41	0.727855595769559	6
42	0.794954926453264	7
43	0.777368612377631	7
44	0.675382523375182	7
45	0.766422083370387	7
46	0.726532427358921	7
47	0.754357664175428	7
48	0.770083888810652	8
49	0.739032743914365	8
50	0.790151638090516	8
51	0.771066443791762	8
52	0.789777578023732	8
53	0.788353579140235	8
54	0.726850517553795	9
55	0.758944920206604	9
56	0.779491859669459	9
57	0.802658851611694	9
58	0.769069890988742	9
59	0.808434829356507	9
60	0.691492356766925	10
61	0.764860254536915	10
62	0.801458116281782	10
63	0.79473717194356	10
64	0.810342321428601	10
65	0.814668408060203	10
66	0.788466844050703	11
67	0.801840580414893	11
68	0.792947478692376	11
69	0.817403072890198	11
70	0.824915785693438	11
71	0.802778386092133	11
72	0.809501263599361	12
73	0.804725332288314	12
74	0.81310043247552	12
75	0.825999514435867	12
76	0.784276581488859	12
77	0.779852828487756	12
78	0.803463435300661	13
79	0.781463830325121	13
80	0.804733260946272	13
81	0.830054599126921	13
82	0.804709018184719	13
83	0.801460350654138	13
84	0.786207184897362	14
85	0.817364833699106	14
86	0.795797533867431	14
87	0.719733474949693	14
88	0.806712459004838	14
89	0.804689206592181	14
90	0.800589996478536	15
91	0.785800598466633	15
92	0.80975847871485	15
93	0.787491607934183	15
94	0.811928432259121	15
95	0.744821534634067	15
96	0.820214081239132	16
97	0.820652530328213	16
98	0.816068202109681	16
99	0.810023584067257	16
100	0.792955178840269	16
101	0.830493674090149	16
102	0.368864291875474	0
103	0.315675502124871	0
104	0.608592356806207	0
105	0.62399322850999	0
106	0.775943673881972	1
107	0.757349566617657	1
108	0.738334325007468	1
109	0.568485057912094	1
110	0.453926469045045	1
111	0.754888651236646	1
112	0.488410510686788	2
113	0.459842940486659	2
114	0.497132073329505	2
115	0.823001838239505	2
116	0.818274465335197	2
117	0.710407036947911	2
118	0.773729320456519	3
119	0.516386773816051	3
120	0.552201929329351	3
121	0.764614408141684	3
122	0.476214533975804	3
123	0.561493099882734	3
124	0.860694809964745	4
125	0.508333578181256	4
126	0.513304774999649	4
127	0.782192785470466	4
128	0.463907298587238	4
129	0.475889195918738	4
130	0.45125978339281	5
131	0.49281892498193	5
132	0.466254884876959	5
133	0.480787230995752	5
134	0.52761089421267	5
135	0.845404922722869	5
136	0.723715058569191	6
137	0.628894864649992	6
138	0.749638603828556	6
139	0.441381337459968	6
140	0.676343660739621	6
141	0.769874877664014	6
142	0.816809846397077	7
143	0.794420428964533	7
144	0.691698770154326	7
145	0.764342140270098	7
146	0.71856105008264	7
147	0.761910423939107	7
148	0.806178743074317	8
149	0.748747455819054	8
150	0.812492802645137	8
151	0.783096748154202	8
152	0.812536453208732	8
153	0.811793515441102	8
154	0.73323191678623	9
155	0.776757302572291	9
156	0.812604284565608	9
157	0.82557918540762	9
158	0.7930870457318	9
159	0.83195083926852	9
160	0.730789089562359	10
161	0.794164402898764	10
162	0.820309608452567	10
163	0.818677956129164	10
164	0.820329581527195	10
165	0.831397416229737	10
166	0.811892828529765	11
167	0.811184373322954	11
168	0.805379085325198	11
169	0.83836583600111	11
170	0.822348908796563	11
171	0.827061271539231	11
172	0.838650004140554	12
173	0.823877286660876	12
174	0.810755864139159	12
175	0.842604995830384	12
176	0.803862593410835	12
177	0.817324193673041	12
178	0.811122983041467	13
179	0.786217376610432	13
180	0.824373803531306	13
181	0.830207642281527	13
182	0.82872969632835	13
183	0.83086919930894	13
184	0.782136757678692	14
185	0.833845151743814	14
186	0.796476864200793	14
187	0.713758940566952	14
188	0.839504724744321	14
189	0.816961636216626	14
190	0.820703735629325	15
191	0.798655191391179	15
192	0.833386230534531	15
193	0.810529790640624	15
194	0.828940792083503	15
195	0.780810575857357	15
196	0.827957302664422	16
197	0.828370335668179	16
198	0.835634352712282	16
199	0.831933132226577	16
200	0.836181021356649	16
201	0.830650815635263	16
202	0.393645271368912	0
203	0.592848187175668	0
204	0.616729279410064	0
205	0.731962206910665	1
206	0.762361690206258	1
207	0.700978656787357	1
208	0.546076599184009	1
209	0.47460404798123	1
210	0.721073204568426	1
211	0.479899970281401	2
212	0.455239195603667	2
213	0.506563948757377	2
214	0.77637520440218	2
215	0.818445384182237	2
216	0.674062912777111	2
217	0.729304917926817	3
218	0.489133755441837	3
219	0.589957660910916	3
220	0.744750672579544	3
221	0.479550373714002	3
222	0.525990293190272	3
223	0.851486845308313	4
224	0.500534254325736	4
225	0.520860677924326	4
226	0.778158229751203	4
227	0.465953432255685	4
228	0.490380468457681	4
229	0.446843146236032	5
230	0.431651149626708	5
231	0.443487573994945	5
232	0.498150332111673	5
233	0.516896609749241	5
234	0.821586307978253	5
235	0.735302977954279	6
236	0.607911866183042	6
237	0.697066347572989	6
238	0.486436454164237	6
239	0.644068333564951	6
240	0.749148718263634	6
241	0.786311781291708	7
242	0.749545103592962	7
243	0.655000327318605	7
244	0.760568175312803	7
245	0.711907410681671	7
246	0.75261665185235	7
247	0.777685512007665	8
248	0.735708835375889	8
249	0.785515200808415	8
250	0.75761333033103	8
251	0.774831163837432	8
252	0.783662893236815	8
253	0.710810063982837	9
254	0.747040054089713	9
255	0.788460709662028	9
256	0.796829923872738	9
257	0.765978505415885	9
258	0.801949079154727	9
259	0.692162275880105	10
260	0.778395542107896	10
261	0.812528770196983	10
262	0.789382392702727	10
263	0.785700938378694	10
264	0.804752099168927	10
265	0.783768850768644	11
266	0.8012245240845	11
267	0.784794002845141	11
268	0.791403223992039	11
269	0.822245842038243	11
270	0.788582790328441	11
271	0.810783831510164	12
272	0.793944314205055	12
273	0.811504898728667	12
274	0.815082062832872	12
275	0.797124856065899	12
276	0.789880414700804	12
277	0.789475752170631	13
278	0.776005009981783	13
279	0.793697317214331	13
280	0.80347568934653	13
281	0.783050470500049	13
282	0.806422550599361	13
283	0.777062945338408	14
284	0.801992995758172	14
285	0.771017983945635	14
286	0.713749238012009	14
287	0.786355069147858	14
288	0.790451735910418	14
289	0.807716056077072	15
290	0.781076568128425	15
291	0.82274634751775	15
292	0.779560202169575	15
293	0.805029498621694	15
294	0.750076600231207	15
295	0.795534550524084	16
296	0.795986463865629	16
297	0.803962580497173	16
298	0.811307382988312	16
299	0.798895892395073	16
300	0.820368468554477	16
301	0.543706550041492	0
302	0.568425456617465	0
303	0.745035556251696	1
304	0.760451658725409	1
305	0.710964952849594	1
306	0.560317000939765	1
307	0.449803384182444	1
308	0.713396454295098	1
309	0.473327434508514	2
310	0.478863426510568	2
311	0.521827249630032	2
312	0.816073584410772	2
313	0.807181681665435	2
314	0.69187351671899	2
315	0.765005632806113	3
316	0.541710747690269	3
317	0.565740616530521	3
318	0.752379256140686	3
319	0.501476655520386	3
320	0.516339861064303	3
321	0.844293425762257	4
322	0.509895279430206	4
323	0.54425862280494	4
324	0.769662133358829	4
325	0.43861432578026	4
326	0.499639727494795	4
327	0.475463239903649	5
328	0.440219605044117	5
329	0.476106678664126	5
330	0.486452768750736	5
331	0.547185622340592	5
332	0.836926718979866	5
333	0.720761083770444	6
334	0.638443782757685	6
335	0.747533804585132	6
336	0.444588179610986	6
337	0.657877271258564	6
338	0.759096898507509	6
339	0.791554957455888	7
340	0.781911486622676	7
341	0.667580598237627	7
342	0.757506500608134	7
343	0.708190001238686	7
344	0.764855945431114	7
345	0.805886800718628	8
346	0.758225896399027	8
347	0.801242808207194	8
348	0.770603568743609	8
349	0.801073237965821	8
350	0.799960557128995	8
351	0.718762118860154	9
352	0.769179340992771	9
353	0.801429067789122	9
354	0.802803821811564	9
355	0.780448028140484	9
356	0.808699724957104	9
357	0.734597379660581	10
358	0.793497268318507	10
359	0.808575775871743	10
360	0.806776678217	10
361	0.812391188062988	10
362	0.820017127107204	10
363	0.800069716219262	11
364	0.80409479732055	11
365	0.797936941008309	11
366	0.826890248637836	11
367	0.827713915920486	11
368	0.815222906773789	11
369	0.827205485914377	12
370	0.812045548426771	12
371	0.803591215270645	12
372	0.831588768747582	12
373	0.791230638322167	12
374	0.804795317331812	12
375	0.803637811057903	13
376	0.789188973528925	13
377	0.812247216946147	13
378	0.835753334828882	13
379	0.817068602422966	13
380	0.823019344487111	13
381	0.78602442941499	14
382	0.834559974834867	14
383	0.79581057032565	14
384	0.726748169926721	14
385	0.815911027613297	14
386	0.804882999489737	14
387	0.812232737729105	15
388	0.790772438234181	15
389	0.83828605705691	15
390	0.80178320485455	15
391	0.829451919980711	15
392	0.771494654174625	15
393	0.82847316851353	16
394	0.815776558954276	16
395	0.823858093786883	16
396	0.819743584574448	16
397	0.841100515876064	16
398	0.82243032456294	16
399	0.455448864693162	0
400	0.593679230633714	1
401	0.693315168308569	1
402	0.662972146797036	1
403	0.668222077207729	1
404	0.721234355441428	1
405	0.688666092758835	1
406	0.765039163958096	2
407	0.714077389523682	2
408	0.736374501675013	2
409	0.675453071417355	2
410	0.707999135399992	2
411	0.712690927300818	2
412	0.672400704726211	3
413	0.744102958965495	3
414	0.780620288824002	3
415	0.694078176701781	3
416	0.792201999871984	3
417	0.724092536158733	3
418	0.791143721371988	4
419	0.717111860050257	4
420	0.812931777353125	4
421	0.690938346877204	4
422	0.768165277722355	4
423	0.754075997093277	4
424	0.721731068561811	5
425	0.712980743891425	5
426	0.731064489389479	5
427	0.744286017146012	5
428	0.765590097377066	5
429	0.823811983243751	5
430	0.773971067401775	6
431	0.744505371200669	6
432	0.7456799072265	6
433	0.725427119622953	6
434	0.711098517596992	6
435	0.73023669692732	6
436	0.776460285014141	7
437	0.755440971012998	7
438	0.684140697929169	7
439	0.735349889706064	7
440	0.719545465817055	7
441	0.753734084080024	7
442	0.78106808592272	8
443	0.786344024847657	8
444	0.790488158480195	8
445	0.765519539650316	8
446	0.771653458554062	8
447	0.750582107364148	8
448	0.729387319569175	9
449	0.795117922495061	9
450	0.772451946919635	9
451	0.761397966321042	9
452	0.7651375820029	9
453	0.766863562287927	9
454	0.768186228149962	10
455	0.75068242460313	10
456	0.770554508480491	10
457	0.773813272070475	10
458	0.77703354540552	10
459	0.785922872491055	10
460	0.74704065445853	11
461	0.80708979213236	11
462	0.822705924589149	11
463	0.78820287725446	11
464	0.81463054784661	11
465	0.770093344031645	11
466	0.799362396248496	12
467	0.79032737862425	12
468	0.814840556026743	12
469	0.799504212409531	12
470	0.782540337583723	12
471	0.759352500340235	12
472	0.80053597061068	13
473	0.793548291519008	13
474	0.783725315070297	13
475	0.804243851137634	13
476	0.793709158654945	13
477	0.800311113811349	13
478	0.802604794916752	14
479	0.776048539076932	14
480	0.791132389901288	14
481	0.784067745175651	14
482	0.781528693901286	14
483	0.764849981286445	14
484	0.801822446517337	15
485	0.80227331814555	15
486	0.794618561992357	15
487	0.789499133475315	15
488	0.796490522380687	15
489	0.760339727023309	15
490	0.773481931020408	16
491	0.763898598164997	16
492	0.800924868192009	16
493	0.79947700755482	16
494	0.783425206780588	16
495	0.807439221377819	16
496	0.761242894192383	1
497	0.769521179461321	1
498	0.741626337145641	1
499	0.739521989440171	1
500	0.776657584737538	1
501	0.779805732441891	1
502	0.73719210055477	2
503	0.724167643661456	2
504	0.735725122960709	2
505	0.771362266694623	2
506	0.779812725153124	2
507	0.75726313529432	2
508	0.761217042956905	3
509	0.757531627766527	3
510	0.788422171619883	3
511	0.823654319198301	3
512	0.78750995119492	3
513	0.767775528116755	3
514	0.854837496338029	4
515	0.814643277503167	4
516	0.771485601060388	4
517	0.762759750146573	4
518	0.758377791165432	4
519	0.750149641426209	4
520	0.755195508581678	5
521	0.772587680299925	5
522	0.772771217897449	5
523	0.788478305765441	5
524	0.776557557005147	5
525	0.817017854153568	5
526	0.806893151521256	6
527	0.738410538356318	6
528	0.806434162773904	6
529	0.742940265630283	6
530	0.772889237693804	6
531	0.752789301511225	6
532	0.789082891973594	7
533	0.755919098847961	7
534	0.774730928544841	7
535	0.798941586224224	7
536	0.766588944042729	7
537	0.81824831353569	7
538	0.78567367911884	8
539	0.74324897822969	8
540	0.805975872868251	8
541	0.757120466270661	8
542	0.795410216449723	8
543	0.778948847221689	8
544	0.794603620032863	9
545	0.812198238465352	9
546	0.818577126667013	9
547	0.797479502942914	9
548	0.784026930996533	9
549	0.819896427359517	9
550	0.793514387485688	10
551	0.797704530389354	10
552	0.819748288291924	10
553	0.817592242177616	10
554	0.804624014872784	10
555	0.773499009004268	10
556	0.779101283050058	11
557	0.796863486627838	11
558	0.821945537909816	11
559	0.796292202018876	11
560	0.820289846002381	11
561	0.797227017847873	11
562	0.812526981035082	12
563	0.799833387972956	12
564	0.805090344970197	12
565	0.806575817827294	12
566	0.782282197622573	12
567	0.783125409444702	12
568	0.76559059190324	13
569	0.790403607058775	13
570	0.793029509088721	13
571	0.823791983485277	13
572	0.815335384681531	13
573	0.811315328185684	13
574	0.806717783716794	14
575	0.821439476144127	14
576	0.804209944246982	14
577	0.811870992798362	14
578	0.813841646796827	14
579	0.799785169574318	14
580	0.787227906087985	15
581	0.831933515229764	15
582	0.813136988715273	15
583	0.79038356208486	15
584	0.815635976654795	15
585	0.774137386069277	15
586	0.795687992837254	16
587	0.779232658728958	16
588	0.791699176391844	16
589	0.785393501920487	16
590	0.783832872920385	16
591	0.783186487585825	16
592	0.550755221544846	0
593	0.606580715820357	0
594	0.651979623397207	0
595	0.797419764455986	0
596	0.556424666690037	0
597	0.751394106656655	1
598	0.748941945826383	1
599	0.683408095149459	1
600	0.610295284205552	1
601	0.619140903537256	1
602	0.624139938592258	1
603	0.599814468840769	2
604	0.776298668404554	2
605	0.806748764639172	2
606	0.626791567394951	2
607	0.77011307076932	2
608	0.759674555626988	2
609	0.829886134650201	3
610	0.691967892808352	3
611	0.805392893165382	3
612	0.613958623572072	3
613	0.760090598085094	3
614	0.761656317991506	3
615	0.758908887484357	4
616	0.678045615278483	4
617	0.736597701971958	4
618	0.735212844913006	4
619	0.731531602021034	4
620	0.800848352828051	4
621	0.805700508377079	5
622	0.75103751900773	5
623	0.717160640688343	5
624	0.732579354186696	5
625	0.685989942390906	5
626	0.669550797621866	5
627	0.631594188169718	6
628	0.646195193975363	6
629	0.551075380015251	6
630	0.647539102800244	6
631	0.653683988720428	6
632	0.633970026537475	6
633	0.625538070636377	7
634	0.640469331854333	7
635	0.665764244021841	7
636	0.6320091909723	7
637	0.661634079757293	7
638	0.613644090143436	7
639	0.606482758159445	8
640	0.683199613474563	8
641	0.651631780067244	8
642	0.639431752781093	8
643	0.62371544003428	8
644	0.661054883636279	8
645	0.686970938820914	9
646	0.716864244787187	9
647	0.665682068873602	9
648	0.651048734204375	9
649	0.67986553237317	9
650	0.678069040405287	9
651	0.65802127460374	10
652	0.698223714770567	10
653	0.692231403170759	10
654	0.663984304186568	10
655	0.7071494045929	10
656	0.659090235714024	10
657	0.727830566440389	11
658	0.658224345273214	11
659	0.694883174957968	11
660	0.686540917728858	11
661	0.673024657687012	11
662	0.675127761327693	11
663	0.668932837998665	12
664	0.669123380809166	12
665	0.66416716030372	12
666	0.675023120561921	12
667	0.668730734796254	12
668	0.695094944281631	12
669	0.6813267574112	13
670	0.679078138012822	13
671	0.64572888513327	13
672	0.698643079302023	13
673	0.642583241153943	13
674	0.644187387637144	13
675	0.668656131729195	14
676	0.686184634754791	14
677	0.706222696611509	14
678	0.67219219413804	14
679	0.65846846015134	14
680	0.659630536217916	14
681	0.680522730725351	15
682	0.656866417441974	15
683	0.660832671013525	15
684	0.673605947656289	15
685	0.641925471588625	15
686	0.694280371843955	15
687	0.467726549389492	0
688	0.60557495541022	0
689	0.759601131276825	0
690	0.458693164093226	0
691	0.688534521146585	1
692	0.676538477281907	1
693	0.562662840242268	1
694	0.520571116355135	1
695	0.518944143879089	1
696	0.487459562951141	1
697	0.570997645894972	2
698	0.741812688771989	2
699	0.757680221225567	2
700	0.536165417523716	2
701	0.724924356958943	2
702	0.755960530358732	2
703	0.794070213657687	3
704	0.697284195434819	3
705	0.800431276740126	3
706	0.536635305805826	3
707	0.741423532643728	3
708	0.72896345403382	3
709	0.755777548680697	4
710	0.643128375979227	4
711	0.747687337554805	4
712	0.69009579607179	4
713	0.662532449535138	4
714	0.727754445375511	4
715	0.769215331118164	5
716	0.669986791871236	5
717	0.661874319072774	5
718	0.663525090090355	5
719	0.59862911741037	5
720	0.57285248662437	5
721	0.49291131704406	6
722	0.540245097910944	6
723	0.508105817194153	6
724	0.588419642794899	6
725	0.60880310056683	6
726	0.564939456544213	6
727	0.567248725665182	7
728	0.584764928005622	7
729	0.574130571587779	7
730	0.572536833412759	7
731	0.580477423487748	7
732	0.560149950437418	7
733	0.538303078355406	8
734	0.576448696809988	8
735	0.645062478114646	8
736	0.561035839142246	8
737	0.547235386243009	8
738	0.571510780721035	8
739	0.600402118020319	9
740	0.616912573946136	9
741	0.58459955795263	9
742	0.579707726563945	9
743	0.628635182599999	9
744	0.572861494364431	9
745	0.564618983800505	10
746	0.635475114939009	10
747	0.627363594620723	10
748	0.562471992331291	10
749	0.638325297915627	10
750	0.583238177066875	10
751	0.641634740730808	11
752	0.589768075771241	11
753	0.606920028749085	11
754	0.609408468821165	11
755	0.59216453735261	11
756	0.629456937237637	11
757	0.611484197271375	12
758	0.606965403713831	12
759	0.593643141582275	12
760	0.60990015565846	12
761	0.62563883817395	12
762	0.591589573705849	12
763	0.600445663929266	13
764	0.613024824990327	13
765	0.606469111390448	13
766	0.609610978444257	13
767	0.598146200157864	13
768	0.594236660765068	13
769	0.619033050336603	14
770	0.605306249471376	14
771	0.659147268403516	14
772	0.619419223130008	14
773	0.619361134469897	14
774	0.574216326812817	14
775	0.596534264388223	15
776	0.583780294423015	15
777	0.602496418795006	15
778	0.586344099691071	15
779	0.621881414268281	15
780	0.596683048483597	15
781	0.569139294423734	0
782	0.762894582138916	0
783	0.519756603829581	0
784	0.692087190284701	1
785	0.692556192690561	1
786	0.634326534408408	1
787	0.548568698183986	1
788	0.585288394179971	1
789	0.558818852232042	1
790	0.647259183663345	2
791	0.722694555762471	2
792	0.763859334781131	2
793	0.587619208442924	2
794	0.722643113886709	2
795	0.715330882191124	2
796	0.804326713942813	3
797	0.705915469064336	3
798	0.782892319344275	3
799	0.604169736374201	3
800	0.701179276868279	3
801	0.698205617966194	3
802	0.708179205290089	4
803	0.68177067766025	4
804	0.703559629608252	4
805	0.747584286870228	4
806	0.637651885349204	4
807	0.758042786717504	4
808	0.773128521117484	5
809	0.689260647718308	5
810	0.688328548003286	5
811	0.688428764854864	5
812	0.65346904774769	5
813	0.614369347751104	5
814	0.62696098291461	6
815	0.605692811736235	6
816	0.563863697703068	6
817	0.639297513621819	6
818	0.639768742942776	6
819	0.654095256290609	6
820	0.664601615729011	7
821	0.614563997619153	7
822	0.64499433530123	7
823	0.596106357286054	7
824	0.644034075317512	7
825	0.614884266664474	7
826	0.600653093328929	8
827	0.635011009887051	8
828	0.667183194292633	8
829	0.612492050795087	8
830	0.606479200042354	8
831	0.630223683427008	8
832	0.624161424250206	9
833	0.639157256439709	9
834	0.652320023443777	9
835	0.645701706613204	9
836	0.637170198293343	9
837	0.635194468371727	9
838	0.589371969232755	10
839	0.664107259844648	10
840	0.657074842346651	10
841	0.617695575014162	10
842	0.66248447073718	10
843	0.660017374908944	10
844	0.665001903957705	11
845	0.652117450511292	11
846	0.642221222060608	11
847	0.674855556257042	11
848	0.623431851080437	11
849	0.641557329499243	11
850	0.641313327282723	12
851	0.645883723416742	12
852	0.655202453945855	12
853	0.66481437762485	12
854	0.669746109912389	12
855	0.650068763902633	12
856	0.670212902711154	13
857	0.665168235527696	13
858	0.650631341845583	13
859	0.657748268130585	13
860	0.638252466447038	13
861	0.651645900199294	13
862	0.653813795199975	14
863	0.665011582584043	14
864	0.697689332914527	14
865	0.670827754940247	14
866	0.665468642076501	14
867	0.624388421373856	14
868	0.666926829338679	15
869	0.641854964192431	15
870	0.641542369825609	15
871	0.635992822409059	15
872	0.660636582843746	15
873	0.645979286243786	15
874	0.53254948051425	0
875	0.621660041563252	0
876	0.573412927460779	1
877	0.503057436782646	1
878	0.534443120494066	1
879	0.64299292226478	1
880	0.67630775096349	1
881	0.572712395857928	1
882	0.672495369573257	2
883	0.547461708381079	2
884	0.576038733579155	2
885	0.613203142026491	2
886	0.544934256857367	2
887	0.546730946313975	2
888	0.801236598278859	3
889	0.52837404113435	3
890	0.655047978494228	3
891	0.580864758585552	3
892	0.532670107155296	3
893	0.561333153508671	3
894	0.494689026785431	4
895	0.473448164095273	4
896	0.582599250923299	4
897	0.529133244385334	4
898	0.533911656183434	4
899	0.756234401650152	4
900	0.694139426078353	5
901	0.583382076589516	5
902	0.621612697129343	5
903	0.516191821970102	5
904	0.61366723546457	5
905	0.636634500077389	5
906	0.64151363053181	6
907	0.624118964672972	6
908	0.521054607035141	6
909	0.6668722728503	6
910	0.595268374426691	6
911	0.629676329637822	6
912	0.636733645467387	7
913	0.612589949445315	7
914	0.634510342159422	7
915	0.637483124644876	7
916	0.645950174205933	7
917	0.631665749861373	7
918	0.590745449636753	8
919	0.632110847663637	8
920	0.671690392585048	8
921	0.653759559043179	8
922	0.619727507416868	8
923	0.685364065913461	8
924	0.648236764834424	9
925	0.634175140267161	9
926	0.663899541513708	9
927	0.646282096702441	9
928	0.671205226361261	9
929	0.682648969440702	9
930	0.639695253669469	10
931	0.68437837099111	10
932	0.666958128211548	10
933	0.662843896593866	10
934	0.708278423328276	10
935	0.66286268073809	10
936	0.683330353846863	11
937	0.684067854285381	11
938	0.701031375781676	11
939	0.686904271721007	11
940	0.652892802096442	11
941	0.678393444864586	11
942	0.684035646045634	12
943	0.684777921050161	12
944	0.662289329373829	12
945	0.682355910031208	12
946	0.667575371095186	12
947	0.666119363627766	12
948	0.662252386113639	13
949	0.685930689808902	13
950	0.665908514714553	13
951	0.595554124757334	13
952	0.6780608800553	13
953	0.660321499135651	13
954	0.685081504589478	14
955	0.666289699117796	14
956	0.700573468909452	14
957	0.659186750748653	14
958	0.681716428451089	14
959	0.634728790383339	14
960	0.674242030311146	15
961	0.674262842584133	15
962	0.688724765297588	15
963	0.68117755985321	15
964	0.664970467093764	15
965	0.705806962778052	15
966	0.731814488466988	0
967	0.48200042576843	1
968	0.414886356083766	1
969	0.500514383597986	1
970	0.780199726392525	1
971	0.821411946412652	1
972	0.687140629260633	1
973	0.775925827834987	2
974	0.531936787883149	2
975	0.544155865612279	2
976	0.743693200015627	2
977	0.507551623907744	2
978	0.5525775870177	2
979	0.83543671978432	3
980	0.495614403324098	3
981	0.529441592157805	3
982	0.766913588629718	3
983	0.428042162558063	3
984	0.448650811055941	3
985	0.439269254028162	4
986	0.47082646672541	4
987	0.462696485359845	4
988	0.48976664791757	4
989	0.529299784701216	4
990	0.832636250201245	4
991	0.72135348234376	5
992	0.621930441801412	5
993	0.713141908776836	5
994	0.414338012726431	5
995	0.684652376402159	5
996	0.76074347037798	5
997	0.789566733228402	6
998	0.760994310277665	6
999	0.666060984736303	6
1000	0.721814416101457	6
1001	0.715009357982874	6
1002	0.753514226576803	6
1003	0.775477597910758	7
1004	0.724420246735408	7
1005	0.74691269495499	7
1006	0.769754046923152	7
1007	0.747352748058576	7
1008	0.775332914156754	7
1009	0.68982161589046	8
1010	0.72090055702843	8
1011	0.787505250026764	8
1012	0.776764117875462	8
1013	0.756428942260543	8
1014	0.781621496399867	8
1015	0.727588827770178	9
1016	0.744006566049459	9
1017	0.773730655555061	9
1018	0.804152369874024	9
1019	0.777368798039337	9
1020	0.793979762619227	9
1021	0.759629005141046	10
1022	0.766334759588057	10
1023	0.795717349349941	10
1024	0.778320492230864	10
1025	0.809047953111133	10
1026	0.805289833187093	10
1027	0.803249261876928	11
1028	0.802361258012847	11
1029	0.785357833239257	11
1030	0.774493347982084	11
1031	0.800977887376779	11
1032	0.819120719185882	11
1033	0.801062307848408	12
1034	0.775349852794733	12
1035	0.802309533874641	12
1036	0.810750258897038	12
1037	0.802345224047023	12
1038	0.812638923075767	12
1039	0.756482869917684	13
1040	0.789258557122896	13
1041	0.757329093198187	13
1042	0.681034356128489	13
1043	0.805979686919287	13
1044	0.790747205883816	13
1045	0.814202919325729	14
1046	0.765133307584263	14
1047	0.814040355934616	14
1048	0.792275214460409	14
1049	0.802585270228623	14
1050	0.759192313290955	14
1051	0.787074761020347	15
1052	0.794866465817205	15
1053	0.784508833160662	15
1054	0.821344029084148	15
1055	0.817111229582062	15
1056	0.811625418705922	15
1057	0.693474952526409	1
1058	0.690190840052092	1
1059	0.582217091523036	1
1060	0.550355545884834	1
1061	0.615076913829331	1
1062	0.585787937353391	1
1063	0.596782401967691	2
1064	0.699534640804376	2
1065	0.776946667175132	2
1066	0.565153536470395	2
1067	0.714954193553796	2
1068	0.694993288475722	2
1069	0.767316788211133	3
1070	0.646637327695693	3
1071	0.757959351709809	3
1072	0.569601771937046	3
1073	0.702827288237369	3
1074	0.723761946583589	3
1075	0.703189907099612	4
1076	0.626449283237134	4
1077	0.73785242130986	4
1078	0.673879829130253	4
1079	0.645161558682366	4
1080	0.694418540690629	4
1081	0.723642138928197	5
1082	0.62201249308862	5
1083	0.644223582762601	5
1084	0.693678950477648	5
1085	0.610931931304891	5
1086	0.576469219046124	5
1087	0.538496842576112	6
1088	0.604668152013104	6
1089	0.544911417022082	6
1090	0.569275038152956	6
1091	0.622202083251431	6
1092	0.575679920271163	6
1093	0.580013735762742	7
1094	0.594493642934563	7
1095	0.57425329089377	7
1096	0.607174624280561	7
1097	0.604677270625812	7
1098	0.552310870451228	7
1099	0.499354485284174	8
1100	0.60541084569994	8
1101	0.625527179994178	8
1102	0.592132819303081	8
1103	0.55389418592741	8
1104	0.623089970955982	8
1105	0.666471937182759	9
1106	0.647791151766732	9
1107	0.632577157425432	9
1108	0.593879409799219	9
1109	0.607321690269944	9
1110	0.641019010006101	9
1111	0.6092402518459	10
1112	0.638765719481992	10
1113	0.633503484586546	10
1114	0.59918397520338	10
1115	0.670155762426282	10
1116	0.630365178622263	10
1117	0.688735994254209	11
1118	0.603601376411899	11
1119	0.648959907814244	11
1120	0.625387166646834	11
1121	0.593374119947542	11
1122	0.646564690171789	11
1123	0.620471460302746	12
1124	0.615176692211495	12
1125	0.592043413352062	12
1126	0.624447754465538	12
1127	0.62992613802846	12
1128	0.621692845786647	12
1129	0.647730535730053	13
1130	0.627879685152312	13
1131	0.598546896593227	13
1132	0.625321517838383	13
1133	0.620572306798482	13
1134	0.61576212005326	13
1135	0.606369066113826	14
1136	0.642684866442577	14
1137	0.66585359308537	14
1138	0.617321972799412	14
1139	0.632082383701504	14
1140	0.591349813068854	14
1141	0.597225252106436	15
1142	0.580826626274531	15
1143	0.601966216100667	15
1144	0.603038090390113	15
1145	0.623771701412972	15
1146	0.617051135811688	15
1147	0.379731898655734	0
1148	0.452754241861275	0
1149	0.779645497475301	0
1150	0.720969594646247	0
1151	0.705439655142899	0
1152	0.6951350337612	1
1153	0.533360603422178	1
1154	0.6475012910046	1
1155	0.70720034308092	1
1156	0.469385667228102	1
1157	0.548170673089586	1
1158	0.856662193623018	2
1159	0.45643388570748	2
1160	0.583921229034699	2
1161	0.708350762220149	2
1162	0.412320528715613	2
1163	0.51731355087252	2
1164	0.449466167879421	3
1165	0.491414000419448	3
1166	0.530121782783678	3
1167	0.499475539049877	3
1168	0.483783702150277	3
1169	0.801641640184716	3
1170	0.721331090036884	4
1171	0.586627283380269	4
1172	0.665451442057318	4
1173	0.45821198366661	4
1174	0.660740192410284	4
1175	0.707766376472449	4
1176	0.734916610004742	5
1177	0.737992868500502	5
1178	0.61586383835908	5
1179	0.727111299006997	5
1180	0.66034968346816	5
1181	0.711193519608932	5
1182	0.747205359581479	6
1183	0.700418806595182	6
1184	0.734464178525448	6
1185	0.75438776590552	6
1186	0.753840852812848	6
1187	0.73030090205265	6
1188	0.678190734532782	7
1189	0.695939212456322	7
1190	0.75468430571922	7
1191	0.758083188531231	7
1192	0.730447589593754	7
1193	0.74061881461326	7
1194	0.685798366461774	8
1195	0.718989379496561	8
1196	0.771936982247848	8
1197	0.745684073110632	8
1198	0.765486749792342	8
1199	0.743256515449611	8
1200	0.74882728431567	9
1201	0.776222990610639	9
1202	0.773244657773789	9
1203	0.766031688096509	9
1204	0.78010076159941	9
1205	0.762916125043023	9
1206	0.795988427557662	10
1207	0.746966723809802	10
1208	0.786398250427523	10
1209	0.782982133614339	10
1210	0.733343749068767	10
1211	0.774926725011893	10
1212	0.752352285570016	11
1213	0.752661814344051	11
1214	0.766060697489153	11
1215	0.778717646238616	11
1216	0.771478069698748	11
1217	0.761460112260713	11
1218	0.747037782244801	12
1219	0.770402253356847	12
1220	0.754120744760878	12
1221	0.682925905611983	12
1222	0.77770119524963	12
1223	0.767969576869282	12
1224	0.772959436239206	13
1225	0.766213140485941	13
1226	0.775428093667662	13
1227	0.751553318996796	13
1228	0.778160049111933	13
1229	0.721310944896483	13
1230	0.78323210677864	14
1231	0.767106834141144	14
1232	0.787572521147701	14
1233	0.776375397507896	14
1234	0.770457870303627	14
1235	0.778475434922229	14
1236	0.373035189986975	0
1237	0.680946621622088	0
1238	0.682553013928352	0
1239	0.605870681688629	0
1240	0.663798386228843	1
1241	0.516763293287953	1
1242	0.60745884980626	1
1243	0.660841495038634	1
1244	0.473128384346306	1
1245	0.541133741755713	1
1246	0.858513004497235	2
1247	0.457936496769246	2
1248	0.563195904793229	2
1249	0.667666294852584	2
1250	0.419335490853271	2
1251	0.500544279185571	2
1252	0.403773658253687	3
1253	0.445397949659024	3
1254	0.469787855633186	3
1255	0.455650166334613	3
1256	0.469838093310444	3
1257	0.806482554401394	3
1258	0.733217665179489	4
1259	0.555101879283807	4
1260	0.621913338146948	4
1261	0.453103368554399	4
1262	0.592662049075707	4
1263	0.702971077212407	4
1264	0.688692202751813	5
1265	0.686813898090376	5
1266	0.569538408392695	5
1267	0.643850142663491	5
1268	0.603563127595257	5
1269	0.641314995556605	5
1270	0.686496174982361	6
1271	0.656899968507689	6
1272	0.67417236145146	6
1273	0.684858004545005	6
1274	0.683875121175201	6
1275	0.669947524125723	6
1276	0.644765051941334	7
1277	0.681168527184049	7
1278	0.716855740654643	7
1279	0.70806792121985	7
1280	0.68011357540137	7
1281	0.72111049857797	7
1282	0.661128825724656	8
1283	0.687610157051806	8
1284	0.734801595862519	8
1285	0.70480726894774	8
1286	0.71685012158615	8
1287	0.707963765229019	8
1288	0.677954692075059	9
1289	0.731640228541875	9
1290	0.730215081867933	9
1291	0.703131676460301	9
1292	0.753286919425671	9
1293	0.717302061214634	9
1294	0.761215322907566	10
1295	0.710048388229182	10
1296	0.741148913623783	10
1297	0.737883704409523	10
1298	0.696647477204136	10
1299	0.749700205845813	10
1300	0.704303179917415	11
1301	0.715358761929213	11
1302	0.705948379468238	11
1303	0.731454419739092	11
1304	0.721244548643213	11
1305	0.736802033829161	11
1306	0.697176719990485	12
1307	0.736831923593525	12
1308	0.721019961501536	12
1309	0.63020084403362	12
1310	0.734254706249785	12
1311	0.725082880753964	12
1312	0.73160947838245	13
1313	0.714501143278575	13
1314	0.763322099686471	13
1315	0.718817456948888	13
1316	0.748414188354817	13
1317	0.691936824518503	13
1318	0.722398133000066	14
1319	0.715630992928134	14
1320	0.729031918241133	14
1321	0.731135311217133	14
1322	0.744549533116489	14
1323	0.739406286243211	14
1324	0.628346644283818	0
1325	0.641797784656661	0
1326	0.568365886935903	0
1327	0.629177602505948	1
1328	0.553145375652275	1
1329	0.601852623126216	1
1330	0.570328748799198	1
1331	0.469040529446421	1
1332	0.557856990827023	1
1333	0.824647277888373	2
1334	0.472554592357268	2
1335	0.529040441851833	2
1336	0.633408760125181	2
1337	0.485250798000131	2
1338	0.510550048630393	2
1339	0.462154423336246	3
1340	0.437813569475976	3
1341	0.512077648751948	3
1342	0.477608512464512	3
1343	0.532699109795353	3
1344	0.785782058787056	3
1345	0.738590696034225	4
1346	0.52604102926721	4
1347	0.627750264113368	4
1348	0.443793858149299	4
1349	0.572316121814007	4
1350	0.640091761127275	4
1351	0.655868139428564	5
1352	0.643926760560968	5
1353	0.546585516577023	5
1354	0.638358267390695	5
1355	0.619183059531366	5
1356	0.612528388571321	5
1357	0.640276606661788	6
1358	0.646993391847922	6
1359	0.650234132000092	6
1360	0.632409868815907	6
1361	0.642945225118647	6
1362	0.637892146603929	6
1363	0.609410485401649	7
1364	0.627142522779847	7
1365	0.692201898981993	7
1366	0.66617463037776	7
1367	0.643694816312853	7
1368	0.679167044791842	7
1369	0.633339683085767	8
1370	0.656728770471075	8
1371	0.695040494183049	8
1372	0.673916843389026	8
1373	0.684366866758796	8
1374	0.676912466548427	8
1375	0.65626045532847	9
1376	0.691963456527403	9
1377	0.681521813527609	9
1378	0.669764519367576	9
1379	0.710782771603569	9
1380	0.683617253026209	9
1381	0.741571222424284	10
1382	0.676771524765627	10
1383	0.688325154870436	10
1384	0.700285077016828	10
1385	0.656551967240812	10
1386	0.714668155591156	10
1387	0.675472263939705	11
1388	0.691713091061252	11
1389	0.680136528035495	11
1390	0.695878361595051	11
1391	0.687784707575709	11
1392	0.702601630942612	11
1393	0.674574930221552	12
1394	0.691065677017136	12
1395	0.681359913511699	12
1396	0.607170980491288	12
1397	0.685198684776896	12
1398	0.691558168551998	12
1399	0.696590660571407	13
1400	0.680420170203585	13
1401	0.726859761996441	13
1402	0.684355073702708	13
1403	0.714553321857064	13
1404	0.64494702251265	13
1405	0.690507171783696	14
1406	0.6754214823304	14
1407	0.683188522658065	14
1408	0.67794507610668	14
1409	0.708945209077326	14
1410	0.703819755394962	14
1411	0.531558478924493	0
1412	0.541183581508032	0
1413	0.579933079880857	1
1414	0.696446474776162	1
1415	0.806356267612982	1
1416	0.542512814318463	1
1417	0.720076058426636	1
1418	0.753038193260639	1
1419	0.793201116043217	2
1420	0.750842077440781	2
1421	0.811144113057843	2
1422	0.55532565934811	2
1423	0.790128432343733	2
1424	0.760572904596086	2
1425	0.745832519878235	3
1426	0.680767673206335	3
1427	0.75990033940137	3
1428	0.695179425014611	3
1429	0.681467440689157	3
1430	0.715378965974679	3
1431	0.790491079045259	4
1432	0.63776519700689	4
1433	0.629805880591279	4
1434	0.704789111806231	4
1435	0.609260790969173	4
1436	0.596226501954543	4
1437	0.588615315460043	5
1438	0.560080193062214	5
1439	0.586385967969936	5
1440	0.561319923698823	5
1441	0.600070211460233	5
1442	0.57544108644498	5
1443	0.589482835797377	6
1444	0.604366034888294	6
1445	0.578918621799379	6
1446	0.546885131509941	6
1447	0.569480772184758	6
1448	0.575813994604698	6
1449	0.565928019612553	7
1450	0.599090988966477	7
1451	0.623705178307822	7
1452	0.577303999373977	7
1453	0.566015536692035	7
1454	0.598087361019718	7
1455	0.655661343112969	8
1456	0.622960952376279	8
1457	0.592589069016648	8
1458	0.56676434455098	8
1459	0.604531839463142	8
1460	0.611083233802567	8
1461	0.555624706663627	9
1462	0.625217577047899	9
1463	0.602794616222587	9
1464	0.545961158459637	9
1465	0.644388451714985	9
1466	0.588506118594225	9
1467	0.639941482472779	10
1468	0.594105900123	10
1469	0.629087633685756	10
1470	0.607682096892233	10
1471	0.551295363274787	10
1472	0.607979636579325	10
1473	0.590992598767637	11
1474	0.610499919307063	11
1475	0.577077255635297	11
1476	0.595610077181764	11
1477	0.58376302779263	11
1478	0.590886201593464	11
1479	0.587700075300446	12
1480	0.587156537218757	12
1481	0.576991556409337	12
1482	0.592319007753704	12
1483	0.578678564188909	12
1484	0.590312143938972	12
1485	0.589689140612959	13
1486	0.606631003187797	13
1487	0.635765818702759	13
1488	0.614039456687628	13
1489	0.598943807519222	13
1490	0.590694181433062	13
1491	0.585354641780527	14
1492	0.554811530044786	14
1493	0.568171457573421	14
1494	0.581655345920412	14
1495	0.612943545001744	14
1496	0.595178542619394	14
1497	0.563965022417362	0
1498	0.568634859229673	1
1499	0.749014592667357	1
1500	0.84511869087778	1
1501	0.567904384495513	1
1502	0.772884039415703	1
1503	0.805729469235631	1
1504	0.788218500051724	2
1505	0.755306979362739	2
1506	0.842093473295369	2
1507	0.584273712121138	2
1508	0.757899063369906	2
1509	0.803797404437204	2
1510	0.758405748341861	3
1511	0.678053185203063	3
1512	0.771030575984252	3
1513	0.775520397640314	3
1514	0.74873804725369	3
1515	0.743136371502031	3
1516	0.759204218907375	4
1517	0.63177696944607	4
1518	0.693158205970709	4
1519	0.730325009531144	4
1520	0.672173395348493	4
1521	0.606876327893341	4
1522	0.592168120258492	5
1523	0.641973172691778	5
1524	0.601029885746695	5
1525	0.615136023305284	5
1526	0.658108657574067	5
1527	0.62942772195146	5
1528	0.606835690269869	6
1529	0.653122778872237	6
1530	0.600260690712465	6
1531	0.625787603413224	6
1532	0.651222266298256	6
1533	0.605126807362359	6
1534	0.631674222330397	7
1535	0.667209758595152	7
1536	0.669407327437445	7
1537	0.619091633061072	7
1538	0.6434305049443	7
1539	0.609752944354066	7
1540	0.701926601123992	8
1541	0.674131038818239	8
1542	0.64971835145152	8
1543	0.633719983108482	8
1544	0.667191486315252	8
1545	0.650796390545921	8
1546	0.63171111623824	9
1547	0.718392683591876	9
1548	0.667052384360244	9
1549	0.625922581665583	9
1550	0.71338335281193	9
1551	0.664893792209633	9
1552	0.68865440436125	10
1553	0.655929650237329	10
1554	0.680478925499329	10
1555	0.680724060664689	10
1556	0.637819888088087	10
1557	0.682828635048466	10
1558	0.636812469855091	11
1559	0.680064713020046	11
1560	0.647180792944717	11
1561	0.658560224122557	11
1562	0.677175078640364	11
1563	0.668646549327626	11
1564	0.687689087926563	12
1565	0.666985499513713	12
1566	0.660747436287401	12
1567	0.679994828632885	12
1568	0.647401443040006	12
1569	0.669999881319235	12
1570	0.685470367160693	13
1571	0.675629660410958	13
1572	0.722688809911483	13
1573	0.698341116632111	13
1574	0.665873821997491	13
1575	0.689531520615315	13
1576	0.679531357986446	14
1577	0.671865696198751	14
1578	0.665430528990026	14
1579	0.672726920079688	14
1580	0.699247229775461	14
1581	0.671652559322564	14
1582	0.557837207717832	1
1583	0.681383821277592	1
1584	0.661784981741621	1
1585	0.594808201571199	1
1586	0.708754041746664	1
1587	0.693458296795756	1
1588	0.775489961001936	2
1589	0.693852940891971	2
1590	0.743406070010079	2
1591	0.600945633088516	2
1592	0.698609007414521	2
1593	0.663422833066756	2
1594	0.653564036773851	3
1595	0.588785838251271	3
1596	0.675587760396495	3
1597	0.703803413724736	3
1598	0.646458785700034	3
1599	0.769671914043257	3
1600	0.725971372951629	4
1601	0.644841077158085	4
1602	0.639378811532229	4
1603	0.631292245407295	4
1604	0.565706559853688	4
1605	0.645495511910595	4
1606	0.565307019644681	5
1607	0.540256416532953	5
1608	0.482589441672535	5
1609	0.547406603923901	5
1610	0.583649769492119	5
1611	0.548964715092122	5
1612	0.604711221054974	6
1613	0.57656611406928	6
1614	0.59991761847127	6
1615	0.571675431967958	6
1616	0.58300319512991	6
1617	0.565119828574812	6
1618	0.5519210753283	7
1619	0.601041439592912	7
1620	0.656989126651084	7
1621	0.627015633444267	7
1622	0.56971297306076	7
1623	0.629126972066258	7
1624	0.620988895676036	8
1625	0.597789298352654	8
1626	0.626648474736638	8
1627	0.615427323151686	8
1628	0.625547992846331	8
1629	0.621661633638729	8
1630	0.551491154264328	9
1631	0.621758116343554	9
1632	0.604962347595694	9
1633	0.599812837462545	9
1634	0.661186777774108	9
1635	0.620752483277856	9
1636	0.677058271762823	10
1637	0.6001903777938	10
1638	0.633731669254018	10
1639	0.658240670094039	10
1640	0.571705395452767	10
1641	0.615515156432706	10
1642	0.627148446636446	11
1643	0.600134824534912	11
1644	0.604266712724962	11
1645	0.619898460599939	11
1646	0.618729137077782	11
1647	0.620107255848263	11
1648	0.615562289273543	12
1649	0.620175738616251	12
1650	0.629438585306199	12
1651	0.552961489514282	12
1652	0.617206712764865	12
1653	0.604586016481619	12
1654	0.611913072645181	13
1655	0.590865544720288	13
1656	0.665712647253853	13
1657	0.614164061551519	13
1658	0.610537621320193	13
1659	0.54872793842739	13
1660	0.644293351156247	14
1661	0.613120172294828	14
1662	0.592507692265453	14
1663	0.593229125815904	14
1664	0.61645971378427	14
1665	0.62856837506641	14
1666	0.741113983893185	0
1667	0.792137989576314	0
1668	0.596041325461011	0
1669	0.761809747947261	0
1670	0.786891738221426	0
1671	0.771935896463477	1
1672	0.723588645647544	1
1673	0.798552130956784	1
1674	0.575317001737716	1
1675	0.751521521356847	1
1676	0.773825982678989	1
1677	0.710841310419724	2
1678	0.6470397041623	2
1679	0.777320996091622	2
1680	0.768480141316506	2
1681	0.681800510071653	2
1682	0.727166114044519	2
1683	0.717295240262408	3
1684	0.63776955483347	3
1685	0.662374557151513	3
1686	0.663135859166712	3
1687	0.614556133083352	3
1688	0.622154774413529	3
1689	0.603055257612437	4
1690	0.599278400251502	4
1691	0.551676488542665	4
1692	0.545114611935385	4
1693	0.592408900722091	4
1694	0.553190577519984	4
1695	0.615842005250197	5
1696	0.627053291837301	5
1697	0.650512450496309	5
1698	0.611325996865131	5
1699	0.633155958124328	5
1700	0.606950492554286	5
1701	0.600240894142044	6
1702	0.662557481150267	6
1703	0.688066387129397	6
1704	0.627433593709407	6
1705	0.6114114387901	6
1706	0.64102708466198	6
1707	0.690487923208551	7
1708	0.693478124079075	7
1709	0.660166423895777	7
1710	0.643640556459897	7
1711	0.692297810876259	7
1712	0.645577332390995	7
1713	0.630920535477232	8
1714	0.705013777415949	8
1715	0.705397413517728	8
1716	0.643153427530328	8
1717	0.712040052639582	8
1718	0.638949364076243	8
1719	0.734119896389044	9
1720	0.655049088355227	9
1721	0.713147652892636	9
1722	0.694503636221064	9
1723	0.653023950382197	9
1724	0.665474654919626	9
1725	0.677174277121498	10
1726	0.667998428827512	10
1727	0.658645622982509	10
1728	0.683214868972739	10
1729	0.690857935534671	10
1730	0.683493566997449	10
1731	0.676733048907501	11
1732	0.680391768347353	11
1733	0.673649438267819	11
1734	0.670625387395904	11
1735	0.671508377317409	11
1736	0.67030475370354	11
1737	0.687160933429238	12
1738	0.670996396736214	12
1739	0.704414343391019	12
1740	0.673482886586747	12
1741	0.672970898382468	12
1742	0.66532487699893	12
1743	0.67115767680976	13
1744	0.671192055491336	13
1745	0.687065660134738	13
1746	0.666340445905146	13
1747	0.691077960520078	13
1748	0.67802570691486	13
1749	0.463311621112218	0
1750	0.682135916367421	0
1751	0.546768638092585	0
1752	0.419662341343173	0
1753	0.668389045583171	1
1754	0.513544099462397	1
1755	0.446262333188837	1
1756	0.643496743434511	1
1757	0.49221754174699	1
1758	0.582188624337475	1
1759	0.385494955846513	2
1760	0.445595999337897	2
1761	0.43541582629747	2
1762	0.36912035873713	2
1763	0.569942276700328	2
1764	0.573744722169819	2
1765	0.577083880117139	3
1766	0.446227554856192	3
1767	0.470623804055247	3
1768	0.468868596318383	3
1769	0.509541708568018	3
1770	0.535746395483683	3
1771	0.59332410240147	4
1772	0.58382312607755	4
1773	0.589768015137114	4
1774	0.539379744886053	4
1775	0.525397414708103	4
1776	0.56984174965932	4
1777	0.568993057945089	5
1778	0.575740123465278	5
1779	0.640306548855418	5
1780	0.627406009862252	5
1781	0.618533739409916	5
1782	0.590534317699687	5
1783	0.623188593073182	6
1784	0.610892583960735	6
1785	0.665166562386173	6
1786	0.686662244988478	6
1787	0.668017709053063	6
1788	0.665913032625541	6
1789	0.634319701315574	7
1790	0.646586510146563	7
1791	0.734773472537401	7
1792	0.720754437445262	7
1793	0.719726778810181	7
1794	0.68884324396814	7
1795	0.691120849450254	8
1796	0.708848112087745	8
1797	0.726936367493607	8
1798	0.717601753866797	8
1799	0.749096049381061	8
1800	0.707612633591502	8
1801	0.737075553373178	9
1802	0.708456198836786	9
1803	0.728417375128673	9
1804	0.701500615976142	9
1805	0.716170299046404	9
1806	0.730244325135426	9
1807	0.705903463958391	10
1808	0.730364367634778	10
1809	0.723014449125872	10
1810	0.729080987812399	10
1811	0.709188411522268	10
1812	0.728264628965808	10
1813	0.686323096380506	11
1814	0.745964608211935	11
1815	0.721650207874373	11
1816	0.651257397094092	11
1817	0.716426539816151	11
1818	0.707444369051486	11
1819	0.73959817607119	12
1820	0.719310346002697	12
1821	0.761307554805434	12
1822	0.707064202870828	12
1823	0.758395034114015	12
1824	0.653364990613776	12
1825	0.733999089272554	13
1826	0.737613570909422	13
1827	0.721683027775573	13
1828	0.72222948858862	13
1829	0.744991049685461	13
1830	0.764782763289385	13
1831	0.748819573846466	0
1832	0.55622201088147	0
1833	0.461960271546672	0
1834	0.640737123698998	1
1835	0.59480817973337	1
1836	0.516854755502872	1
1837	0.727954509758944	1
1838	0.552610734277338	1
1839	0.607273067180182	1
1840	0.502235745471293	2
1841	0.504664519850216	2
1842	0.4781771535686	2
1843	0.473960765819451	2
1844	0.621424196787999	2
1845	0.620856288615849	2
1846	0.498519824594853	3
1847	0.424747360088886	3
1848	0.558053424515981	3
1849	0.548277618342053	3
1850	0.484421668506257	3
1851	0.562315785843224	3
1852	0.630434850562753	4
1853	0.627793059778895	4
1854	0.587377467426319	4
1855	0.56123267789231	4
1856	0.535178275369716	4
1857	0.584225689242388	4
1858	0.627258879955769	5
1859	0.626462521386285	5
1860	0.70797202355283	5
1861	0.6479131077465	5
1862	0.647900332794538	5
1863	0.611952301155363	5
1864	0.624804143675625	6
1865	0.668175888847583	6
1866	0.751345015639181	6
1867	0.710753625171098	6
1868	0.693262912944658	6
1869	0.730463887931724	6
1870	0.675515723739885	7
1871	0.694601972330976	7
1872	0.780620156610489	7
1873	0.763989680554271	7
1874	0.754477991623318	7
1875	0.730983960539745	7
1876	0.748475285975356	8
1877	0.743523239964844	8
1878	0.747161493677862	8
1879	0.78446785130214	8
1880	0.785680565845636	8
1881	0.756080609073456	8
1882	0.795080642024472	9
1883	0.798447808498894	9
1884	0.762829243177472	9
1885	0.764476846492553	9
1886	0.767721827186517	9
1887	0.791880136964328	9
1888	0.78174056271681	10
1889	0.772137152046133	10
1890	0.783448450554141	10
1891	0.778012949849051	10
1892	0.775650933047305	10
1893	0.785791299871496	10
1894	0.761830671722247	11
1895	0.809438767437715	11
1896	0.778361404617788	11
1897	0.666631162333611	11
1898	0.788443295285827	11
1899	0.784038170273551	11
1900	0.777858460000634	12
1901	0.745741224479504	12
1902	0.77903845395578	12
1903	0.756163876291055	12
1904	0.798731138775059	12
1905	0.706103573352602	12
1906	0.778741511666601	13
1907	0.79512060714525	13
1908	0.790892641004954	13
1909	0.753897129588034	13
1910	0.763312130362432	13
1911	0.78943844372012	13
1912	0.687190407543026	0
1913	0.68759411630432	0
1914	0.728373504637485	1
1915	0.694370238988716	1
1916	0.768444216853336	1
1917	0.470855113418387	1
1918	0.701419527294249	1
1919	0.742773096041496	1
1920	0.698491973140703	2
1921	0.619868137703546	2
1922	0.70988777752713	2
1923	0.659454165491582	2
1924	0.667229327044558	2
1925	0.73313640549653	2
1926	0.701684258424157	3
1927	0.562566342871053	3
1928	0.614738017272896	3
1929	0.675570679839627	3
1930	0.585813032769807	3
1931	0.597870304704917	3
1932	0.53091764245816	4
1933	0.538568232694063	4
1934	0.526729797499866	4
1935	0.543880417401019	4
1936	0.506825725577711	4
1937	0.531705417347551	4
1938	0.510863005220503	5
1939	0.507308054470944	5
1940	0.49491719391666	5
1941	0.490968602963647	5
1942	0.500369862454952	5
1943	0.493159421091207	5
1944	0.498464443949711	6
1945	0.496028538562675	6
1946	0.553526251949789	6
1947	0.49958099898609	6
1948	0.478106236661423	6
1949	0.495868602577059	6
1950	0.556944749277271	7
1951	0.496825486930768	7
1952	0.512199697820477	7
1953	0.50801810276882	7
1954	0.51602766309044	7
1955	0.500021912665026	7
1956	0.505146505080286	8
1957	0.53837246794792	8
1958	0.534448106063785	8
1959	0.501129335462622	8
1960	0.578120871818852	8
1961	0.506228999723093	8
1962	0.564331055563545	9
1963	0.480011740281739	9
1964	0.550697757634869	9
1965	0.523297123505689	9
1966	0.457451895492897	9
1967	0.509866992342204	9
1968	0.527194068149848	10
1969	0.506557843439071	10
1970	0.489991350945068	10
1971	0.540813014166818	10
1972	0.523210052699876	10
1973	0.514895712725679	10
1974	0.52888470658117	11
1975	0.497475172816977	11
1976	0.507007967924839	11
1977	0.514501590780369	11
1978	0.495798278453782	11
1979	0.520937119306255	11
1980	0.479804365060545	12
1981	0.49995656786229	12
1982	0.542671851572289	12
1983	0.525106872266345	12
1984	0.518468106721412	12
1985	0.488358522816516	12
1986	0.521913962818177	13
1987	0.485929921742285	13
1988	0.521208208553781	13
1989	0.51637588754194	13
1990	0.494838442629474	13
1991	0.513169283363511	13
1992	0.493257207541508	0
1993	0.843682016011285	1
1994	0.485515506483464	1
1995	0.490933153952894	1
1996	0.698845727743516	1
1997	0.434656620361966	1
1998	0.480009964081938	1
1999	0.457369922334066	2
[truncated: 3,152 more rows]
