# Supplementary material for: Fungal community assembly in drought-stressed sorghum shows stochasticity, selection, and universal ecological dynamics
Source: Nat Commun. 2020 Jan 7;11:34. doi: 10.1038/s41467-019-13913-9 (PMC6946711; doi:10.1038/s41467-019-13913-9)
Supplement: Supplementary file 10 — Source Data [file 41467_2019_13913_MOESM10_ESM.zip › SourceData/Fig.S4.csv]

	PC1	PC2	Habitat	TP
TP01L01	-13.3966526829625	10.9167530764279	Leaf	1
TP01L02	-16.870487049938	10.9205998784509	Leaf	1
TP01L11	-14.1147347118511	9.63592706274589	Leaf	1
TP01L12	-17.7242803098705	7.99260064560141	Leaf	1
TP01L19	-31.0504998041326	-3.43348639585932	Leaf	1
TP01L20	-23.4416602364123	-5.73546638774433	Leaf	1
TP01R1	-10.9108901310047	12.327036139843	Root	1
TP01R11	-2.00786182819096	16.4542618049476	Root	1
TP01R12	-11.8401485239665	13.4015779322775	Root	1
TP01R19	-11.9497369159083	16.4744866834276	Root	1
TP01R2	-12.1601270424389	15.1474193248253	Root	1
TP01R20	-13.3126257633789	11.8801424225413	Root	1
TP01S1	35.2786375264324	-13.0314193636859	Soil	1
TP01S11	33.3140759473401	-12.9797474969556	Soil	1
TP01S12	41.4166665286951	-15.257827048629	Soil	1
TP01S19	31.420048138026	-12.2129094229419	Soil	1
TP01S2	37.1349739037266	-15.3712795284589	Soil	1
TP01S20	33.4094052063381	-12.4798548247805	Soil	1
TP01Z1	25.0565845792322	-6.09648126745308	Rhizosphere	1
TP01Z11	30.069351894528	-6.6077396143307	Rhizosphere	1
TP01Z12	24.2749017835598	-4.93262416563844	Rhizosphere	1
TP01Z19	26.9223330737846	-3.03445405365122	Rhizosphere	1
TP01Z2	18.5082492340987	-3.43077659001629	Rhizosphere	1
TP01Z20	26.68544465623	-5.00204715932428	Rhizosphere	1
TP02L01t	-33.9515980965833	-8.54513033207408	Leaf	2
TP02L02	-38.4575150061133	-11.2125400987066	Leaf	2
TP02L11	-33.3652011383503	-6.95558550724235	Leaf	2
TP02L12	-29.4186402903794	-1.05935622881345	Leaf	2
TP02L19	-22.2942123644777	7.11237944544485	Leaf	2
TP02L20t	-35.0442877911549	-7.28732432969231	Leaf	2
TP02R1	9.19634559853296	7.30675476150495	Root	2
TP02R11t	25.7409075913366	-5.92970479225333	Root	2
TP02R12	9.33570626202126	9.69071453270349	Root	2
TP02R19	5.12294947984387	10.0735126779269	Root	2
TP02R2	-9.82120571233897	6.95315078206468	Root	2
TP02R20	12.107149195775	5.6279117008739	Root	2
TP02S1	32.6164857600633	-11.7020154234301	Soil	2
TP02S11	32.5221469371612	-11.3125715978244	Soil	2
TP02S12	33.3805735840223	-13.1897864082284	Soil	2
TP02S19	32.9820641317792	-12.592784447968	Soil	2
TP02S2	34.5028677502237	-13.9501947204425	Soil	2
TP02S20	41.1606871509095	-12.0027138471946	Soil	2
TP02Z1	26.5171184742111	-6.8706935339526	Rhizosphere	2
TP02Z11	33.7251019352539	-8.06486338371821	Rhizosphere	2
TP02Z12	30.7402604622958	-6.75416045759135	Rhizosphere	2
TP02Z19	32.4021261572051	-9.67734410249309	Rhizosphere	2
TP02Z2	24.5556085354159	-6.99689543359349	Rhizosphere	2
TP02Z20	26.1220958007954	-8.73665873239737	Rhizosphere	2
TP03L01	-23.027249290182	7.88662111246421	Leaf	3
TP03L02	-24.3739512686201	6.71447662463533	Leaf	3
TP03L05	-34.8474831681652	-7.79390912668846	Leaf	3
TP03L06	-29.883579465526	-1.38925331457451	Leaf	3
TP03L11	-24.4040447420636	1.7502668518588	Leaf	3
TP03L12	-40.8064376745907	-13.5667533109522	Leaf	3
TP03L13t	-0.728534561888325	5.7225282397196	Leaf	3
TP03L14	-25.9663084834263	8.67060418035781	Leaf	3
TP03L17	-37.2526324697083	-13.6524720009912	Leaf	3
TP03L18	-23.4001570392095	3.64973085715652	Leaf	3
TP03L19	-36.2243823929624	-14.0977899956185	Leaf	3
TP03L20	-35.396245238033	-8.65127743836364	Leaf	3
TP03R1	3.7031481739818	9.40599126672561	Root	3
TP03R11	9.83435305408323	6.91726630075048	Root	3
TP03R12	6.41696683816598	12.5459612508025	Root	3
TP03R13	6.9578668981601	13.2611974249806	Root	3
TP03R14	0.548043093237052	15.7114835483796	Root	3
TP03R17	1.77099720641314	9.73564589820055	Root	3
TP03R18	0.127664491121896	14.4902953100269	Root	3
TP03R19	-5.25601256708411	14.8001136773737	Root	3
TP03R20	1.97390472238347	10.9137072573747	Root	3
TP03R2r	-2.35308621139741	11.5789752625603	Root	3
TP03R5	1.34055992592322	12.5495447490369	Root	3
TP03R6	0.452206356627586	12.2522639806602	Root	3
TP03S1	32.8134220347159	-10.9299447730896	Soil	3
TP03S11	35.1447001611453	-12.7868854553195	Soil	3
TP03S12	33.5188367156173	-9.49516976141417	Soil	3
TP03S13	35.258647120472	-9.02146508977594	Soil	3
TP03S14	34.8112443633529	-12.3684502991575	Soil	3
TP03S17	40.5626421747221	-14.2642600122657	Soil	3
TP03S18	36.0859516937177	-12.4729288302364	Soil	3
TP03S19	32.3815444039891	-9.804486705385	Soil	3
TP03S2	36.1702522501105	-14.6739977660871	Soil	3
TP03S20	40.5710591166511	-15.3411732501486	Soil	3
TP03S5	31.4049184252722	-7.63822184263593	Soil	3
TP03S6	35.4067774337145	-7.98612670366133	Soil	3
TP03Z1	24.1908255514932	0.720029427417742	Rhizosphere	3
TP03Z11	29.2054626951948	-4.43874921942444	Rhizosphere	3
TP03Z12	22.0213931016598	-4.00717751645276	Rhizosphere	3
TP03Z13	34.4024279089344	-3.14689034236047	Rhizosphere	3
TP03Z14	30.4754999109909	-5.24320291682895	Rhizosphere	3
TP03Z17	37.078077828431	-5.59397295927803	Rhizosphere	3
TP03Z18	31.3663957045941	-2.88848868364457	Rhizosphere	3
TP03Z19	33.5284154117311	-7.82720355276513	Rhizosphere	3
TP03Z2	24.0866721508692	-3.58894857247989	Rhizosphere	3
TP03Z20	34.7644682944538	-4.93487502751694	Rhizosphere	3
TP03Z5	19.6128245090519	-1.76212765081709	Rhizosphere	3
TP03Z6	26.5886927767253	-4.07827091868598	Rhizosphere	3
TP04L01	-33.8164604889054	-9.54545270937413	Leaf	4
TP04L02	-27.6923651379749	0.219766002232774	Leaf	4
TP04L05	-21.847276828431	7.91718533859211	Leaf	4
TP04L06	-23.4770533721934	3.59899744422855	Leaf	4
TP04L11	-28.8248569490678	0.231631383086017	Leaf	4
TP04L12	-42.1989997689251	-14.567297287372	Leaf	4
TP04L13	-35.9841999434461	-9.50744109696595	Leaf	4
TP04L14	-18.488340256424	2.92760333397574	Leaf	4
TP04L17t	-38.5496891985435	-15.6017111700689	Leaf	4
TP04L18	-14.3071942077768	7.87878072386192	Leaf	4
TP04L19	-23.8656612408141	4.2471491798251	Leaf	4
TP04L20	-24.5974089630924	2.90435074383785	Leaf	4
TP04R1	7.27735245101669	13.82339051994	Root	4
TP04R11	5.37562572376491	12.714130044926	Root	4
TP04R12	3.27564385119609	16.0205745077915	Root	4
TP04R13	4.13933431230018	10.4612884880212	Root	4
TP04R14	5.87198549414136	10.3550867798888	Root	4
TP04R17	6.44850575434708	4.22159114532226	Root	4
TP04R18	6.05285012506486	8.08540757460039	Root	4
TP04R19	8.34198150253608	13.1581210394511	Root	4
TP04R2	3.89163400228726	14.4131149629655	Root	4
TP04R20	5.18505714911396	17.0564113723091	Root	4
TP04R5	2.85506172700514	10.8226912559559	Root	4
TP04R6	2.67426352649032	12.8825047025412	Root	4
TP04S1	35.9048815174145	-10.948085355625	Soil	4
TP04S11	30.487119250578	-4.91733090882458	Soil	4
TP04S12	33.013452092269	-8.60973584631641	Soil	4
TP04S13	33.3253483067677	-9.25839754293502	Soil	4
TP04S14	33.2792587843149	-11.1017748966251	Soil	4
TP04S17	33.1008230270836	-11.0509255819704	Soil	4
TP04S18	37.7104467033549	-8.93188020717564	Soil	4
TP04S19	26.4780008290595	-9.08323739925011	Soil	4
TP04S2	48.3444202685198	-13.3684696166899	Soil	4
TP04S20	33.3673334209625	-8.71793588221599	Soil	4
TP04S5	41.5940538859436	-15.422715925392	Soil	4
TP04S6	41.5171439160285	-10.8676896385434	Soil	4
TP04Z1	20.4334023528334	0.75915903517571	Rhizosphere	4
TP04Z11	26.2134304146136	-5.57720792745531	Rhizosphere	4
TP04Z12	18.5710990013236	2.29502237979707	Rhizosphere	4
TP04Z13	24.4305808872167	-6.77004688932325	Rhizosphere	4
TP04Z14	22.8113074599869	-5.58272939126626	Rhizosphere	4
TP04Z17	21.1084762098693	-7.40029258088579	Rhizosphere	4
TP04Z18	18.6098229535784	-1.53202263079104	Rhizosphere	4
TP04Z19	29.2946841429133	-4.21000063810066	Rhizosphere	4
TP04Z2	27.8443807585909	-2.1159225654359	Rhizosphere	4
TP04Z20	29.7767933797022	0.578518408801571	Rhizosphere	4
TP04Z5	19.4074645601214	-3.56898189399531	Rhizosphere	4
TP04Z6	20.0850184264163	-4.5086217292461	Rhizosphere	4
TP05L01	-36.7129011956418	-8.07352742581044	Leaf	5
TP05L02	-24.2451322525151	5.46976957396464	Leaf	5
TP05L05	-22.593845499548	5.58410388723601	Leaf	5
TP05L06	-24.2024473640078	-0.34772258562806	Leaf	5
TP05L11	-18.0584272518655	4.76368650027797	Leaf	5
TP05L12t	-41.5321694399361	-17.039230539286	Leaf	5
TP05L13	-21.2698368331665	9.05922764379051	Leaf	5
TP05L14	-19.502513499907	-0.0119461515570184	Leaf	5
TP05L17	-23.1078524240406	3.97153550683327	Leaf	5
TP05L18	-24.6595078495761	8.49479451106744	Leaf	5
TP05L19	-20.2851625217026	4.39839343980802	Leaf	5
TP05L20	-17.1509450872224	8.96437240026985	Leaf	5
TP05R1	0.552184565433532	13.9709261530435	Root	5
TP05R11	1.8887887002696	14.4396189515503	Root	5
TP05R12	0.456423310896639	15.8309875015828	Root	5
TP05R13	3.48439969308021	11.158628064042	Root	5
TP05R14	-1.57820433233854	8.12452620768088	Root	5
TP05R17	-3.68562476465691	7.80707859257326	Root	5
TP05R18	-2.56815067389525	11.9662004555466	Root	5
TP05R19	5.71719423190544	12.1474962317201	Root	5
TP05R2	-2.75444264738234	12.9582630732619	Root	5
TP05R20	0.0936229435523218	17.2886589541948	Root	5
TP05R5	-8.5386171060609	10.5813432770608	Root	5
TP05R6	3.255951868191	9.99379365546006	Root	5
TP05S1	33.0773920943755	-10.6322741832707	Soil	5
TP05S11	31.9805237702949	-7.7691002109657	Soil	5
TP05S12	30.6018206882902	-7.431603661951	Soil	5
TP05S13	30.6783258853283	-8.98181605858046	Soil	5
TP05S14a	-16.2735851497001	22.2204694610526	Soil	5
TP05S17	32.6125731934184	-9.31107306737685	Soil	5
TP05S18	29.2105504911042	-8.46116001606528	Soil	5
TP05S19	31.0227900575962	-8.33400935242393	Soil	5
TP05S2	34.6250287570278	-12.1180979223074	Soil	5
TP05S20	29.6534523280388	-3.90801443332937	Soil	5
TP05S5	30.6140065153806	-8.88034770944041	Soil	5
TP05S6	31.7182634898767	-9.04789282242321	Soil	5
TP05Z1	19.7201218029539	-1.73649588332502	Rhizosphere	5
TP05Z11	20.7597157557026	-0.829637454095858	Rhizosphere	5
TP05Z12	20.4869616230997	3.33071875671987	Rhizosphere	5
TP05Z13	21.3661687750117	-3.52156627739226	Rhizosphere	5
TP05Z14	13.8169032061941	-3.18585614768476	Rhizosphere	5
TP05Z17	15.6963070642007	-6.70493366019898	Rhizosphere	5
TP05Z18	14.44108524107	-2.0403055006634	Rhizosphere	5
TP05Z19	20.006001154831	-3.17626446586145	Rhizosphere	5
TP05Z2	21.948289484389	0.322693216091954	Rhizosphere	5
TP05Z20	14.8513009173401	5.08896871628018	Rhizosphere	5
TP05Z5	30.5807226509193	-5.32796131044118	Rhizosphere	5
TP05Z6	11.6312282123077	-2.23801257224659	Rhizosphere	5
TP06L1	-22.6471511966255	2.51822437924226	Leaf	6
TP06L11	-23.3404948124538	-1.77670676178756	Leaf	6
TP06L12	-23.6508392698973	6.83788158516232	Leaf	6
TP06L13	-21.8962300068477	0.153111047009309	Leaf	6
TP06L14	-25.7847561243629	1.50561267339191	Leaf	6
TP06L17	-24.190075332631	3.52818075954544	Leaf	6
TP06L18	-24.4128460992296	3.06007435384071	Leaf	6
TP06L19	-29.1220978970951	0.610724703379438	Leaf	6
TP06L2	-25.4965597504846	2.23996751789316	Leaf	6
TP06L20	-37.9966783987247	-11.1968023640716	Leaf	6
TP06L5	-26.0521225289334	5.3640281184027	Leaf	6
TP06L6	-24.4913416250934	-0.624351188420344	Leaf	6
TP06R1	-7.18855225088598	22.3378506826529	Root	6
TP06R11	-12.908941227858	22.8354712939012	Root	6
TP06R12	-14.6591389951025	24.4405026836774	Root	6
TP06R13	-4.56838736015018	15.7803630533302	Root	6
TP06R14	-0.580690625552317	9.44320196776064	Root	6
TP06R17	-3.0010813141826	8.66753843157715	Root	6
TP06R18	5.3812592128741	8.24523487352697	Root	6
TP06R19	1.98926550349681	19.8544402746928	Root	6
TP06R2	-8.4030718304572	20.6655587287122	Root	6
TP06R20	-3.30811975150116	22.1602894863771	Root	6
TP06R5	-3.72095223495838	15.8932350697665	Root	6
TP06R6	0.898833114673264	7.76613893135792	Root	6
TP06S1	30.0310514049792	-3.6523524482921	Soil	6
TP06S11	33.1868178161008	-6.6596451474872	Soil	6
TP06S12	34.017678477476	-6.13333204930176	Soil	6
TP06S13	32.3464539486696	-9.475981746719	Soil	6
TP06S14	32.8837956373238	-8.93079299493459	Soil	6
TP06S17	29.2325333785898	-6.26724599398533	Soil	6
TP06S18	33.1959974405284	-9.62253021958662	Soil	6
TP06S19	36.6398268043804	-9.45684456772851	Soil	6
TP06S2	32.3661864424187	-5.65453562690047	Soil	6
TP06S20	37.0169605298146	-8.43199322811473	Soil	6
TP06S5	31.8783394101359	-8.25958857452054	Soil	6
TP06S6	31.3852439469201	-8.11708429999245	Soil	6
TP06Z1	15.8533164317619	8.13729550091716	Rhizosphere	6
TP06Z11	12.2388236462807	5.05710997823382	Rhizosphere	6
TP06Z12	13.9675913830993	4.68826321050799	Rhizosphere	6
TP06Z13	14.3174187088646	0.505045812576768	Rhizosphere	6
TP06Z14	13.5923141189533	-3.07392023025993	Rhizosphere	6
TP06Z17	15.2199426509141	-4.56602738445501	Rhizosphere	6
TP06Z18	10.3422763539704	-2.08366409246886	Rhizosphere	6
TP06Z19	18.2165208678113	2.36735216350374	Rhizosphere	6
TP06Z2	16.7607717826127	1.90292526024185	Rhizosphere	6
TP06Z20	23.4648848647527	-3.93990549615099	Rhizosphere	6
TP06Z5	19.2629881221748	0.971936766027075	Rhizosphere	6
TP06Z6	11.157872878871	-2.13723545608715	Rhizosphere	6
TP07L1	-34.1036601337476	-7.87550629458914	Leaf	7
TP07L11	-34.1369277111165	-5.29861650039337	Leaf	7
TP07L12	-37.5468182250364	-13.7526272051952	Leaf	7
TP07L13	-35.8039090672687	-12.2155368786377	Leaf	7
TP07L14	-2.42444248371521	13.5001927926762	Root	7
TP07L17	-27.0582576482393	3.55532713999967	Leaf	7
TP07L18	-25.782189760962	2.84329869245443	Leaf	7
TP07L19	-26.7614283325161	4.88048015619953	Leaf	7
TP07L2	-37.5590569553954	-11.8719909382595	Leaf	7
TP07L20	-2.11073048565627	19.033525081807	Root	7
TP07L5	-33.2376980679354	-9.51735537705659	Leaf	7
TP07L6	-36.3256090387111	-4.33236576724054	Leaf	7
TP07R1	-5.13064843603789	22.7814346668212	Root	7
TP07R11	-4.07073884844452	19.2332274974795	Root	7
TP07R12	-8.95236102887144	22.0372360447095	Root	7
TP07R13	4.99128489948412	8.13065498913887	Root	7
TP07R14r	-30.3665015500871	3.11159077063316	Leaf	7
TP07R17	-5.23467819890895	10.8496614123079	Root	7
TP07R18	-2.12484489545342	12.1730973101282	Root	7
TP07R19	-8.44965321948393	24.1344436552041	Root	7
TP07R2	-3.52480291536369	18.4410536711691	Root	7
TP07R20t	-38.5075620641835	-16.3530501255215	Leaf	7
TP07R5	0.422770722033573	13.813288213761	Root	7
TP07R6	-1.38017382697224	11.0020834096951	Root	7
TP07S1	32.0594458719877	-1.24910024726802	Soil	7
TP07S11	30.4257709492394	-4.72761507856972	Soil	7
TP07S12	32.5452309098228	-1.78258520489539	Soil	7
TP07S13	33.3663674940552	-11.5238860084903	Soil	7
TP07S14	16.2066971531944	0.0410216753572685	Soil	7
TP07S17	36.5539616257752	-10.5729025693816	Soil	7
TP07S18	32.8449941898097	-9.99014852163661	Soil	7
TP07S19	28.9787966840059	-3.68550713330273	Soil	7
TP07S2	35.6779252211952	-8.59189144786108	Soil	7
TP07S20	31.3663768217293	-4.47063672562133	Soil	7
TP07S5	28.6945964592205	-5.58748428656362	Soil	7
TP07S6	34.2372100513711	-8.87808710422478	Soil	7
TP07Z1	14.9807204309308	7.91454748724082	Rhizosphere	7
TP07Z11	19.3497458674288	4.64669999277818	Rhizosphere	7
TP07Z12	18.3898802802166	4.01741064832303	Rhizosphere	7
TP07Z13	16.5230080785022	-0.825235895569425	Rhizosphere	7
TP07Z14	14.4142098291118	-0.546212799126031	Rhizosphere	7
TP07Z17	10.0779299060874	0.393782414487649	Rhizosphere	7
TP07Z18	14.1815283622749	1.8039768265769	Rhizosphere	7
TP07Z19	21.4324431382728	4.43402231300736	Rhizosphere	7
TP07Z2	22.9919582732326	0.0961001826295008	Rhizosphere	7
TP07Z20	23.0574336499496	0.320061024658867	Rhizosphere	7
TP07Z5	10.8403150862879	1.22848149182601	Rhizosphere	7
TP07Z6	12.2227617741961	-3.36981374433807	Rhizosphere	7
TP08L01	-39.6389823040471	-14.4202946303997	Leaf	8
TP08L02	-39.604111022958	-16.7526328902811	Leaf	8
TP08L03	-41.1481545659135	-19.3790110817463	Leaf	8
TP08L04	-39.3524558119438	-16.5616664895234	Leaf	8
TP08L05	-40.1702472976314	-15.5124886928141	Leaf	8
TP08L06	-40.8587441010275	-16.9458327879489	Leaf	8
TP08L11	-37.9954214969238	-11.2912589714533	Leaf	8
TP08L12	-40.788210166479	-13.8942458995428	Leaf	8
TP08L13	-41.89018858901	-16.1686891612903	Leaf	8
TP08L14t	-39.993141333141	-16.122340423289	Leaf	8
TP08L15	-38.7955511630725	-13.7480601563412	Leaf	8
TP08L16	-38.355436376157	-12.1130836188692	Leaf	8
TP08L17	-36.7444464611042	-11.4045415337693	Leaf	8
TP08L18t	-39.6944431624948	-16.9159317091915	Leaf	8
TP08L19	-36.7610295068466	-15.3703949375846	Leaf	8
TP08L20t	-38.1323114761472	-16.8405058515763	Leaf	8
TP08L21t	-38.6484122225379	-19.0544259733327	Leaf	8
TP08L22	-38.1415059058271	-14.6766262278503	Leaf	8
TP08R1	-15.0898104176888	27.1194019761608	Root	8
TP08R11	-3.34236115652829	21.3628329841523	Root	8
TP08R12	-16.0722574345819	24.0939468834107	Root	8
TP08R13	-4.40048067499753	16.1439848081019	Root	8
TP08R15	-9.66817296516667	21.0543407285654	Root	8
TP08R16	-10.1237212921458	22.5952059814613	Root	8
TP08R17	-9.93993453908761	15.8479198226086	Root	8
TP08R18	-3.68439118673156	7.86257497498433	Root	8
TP08R19	-8.59233690135082	22.8565300862675	Root	8
TP08R2	-12.3481728814292	25.1108851282613	Root	8
TP08R20	-7.69767500931919	21.752569522043	Root	8
TP08R21	-9.11947207482817	25.1778995290257	Root	8
TP08R22	-6.34411074961258	21.4711442179981	Root	8
TP08R3	-2.22987161674714	22.3854860348255	Root	8
TP08R4	-6.53547361810283	20.3961332113543	Root	8
TP08R5	-0.818186430171954	8.95006283008044	Root	8
TP08R6	-0.863815757972241	11.6927623166125	Root	8
TP08R6x	-0.863815757972241	11.6927623166125	Root	8
TP08S1	30.9893915169461	-7.48544446615079	Soil	8
TP08S11	29.4874097096832	-4.72773106385276	Soil	8
TP08S12	27.945991483467	0.273058677859554	Soil	8
TP08S13	26.9285068190873	-4.10817189403779	Soil	8
TP08S14	30.996023519726	-6.30369511561952	Soil	8
TP08S15	30.8029954232778	-5.46437971545302	Soil	8
TP08S16	28.3161042615496	-0.936163659940819	Soil	8
TP08S17	28.8628475491018	-6.43333056494412	Soil	8
TP08S18	30.7915503909746	-10.6674409826451	Soil	8
TP08S19	31.1416214122283	-6.30288391437159	Soil	8
TP08S2	31.3240813548998	-7.45572418618865	Soil	8
TP08S20	32.9759508153317	-8.62003942131179	Soil	8
TP08S21	32.3604942139933	-5.01315622355048	Soil	8
TP08S22	18.1923173135664	-2.09296147293316	Soil	8
TP08S3	26.8014684221629	-1.22388649142267	Soil	8
TP08S4	21.9423348260867	5.39183724996792	Soil	8
TP08S5	30.2602670961865	-4.76347934582959	Soil	8
TP08S6	29.9131484298994	-6.61136584554797	Soil	8
TP08Z1	24.0689552175659	3.45007982398374	Rhizosphere	8
TP08Z11	20.3533249515612	2.63307916961425	Rhizosphere	8
TP08Z12	16.2687697765188	2.48044930930212	Rhizosphere	8
TP08Z13	14.152011462546	-0.756570499582177	Rhizosphere	8
TP08Z14	13.1599130644243	-3.64015161913607	Rhizosphere	8
TP08Z15	14.9797178027052	4.39157750878206	Rhizosphere	8
TP08Z16	17.969260784532	1.99505263893311	Rhizosphere	8
TP08Z17	14.6193880121518	-6.12771444460334	Rhizosphere	8
TP08Z18	20.626526814232	-2.83425369230882	Rhizosphere	8
TP08Z19	20.7647410656674	-0.228846206036339	Rhizosphere	8
TP08Z2	15.2580392514544	5.4119172824447	Rhizosphere	8
TP08Z20	16.0987284408633	5.18215560233617	Rhizosphere	8
TP08Z21	24.9219022310399	-3.11666873470505	Rhizosphere	8
TP08Z22	12.1016279093864	2.11987571893484	Rhizosphere	8
TP08Z3	19.8773053307277	6.85461667669009	Rhizosphere	8
TP08Z4	12.6145989832721	4.80001915661309	Rhizosphere	8
TP08Z5	10.2721740797251	-0.793657418017972	Rhizosphere	8
TP08Z6	11.867571954977	-1.51115833879807	Rhizosphere	8
TP09L01	-38.5656939760616	-18.5018577237623	Leaf	9
TP09L02	-37.8112385709915	-16.8237884301476	Leaf	9
TP09L03	-42.1769304316927	-19.3834820015319	Leaf	9
TP09L04	-39.2284816879885	-18.5895675789305	Leaf	9
TP09L05	-33.9991022791154	-4.83870191800102	Leaf	9
TP09L06	-31.1813379865978	-4.27336822861457	Leaf	9
TP09L11	-40.1205909032185	-17.4503979034615	Leaf	9
TP09L12	-41.7934797873552	-20.1179725608553	Leaf	9
TP09L13	-34.5544548761679	-8.81951520723707	Leaf	9
TP09L14	-37.8876196337246	-14.1809068136728	Leaf	9
TP09L15	-38.2931970084115	-23.4115484850798	Leaf	9
TP09L16	-40.9061977170061	-17.2619728229668	Leaf	9
TP09L17	-37.6562708187213	-16.1389092655863	Leaf	9
TP09L18	-40.3609848926632	-15.7783420438347	Leaf	9
TP09L19	-39.1304589789216	-26.0813934774091	Leaf	9
TP09L20	-42.6796622847475	-24.1767487267321	Leaf	9
TP09L21	-42.3828473512765	-22.8372289259248	Leaf	9
TP09L22	-42.3741622096017	-17.0750510259275	Leaf	9
TP09R1	-10.0852770061095	26.2311784883616	Root	9
TP09R11	-9.236196825159	19.6898795780342	Root	9
TP09R12	-14.8494746974012	26.0439899996774	Root	9
TP09R13	-1.13607902761523	15.9311953939841	Root	9
TP09R14	-2.17697664540539	8.0405089762486	Root	9
TP09R15	-8.28272705376411	24.4650852426081	Root	9
TP09R16	-6.68081781428531	25.3920799268317	Root	9
TP09R17	6.65338060507931	9.12707513722218	Root	9
TP09R18	-4.89911694294742	17.2439525461972	Root	9
TP09R19	-13.8481772046854	24.7515816632548	Root	9
TP09R2	-12.5932402391206	24.2283418383011	Root	9
TP09R20	-4.49187537287942	24.296852075881	Root	9
TP09R21	-8.18496347595691	23.6777839639101	Root	9
TP09R22	-6.96330922115098	23.5428340663367	Root	9
TP09R3	-12.7053213098046	25.5499110704889	Root	9
TP09R4	-16.3981151628234	25.3185563876163	Root	9
TP09R5	-1.84955854798646	14.763381574546	Root	9
TP09R6	10.4953320735986	8.78535195593261	Root	9
TP09S1	32.7673898347776	-9.3684381686419	Soil	9
TP09S11	25.9749630904545	1.73362684579095	Soil	9
TP09S12	29.5091442159316	-3.05289821043367	Soil	9
TP09S13	29.8765878827148	-4.20631015681297	Soil	9
TP09S14	24.8750029496022	-5.82043154108533	Soil	9
TP09S15	24.233167412628	-1.79140056467839	Soil	9
TP09S16	23.3867395604925	-0.220060389889503	Soil	9
TP09S17	31.0899274362232	-9.77694117301464	Soil	9
TP09S18	29.4555763254948	-8.19573581678591	Soil	9
TP09S19	28.8364587546868	-2.38924664357792	Soil	9
TP09S2	30.7246514714578	-10.6224133054326	Soil	9
TP09S20	27.0764891316636	-1.97526487962511	Soil	9
TP09S21	27.0267593884817	-1.76882920160707	Soil	9
TP09S22	29.1183261462596	-0.872488790891913	Soil	9
TP09S3	26.9093757543359	-0.240100368499881	Soil	9
TP09S4	32.3614910861778	-2.1497734594336	Soil	9
TP09S5	27.0643137609494	-8.1956216836667	Soil	9
TP09S6	18.62770764433	0.00765337674022031	Soil	9
TP09Z1	25.9366848596493	2.91011938066889	Rhizosphere	9
TP09Z11	13.4892340999264	2.92063516871056	Rhizosphere	9
TP09Z12	6.93943927031066	9.53616300629035	Rhizosphere	9
TP09Z13	16.0627139758032	1.09005201283169	Rhizosphere	9
TP09Z14	13.9842249283768	-5.55135020590708	Rhizosphere	9
TP09Z15	18.3762385377095	3.30087638998256	Rhizosphere	9
TP09Z16	8.96203982377029	12.3716317630882	Rhizosphere	9
TP09Z17	21.1823079518691	-7.88574850337476	Rhizosphere	9
TP09Z18	22.3252815396156	-4.36230605155186	Rhizosphere	9
TP09Z19	15.4236423434013	3.25590404081249	Rhizosphere	9
TP09Z2	17.5785227458722	-0.580690009003188	Rhizosphere	9
TP09Z20	19.0043916910732	0.597171821618262	Rhizosphere	9
TP09Z21	7.75255123176269	5.64823797881972	Rhizosphere	9
TP09Z22	15.9254862295786	7.96102426785601	Rhizosphere	9
TP09Z3	17.0332028771885	6.88882209224005	Rhizosphere	9
TP09Z4	14.0129225712385	5.1107051217398	Rhizosphere	9
TP09Z5	21.3755922414221	-1.5350306310871	Rhizosphere	9
TP09Z6	12.3350703871431	5.33472828482634	Rhizosphere	9
TP0S1	36.082269610189	-17.3460355291331	Soil	0
TP0S11	31.4984431322844	-14.8092814980193	Soil	0
TP0S12	34.3076701686745	-16.8341834501407	Soil	0
TP0S13	33.401615105079	-15.7464324339967	Soil	0
TP0S14	34.9680837307951	-19.9604916855677	Soil	0
TP0S15	35.886305207223	-18.0240108443584	Soil	0
TP0S16	35.2540415473494	-17.2972502737451	Soil	0
TP0S17	35.0528267495957	-16.6127938056777	Soil	0
TP0S18	31.2650151275464	-17.9997870683294	Soil	0
TP0S19	40.3678665052526	-20.7616776042015	Soil	0
TP0S2	32.1507171375555	-15.7450789360974	Soil	0
TP0S20	34.4875601409237	-17.2640013181198	Soil	0
TP0S21	32.6728920545662	-16.6321021771564	Soil	0
TP0S22	33.7662655969582	-18.2979104602587	Soil	0
TP0S3	33.4703625340202	-18.4035625166958	Soil	0
TP0S4	32.2145630994405	-16.1431701324565	Soil	0
TP0S5	33.455016686973	-16.6447785559146	Soil	0
TP0S6	30.3494323784596	-15.0788835245178	Soil	0
TP10L01	-39.1701899342679	-16.4985310157628	Leaf	10
TP10L02	-38.7328382692304	-15.3569388362625	Leaf	10
TP10L03	-36.2617317086765	-16.8088961418138	Leaf	10
TP10L04	-41.0146390725178	-25.0421918909319	Leaf	10
TP10L05	-33.8355735862104	-22.3348294517619	Leaf	10
TP10L06	-35.7947448056908	-24.4977819620342	Leaf	10
TP10L11	-39.4631921877471	-27.8626092806764	Leaf	10
TP10L12	-40.7903422174858	-30.6599073506135	Leaf	10
TP10L13	-36.0078686482703	-21.7060602248538	Leaf	10
TP10L14	-35.0506896394367	-10.0180554296444	Leaf	10
TP10L15	-38.2825997478129	-16.580294790096	Leaf	10
TP10L16	-41.4092959577842	-20.0491905636359	Leaf	10
TP10L17	-35.6167081690085	-8.07124876885429	Leaf	10
TP10L18	-41.5877320708586	-19.6164365866441	Leaf	10
TP10L19	-38.7733246094385	-22.4246120785325	Leaf	10
TP10L20	-41.0687958713088	-28.6831045770708	Leaf	10
TP10L21	-40.273022865741	-28.3954557493711	Leaf	10
TP10L22	-39.6956800272237	-27.512340129364	Leaf	10
TP10R1	-15.6088732473932	27.9687472170507	Root	10
TP10R11	-5.06928525262372	23.6570986627406	Root	10
TP10R12	-12.4995347305569	28.4083700839142	Root	10
TP10R13	0.622233953663841	14.1988331302813	Root	10
TP10R14	-3.55290578611379	13.1184160901007	Root	10
TP10R15	-10.5310043384131	23.4792649419534	Root	10
TP10R16	-11.5900755958758	24.0463932603774	Root	10
TP10R17	-5.31842987738495	14.0720364495251	Root	10
TP10R18	-5.1332756043461	18.8887212061592	Root	10
TP10R19	-9.40298364168288	18.407280235071	Root	10
TP10R2	-12.3231166748393	26.3737811595763	Root	10
TP10R20	-4.75251565095142	23.8051963550353	Root	10
TP10R21	-6.9736142218864	21.8067939589966	Root	10
TP10R22	-14.2902752647425	21.7647013323886	Root	10
TP10R3	-5.27745601899593	20.9324102845863	Root	10
TP10R4	-10.6868728420307	18.5146232288157	Root	10
TP10R5	2.45634877838018	13.7839327590177	Root	10
TP10R6	-2.48031477667608	10.8870464875604	Root	10
TP10S1	27.9270735170791	-3.03228790246967	Soil	10
TP10S11	24.9048053695258	-8.2337843360288	Soil	10
TP10S12	20.1116301326403	-2.78192074651092	Soil	10
TP10S13	25.8964870657398	-6.83745179328511	Soil	10
TP10S14	26.5403879074134	-4.88203785245325	Soil	10
TP10S15	28.6391850679876	-0.289144811965023	Soil	10
TP10S16	23.7313241214134	1.40141644229682	Soil	10
TP10S17	28.7522921880807	-1.63974972817341	Soil	10
TP10S18	23.1377551309555	-1.78603520860807	Soil	10
TP10S19	26.3989147110488	-4.65731843572033	Soil	10
TP10S2	18.1601028631153	-1.22810491668877	Soil	10
TP10S20	24.3286266898047	2.57187022287266	Soil	10
TP10S21	22.8421181097247	4.99334251743878	Soil	10
TP10S22	29.5524665590928	0.574575838321781	Soil	10
TP10S3	28.0884265946483	-3.73408068343625	Soil	10
TP10S4	25.9999116326941	-2.41371996100417	Soil	10
TP10S5	28.2673410063133	-6.07633585085452	Soil	10
TP10S6	27.8066027380319	-4.25948280520541	Soil	10
TP10Z1	13.2061689530589	5.85755462815266	Rhizosphere	10
TP10Z11	13.8526041068836	0.460567507425144	Rhizosphere	10
TP10Z12	-3.57203561748334	18.9325786385254	Rhizosphere	10
TP10Z13	4.4049342867255	9.51294581759043	Rhizosphere	10
TP10Z14	15.9039381765242	2.32964527498586	Rhizosphere	10
TP10Z15p	13.9943975659382	0.523265688331865	Rhizosphere	10
TP10Z16p	10.1535632688931	7.61932312552415	Rhizosphere	10
TP10Z17p	13.6124486578546	-0.863296011414499	Rhizosphere	10
TP10Z18	14.9466979721984	2.46928824214393	Rhizosphere	10
TP10Z19	7.67451577372659	4.40934519255927	Rhizosphere	10
TP10Z2	14.4425889048471	2.9704416060565	Rhizosphere	10
TP10Z20	8.40839266076824	9.22562967402797	Rhizosphere	10
TP10Z21	8.68987579948162	8.06324796216911	Rhizosphere	10
TP10Z22	-4.44257904998235	9.64135874428625	Rhizosphere	10
TP10Z3	10.8727440551813	7.7837722020701	Rhizosphere	10
TP10Z4	2.05542204716082	6.78864553117762	Rhizosphere	10
TP10Z5	21.4404972602439	-2.92643229568394	Rhizosphere	10
TP10Z6	21.3499032597314	-2.43540523978057	Rhizosphere	10
TP11L01p	-19.7295540787614	-20.989239846382	Leaf	11
TP11L02p	-22.1626916674717	-23.251990826829	Leaf	11
TP11L03p	10.3986606422218	-23.2605613196912	Leaf	11
TP11L04	-40.8466611819782	-16.6699691466345	Leaf	11
TP11L05	-34.2867005368438	-13.0036068358836	Leaf	11
TP11L06	-31.3162169143293	0.362510244124703	Leaf	11
TP11L11	-38.009611718276	-17.5280966932807	Leaf	11
TP11L12	-38.5659363913042	-19.6566425956024	Leaf	11
TP11L13	-33.8314356297994	-5.79845872940512	Leaf	11
TP11L14	-34.6676075726719	-7.65232434028737	Leaf	11
TP11L15	-39.0473279387994	-13.9552071382103	Leaf	11
TP11L16	-1.04956979766716	-18.8980835936464	Leaf	11
TP11L17	-34.3734086764352	-6.89810122661903	Leaf	11
TP11L18	-30.0074461376862	-7.01685394232239	Leaf	11
TP11L19	-39.8698462459318	-19.7703738053282	Leaf	11
TP11L20	-41.8785944111583	-19.7720645512494	Leaf	11
TP11L21	-39.2673207113365	-20.1084717510235	Leaf	11
TP11L22	-38.7451506338545	-18.5982201046046	Leaf	11
TP11R01z	-10.1309112667119	28.2682240483006	Root	11
TP11R02z	-12.7272140167115	25.5412256336778	Root	11
TP11R03z	-17.4815947891283	27.4203344317086	Root	11
TP11R11	-13.0050867733427	22.4248110865644	Root	11
TP11R12	-14.2997446762107	25.7923425990055	Root	11
TP11R13	-12.2061649262286	20.8527092238979	Root	11
TP11R14	-9.0534990221432	16.038409827435	Root	11
TP11R15	-9.08743457129438	22.5351166724788	Root	11
TP11R16	-9.81722370157186	19.515130982899	Root	11
TP11R17	-2.39540562587027	15.6633803672824	Root	11
TP11R18	-4.94120218137121	14.0020366530209	Root	11
TP11R19	-15.2775714531857	25.148110577243	Root	11
TP11R20	-16.1187109023502	22.209106641112	Root	11
TP11R21	-12.8175079186624	24.598619794894	Root	11
TP11R22z	-15.324147396431	22.0436573619069	Root	11
TP11R4	-14.7478618756998	24.9982812473577	Root	11
TP11R5t	-14.4939647829027	17.8137490351431	Root	11
TP11R6	-12.6121935450108	16.6550780053021	Root	11
TP11S1	25.5658940473239	-6.05956786618604	Soil	11
TP11S11	24.3021410672855	-2.75194292247709	Soil	11
TP11S12	8.8171085540342	-3.93152420827182	Soil	11
TP11S13	22.1574274189405	-4.37015931151895	Soil	11
TP11S14	28.0029206387571	-6.91975653746643	Soil	11
TP11S15	26.341225074303	-0.308659639549338	Soil	11
TP11S16	26.4796574151451	-4.27327500998126	Soil	11
TP11S17	26.0741885281752	-2.23583956347778	Soil	11
TP11S18	27.053094407527	-6.18201214385954	Soil	11
TP11S19	32.0313840418706	-7.33288222471484	Soil	11
TP11S2	23.5598577883913	2.04034758568485	Soil	11
TP11S20	20.8805784628637	-9.58235205545274	Soil	11
TP11S21	26.3721348493479	-0.961641168043859	Soil	11
TP11S22	27.0348777466474	-2.21788664749308	Soil	11
TP11S3	27.0476451793355	0.571857832499316	Soil	11
TP11S4	24.123510921528	-3.90906080968407	Soil	11
TP11S5	25.720209903309	-3.37794714460897	Soil	11
TP11S6	24.2957019769791	2.35435210353404	Soil	11
TP11Z1	8.44268364572686	8.84762555858233	Rhizosphere	11
TP11Z11	0.76573340949921	7.20235972250376	Rhizosphere	11
TP11Z12	-4.50291356504319	8.31193984123482	Rhizosphere	11
TP11Z13	9.3228293737326	1.90220937596298	Rhizosphere	11
TP11Z14	3.93454899034052	2.18000956829009	Rhizosphere	11
TP11Z15	5.70567223469887	10.6513924648892	Rhizosphere	11
TP11Z16	-4.30084868704092	12.4007293310981	Rhizosphere	11
TP11Z17	6.49839144247016	7.26744038880056	Rhizosphere	11
TP11Z18	11.4217869274676	4.55021502900009	Rhizosphere	11
TP11Z19	-1.02607281183461	12.7701186081962	Rhizosphere	11
TP11Z2	5.64908486576391	4.06574666693074	Rhizosphere	11
TP11Z20	-3.66756340845321	3.8481534842338	Rhizosphere	11
TP11Z21a	10.3535605475058	7.09274841601616	Rhizosphere	11
TP11Z22	-0.44105320173587	13.2505789792799	Rhizosphere	11
TP11Z3	0.807131840622392	15.3316111666344	Rhizosphere	11
TP11Z4	7.30148033174992	10.9237500546462	Rhizosphere	11
TP11Z5	10.0441185865874	-0.182032800861363	Rhizosphere	11
TP11Z6	11.9005905839355	0.0271773054992394	Rhizosphere	11
TP12L01	-40.4534416905069	-22.2374753247409	Leaf	12
TP12L02	-40.3926200443896	-17.1810246379579	Leaf	12
TP12L03	-38.6282264182354	-17.0495749836461	Leaf	12
TP12L04	-37.1360513723637	-17.3707934570408	Leaf	12
TP12L05	-39.8379477501233	-19.5184845676598	Leaf	12
TP12L06	-37.4476939962965	-16.2329428039872	Leaf	12
TP12L11	-40.1620529030438	-22.8793402334816	Leaf	12
TP12L12	-38.3612261759269	-23.7421965984023	Leaf	12
TP12L13	-34.9204778555172	-19.5767164458697	Leaf	12
TP12L14	-37.6216858327744	-16.3385672175589	Leaf	12
TP12L15	-39.9994076096492	-21.7058481059235	Leaf	12
TP12L16	-39.354028273918	-16.8220099319493	Leaf	12
TP12L17	-38.1784103858081	-15.4820304392223	Leaf	12
Tp12L18	-40.7427906610191	-17.9355714873454	Leaf	12
TP12L19	-40.8063882440994	-21.4536320469516	Leaf	12
TP12L20	-42.561720645691	-23.7816220161096	Leaf	12
TP12L21	-41.2418845058034	-19.4931315661188	Leaf	12
TP12L22	-36.7328179458194	-21.0888282762364	Leaf	12
TP12R1	-14.822506085751	25.3146716740217	Root	12
TP12R11	-21.9886238387365	24.5074214215166	Root	12
TP12R12	-18.9109150656798	23.7305005988763	Root	12
TP12R13	-11.7571639417914	19.9006581730076	Root	12
TP12R14	-12.6983244005142	20.3792688148544	Root	12
TP12R15	-19.9226139437498	23.1524480428643	Root	12
TP12R16	-17.1188211908595	21.5386825951355	Root	12
TP12R17	-11.9175272548434	19.7848881308363	Root	12
TP12R18	-14.7631043817308	17.0574354251705	Root	12
TP12R19	-18.8776393852523	24.0142351916479	Root	12
TP12R2	-18.6498746192718	20.6720435572112	Root	12
TP12R20	-21.4819834424611	25.2049577872391	Root	12
TP12R21	-17.3386589098918	24.39095157804	Root	12
TP12R22	-20.6114756620788	23.1861369188171	Root	12
TP12R3	-11.0282730876501	19.9007204463829	Root	12
TP12R4	-14.8884614762236	22.5182641130556	Root	12
TP12R5	-10.302419181163	19.2525461849394	Root	12
TP12R6	-17.4303241975319	15.7351221785697	Root	12
TP12S1	22.5681646595406	-3.93093962605059	Soil	12
TP12S11	25.1676283650703	-4.76826178674241	Soil	12
TP12S12	22.6638758800526	-5.83060235764507	Soil	12
TP12S13	24.676622295856	-4.20329312206074	Soil	12
TP12S14	28.7210374083607	-8.86161548533666	Soil	12
TP12S15	28.8874775369064	-1.94626928751912	Soil	12
TP12S16	26.7221754881171	-3.81915384077078	Soil	12
TP12S17	31.9491435156274	-6.00562828820561	Soil	12
TP12S18	26.6092330918521	-4.10223822444056	Soil	12
TP12S19	27.3731725797108	-5.61876321678387	Soil	12
TP12S2	23.7828840402336	-3.29980009422602	Soil	12
TP12S20	20.4452489087978	-4.40822634664234	Soil	12
TP12S21	26.2534759470879	-4.89756012903259	Soil	12
TP12S22	22.1373601646043	-5.1125282677879	Soil	12
TP12S3	25.3403589583939	-5.7266094338982	Soil	12
TP12S4	26.8140557119083	-6.04445321235053	Soil	12
TP12S5	28.6661037845467	-6.1581536634114	Soil	12
TP12S6	30.8998464022888	-3.93547950089719	Soil	12
TP12Z1	6.84822216343261	-1.54752700557364	Rhizosphere	12
TP12Z11	-3.9824875528575	2.03256715124713	Rhizosphere	12
TP12Z12	0.60483492792868	1.50850727930345	Rhizosphere	12
TP12Z13	4.37326837052087	0.541860101942303	Rhizosphere	12
TP12Z14	14.8687585053919	-3.46228188392116	Rhizosphere	12
TP12Z15	5.91110950287449	1.63131764335305	Rhizosphere	12
TP12Z16	4.58768181424911	6.05919925216792	Rhizosphere	12
TP12Z17	4.32544740312099	6.52111327300663	Rhizosphere	12
TP12Z18	14.9286489590399	-2.68450799797524	Rhizosphere	12
TP12Z19	5.47434738634993	4.72574440757096	Rhizosphere	12
TP12Z2	-0.285983387831602	-0.712702822815451	Rhizosphere	12
TP12Z20	-3.29800099361715	4.47093005026668	Rhizosphere	12
TP12Z21	1.47169409987755	12.2007803829552	Rhizosphere	12
TP12Z22	-10.0498682201255	16.9152095338451	Rhizosphere	12
TP12Z3	1.03737647445653	6.51182852534362	Rhizosphere	12
TP12Z4	11.6868452735056	1.95686385226292	Rhizosphere	12
TP12Z5	5.67235912137549	3.00510428186697	Rhizosphere	12
TP12Z6	6.77784973860121	2.42412395245949	Rhizosphere	12
TP13L01	-38.921716803474	-21.0308339102416	Leaf	13
TP13L02	-35.618485909261	-21.1008889423483	Leaf	13
TP13L03	-36.9279384991901	-18.734599204231	Leaf	13
TP13L04	-31.2232891300863	-11.4833992316333	Leaf	13
TP13L05	-34.8314092238506	-15.7258088148192	Leaf	13
TP13L06	-37.3999515045656	-15.618843658796	Leaf	13
TP13L11	-39.1003398622609	-20.5971407178714	Leaf	13
TP13L12	-40.2421213960257	-18.799714651504	Leaf	13
TP13L13	-37.540116452592	-17.5984724483124	Leaf	13
TP13L14	-30.897708907472	-17.9897269297153	Leaf	13
TP13L15	-33.1039108528381	-18.4091568167895	Leaf	13
TP13L16	-33.589523188363	-16.6264113054011	Leaf	13
TP13L17	-35.3148899986848	-16.5414734116671	Leaf	13
TP13L18	-34.2320725318344	-18.5655729066588	Leaf	13
TP13L19	-39.6884410342253	-19.7221786671456	Leaf	13
TP13L20	-38.7262106835426	-19.1844936909901	Leaf	13
TP13L21	-37.3699195238684	-20.3331926337931	Leaf	13
TP13L22	-36.9207993369714	-19.3823943863231	Leaf	13
TP13R1	-20.8777202047645	22.3162657687709	Root	13
TP13R11	-21.586832591599	29.1772021362662	Root	13
TP13R12	-22.4684677570816	27.7555618121114	Root	13
TP13R13	-17.7258255710063	20.6216772952614	Root	13
TP13R14	-13.6027199103599	21.7287253407073	Root	13
TP13R15	-18.2628796436485	23.0952614433553	Root	13
TP13R16	-17.8248514319886	22.7314672671917	Root	13
TP13R17	-9.91546268294468	19.3428502108237	Root	13
TP13R18	-16.1619903634633	21.0654307106948	Root	13
TP13R19	-20.390078893985	26.1561056436188	Root	13
TP13R2	-22.923863299456	24.1402877017185	Root	13
TP13R20	-20.8205214620306	23.7288584010131	Root	13
TP13R21	-19.9405987325908	25.2148774731474	Root	13
TP13R22	-19.2725553602834	22.3637518721247	Root	13
TP13R3	-18.3705674871499	21.4551128430424	Root	13
TP13R4	-20.5259998202786	20.9576585348033	Root	13
TP13R5	-15.3723143880176	20.8841936575157	Root	13
TP13R6	-17.9429469938437	20.6936798588405	Root	13
TP13S1	13.1973793266102	-4.59270802755158	Soil	13
TP13S11	23.217061356389	-4.64479762300789	Soil	13
TP13S12	6.99942397348003	-8.37350689276194	Soil	13
TP13S13	24.5988288087022	-4.37524557271477	Soil	13
TP13S14	27.2297527048149	-7.16828591707649	Soil	13
TP13S15	23.7394427572914	-6.6864280908732	Soil	13
TP13S16	27.7668678031808	-6.60144043902322	Soil	13
TP13S17	34.7645727691358	-12.5419839203224	Soil	13
TP13S18	33.1832910449135	-11.8970912614923	Soil	13
TP13S19	30.8246046147713	-12.1756301055375	Soil	13
TP13S2	21.2403040917481	-2.53124242105767	Soil	13
TP13S20	18.5565495937572	-7.9450885695861	Soil	13
TP13S21	25.8511204947408	-4.2833213416435	Soil	13
TP13S22	23.0013359149798	-2.13159036504017	Soil	13
TP13S3	27.8804195495884	-3.34271787981738	Soil	13
TP13S4	28.0904152015024	-3.16124454874715	Soil	13
TP13S5	28.9803748482537	-9.75220887442714	Soil	13
TP13S6	27.9947508309678	0.272942647564902	Soil	13
TP13Z1	0.607075355491397	1.66807383937223	Rhizosphere	13
TP13Z11	-14.2206999925155	5.2286624995477	Rhizosphere	13
TP13Z12	-8.86018261565252	-1.45192394071648	Rhizosphere	13
TP13Z13	0.945801844581374	1.87596870107356	Rhizosphere	13
TP13Z14	3.98219005868432	-0.416261168972128	Rhizosphere	13
TP13Z15	10.4433622596675	1.79247743366005	Rhizosphere	13
TP13Z16	0.348305526323038	12.0459913786386	Rhizosphere	13
TP13Z17	7.78259813983985	-0.396966204343038	Rhizosphere	13
TP13Z18	0.170255234460157	0.501009217302594	Rhizosphere	13
TP13Z19	-3.09242095962601	-1.21166810164409	Rhizosphere	13
TP13Z2	-4.44451556624886	-6.6870981789936	Rhizosphere	13
TP13Z20	-17.8712993022658	2.3864884577643	Rhizosphere	13
TP13Z21	2.13096532627925	7.40524334230076	Rhizosphere	13
TP13Z22	-9.4653538512156	16.2594152146556	Rhizosphere	13
TP13Z3	5.25431156714478	6.27006911744622	Rhizosphere	13
TP13Z4	5.69292053362029	-0.77867003092691	Rhizosphere	13
TP13Z5	1.05058091957873	-3.97056087418541	Rhizosphere	13
TP13Z6	6.80209743327346	0.47618019226701	Rhizosphere	13
TP14L01	-39.0362355668553	-22.35587727368	Leaf	14
TP14L02	-38.5818077341789	-16.8959670298886	Leaf	14
TP14L03	-36.2421588709442	-17.2361977910487	Leaf	14
TP14L04	-37.3879582750605	-20.8775403067504	Leaf	14
TP14L05	-38.9805099894794	-15.2072021635236	Leaf	14
TP14L06	-33.6987238025687	-16.296226109977	Leaf	14
TP14L11	-37.8083773385827	-19.3889548606859	Leaf	14
TP14L12	-38.6377339626551	-23.3523432561913	Leaf	14
TP14L13	-37.5348612160918	-17.0344035620385	Leaf	14
TP14L14	-36.5692951022847	-16.204308270663	Leaf	14
TP14L15	-35.3346430055513	-17.8861237498008	Leaf	14
TP14L16	-34.9462549648771	-16.5069470251177	Leaf	14
TP14L17	-34.3078915933556	-17.8881468163162	Leaf	14
TP14L18	-36.7749845118862	-13.6823864030949	Leaf	14
TP14L19	-38.299608479478	-19.7443508951772	Leaf	14
TP14L20	-37.6089416928909	-20.0796257269906	Leaf	14
TP14L21	-36.1898537766915	-20.7028576758936	Leaf	14
TP14L22	-38.4766728686646	-19.5234488074605	Leaf	14
TP14R1	-15.9969557816274	22.7648644184391	Root	14
TP14R11	-21.0054345941658	24.6546002888984	Root	14
TP14R12	-20.7591874589334	26.42100107414	Root	14
TP14R13	-14.1162367734751	23.8423273375187	Root	14
TP14R14	-13.5882057943955	20.2709645257551	Root	14
TP14R15	-16.7929985071546	21.1059554087211	Root	14
TP14R16	-14.2183473688516	22.7366968006983	Root	14
TP14R17Rt	-25.2205616649053	23.0050214791682	Root	14
TP14R18Rt	-24.5036372265174	23.4238806624778	Root	14
TP14R19Rt	-9.86959639855895	18.3381160090742	Root	14
TP14R2	-18.7852069209247	24.4837732146629	Root	14
TP14R20Rt	-13.2118560035137	19.8981065690382	Root	14
TP14R21	-16.547801059219	24.900610506239	Root	14
TP14R22	-11.8198012275528	20.0755566372473	Root	14
TP14R3	-18.6233615918003	22.7678444242559	Root	14
TP14R4	-16.6357904263642	23.245003074105	Root	14
TP14R5	-12.0391108504206	22.0732386290325	Root	14
TP14R6	-12.4069125435711	21.2382756604163	Root	14
TP14S1	18.9974217059932	-2.50344773116236	Soil	14
TP14S11	12.9810311031871	-2.45848431106724	Soil	14
TP14S12	20.0461943567578	-1.45556560191673	Soil	14
TP14S13	26.8414007564855	-5.38651452432811	Soil	14
TP14S14	26.5600754575527	-7.19784993861342	Soil	14
TP14S15	23.8464116319035	-5.52817642558972	Soil	14
TP14S16p	30.5953262976143	-6.05276803964718	Soil	14
TP14S17p	25.6429191161115	-7.25770469001824	Soil	14
TP14S18p	26.2788276452387	-8.50445077208535	Soil	14
TP14S19	19.8525043593084	-4.01160469386232	Soil	14
TP14S2	25.937532986157	-6.61209351088164	Soil	14
TP14S20	8.31003127084914	-5.85418992455048	Soil	14
TP14S21	29.118817448349	-5.01896250225212	Soil	14
TP14S22	8.33124099420441	-3.76467033206541	Soil	14
TP14S3	29.9879326992847	-8.09642433524015	Soil	14
TP14S4	28.6178437055432	-8.11528057449121	Soil	14
TP14S5	26.0912786235333	-5.09956799719344	Soil	14
TP14S6	19.3916836471242	-1.3415743139551	Soil	14
TP14Z1	-2.76446338632022	-2.78795843459515	Rhizosphere	14
TP14Z11	-13.1660419555973	6.43256006455179	Rhizosphere	14
TP14Z12	-19.5852938717122	2.42316593259757	Rhizosphere	14
TP14Z13	-2.99715997956052	-0.0147539334013532	Rhizosphere	14
TP14Z14	1.7876396852845	-2.87276589730341	Rhizosphere	14
TP14Z15	1.52847145759586	8.08459086098017	Rhizosphere	14
TP14Z16	-1.57436807783465	5.71837309896569	Rhizosphere	14
TP14Z17	12.5108909326041	-0.242304691041878	Rhizosphere	14
TP14Z18	1.65454327790891	-6.22819396379348	Rhizosphere	14
TP14Z19	-12.2113567458865	-2.72028262323099	Rhizosphere	14
TP14Z2	-4.53171511906433	1.26505428660566	Rhizosphere	14
TP14Z20	3.75713194392808	-2.15777397746213	Rhizosphere	14
TP14Z21	0.70749487786152	0.995915153496195	Rhizosphere	14
TP14Z22	4.67468962747166	4.37644413709059	Rhizosphere	14
TP14Z3	-2.5941849940923	9.6085734185917	Rhizosphere	14
TP14Z4	-5.68989307021693	3.1213739809458	Rhizosphere	14
TP14Z5	1.24367503872586	-0.695071522453636	Rhizosphere	14
TP14Z6	-1.55276770869137	-0.653548729446661	Rhizosphere	14
TP15L01	-35.5028175956105	-18.8757135435111	Leaf	15
TP15L02	-36.1633656427524	-21.9005678418745	Leaf	15
TP15L03	-35.586769368962	-17.1587632472542	Leaf	15
TP15L04	-36.0948750016598	-17.776380768077	Leaf	15
TP15L05	-38.7006983731727	-18.6167627822844	Leaf	15
TP15L06	-36.8326157717119	-14.3301639684843	Leaf	15
TP15L11	-39.9924589040797	-18.1800504605847	Leaf	15
TP15L12	-30.1457365450214	-9.39878723545265	Leaf	15
TP15L13	-39.6255008374399	-18.3682290917688	Leaf	15
TP15L14	-37.8098583121102	-15.5997323789253	Leaf	15
TP15L15	-34.5940504570493	-15.3410489292303	Leaf	15
TP15L16	-36.3544974213755	-19.6859910117553	Leaf	15
TP15L17	-37.5168931166454	-20.0713731821303	Leaf	15
TP15L18	-37.8617625648261	-22.5221971807995	Leaf	15
TP15L19	-38.0926187886508	-22.5558787504044	Leaf	15
TP15L20	-39.4368606338253	-20.2912463247752	Leaf	15
TP15L21	-36.9533300187619	-20.62539176061	Leaf	15
TP15L22	-40.5948265916944	-20.305918057339	Leaf	15
TP15R11	-21.6901954304408	24.6522665170669	Root	15
TP15R12	-19.7006453056006	25.4550567036632	Root	15
TP15R13	-17.222655845363	21.9229144698641	Root	15
TP15R14	-17.5809973444768	20.5764074885502	Root	15
TP15R15	-14.0573001389516	16.5914627312627	Root	15
TP15R16	-17.5350642219586	19.8967115876503	Root	15
TP15R17	-13.3974440741266	22.3728327613747	Root	15
TP15R18	-17.1504267716641	15.4115885981784	Root	15
TP15R19	-20.6377825109554	25.5314531415957	Root	15
TP15R1t	-18.7150869534485	23.8249656820017	Root	15
TP15R2	-16.7184974142378	15.6770949445575	Root	15
TP15R20	-18.4331166672572	28.156092019331	Root	15
TP15R21	-14.2845696541794	22.5971271609001	Root	15
TP15R22	-19.9593629456682	18.9627817641565	Root	15
TP15R3	-18.8616055850329	17.7686522583086	Root	15
TP15R4	-17.0166349214514	20.0526310465101	Root	15
TP15R5	-14.2956166832169	20.6758592777918	Root	15
TP15R6	-17.8193161466547	23.4782940060552	Root	15
TP15S1	18.724044906563	-1.68776596718316	Soil	15
TP15S11	8.8933422694479	3.74445432906411	Soil	15
TP15S12t	13.334118105797	-0.756068403009942	Soil	15
TP15S13	19.5312707460957	-2.86169566274385	Soil	15
TP15S14	21.6728930938321	-4.3631134925372	Soil	15
TP15S15	23.5595214260911	-3.23648009229682	Soil	15
TP15S16	23.1308847082405	0.639051387930961	Soil	15
TP15S17	29.019267660983	-6.45886987874723	Soil	15
TP15S18	29.0242194918475	-6.70706373504426	Soil	15
TP15S19	28.919611528839	-9.51941383640956	Soil	15
TP15S2	23.3586009243263	-9.58923457075144	Soil	15
TP15S20	21.6839880490841	-8.32348418259031	Soil	15
TP15S21	27.7820408274271	-5.16330473630286	Soil	15
TP15S22	29.7770797502973	-8.76519448685371	Soil	15
TP15S3	23.4161113551057	-4.45610485895826	Soil	15
TP15S4	25.9478163063529	-3.18309745722586	Soil	15
TP15S5	15.2404917474529	2.1895086448244	Soil	15
TP15S6	18.4348096183697	-3.08173750973475	Soil	15
TP15Z1	-11.2044052058404	2.68348943979144	Rhizosphere	15
TP15Z11	-16.2232396147155	2.28656183333649	Rhizosphere	15
TP15Z12	-13.3210185576737	2.07628765028849	Rhizosphere	15
TP15Z13	-7.74760249681332	5.00011504692574	Rhizosphere	15
TP15Z14	-7.96627812789914	3.9560350494531	Rhizosphere	15
TP15Z15	-10.7265367917597	9.09254450000148	Rhizosphere	15
TP15Z16	-0.172624004859495	11.5853063070544	Rhizosphere	15
TP15Z17	-4.023160628372	0.758378053979545	Rhizosphere	15
TP15Z18	3.15527952677206	-5.9087049707913	Rhizosphere	15
TP15Z19	-16.6311474715599	6.19436995791953	Rhizosphere	15
TP15Z2	-12.354867533324	2.74429917592651	Rhizosphere	15
TP15Z20	-20.0967047890933	11.191186449889	Rhizosphere	15
TP15Z21	-7.38127951701226	9.7789676895922	Rhizosphere	15
TP15Z22	-17.687756264273	7.44961211041617	Rhizosphere	15
TP15Z3	4.0310165151036	-2.66812970093623	Rhizosphere	15
TP15Z4	-4.89583958385808	1.19623527316932	Rhizosphere	15
TP15Z5	1.48109836838434	2.6572236960805	Rhizosphere	15
TP15Z6	-2.65619513309725	0.894161511302243	Rhizosphere	15
TP16L01	-37.2736166947284	-20.8619247046309	Leaf	16
TP16L02	-37.7097398823368	-14.451804707943	Leaf	16
TP16L03	-35.7159075603904	-17.2546691847157	Leaf	16
TP16L04	-34.7689498774772	-18.5334672002405	Leaf	16
TP16L05	-39.329719082606	-17.9877605279838	Leaf	16
TP16L06	-38.6753221767852	-23.8159544680328	Leaf	16
TP16L11	-40.0591972325019	-27.6585555634032	Leaf	16
TP16L12	-42.969569327156	-28.2176140294289	Leaf	16
TP16L13	-41.6157963091276	-27.5179924283114	Leaf	16
TP16L14	-40.6193156562964	-26.8355382894802	Leaf	16
TP16L15	-39.6736087092299	-25.8505077337494	Leaf	16
TP16L16	-38.5261166826721	-23.58082374837	Leaf	16
TP16L17	-40.9219964223422	-27.1643295336215	Leaf	16
TP16L18	-41.9077000307362	-23.3299703402363	Leaf	16
TP16L19	-39.8115094944771	-23.1706009229789	Leaf	16
TP16L20	-26.9502613812124	-20.0703873991634	Leaf	16
TP16L21	-39.6920593396889	-27.4075451379664	Leaf	16
TP16L22	-38.6729548261997	-26.2318591893575	Leaf	16
TP16R1	-21.3501251786621	24.7306720565019	Root	16
TP16R11	-19.3834790386301	23.1917316189016	Root	16
TP16R12	-21.5665752956484	25.9179742895505	Root	16
TP16R13	-18.3340936699969	23.0068987137716	Root	16
TP16R14	-7.73112959824825	22.2174010932131	Root	16
TP16R15	-19.5202952343873	21.4453889287149	Root	16
TP16R16	-16.1154758852866	21.5903643118415	Root	16
TP16R17	-14.2363394481892	21.2987211733367	Root	16
TP16R18	-17.4824035111311	18.3437428397371	Root	16
TP16R19	-18.1297116380416	22.7800461454623	Root	16
TP16R2	-21.0989602442776	20.0435353362902	Root	16
TP16R20	-21.6299770538497	22.5908110630616	Root	16
TP16R21	-21.9835974468815	24.3171953061948	Root	16
TP16R22	-16.4112535753376	21.0022179329538	Root	16
TP16R3	-14.8956329866891	20.6356561749323	Root	16
TP16R4a	-15.1617864369574	22.8795054393781	Root	16
TP16R5	-13.9285516490846	22.3425630127625	Root	16
TP16R6	-17.3943151683491	19.3463205385277	Root	16
TP16S1	13.732005347002	-0.876651115029714	Soil	16
TP16S11	22.4290188709125	-8.41102852970947	Soil	16
TP16S12	19.4854239122889	-9.34636429182841	Soil	16
TP16S13	27.5850270479735	-6.09356247487956	Soil	16
TP16S14	33.5800814064487	-11.5799454935025	Soil	16
TP16S15	28.9100776479397	-6.8041866501668	Soil	16
TP16S16	25.5639522162771	-4.13400817848255	Soil	16
TP16S17a	10.91942565172	7.10997846544422	Soil	16
TP16S18	28.6849712154611	-7.58430533429561	Soil	16
TP16S19	24.81804636329	-8.13725917717165	Soil	16
TP16S2	16.1957613098466	0.488002638812918	Soil	16
TP16S20	22.2098608502446	-5.98813033023644	Soil	16
TP16S21	23.3663674101936	-1.15246878444969	Soil	16
TP16S22	19.6114193393232	0.935788694165251	Soil	16
TP16S3	22.6211311130504	1.765696207771	Soil	16
TP16S4	20.2933299243326	3.2795793188164	Soil	16
TP16S5	30.8703699107543	-4.43629968837697	Soil	16
TP16S6	29.5364483113934	-4.55636661760431	Soil	16
TP16Z1	-9.95928462134349	3.47245720472812	Rhizosphere	16
TP16Z11	-6.42319143145542	7.39625586650715	Rhizosphere	16
TP16Z12	-13.1475312124172	6.4901705889838	Rhizosphere	16
TP16Z13	-6.62096735281328	2.01720660149048	Rhizosphere	16
TP16Z14	-6.90517715296563	4.44194338339302	Rhizosphere	16
TP16Z15	14.8575830861932	1.98369134685813	Rhizosphere	16
TP16Z16	6.84716481371431	9.20589364838398	Rhizosphere	16
TP16Z17	7.80304602261196	1.47847532323606	Rhizosphere	16
TP16Z18	9.62117469741755	3.66563475893391	Rhizosphere	16
TP16Z19	4.70339956648438	1.75715709082243	Rhizosphere	16
TP16Z2	-12.2289903278353	1.97418306690194	Rhizosphere	16
TP16Z20	3.03445275374583	2.58411681289118	Rhizosphere	16
TP16Z21	3.72078143388566	3.9719294690747	Rhizosphere	16
TP16Z22	4.33795301149311	7.04297353547961	Rhizosphere	16
TP16Z3	9.22040525705616	11.4448678698118	Rhizosphere	16
TP16Z4	9.92517916139176	4.34925071319472	Rhizosphere	16
TP16Z5	1.92093042921413	1.90039825445455	Rhizosphere	16
TP16Z6	-2.88265799453193	-0.0686549513436983	Rhizosphere	16
TP17L01	-40.2354009150644	-24.274836748666	Leaf	17
TP17L02	-39.1786141051042	-25.1758078712575	Leaf	17
TP17L03	-38.7821253435657	-24.6649769346801	Leaf	17
TP17L04	-39.6545605884882	-26.7335049026363	Leaf	17
TP17L05	-38.5290105857614	-24.6238069335232	Leaf	17
TP17L06	-38.9636517063677	-25.5359998410351	Leaf	17
TP17L11	-39.8295102664391	-26.2102468452293	Leaf	17
TP17L12	-39.7736904062587	-24.4341844686456	Leaf	17
TP17L13	-42.0569961446483	-21.7858633223788	Leaf	17
TP17L14	-39.8313651976548	-25.2275626571057	Leaf	17
TP17L15	-37.9584856610789	-23.244751416429	Leaf	17
TP17L16	-37.9750434559553	-24.0425190131961	Leaf	17
TP17L17	-39.7519392714728	-24.4205983207947	Leaf	17
TP17L18	-39.4405463662092	-25.1312703438085	Leaf	17
TP17L19	-38.7368979354496	-24.0984079561593	Leaf	17
TP17L20	-40.3457935208636	-22.7908501374144	Leaf	17
TP17L21	-37.8729566648858	-22.1471789454935	Leaf	17
TP17L22	-36.4685224946499	-21.399802730537	Leaf	17
TP17R1	-22.2492883337745	28.7422653599785	Root	17
TP17R11	-18.5905310359624	21.4719550374803	Root	17
TP17R12	-14.0052419743989	21.8475639868626	Root	17
TP17R13	-21.3909903420509	24.5313818099882	Root	17
TP17R14	-9.71352042317139	19.5099090680285	Root	17
TP17R15	-18.3527960975657	20.3817706209203	Root	17
TP17R16	-17.524540676524	21.4262715342011	Root	17
TP17R17	-14.5583255625154	23.2311806044957	Root	17
TP17R18	-12.9398481586726	20.6074988721372	Root	17
TP17R19	-21.4314172538584	19.072548870669	Root	17
TP17R2	-15.7244286138778	20.2581628633248	Root	17
TP17R20	-17.7113618638069	23.9961850391053	Root	17
TP17R21	-17.4219560553202	22.1071052534511	Root	17
TP17R22	-14.5884482092954	20.5197415684519	Root	17
TP17R3	-19.7815892896265	20.6092097862382	Root	17
TP17R4	-10.1242829277605	18.6978863607671	Root	17
TP17R5	-15.2797282972734	24.2969907464551	Root	17
TP17R6	-8.42878490458842	22.8622177932297	Root	17
TP17S1	11.0916834015369	3.94635799409036	Soil	17
TP17S11	15.6531645845811	-5.09828905199405	Soil	17
TP17S12	4.80587725321739	-6.96461270612932	Soil	17
TP17S13	13.1227246997565	2.53214893563845	Soil	17
TP17S14	17.1671534019726	-2.74056222131801	Soil	17
TP17S15	22.6126725285988	-3.20268722542493	Soil	17
TP17S16t	22.8736139370271	-2.33013261938758	Soil	17
TP17S17	13.7806665804447	0.0701380574480774	Soil	17
TP17S18	21.2924710742542	-3.9409031173877	Soil	17
TP17S19	12.8740777166781	-0.969721730048285	Soil	17
TP17S2	20.095743755047	-1.80818527303463	Soil	17
TP17S20	4.41731351984346	-3.0733524002599	Soil	17
TP17S21	21.506107133731	-2.27399000499131	Soil	17
TP17S22	9.8751147299226	-4.90043198783047	Soil	17
TP17S3	16.6298493919393	-0.959575466724192	Soil	17
TP17S4	21.9686905757436	-4.68808595974413	Soil	17
TP17S5	26.0987005146995	-7.59646997765211	Soil	17
TP17S6	22.657525328507	-5.40763434116765	Soil	17
TP17Z1	-8.5016184160452	3.28342264659342	Rhizosphere	17
TP17Z11	-3.270215145545	-2.07368644343983	Rhizosphere	17
TP17Z12	-21.0837256682324	2.33167984042844	Rhizosphere	17
TP17Z13	-10.8593573444421	2.4004370211883	Rhizosphere	17
TP17Z14	-8.12351602638414	7.00626749027023	Rhizosphere	17
TP17Z15	4.04285940092978	4.76025836679596	Rhizosphere	17
TP17Z16	10.4950839289644	4.95129479370601	Rhizosphere	17
TP17Z17	-0.213550945295722	1.05587438866751	Rhizosphere	17
TP17Z18	-3.58605526113391	-0.301214259516312	Rhizosphere	17
TP17Z19	-14.1911776721643	2.9692202293198	Rhizosphere	17
TP17Z2	-0.593814939972584	-2.17866305138164	Rhizosphere	17
TP17Z20	-17.2484962747321	2.19138397091822	Rhizosphere	17
TP17Z21t	2.4946206323244	7.19746981812079	Rhizosphere	17
TP17Z22	-13.1420848239291	3.7465570946489	Rhizosphere	17
TP17Z3	-2.33748430679318	1.67308355523402	Rhizosphere	17
TP17Z4	4.40160613733058	-2.61259814261133	Rhizosphere	17
TP17Z5	0.339231871917397	0.0239022639499805	Rhizosphere	17
TP17Z6	4.46128151553437	-3.25237646975326	Rhizosphere	17
TP01L01.1	-13.3966526829625	10.9167530764279	Leaf	1
TP01L02.1	-16.870487049938	10.9205998784509	Leaf	1
TP01L11.1	-14.1147347118511	9.63592706274589	Leaf	1
TP01L12.1	-17.7242803098705	7.99260064560141	Leaf	1
TP01L19.1	-31.0504998041326	-3.43348639585932	Leaf	1
TP01L20.1	-23.4416602364123	-5.73546638774433	Leaf	1
TP01R1.1	-10.9108901310047	12.327036139843	Root	1
TP01R11.1	-2.00786182819096	16.4542618049476	Root	1
TP01R12.1	-11.8401485239665	13.4015779322775	Root	1
TP01R19.1	-11.9497369159083	16.4744866834276	Root	1
TP01R2.1	-12.1601270424389	15.1474193248253	Root	1
TP01R20.1	-13.3126257633789	11.8801424225413	Root	1
TP01S1.1	35.2786375264324	-13.0314193636859	Soil	1
TP01S11.1	33.3140759473401	-12.9797474969556	Soil	1
TP01S12.1	41.4166665286951	-15.257827048629	Soil	1
TP01S19.1	31.420048138026	-12.2129094229419	Soil	1
TP01S2.1	37.1349739037266	-15.3712795284589	Soil	1
TP01S20.1	33.4094052063381	-12.4798548247805	Soil	1
TP01Z1.1	25.0565845792322	-6.09648126745308	Rhizosphere	1
TP01Z11.1	30.069351894528	-6.6077396143307	Rhizosphere	1
TP01Z12.1	24.2749017835598	-4.93262416563844	Rhizosphere	1
TP01Z19.1	26.9223330737846	-3.03445405365122	Rhizosphere	1
TP01Z2.1	18.5082492340987	-3.43077659001629	Rhizosphere	1
TP01Z20.1	26.68544465623	-5.00204715932428	Rhizosphere	1
TP02L01t.1	-33.9515980965833	-8.54513033207408	Leaf	2
TP02L02.1	-38.4575150061133	-11.2125400987066	Leaf	2
TP02L11.1	-33.3652011383503	-6.95558550724235	Leaf	2
TP02L12.1	-29.4186402903794	-1.05935622881345	Leaf	2
TP02L19.1	-22.2942123644777	7.11237944544485	Leaf	2
TP02L20t.1	-35.0442877911549	-7.28732432969231	Leaf	2
TP02R1.1	9.19634559853296	7.30675476150495	Root	2
TP02R11t.1	25.7409075913366	-5.92970479225333	Root	2
TP02R12.1	9.33570626202126	9.69071453270349	Root	2
TP02R19.1	5.12294947984387	10.0735126779269	Root	2
TP02R2.1	-9.82120571233897	6.95315078206468	Root	2
TP02R20.1	12.107149195775	5.6279117008739	Root	2
TP02S1.1	32.6164857600633	-11.7020154234301	Soil	2
TP02S11.1	32.5221469371612	-11.3125715978244	Soil	2
TP02S12.1	33.3805735840223	-13.1897864082284	Soil	2
TP02S19.1	32.9820641317792	-12.592784447968	Soil	2
TP02S2.1	34.5028677502237	-13.9501947204425	Soil	2
TP02S20.1	41.1606871509095	-12.0027138471946	Soil	2
TP02Z1.1	26.5171184742111	-6.8706935339526	Rhizosphere	2
TP02Z11.1	33.7251019352539	-8.06486338371821	Rhizosphere	2
TP02Z12.1	30.7402604622958	-6.75416045759135	Rhizosphere	2
TP02Z19.1	32.4021261572051	-9.67734410249309	Rhizosphere	2
TP02Z2.1	24.5556085354159	-6.99689543359349	Rhizosphere	2
TP02Z20.1	26.1220958007954	-8.73665873239737	Rhizosphere	2
TP01L01.2	-13.3966526829625	10.9167530764279	Leaf	1
TP01L02.2	-16.870487049938	10.9205998784509	Leaf	1
TP01L11.2	-14.1147347118511	9.63592706274589	Leaf	1
TP01L12.2	-17.7242803098705	7.99260064560141	Leaf	1
TP01L19.2	-31.0504998041326	-3.43348639585932	Leaf	1
TP01L20.2	-23.4416602364123	-5.73546638774433	Leaf	1
TP01R1.2	-10.9108901310047	12.327036139843	Root	1
TP01R11.2	-2.00786182819096	16.4542618049476	Root	1
TP01R12.2	-11.8401485239665	13.4015779322775	Root	1
TP01R19.2	-11.9497369159083	16.4744866834276	Root	1
TP01R2.2	-12.1601270424389	15.1474193248253	Root	1
TP01R20.2	-13.3126257633789	11.8801424225413	Root	1
TP01S1.2	35.2786375264324	-13.0314193636859	Soil	1
TP01S11.2	33.3140759473401	-12.9797474969556	Soil	1
TP01S12.2	41.4166665286951	-15.257827048629	Soil	1
TP01S19.2	31.420048138026	-12.2129094229419	Soil	1
TP01S2.2	37.1349739037266	-15.3712795284589	Soil	1
TP01S20.2	33.4094052063381	-12.4798548247805	Soil	1
TP01Z1.2	25.0565845792322	-6.09648126745308	Rhizosphere	1
TP01Z11.2	30.069351894528	-6.6077396143307	Rhizosphere	1
TP01Z12.2	24.2749017835598	-4.93262416563844	Rhizosphere	1
TP01Z19.2	26.9223330737846	-3.03445405365122	Rhizosphere	1
TP01Z2.2	18.5082492340987	-3.43077659001629	Rhizosphere	1
TP01Z20.2	26.68544465623	-5.00204715932428	Rhizosphere	1
TP02L01t.2	-33.9515980965833	-8.54513033207408	Leaf	2
TP02L02.2	-38.4575150061133	-11.2125400987066	Leaf	2
TP02L11.2	-33.3652011383503	-6.95558550724235	Leaf	2
TP02L12.2	-29.4186402903794	-1.05935622881345	Leaf	2
TP02L19.2	-22.2942123644777	7.11237944544485	Leaf	2
TP02L20t.2	-35.0442877911549	-7.28732432969231	Leaf	2
TP02R1.2	9.19634559853296	7.30675476150495	Root	2
TP02R11t.2	25.7409075913366	-5.92970479225333	Root	2
TP02R12.2	9.33570626202126	9.69071453270349	Root	2
TP02R19.2	5.12294947984387	10.0735126779269	Root	2
TP02R2.2	-9.82120571233897	6.95315078206468	Root	2
TP02R20.2	12.107149195775	5.6279117008739	Root	2
TP02S1.2	32.6164857600633	-11.7020154234301	Soil	2
TP02S11.2	32.5221469371612	-11.3125715978244	Soil	2
TP02S12.2	33.3805735840223	-13.1897864082284	Soil	2
TP02S19.2	32.9820641317792	-12.592784447968	Soil	2
TP02S2.2	34.5028677502237	-13.9501947204425	Soil	2
TP02S20.2	41.1606871509095	-12.0027138471946	Soil	2
TP02Z1.2	26.5171184742111	-6.8706935339526	Rhizosphere	2
TP02Z11.2	33.7251019352539	-8.06486338371821	Rhizosphere	2
TP02Z12.2	30.7402604622958	-6.75416045759135	Rhizosphere	2
TP02Z19.2	32.4021261572051	-9.67734410249309	Rhizosphere	2
TP02Z2.2	24.5556085354159	-6.99689543359349	Rhizosphere	2
TP02Z20.2	26.1220958007954	-8.73665873239737	Rhizosphere	2
TP03L01.1	-23.027249290182	7.88662111246421	Leaf	3
TP03L02.1	-24.3739512686201	6.71447662463533	Leaf	3
TP03L11.1	-24.4040447420636	1.7502668518588	Leaf	3
TP03L12.1	-40.8064376745907	-13.5667533109522	Leaf	3
TP03L19.1	-36.2243823929624	-14.0977899956185	Leaf	3
TP03L20.1	-35.396245238033	-8.65127743836364	Leaf	3
TP03R1.1	3.7031481739818	9.40599126672561	Root	3
TP03R11.1	9.83435305408323	6.91726630075048	Root	3
TP03R12.1	6.41696683816598	12.5459612508025	Root	3
TP03R19.1	-5.25601256708411	14.8001136773737	Root	3
TP03R20.1	1.97390472238347	10.9137072573747	Root	3
TP03R2r.1	-2.35308621139741	11.5789752625603	Root	3
TP03S1.1	32.8134220347159	-10.9299447730896	Soil	3
TP03S11.1	35.1447001611453	-12.7868854553195	Soil	3
TP03S12.1	33.5188367156173	-9.49516976141417	Soil	3
TP03S19.1	32.3815444039891	-9.804486705385	Soil	3
TP03S2.1	36.1702522501105	-14.6739977660871	Soil	3
TP03S20.1	40.5710591166511	-15.3411732501486	Soil	3
TP03Z1.1	24.1908255514932	0.720029427417742	Rhizosphere	3
TP03Z11.1	29.2054626951948	-4.43874921942444	Rhizosphere	3
TP03Z12.1	22.0213931016598	-4.00717751645276	Rhizosphere	3
TP03Z19.1	33.5284154117311	-7.82720355276513	Rhizosphere	3
TP03Z2.1	24.0866721508692	-3.58894857247989	Rhizosphere	3
TP03Z20.1	34.7644682944538	-4.93487502751694	Rhizosphere	3
TP04L01.1	-33.8164604889054	-9.54545270937413	Leaf	4
TP04L02.1	-27.6923651379749	0.219766002232774	Leaf	4
TP04L11.1	-28.8248569490678	0.231631383086017	Leaf	4
TP04L12.1	-42.1989997689251	-14.567297287372	Leaf	4
TP04L19.1	-23.8656612408141	4.2471491798251	Leaf	4
TP04L20.1	-24.5974089630924	2.90435074383785	Leaf	4
TP04R1.1	7.27735245101669	13.82339051994	Root	4
TP04R11.1	5.37562572376491	12.714130044926	Root	4
TP04R12.1	3.27564385119609	16.0205745077915	Root	4
TP04R19.1	8.34198150253608	13.1581210394511	Root	4
TP04R2.1	3.89163400228726	14.4131149629655	Root	4
TP04R20.1	5.18505714911396	17.0564113723091	Root	4
TP04S1.1	35.9048815174145	-10.948085355625	Soil	4
TP04S11.1	30.487119250578	-4.91733090882458	Soil	4
TP04S12.1	33.013452092269	-8.60973584631641	Soil	4
TP04S19.1	26.4780008290595	-9.08323739925011	Soil	4
TP04S2.1	48.3444202685198	-13.3684696166899	Soil	4
TP04S20.1	33.3673334209625	-8.71793588221599	Soil	4
TP04Z1.1	20.4334023528334	0.75915903517571	Rhizosphere	4
TP04Z11.1	26.2134304146136	-5.57720792745531	Rhizosphere	4
TP04Z12.1	18.5710990013236	2.29502237979707	Rhizosphere	4
TP04Z19.1	29.2946841429133	-4.21000063810066	Rhizosphere	4
TP04Z2.1	27.8443807585909	-2.1159225654359	Rhizosphere	4
TP04Z20.1	29.7767933797022	0.578518408801571	Rhizosphere	4
TP05L01.1	-36.7129011956418	-8.07352742581044	Leaf	5
TP05L02.1	-24.2451322525151	5.46976957396464	Leaf	5
TP05L11.1	-18.0584272518655	4.76368650027797	Leaf	5
TP05L12t.1	-41.5321694399361	-17.039230539286	Leaf	5
TP05L19.1	-20.2851625217026	4.39839343980802	Leaf	5
TP05L20.1	-17.1509450872224	8.96437240026985	Leaf	5
TP05R1.1	0.552184565433532	13.9709261530435	Root	5
TP05R11.1	1.8887887002696	14.4396189515503	Root	5
TP05R12.1	0.456423310896639	15.8309875015828	Root	5
TP05R19.1	5.71719423190544	12.1474962317201	Root	5
TP05R2.1	-2.75444264738234	12.9582630732619	Root	5
TP05R20.1	0.0936229435523218	17.2886589541948	Root	5
TP05S1.1	33.0773920943755	-10.6322741832707	Soil	5
TP05S11.1	31.9805237702949	-7.7691002109657	Soil	5
TP05S12.1	30.6018206882902	-7.431603661951	Soil	5
TP05S19.1	31.0227900575962	-8.33400935242393	Soil	5
TP05S2.1	34.6250287570278	-12.1180979223074	Soil	5
TP05S20.1	29.6534523280388	-3.90801443332937	Soil	5
TP05Z1.1	19.7201218029539	-1.73649588332502	Rhizosphere	5
TP05Z11.1	20.7597157557026	-0.829637454095858	Rhizosphere	5
TP05Z12.1	20.4869616230997	3.33071875671987	Rhizosphere	5
TP05Z19.1	20.006001154831	-3.17626446586145	Rhizosphere	5
TP05Z2.1	21.948289484389	0.322693216091954	Rhizosphere	5
TP05Z20.1	14.8513009173401	5.08896871628018	Rhizosphere	5
TP06L1.1	-22.6471511966255	2.51822437924226	Leaf	6
TP06L11.1	-23.3404948124538	-1.77670676178756	Leaf	6
TP06L12.1	-23.6508392698973	6.83788158516232	Leaf	6
TP06L19.1	-29.1220978970951	0.610724703379438	Leaf	6
TP06L2.1	-25.4965597504846	2.23996751789316	Leaf	6
TP06L20.1	-37.9966783987247	-11.1968023640716	Leaf	6
TP06R1.1	-7.18855225088598	22.3378506826529	Root	6
TP06R11.1	-12.908941227858	22.8354712939012	Root	6
TP06R12.1	-14.6591389951025	24.4405026836774	Root	6
TP06R19.1	1.98926550349681	19.8544402746928	Root	6
TP06R2.1	-8.4030718304572	20.6655587287122	Root	6
TP06R20.1	-3.30811975150116	22.1602894863771	Root	6
TP06S1.1	30.0310514049792	-3.6523524482921	Soil	6
TP06S11.1	33.1868178161008	-6.6596451474872	Soil	6
TP06S12.1	34.017678477476	-6.13333204930176	Soil	6
TP06S19.1	36.6398268043804	-9.45684456772851	Soil	6
TP06S2.1	32.3661864424187	-5.65453562690047	Soil	6
TP06S20.1	37.0169605298146	-8.43199322811473	Soil	6
TP06Z1.1	15.8533164317619	8.13729550091716	Rhizosphere	6
TP06Z11.1	12.2388236462807	5.05710997823382	Rhizosphere	6
TP06Z12.1	13.9675913830993	4.68826321050799	Rhizosphere	6
TP06Z19.1	18.2165208678113	2.36735216350374	Rhizosphere	6
TP06Z2.1	16.7607717826127	1.90292526024185	Rhizosphere	6
TP06Z20.1	23.4648848647527	-3.93990549615099	Rhizosphere	6
TP07L1.1	-34.1036601337476	-7.87550629458914	Leaf	7
TP07L11.1	-34.1369277111165	-5.29861650039337	Leaf	7
TP07L12.1	-37.5468182250364	-13.7526272051952	Leaf	7
TP07L19.1	-26.7614283325161	4.88048015619953	Leaf	7
TP07L2.1	-37.5590569553954	-11.8719909382595	Leaf	7
TP07L20.1	-2.11073048565627	19.033525081807	Root	7
TP07R1.1	-5.13064843603789	22.7814346668212	Root	7
TP07R11.1	-4.07073884844452	19.2332274974795	Root	7
TP07R12.1	-8.95236102887144	22.0372360447095	Root	7
TP07R19.1	-8.44965321948393	24.1344436552041	Root	7
TP07R2.1	-3.52480291536369	18.4410536711691	Root	7
TP07R20t.1	-38.5075620641835	-16.3530501255215	Leaf	7
TP07S1.1	32.0594458719877	-1.24910024726802	Soil	7
TP07S11.1	30.4257709492394	-4.72761507856972	Soil	7
TP07S12.1	32.5452309098228	-1.78258520489539	Soil	7
TP07S19.1	28.9787966840059	-3.68550713330273	Soil	7
TP07S2.1	35.6779252211952	-8.59189144786108	Soil	7
TP07S20.1	31.3663768217293	-4.47063672562133	Soil	7
TP07Z1.1	14.9807204309308	7.91454748724082	Rhizosphere	7
TP07Z11.1	19.3497458674288	4.64669999277818	Rhizosphere	7
TP07Z12.1	18.3898802802166	4.01741064832303	Rhizosphere	7
TP07Z19.1	21.4324431382728	4.43402231300736	Rhizosphere	7
TP07Z2.1	22.9919582732326	0.0961001826295008	Rhizosphere	7
TP07Z20.1	23.0574336499496	0.320061024658867	Rhizosphere	7
