# Supplementary material for: Fungal community assembly in drought-stressed sorghum shows stochasticity, selection, and universal ecological dynamics
Source: Nat Commun. 2020 Jan 7;11:34. doi: 10.1038/s41467-019-13913-9 (PMC6946711; doi:10.1038/s41467-019-13913-9)
Supplement: Supplementary file 10 — Source Data [file 41467_2019_13913_MOESM10_ESM.zip › SourceData/Fig.S15.Root.week.17.csv]

	fung.dist	gd
1	0.493762463108738	63.2455532033676
2	0.384658047449573	52
3	0.383147235175645	41.182520563948
4	0.431115605435102	31.2409987036266
5	0.590769956514756	23.3238075793812
6	0.540314989665664	20
7	0.464760868864164	40
8	0.37058130907705	41.7612260356422
9	0.558874265632784	46.6476151587624
10	0.445793505306061	12
11	0.395249579563789	53.8144961882948
12	0.553597990085336	62.4819974072532
13	0.536714844934016	72.1110255092798
14	0.539930846129777	24
15	0.519499735791289	36
16	0.466757423270209	48
17	0.452418916486256	60
18	0.489062048209181	12
19	0.508115616356793	24
20	0.463426824131515	36
21	0.471001192041596	48
22	0.521842728125261	60
23	0.447732201471044	63.2455532033676
24	0.491078313186897	52
25	0.396132181870803	41.182520563948
26	0.383456127546725	52
27	0.471173566347214	31.2409987036266
28	0.441730197268417	23.3238075793812
29	0.454306155058063	20
30	0.443161335422922	41.182520563948
31	0.50196857330856	31.2409987036266
32	0.512831199589971	23.3238075793812
33	0.449088549548912	20
34	0.402949476815525	12
35	0.443555785483703	24
36	0.549465029006379	36
37	0.509728449709102	48
38	0.512213232182376	52
39	0.426562654516898	41.182520563948
40	0.507782389081694	31.2409987036266
41	0.431991661416473	41.182520563948
42	0.37883024537745	23.3238075793812
43	0.544745602661757	20
44	0.459849697419643	23.3238075793812
45	0.519625731148619	31.2409987036266
46	0.474994309125877	23.3238075793812
47	0.435727272105266	20
48	0.414080231492533	23.3238075793812
49	0.400040185200793	12
50	0.565023142732292	24
51	0.518250609800241	36
52	0.363337334798323	41.182520563948
53	0.27878067854559	31.2409987036266
54	0.510400118473232	23.3238075793812
55	0.370169175934887	31.2409987036266
56	0.456201475484157	20
57	0.563226394541569	23.3238075793812
58	0.499655764744301	31.2409987036266
59	0.518016563984054	23.3238075793812
60	0.449135141858982	20
61	0.413929411552723	23.3238075793812
62	0.407816964692048	31.2409987036266
63	0.357532569300722	12
64	0.440769120248457	24
65	0.328721858842118	31.2409987036266
66	0.352429120377197	23.3238075793812
67	0.466208943431893	20
68	0.415265474918217	23.3238075793812
69	0.406764264068782	23.3238075793812
70	0.371586031763247	31.2409987036266
71	0.406004888002251	41.182520563948
72	0.340999450625241	20
73	0.324843599735305	23.3238075793812
74	0.409652530550837	31.2409987036266
75	0.297063279825027	41.182520563948
76	0.255343432988618	12
77	0.465963201485594	23.3238075793812
78	0.465872808743919	20
79	0.473624332302155	23.3238075793812
80	0.499501215394816	20
81	0.500365793515829	31.2409987036266
82	0.239208569853631	41.182520563948
83	0.29815283534028	52
84	0.241236078100867	23.3238075793812
85	0.277108189926918	31.2409987036266
86	0.431919681664176	41.182520563948
87	0.389612797033162	52
88	0.517966155415247	20
89	0.455715731268784	23.3238075793812
90	0.497852976760668	31.2409987036266
91	0.508139143073742	23.3238075793812
92	0.481841833264964	41.182520563948
93	0.308341419419859	52
94	0.312708955126389	63.2455532033676
95	0.274528419428181	31.2409987036266
96	0.275086900998978	41.182520563948
97	0.42831470094603	52
98	0.472676682601907	63.2455532033676
99	0.358194695803536	12
100	0.407505974932906	24
101	0.410864284382336	41.7612260356422
102	0.456033637621338	36
103	0.449891889165523	48
104	0.508362342178051	60
105	0.474933310231133	46.6476151587624
106	0.430457857089963	53.8144961882948
107	0.44853858497833	62.4819974072532
108	0.352541891590522	72.1110255092798
109	0.484013385953144	12
110	0.380143434701629	40
111	0.451395681169202	24
112	0.470389812794297	36
113	0.44484606611989	48
114	0.418160978386351	41.7612260356422
115	0.420163893888204	46.6476151587624
116	0.392869287534092	53.8144961882948
117	0.346362305465067	62.4819974072532
118	0.45085463923098	41.7612260356422
119	0.514141744484429	12
120	0.468918805109153	24
121	0.47385023432481	36
122	0.485305554765282	40
123	0.510926115075073	41.7612260356422
124	0.496717952231155	46.6476151587624
125	0.453074174256685	53.8144961882948
126	0.478079541211523	46.6476151587624
127	0.506398281324302	53.8144961882948
128	0.476769355825681	62.4819974072532
129	0.475729538527595	12
130	0.467098047789362	24
131	0.458842418549529	36
132	0.388935891244659	48
133	0.496923959609958	12
134	0.519703705914993	24
135	0.485301470739234	41.7612260356422
136	0.45389850773803	40
137	0.410999392881047	41.7612260356422
138	0.401212697706089	46.6476151587624
139	0.313959958867871	12
140	0.312866616970291	46.6476151587624
141	0.293999110768501	41.7612260356422
142	0.454505496091734	40
143	0.411072706639981	41.7612260356422
144	0.265763512081081	53.8144961882948
145	0.330370325161801	46.6476151587624
146	0.36074582914002	41.7612260356422
147	0.430009092356623	40
148	0.259575895677297	12
149	0.400430638096431	24
150	0.379372571746121	36
151	0.38143270877893	12
152	0.372716433165037	24
153	0.343540350075103	12
