# Supplementary material for: Fungal community assembly in drought-stressed sorghum shows stochasticity, selection, and universal ecological dynamics
Source: Nat Commun. 2020 Jan 7;11:34. doi: 10.1038/s41467-019-13913-9 (PMC6946711; doi:10.1038/s41467-019-13913-9)
Supplement: Supplementary file 10 — Source Data [file 41467_2019_13913_MOESM10_ESM.zip › SourceData/Fig.S17A.csv]

	qPCR	Fungi.pct	Habitat
1	3.365207062	37.06728209	Leaf
2	3.024649742	44.14156454	Leaf
3	3.14751196	18.54788996	Leaf
4	3.329051449	24.47854452	Leaf
5	2.97873004	19.19406151	Leaf
6	3.004010267	14.80565721	Leaf
7	4.775410744	92.31993146	Root
8	4.522548594	91.4638547	Root
9	4.674211834	95.28398606	Root
10	4.711980073	94.97270534	Root
11	4.5625977	94.14524684	Root
12	5.258245575	94.04140717	Root
25	2.330911393	11.71119955	Leaf
26	2.528132733	3.939040128	Leaf
27	3.122688361	5.538361297	Leaf
28	2.978445808	6.591235632	Leaf
30	3.125049702	11.67315175	Leaf
31	4.012660119	49.50674867	Root
32	4.098675289	99.69315416	Root
33	4.058564117	77.7673546	Root
34	4.115629955	84.68465031	Root
35	3.798630186	88.65546218	Root
36	4.230423796	80.1931537	Root
49	2.871744684	12.73741983	Leaf
50	2.541694512	15.36938248	Leaf
51	2.642893975	3.17767339	Leaf
52	3.881283583	4.043969342	Leaf
54	2.856477381	6.534551977	Leaf
56	2.855677306	16.07072948	Leaf
57	2.935591967	6.719256797	Leaf
58	2.988812234	6.734275737	Leaf
59	2.584904503	10.52430366	Leaf
60	2.833536377	3.928944619	Leaf
61	5.010979401	83.47278119	Root
62	5.43235435	75.82148641	Root
63	5.325994664	76.4975346	Root
64	5.361648103	81.96094898	Root
65	4.742139523	55.77018678	Root
66	4.705156882	54.74486914	Root
67	4.919405994	71.34398572	Root
68	5.11275063	84.55039228	Root
69	5.449055182	79.52552862	Root
70	4.913732911	92.55826271	Root
71	4.797738889	74.37835868	Root
72	5.119363599	82.7086055	Root
97	3.007681267	4.522554867	Leaf
98	2.91493757	9.136325487	Leaf
102	3.147760187	2.333448994	Leaf
103	3.113255212	3.046402808	Leaf
104	2.845383436	9.513803972	Leaf
105	3.784841391	4.799258361	Leaf
106	2.642517092	13.60513133	Leaf
107	2.64470879	8.012766266	Leaf
108	2.993859218	13.84947905	Leaf
109	4.241961444	70.99364098	Root
110	5.037434698	85.01663294	Root
111	5.321852273	85.54905948	Root
112	4.968385644	62.90765996	Root
113	4.97063873	67.4517326	Root
114	5.032412796	64.08587096	Root
115	4.89553417	68.12161052	Root
116	5.024091758	64.91484185	Root
117	5.291340734	82.29753754	Root
118	5.043426195	86.63940014	Root
119	5.095951703	65.94580842	Root
120	5.200609118	59.16473318	Root
146	2.592230304	4.670674955	Leaf
150	3.481642854	10.02666159	Leaf
151	2.486207521	9.236646589	Leaf
152	3.002008808	11.15253447	Leaf
153	2.780066822	10.34105815	Leaf
154	3.062475931	4.613365637	Leaf
155	2.354175026	9.254487582	Leaf
156	3.140943528	16.88259109	Leaf
157	5.052899327	93.13519855	Root
158	5.204781531	92.09891659	Root
159	5.426712453	93.9023916	Root
160	4.951015951	83.41164351	Root
161	5.480652192	89.72055634	Root
162	5.290950373	80.19678847	Root
163	5.03957983	85.49260723	Root
164	5.121311668	84.37244253	Root
165	5.237445051	95.13237728	Root
166	5.544303938	92.53551371	Root
167	5.080891823	85.75679172	Root
168	5.116892982	86.37630302	Root
193	2.695357683	7.717756906	Leaf
195	3.030500278	13.30830474	Leaf
196	2.689783192	14.88869967	Leaf
197	3.076330389	6.215437339	Leaf
198	3.441076186	2.981191624	Leaf
199	3.142208773	6.127630999	Leaf
200	2.91812062	5.452347794	Leaf
201	3.268587286	4.884437596	Leaf
202	3.186230127	15.39692172	Leaf
203	2.737254145	8.039666088	Leaf
205	5.433486184	99.96592071	Root
206	5.296181117	99.97672253	Root
207	5.269896964	99.95735608	Root
208	5.258697043	99.98391248	Root
209	5.47487767	99.95319448	Root
210	5.038269625	99.86151603	Root
211	5.468397057	99.8800192	Root
212	5.380540765	99.98584335	Root
213	5.926260528	99.95536711	Root
214	5.631581029	99.98890922	Root
215	5.493338238	99.94594595	Root
216	5.687771627	99.94393205	Root
241	2.709665267	12.62493507	Leaf
242	2.63333831	14.6478376	Leaf
243	3.383807575	18.10344828	Leaf
244	3.106491272	10.63479446	Leaf
246	3.201593214	20.57624354	Leaf
247	3.109078264	7.971396907	Leaf
248	2.974608985	11.05087573	Leaf
249	2.771830035	10.67070755	Leaf
251	3.354540988	9.656940545	Leaf
252	2.629121355	7.352477122	Leaf
254	6.199778184	93.2265435	Root
255	6.602986207	96.00830342	Root
263	5.985341654	93.53074248	Root
264	6.082145391	92.06282192	Root
289	3.346098069	20.61092908	Leaf
290	3.018250197	38.84139033	Leaf
292	3.200350625	25.93653764	Leaf
293	2.974246443	28.70958289	Leaf
294	3.946412541	13.94525656	Leaf
295	2.863304193	21.94583036	Leaf
296	2.924860906	22.46940148	Leaf
297	3.02759459	7.662200813	Leaf
298	3.782495698	31.28335358	Leaf
299	3.439772847	17.61262495	Leaf
300	2.691271333	18.91222859	Leaf
301	3.407247394	14.44266315	Leaf
302	3.042429328	31.34535952	Leaf
304	4.124065957	30.76238835	Leaf
305	3.414743556	58.12624884	Leaf
306	3.028168278	21.91961344	Leaf
307	6.116821633	100	Root
308	6.210805151	99.99026322	Root
309	6.358246547	99.94052045	Root
310	5.729913447	99.8875	Root
313	5.767761686	99.93550468	Root
314	5.749520606	99.91581783	Root
315	5.955960581	99.98625543	Root
316	6.155115261	99.99417996	Root
317	6.138784724	99.98340249	Root
322	5.891393012	99.96186045	Root
323	5.806675914	99.93940258	Root
324	5.806675914	99.93940258	Root
361	4.01306878	47.88604879	Leaf
362	4.29970662	52.06658567	Leaf
363	4.266047523	55.41911202	Leaf
364	4.00028204	46.91141261	Leaf
365	3.092104618	25.66297882	Leaf
366	3.087657936	10.92130518	Leaf
367	4.037577547	87.49127878	Leaf
368	4.288887504	63.64998777	Leaf
370	2.821988579	37.16015602	Leaf
371	4.031612289	76.77070713	Leaf
372	3.355360563	51.29515419	Leaf
373	3.517935692	26.32844761	Leaf
374	2.980955373	31.48867707	Leaf
375	4.320481178	72.02831367	Leaf
376	4.401276231	46.94466931	Leaf
377	3.713919811	47.34874027	Leaf
378	4.135699296	54.48691901	Leaf
379	5.766193753	99.98399402	Root
380	5.253814021	99.9781796	Root
381	6.208687707	98.20720667	Root
382	5.44178325	94.56490222	Root
383	5.774710251	99.9551896	Root
384	6.210688299	99.98104301	Root
385	5.73372394	99.92609334	Root
386	5.399302483	86.23130014	Root
387	5.353173428	99.97055359	Root
388	5.594240656	99.97356071	Root
390	5.732739138	99.97428462	Root
391	5.351275004	99.98238816	Root
392	5.625847325	99.98993945	Root
393	6.551592023	98.91686901	Root
394	5.485076862	99.96572114	Root
395	6.011203747	99.98406019	Root
396	5.907938267	99.96161846	Root
451	4.52968409	78.8660257	Leaf
452	4.199210856	67.80114203	Leaf
453	4.096948676	65.19857323	Leaf
454	3.309462618	77.11520535	Leaf
455	3.633111806	61.63943812	Leaf
456	3.89667364	39.51850868	Leaf
457	4.39476958	86.01161216	Leaf
458	5.067765601	89.14550335	Leaf
459	3.90856767	38.66610013	Leaf
460	2.846997889	46.70169294	Leaf
461	4.389674126	75.99687081	Leaf
462	4.046091722	41.66018095	Leaf
463	2.949886667	32.64640748	Leaf
464	3.452583184	38.71848193	Leaf
466	5.105449967	90.44287468	Leaf
467	4.611427032	77.77297536	Leaf
468	4.247779129	80.88256657	Leaf
469	5.563253103	100	Root
470	6.199225278	99.97588588	Root
471	5.713451533	99.97295324	Root
472	5.843849265	99.98600137	Root
473	5.991202605	100	Root
474	5.949553027	99.98853421	Root
475	5.753668887	99.97967562	Root
476	5.808350727	99.9961041	Root
477	5.262728579	99.91381787	Root
478	5.597905049	99.99603751	Root
479	5.863405558	100	Root
480	6.059307677	99.99255104	Root
481	5.997398188	99.99107488	Root
482	6.011672513	99.97193705	Root
483	6.148373084	99.99586397	Root
484	6.247215363	99.98649835	Root
485	5.503159151	99.97286149	Root
486	5.996718069	99.98135571	Root
526	3.392229179	72.40543547	Leaf
527	3.23154924	60.90381662	Leaf
528	4.297778764	48.19885684	Leaf
529	4.003345849	86.50096368	Leaf
530	3.389422245	94.62422635	Leaf
532	2.773285859	38.84054178	Leaf
533	5.393347565	82.6847579	Leaf
534	5.595137662	71.86785635	Leaf
535	4.450198701	43.8568298	Leaf
536	2.597621007	38.94679931	Leaf
537	5.025017008	79.89964204	Leaf
538	4.504137299	93.2095607	Leaf
539	5.602022969	77.98000189	Leaf
540	3.893064501	68.5783711	Leaf
550	5.917953513	97.45524384	Root
551	6.056099073	98.93824485	Root
552	6.66048735	99.46021807	Root
553	6.461477645	96.40254275	Root
554	6.211476128	97.83726236	Root
555	6.518248725	95.5182573	Root
556	6.420471157	97.43740378	Root
557	6.434613113	97.29295291	Root
558	6.725571864	95.47560707	Root
559	6.877639258	97.10266349	Root
560	6.628873792	97.95327858	Root
561	6.087298464	91.23580997	Root
562	6.520283331	97.78747651	Root
563	6.418190387	97.51658016	Root
564	6.597047687	99.62211452	Root
565	6.653439603	98.37314052	Root
566	6.576779634	99.29763844	Root
567	6.593909701	96.79013852	Root
606	3.291165964	80.13528828	Leaf
607	5.282374459	86.18354749	Leaf
608	4.547428808	85.82854156	Leaf
609	4.506818342	82.15695782	Leaf
610	5.579355551	98.17866162	Leaf
611	6.340413767	96.85984604	Leaf
612	5.195553374	72.28806385	Leaf
613	5.527345003	82.90450769	Leaf
614	6.201749501	81.74483904	Leaf
615	5.440107029	88.02282184	Leaf
616	5.269896964	72.02461065	Leaf
617	5.258697043	84.18990766	Leaf
618	5.420543212	97.78843331	Leaf
619	5.639911879	98.75509766	Leaf
620	5.65660245	92.83971105	Leaf
621	5.889183838	95.20393568	Leaf
623	5.948496611	99.82803095	Root
624	6.243126324	99.93655296	Root
625	6.154711843	99.97833211	Root
626	6.286034501	99.95873147	Root
629	6.742287376	99.98605057	Root
630	6.293441433	99.9840948	Root
631	6.589413783	99.93704753	Root
632	6.347234867	94.65502836	Root
633	5.253658867	99.95111049	Root
634	5.141783462	99.98368679	Root
635	5.792592989	99.96274912	Root
636	3.696487591	98.06440163	Root
637	4.876363161	97.581263	Root
638	6.386260659	99.96669046	Root
639	6.341572323	99.96504108	Root
676	6.355035098	99.13083847	Leaf
677	6.040266195	96.53661856	Leaf
678	6.203786373	95.59096686	Leaf
679	5.669096381	94.99250948	Leaf
680	5.448635835	88.66245166	Leaf
681	5.049268488	89.01295692	Leaf
682	5.630283291	97.92907567	Leaf
683	4.972565454	96.34108163	Leaf
684	5.191665538	97.6570935	Leaf
685	5.076522743	97.35356693	Leaf
686	5.751733709	91.77650107	Leaf
687	6.150699411	95.51783228	Leaf
688	5.382244565	92.61073421	Leaf
689	6.092131329	95.05036569	Leaf
690	5.928620298	97.04204252	Leaf
691	6.161488739	98.55584209	Leaf
692	5.910305125	95.45690201	Leaf
693	6.019775472	95.81501888	Leaf
694	5.923144467	87.46701847	Root
695	5.814204416	85.96979034	Root
696	5.950368716	94.64493597	Root
697	5.858408174	88.80510441	Root
698	5.899986136	92.95435799	Root
699	6.418303651	98.00395909	Root
700	6.641016716	97.9137866	Root
701	6.110906552	97.58217955	Root
702	5.672228236	95.27860153	Root
703	5.6997924	95.07858546	Root
704	5.99436281	93.86052719	Root
705	5.888258645	96.10357173	Root
706	5.809612033	95.74795871	Root
707	6.327703726	99.0668348	Root
708	6.421983407	96.19057839	Root
709	6.027803279	90.25734217	Root
710	5.626208734	89.12776413	Root
711	5.69479133	85.31671725	Root
748	3.256858931	98.41785663	Leaf
749	5.037631174	97.06875323	Leaf
751	6.094877118	97.3809147	Leaf
752	5.615480908	95.91836735	Leaf
753	3.516231993	91.17588776	Leaf
754	6.185312024	98.36787428	Leaf
755	6.224912393	98.40424655	Leaf
756	5.896461396	94.69462374	Leaf
757	5.747371936	96.33856005	Leaf
758	5.907475871	95.0491405	Leaf
759	6.220951721	94.89616576	Leaf
760	6.062064936	95.98036076	Leaf
761	4.024624785	96.59612697	Leaf
762	6.628896897	96.88971251	Leaf
763	5.820758752	98.8473694	Leaf
764	6.056681593	96.96119294	Leaf
765	5.296181117	95.16385722	Leaf
767	5.915481229	93.21625131	Root
768	5.92447624	93.0413756	Root
777	5.301075679	99.56399645	Root
778	6.028034	97.51798799	Root
779	6.915653647	98.6376856	Root
782	5.766409079	91.58665503	Root
783	5.951190604	94.92940033	Root
820	6.244432419	95.52206257	Leaf
821	6.470013302	93.83733563	Leaf
822	6.37646146	93.5331825	Leaf
823	6.026911072	92.92358348	Leaf
824	5.998004687	92.63828415	Leaf
825	5.408815856	82.95599675	Leaf
826	4.036059391	97.22995697	Leaf
827	5.766193753	96.23548842	Leaf
828	3.814541332	93.49961946	Leaf
829	5.659101544	94.87036001	Leaf
830	4.478942523	95.01303009	Leaf
832	6.341022863	95.29409662	Leaf
833	6.183212602	90.33964886	Leaf
834	6.014535774	96.76078482	Leaf
835	6.08428865	97.1650109	Leaf
836	5.862472368	91.38099714	Leaf
837	6.22293436	96.65193297	Leaf
838	5.374603	88.59711212	Root
839	5.699352271	93.38928252	Root
840	5.983195931	86.88277151	Root
841	6.098689774	88.98526047	Root
842	6.988680442	97.98751514	Root
843	6.572646176	97.50875193	Root
844	5.820793687	91.65545087	Root
846	5.639681292	92.03609539	Root
847	5.474169774	98.49534273	Root
849	5.722070685	96.09862016	Root
850	5.758369405	87.8938912	Root
851	6.976675643	99.18599393	Root
852	6.462368713	99.97340779	Root
853	5.996661863	99.98216706	Root
854	5.89444906	99.99285638	Root
892	5.125740892	95.92201347	Leaf
893	5.73372394	95.48334906	Leaf
894	3.802883122	98.04354686	Leaf
895	6.444395351	96.08023356	Leaf
896	5.173889936	94.74758621	Leaf
897	5.3405023	87.12488298	Leaf
898	5.999350278	94.63528597	Leaf
899	6.301303377	96.04813549	Leaf
900	5.875751613	95.03394528	Leaf
901	5.44761855	94.85276051	Leaf
902	5.931966066	96.7698109	Leaf
903	6.028753947	96.56987993	Leaf
904	5.115827468	95.01013821	Leaf
905	5.738912958	92.77949087	Leaf
906	6.061103992	96.75760369	Leaf
907	6.242003715	95.01533223	Leaf
908	5.610072598	91.20284597	Leaf
909	5.850399317	94.13963238	Leaf
910	5.356296664	99.92325992	Root
912	6.003234795	99.96263312	Root
920	5.45395449	99.79032123	Root
922	5.868936047	99.98540146	Root
923	6.568908247	100	Root
926	5.569171443	99.99364999	Root
927	5.646940677	99.98166819	Root
964	6.263692725	95.21606119	Leaf
965	6.27026827	96.88651204	Leaf
966	6.352510311	94.59855799	Leaf
967	6.528191005	92.36975565	Leaf
968	6.425236301	98.04283198	Leaf
969	5.35753226	87.60532342	Leaf
970	6.328545481	97.82235376	Leaf
971	6.005295111	98.47721592	Leaf
972	5.946905915	92.23234185	Leaf
973	6.24903535	98.07654588	Leaf
974	5.825876342	95.461513	Leaf
975	6.510570702	97.44375523	Leaf
976	6.281700124	98.03271282	Leaf
977	6.210009162	97.50446325	Leaf
978	6.514773705	96.61684579	Leaf
979	6.825348714	98.77844868	Leaf
980	5.774833845	93.92259491	Leaf
981	6.144273284	96.97372374	Leaf
982	5.998432556	100	Root
983	5.33116325	99.94213591	Root
984	5.255836854	99.98846021	Root
985	5.762646741	99.98253478	Root
986	5.30715835	99.98690671	Root
987	7.256060293	100	Root
988	7.135110356	99.99108973	Root
989	6.251499589	99.99387593	Root
990	5.670783025	99.98836819	Root
991	5.499781354	99.9760651	Root
992	5.778212116	99.98552525	Root
993	5.952653583	99.97166978	Root
994	6.111024316	100	Root
995	6.274912629	99.99914261	Root
996	6.435067878	100	Root
997	6.082913615	99.99858415	Root
998	5.805118662	99.99006359	Root
999	5.307964719	99.98957959	Root
