# Supplementary material for: Fungal community assembly in drought-stressed sorghum shows stochasticity, selection, and universal ecological dynamics
Source: Nat Commun. 2020 Jan 7;11:34. doi: 10.1038/s41467-019-13913-9 (PMC6946711; doi:10.1038/s41467-019-13913-9)
Supplement: Supplementary file 10 — Source Data [file 41467_2019_13913_MOESM10_ESM.zip › SourceData/Fig.S15.Rhizosphere.week.2.csv]

	fung.dist	gd
1	0.40680268446377	63.2455532033676
2	0.422125805702689	52
3	0.469626660278122	46.6476151587624
4	0.459232698334574	12
5	0.391380549942719	53.8144961882948
6	0.351722123651936	12
7	0.412685678346189	41.182520563948
8	0.369562483200458	52
9	0.381703980954665	31.2409987036266
10	0.399611043644969	31.2409987036266
11	0.403994386767123	41.182520563948
12	0.379764726569124	23.3238075793812
13	0.384118143735188	41.7612260356422
14	0.534355856296797	12
15	0.436053942964328	46.6476151587624
