# Supplementary material for: Fungal community assembly in drought-stressed sorghum shows stochasticity, selection, and universal ecological dynamics
Source: Nat Commun. 2020 Jan 7;11:34. doi: 10.1038/s41467-019-13913-9 (PMC6946711; doi:10.1038/s41467-019-13913-9)
Supplement: Supplementary file 10 — Source Data [file 41467_2019_13913_MOESM10_ESM.zip › SourceData/Fig.S9.CON.CON.Soil.csv]

	row	col	value
19	0	1	0.433070866141732
37	0	2	0.401574803149606
38	1	2	0.433070866141732
55	0	3	0.449612403100775
56	1	3	0.480916030534351
57	2	3	0.41897233201581
73	0	4	0.442622950819672
74	1	4	0.48605577689243
75	2	4	0.376068376068376
76	3	4	0.448979591836735
91	0	5	0.450381679389313
92	1	5	0.469230769230769
93	2	5	0.42962962962963
94	3	5	0.425196850393701
95	4	5	0.429752066115702
109	0	6	0.473684210526316
110	1	6	0.486692015209125
111	2	6	0.436781609195402
112	3	6	0.479087452471483
113	4	6	0.48605577689243
114	5	6	0.448669201520913
127	0	7	0.473684210526316
128	1	7	0.43921568627451
129	2	7	0.412451361867704
130	3	7	0.455598455598456
131	4	7	0.39662447257384
132	5	7	0.412451361867704
133	6	7	0.418604651162791
145	0	8	0.490706319702602
146	1	8	0.457364341085271
147	2	8	0.454212454212454
148	3	8	0.425196850393701
149	4	8	0.429752066115702
150	5	8	0.44280442804428
151	6	8	0.5
152	7	8	0.454545454545455
163	0	9	0.467924528301887
164	1	9	0.4453125
165	2	9	0.457564575645756
166	3	9	0.50187265917603
167	4	9	0.461538461538462
168	5	9	0.490974729241877
169	6	9	0.505494505494505
170	7	9	0.466165413533835
171	8	9	0.463235294117647
181	0	10	0.462121212121212
182	1	10	0.480916030534351
183	2	10	0.485714285714286
184	3	10	0.461538461538462
185	4	10	0.48
186	5	10	0.511945392491468
187	6	10	0.488888888888889
188	7	10	0.494464944649447
189	8	10	0.471014492753623
190	9	10	0.468864468864469
199	0	11	0.518248175182482
200	1	11	0.520446096654275
201	2	11	0.5
202	3	11	0.484848484848485
203	4	11	0.48
204	5	11	0.516363636363636
205	6	11	0.532374100719424
206	7	11	0.532374100719424
207	8	11	0.505494505494505
208	9	11	0.483271375464684
209	10	11	0.436781609195402
217	0	12	0.490706319702602
218	1	12	0.49811320754717
219	2	12	0.480286738351254
220	3	12	0.496240601503759
221	4	12	0.442622950819672
222	5	12	0.51877133105802
223	6	12	0.466165413533835
224	7	12	0.466165413533835
225	8	12	0.476534296028881
226	9	12	0.451851851851852
227	10	12	0.508591065292096
228	11	12	0.448669201520913
235	0	13	0.585365853658537
236	1	13	0.547445255474453
237	2	13	0.553191489361702
238	3	13	0.534798534798535
239	4	13	0.515625
240	5	13	0.537634408602151
241	6	13	0.537634408602151
242	7	13	0.516363636363636
243	8	13	0.553191489361702
244	9	13	0.532374100719424
245	10	13	0.516363636363636
246	11	13	0.488888888888889
247	12	13	0.442748091603053
253	0	14	0.550724637681159
254	1	14	0.536764705882353
255	2	14	0.50187265917603
256	3	14	0.523985239852399
257	4	14	0.521400778210117
258	5	14	0.507462686567164
259	6	14	0.555956678700361
260	7	14	0.513011152416357
261	8	14	0.507462686567164
262	9	14	0.473282442748092
263	10	14	0.523985239852399
264	11	14	0.479087452471483
265	12	14	0.412698412698413
266	13	14	0.513011152416357
271	0	15	0.528985507246377
272	1	15	0.520446096654275
273	2	15	0.542955326460481
274	3	15	0.523985239852399
275	4	15	0.492063492063492
276	5	15	0.532423208191126
277	6	15	0.542857142857143
278	7	15	0.483271375464684
279	8	15	0.482014388489209
280	9	15	0.48
281	10	15	0.517241379310345
282	11	15	0.442748091603053
283	12	15	0.419117647058824
284	13	15	0.488888888888889
285	14	15	0.41897233201581
289	0	16	0.560283687943262
290	1	16	0.547445255474453
291	2	16	0.567567567567568
292	3	16	0.513011152416357
293	4	16	0.527131782945736
294	5	16	0.565789473684211
295	6	16	0.558303886925795
296	7	16	0.532374100719424
297	8	16	0.529616724738676
298	9	16	0.512455516014235
299	10	16	0.530201342281879
300	11	16	0.471910112359551
301	12	16	0.47719298245614
302	13	16	0.448669201520913
303	14	16	0.507462686567164
304	15	16	0.496503496503497
307	0	17	0.619047619047619
308	1	17	0.603508771929825
309	2	17	0.583333333333333
310	3	17	0.566308243727599
311	4	17	0.587360594795539
312	5	17	0.548042704626335
313	6	17	0.573426573426573
314	7	17	0.593103448275862
315	8	17	0.521739130434783
316	9	17	0.532374100719424
317	10	17	0.521739130434783
318	11	17	0.510948905109489
319	12	17	0.471910112359551
320	13	17	0.494464944649447
321	14	17	0.443579766536965
322	15	17	0.448669201520913
323	16	17	0.466165413533835
