# Supplementary material for: Fungal community assembly in drought-stressed sorghum shows stochasticity, selection, and universal ecological dynamics
Source: Nat Commun. 2020 Jan 7;11:34. doi: 10.1038/s41467-019-13913-9 (PMC6946711; doi:10.1038/s41467-019-13913-9)
Supplement: Supplementary file 10 — Source Data [file 41467_2019_13913_MOESM10_ESM.zip › SourceData/Fig.S9.PRE.PRE.Rhizosphere.csv]

	row	col	value
16	3	4	0.470588235294118
31	3	5	0.518518518518518
32	4	5	0.450331125827815
46	3	6	0.490322580645161
47	4	6	0.490322580645161
48	5	6	0.450331125827815
61	3	7	0.315789473684211
62	4	7	0.439024390243902
63	5	7	0.372881355932203
64	6	7	0.439024390243902
76	3	8	0.493333333333333
77	4	8	0.532467532467532
78	5	8	0.503311258278146
79	6	8	0.532467532467532
80	7	8	0.511627906976744
91	3	9	0.486486486486487
92	4	9	0.316546762589928
93	5	9	0.446808510638298
94	6	9	0.316546762589928
95	7	9	0.27027027027027
96	8	9	0.37410071942446
106	3	10	0.526315789473684
107	4	10	0.460526315789474
108	5	10	0.541666666666667
109	6	10	0.470588235294118
110	7	10	0.372881355932203
111	8	10	0.513157894736842
112	9	10	0.372093023255814
121	3	11	0.56989247311828
122	4	11	0.490322580645161
123	5	11	0.530386740331492
124	6	11	0.509554140127389
125	7	11	0.372881355932203
126	8	11	0.503311258278146
127	9	11	0.407185628742515
128	10	11	0.42603550295858
136	3	12	0.574358974358974
137	4	12	0.509554140127389
138	5	12	0.559585492227979
139	6	12	0.44
140	7	12	0.413223140495868
141	8	12	0.522875816993464
142	9	12	0.420454545454545
143	10	12	0.521276595744681
144	11	12	0.530386740331492
151	3	13	0.606965174129353
152	4	13	0.429530201342282
153	5	13	0.554455445544555
154	6	13	0.470588235294118
155	7	13	0.476190476190476
156	8	13	0.513157894736842
157	9	13	0.469387755102041
158	10	13	0.526315789473684
159	11	13	0.48
160	12	13	0.472527472527473
166	3	14	0.587628865979381
167	4	14	0.528301886792453
168	5	14	0.526881720430108
169	6	14	0.5
170	7	14	0.476190476190476
171	8	14	0.532467532467532
172	9	14	0.443181818181818
173	10	14	0.494505494505495
174	11	14	0.48
175	12	14	0.502732240437158
176	13	14	0.443181818181818
181	3	15	0.613861386138614
182	4	15	0.56441717791411
183	5	15	0.568627450980392
184	6	15	0.5375
185	7	15	0.488188976377953
186	8	15	0.541935483870968
187	9	15	0.526315789473684
188	10	15	0.518518518518518
189	11	15	0.471264367816092
190	12	15	0.521276595744681
191	13	15	0.522167487684729
192	14	15	0.434285714285714
196	3	16	0.606965174129353
197	4	16	0.546583850931677
198	5	16	0.616113744075829
199	6	16	0.5375
200	7	16	0.451612903225806
201	8	16	0.578616352201258
202	9	16	0.555023923444976
203	10	16	0.534031413612565
204	11	16	0.48
205	12	16	0.521276595744681
206	13	16	0.543689320388349
207	14	16	0.510869565217391
208	15	16	0.451282051282051
211	3	17	0.649214659685864
212	4	17	0.631578947368421
213	5	17	0.582417582417582
214	6	17	0.615384615384615
215	7	17	0.556390977443609
216	8	17	0.63855421686747
217	9	17	0.491228070175439
218	10	17	0.534090909090909
219	11	17	0.550561797752809
220	12	17	0.550561797752809
221	13	17	0.473372781065089
222	14	17	0.473372781065089
223	15	17	0.44578313253012
224	16	17	0.417177914110429
