# Supplementary material for: Fungal community assembly in drought-stressed sorghum shows stochasticity, selection, and universal ecological dynamics
Source: Nat Commun. 2020 Jan 7;11:34. doi: 10.1038/s41467-019-13913-9 (PMC6946711; doi:10.1038/s41467-019-13913-9)
Supplement: Supplementary file 10 — Source Data [file 41467_2019_13913_MOESM10_ESM.zip › SourceData/Fig.S15.Root.week.9.csv]

	fung.dist	gd
1	0.391528664639615	63.2455532033676
2	0.376375515517971	52
3	0.512386061555704	41.182520563948
4	0.662107438253314	31.2409987036266
5	0.370374688167776	23.3238075793812
6	0.348837239526809	20
7	0.622511011366468	40
8	0.56611533840852	41.7612260356422
9	0.373039891398251	46.6476151587624
10	0.404920511275522	12
11	0.340211963924195	53.8144961882948
12	0.304731820926381	62.4819974072532
13	0.36170133408486	72.1110255092798
14	0.315384071587105	24
15	0.408064995296284	36
16	0.634894994723165	48
17	0.563226310771034	60
18	0.285490222833243	12
19	0.506471710342986	24
20	0.67352141300643	36
21	0.369388307623856	48
22	0.378915593068444	60
23	0.654523210527988	63.2455532033676
24	0.571377385752471	52
25	0.273575458905272	41.182520563948
26	0.32330481462632	52
27	0.346647463606992	31.2409987036266
28	0.337607717482713	23.3238075793812
29	0.318363349493502	20
30	0.288444383847703	41.182520563948
31	0.320349799716696	31.2409987036266
32	0.615509542119596	23.3238075793812
33	0.55993629016549	20
34	0.535257661040421	12
35	0.694707184952892	24
36	0.353571221038192	36
37	0.317193633756325	48
38	0.68381989449824	52
39	0.603488164242165	41.182520563948
40	0.290023220839441	31.2409987036266
41	0.344445340902771	41.182520563948
42	0.311553772999893	23.3238075793812
43	0.333827265794961	20
44	0.294656399299459	23.3238075793812
45	0.308415666364225	31.2409987036266
46	0.350112674889328	23.3238075793812
47	0.64181987884766	20
48	0.623857491740316	23.3238075793812
49	0.491625972408457	12
50	0.536165776453164	24
51	0.524587440293716	36
52	0.52009755708457	41.182520563948
53	0.444292955199029	31.2409987036266
54	0.476326394865459	23.3238075793812
55	0.495285079576743	31.2409987036266
56	0.53986279347401	20
57	0.484868441622051	23.3238075793812
58	0.5790325265242	31.2409987036266
59	0.490905038532007	23.3238075793812
60	0.552670645178243	20
61	0.584684559914399	23.3238075793812
62	0.435732878421906	31.2409987036266
63	0.649714169522443	12
64	0.71016890036564	24
65	0.439104777229269	31.2409987036266
66	0.442661411600161	23.3238075793812
67	0.629220199574405	20
68	0.65259738652151	23.3238075793812
69	0.68503972226512	23.3238075793812
70	0.648696912283318	31.2409987036266
71	0.722186966848636	41.182520563948
72	0.662223444237386	20
73	0.678210553248691	23.3238075793812
74	0.632106419964065	31.2409987036266
75	0.401287316996372	41.182520563948
76	0.322332832898454	12
77	0.596952763937237	23.3238075793812
78	0.533563344991205	20
79	0.357211933770555	23.3238075793812
80	0.389671393485219	20
81	0.344434711404437	31.2409987036266
82	0.366087308932735	41.182520563948
83	0.341253778884335	52
84	0.256648826178673	23.3238075793812
85	0.320915854604075	31.2409987036266
86	0.619392234671199	41.182520563948
87	0.572018790006206	52
88	0.630871013779589	20
89	0.591658417773666	23.3238075793812
90	0.331521960475802	31.2409987036266
91	0.411653166237321	23.3238075793812
92	0.312775477427234	41.182520563948
93	0.322222675273879	52
94	0.31407537569985	63.2455532033676
95	0.235071655934851	31.2409987036266
96	0.375178219191925	41.182520563948
97	0.630001424267904	52
98	0.625408783145722	63.2455532033676
99	0.439280899796285	12
100	0.601569629154338	24
101	0.596318467496757	41.7612260356422
102	0.678608257056867	36
103	0.58064350779735	48
104	0.670745985936165	60
105	0.590101605853729	46.6476151587624
106	0.657478595165427	53.8144961882948
107	0.614536221850534	62.4819974072532
108	0.41278718725319	72.1110255092798
109	0.571086218132764	12
110	0.582259387215374	40
111	0.563526823853257	24
112	0.576382949031836	36
113	0.597313290756386	48
114	0.540918196519963	41.7612260356422
115	0.574679928113221	46.6476151587624
116	0.531773590505086	53.8144961882948
117	0.456836886943897	62.4819974072532
118	0.326147982946658	41.7612260356422
119	0.318367812376513	12
120	0.312228028176805	24
121	0.370404600985691	36
122	0.299550555907164	40
123	0.317321685313427	41.7612260356422
124	0.602581265015429	46.6476151587624
125	0.557174296799169	53.8144961882948
126	0.366234538836738	46.6476151587624
127	0.344645256030666	53.8144961882948
128	0.408303379450046	62.4819974072532
129	0.30930285699756	12
130	0.387377936418468	24
131	0.603277401352855	36
132	0.559949283579681	48
133	0.299429745592425	12
134	0.285251828031489	24
135	0.27372155966334	41.7612260356422
136	0.325001300702551	40
137	0.629211577672726	41.7612260356422
138	0.614656007437641	46.6476151587624
139	0.340849253343828	12
140	0.293868890119125	46.6476151587624
141	0.348625469887773	41.7612260356422
142	0.570353091232991	40
143	0.538601786696632	41.7612260356422
144	0.288591394358894	53.8144961882948
145	0.308170434649061	46.6476151587624
146	0.638621895444635	41.7612260356422
147	0.6169843028078	40
148	0.346090014592975	12
149	0.571396660346754	24
150	0.56508695774609	36
151	0.630111342611012	12
152	0.57626928373119	24
153	0.456981412780146	12
