# Supplementary material for: Fungal community assembly in drought-stressed sorghum shows stochasticity, selection, and universal ecological dynamics
Source: Nat Commun. 2020 Jan 7;11:34. doi: 10.1038/s41467-019-13913-9 (PMC6946711; doi:10.1038/s41467-019-13913-9)
Supplement: Supplementary file 10 — Source Data [file 41467_2019_13913_MOESM10_ESM.zip › SourceData/Fig.S15.Root.week.8.csv]

	fung.dist	gd
1	0.425683501064027	63.2455532033676
2	0.390595344301939	52
3	0.611579630967346	41.182520563948
4	0.333123873901807	23.3238075793812
5	0.369628877644885	20
6	0.599801005671055	40
7	0.72045053647859	41.7612260356422
8	0.354585131145022	46.6476151587624
9	0.306873181572438	12
10	0.349157778150129	53.8144961882948
11	0.297313532529694	62.4819974072532
12	0.38512167185058	72.1110255092798
13	0.37199168372201	24
14	0.338729483534588	36
15	0.575541016888177	48
16	0.628257648510274	60
17	0.648012490169331	60
18	0.316296892901762	12
19	0.620812262181977	24
20	0.298056006758445	48
21	0.365305552963226	60
22	0.659127895454768	63.2455532033676
23	0.734428216220177	52
24	0.23539145148008	41.182520563948
25	0.335987701549162	52
26	0.29820323569685	31.2409987036266
27	0.318971033090003	23.3238075793812
28	0.282941485882006	20
29	0.352759444070354	41.182520563948
30	0.308274349931025	31.2409987036266
31	0.596543164042188	23.3238075793812
32	0.657899701894687	20
33	0.626089650147789	20
34	0.664605452031867	12
35	0.347236028921376	36
36	0.285575838646313	48
37	0.662413748494719	52
38	0.777138330514217	41.182520563948
39	0.285344018423194	31.2409987036266
40	0.332969537435688	41.182520563948
41	0.212948690484632	23.3238075793812
42	0.303756697338648	20
43	0.277287247021358	23.3238075793812
44	0.312711917579769	31.2409987036266
45	0.264884553467871	23.3238075793812
46	0.643501600509548	20
47	0.669355426481603	23.3238075793812
48	0.687377005467544	23.3238075793812
49	0.634287684461291	24
50	0.60512007434339	36
51	0.313117110764975	41.182520563948
52	0.329454795341554	31.2409987036266
53	0.562683017590141	23.3238075793812
54	0.51743166689357	31.2409987036266
55	0.625156269109001	20
56	0.588165472656481	23.3238075793812
57	0.589801454167445	31.2409987036266
58	0.631001509210854	23.3238075793812
59	0.596052181783188	20
60	0.287243323624797	23.3238075793812
61	0.327827374078442	31.2409987036266
62	0.31400688364523	31.2409987036266
63	0.364912303122433	12
64	0.623440454653741	23.3238075793812
65	0.702279549601937	20
66	0.247113189202036	23.3238075793812
67	0.316687455594821	20
68	0.290974147168498	31.2409987036266
69	0.253797275321301	41.182520563948
70	0.284636536673622	52
71	0.340100218835921	23.3238075793812
72	0.300702496241742	31.2409987036266
73	0.588984950828557	41.182520563948
74	0.620281123555074	52
75	0.629343943573256	52
76	0.642169611651417	20
77	0.728443955506069	23.3238075793812
78	0.299548841660997	31.2409987036266
79	0.323028269069065	23.3238075793812
80	0.298075301836612	41.182520563948
81	0.319615301399009	52
82	0.237244090530493	63.2455532033676
83	0.353985976118754	31.2409987036266
84	0.233605341314366	41.182520563948
85	0.618270597104953	52
86	0.641764443632884	63.2455532033676
87	0.648298485455191	63.2455532033676
88	0.278633572152281	12
89	0.582251757255397	24
90	0.547942903604134	41.7612260356422
91	0.632284285287143	36
92	0.604038209354945	48
93	0.634347716982958	60
94	0.649142494365739	46.6476151587624
95	0.615819818753006	53.8144961882948
96	0.297096468022928	62.4819974072532
97	0.348716246134343	72.1110255092798
98	0.3489463306181	72.1110255092798
99	0.687035343899188	12
100	0.659774220155367	40
101	0.718911869518021	24
102	0.701209093191083	36
103	0.698864002568295	48
104	0.740110351421064	41.7612260356422
105	0.688593931055915	46.6476151587624
106	0.375367170810176	53.8144961882948
107	0.351222119572987	62.4819974072532
108	0.322259305256532	62.4819974072532
109	0.263124439366277	41.7612260356422
110	0.272473614477579	12
111	0.245494093097486	24
112	0.256057213053559	36
113	0.334352434689097	40
114	0.255831007302417	41.7612260356422
115	0.565949779214328	46.6476151587624
116	0.605280792252997	53.8144961882948
117	0.598181253129472	53.8144961882948
118	0.259140180510884	46.6476151587624
119	0.256476347764983	53.8144961882948
120	0.324542907603642	62.4819974072532
121	0.368245541668842	12
122	0.293543622148936	24
123	0.485349675466333	36
124	0.58191022616591	48
125	0.584084913580503	48
126	0.279772192176069	12
127	0.251823658571096	24
128	0.289595471591943	41.7612260356422
129	0.244513110874822	40
130	0.579910987127584	41.7612260356422
131	0.657126531689467	46.6476151587624
132	0.647355226175105	46.6476151587624
133	0.2738870693354	12
134	0.345942468514766	46.6476151587624
135	0.235197929409971	41.7612260356422
136	0.533829121629429	40
137	0.615462229093422	41.7612260356422
138	0.594042259598374	41.7612260356422
139	0.315144282076341	53.8144961882948
140	0.232471186531288	46.6476151587624
141	0.59651201111661	41.7612260356422
142	0.632919743729593	40
143	0.628328204455955	40
144	0.302983138776122	12
145	0.597703341012874	24
146	0.646214396938818	36
147	0.662598846317887	36
148	0.572292500347241	12
149	0.613957976438069	24
150	0.618088647882399	24
151	0.333449864053008	12
152	0.291364259543089	12
153	0.243551468658057	0
