# Supplementary material for: Fungal community assembly in drought-stressed sorghum shows stochasticity, selection, and universal ecological dynamics
Source: Nat Commun. 2020 Jan 7;11:34. doi: 10.1038/s41467-019-13913-9 (PMC6946711; doi:10.1038/s41467-019-13913-9)
Supplement: Supplementary file 10 — Source Data [file 41467_2019_13913_MOESM10_ESM.zip › SourceData/Fig.S28B.Soil.csv]

	name	log2FoldChange	pvalue	log2AverageAbundance	order	Group	padj	neglogp	level	Guild	Genus
1	OTU1103_Fungi	0.0297473433940519	0.322431340015967	0.0149503414659716	744		1	1.13186506458785	Control > Drought	Arbuscular mycorrhiza	_
2	OTU1197_Claroideoglomus	0.0297473433940519	0.322431340015967	0.0149503414659716	726		1	1.13186506458785	Control > Drought	Arbuscular mycorrhiza	_
3	OTU1065_Claroideoglomus	0.0588936890535686	0.15947345613245	0.0297473433940519	691		1	1.83587778983875	Control > Drought	Arbuscular mycorrhiza	_
4	OTU975_Paraglomus	0.0588936890535686	0.15947345613245	0.0297473433940519	754		1	1.83587778983875	Control > Drought	Arbuscular mycorrhiza	_
5	OTU1105_Fungi	0.115477217419936	0.322431340015967	0.0588936890535686	713		1	1.13186506458785	Control > Drought	Arbuscular mycorrhiza	_
6	OTU597_Paraglomus	0.082462160191973	0.430771679779965	0.129283016944966	668		1	0.842177074533103	Control > Drought	Arbuscular mycorrhiza	_
7	OTU1063_Fungi	0.192645077942396	0.177408719600546	0.129283016944966	703		1	1.72929905811309	Control > Drought	Arbuscular mycorrhiza	_
8	OTU986_Fungi	-0.0269670476002693	0.832507575438962	0.156504485679991	626		1	0.183312957542559	Drought > Control	Arbuscular mycorrhiza	_
9	OTU998_Glomus	0.0269670476002694	0.814750041314155	0.156504485679991	669		1	0.204873910556698	Control > Drought	Arbuscular mycorrhiza	_
10	OTU347_Rhizophagus	-0.130060540564373	0.387415987861049	0.20945336562895	328		1	0.948256259214324	Drought > Control	Arbuscular mycorrhiza	_
11	OTU659_Glomus	0.178970141045319	0.120284507952779	0.235216461694031	628		1	2.11789544274155	Control > Drought	Arbuscular mycorrhiza	_
12	OTU400_Glomus	0	1	0.297680548640685	435		1	0	Drought > Control	Arbuscular mycorrhiza	_
13	OTU660_Fungi	0.36564947231668	0.41576177659997	0.309855262586787	633		1	0.877642835152804	Control > Drought	Arbuscular mycorrhiza	_
14	OTU989_Funneliformis	0.0238467419543677	0.895571874777257	0.333900736553438	526		1	0.110292798527716	Control > Drought	Arbuscular mycorrhiza	_
15	OTU534_Glomus	0.0238467419543677	0.862544107115816	0.333900736553438	454		1	0.147868992699157	Control > Drought	Arbuscular mycorrhiza	_
16	OTU683_Fungi	0.237039197300849	0.27138526681347	0.34577483684173	554		1	1.3042158189301	Control > Drought	Arbuscular mycorrhiza	_
17	OTU333_Glomus	0.023458972823989	0.904325675341809	0.357552004618084	444		1	0.100565723134274	Control > Drought	Arbuscular mycorrhiza	_
18	OTU551_Fungi	0.211504105193712	0.133878758729005	0.357552004618084	499		1	2.01082067420123	Control > Drought	Arbuscular mycorrhiza	_
19	OTU568_Fungi	0.517399216908522	0.127219985245161	0.369233809665719	590		1	2.06183752371041	Control > Drought	Arbuscular mycorrhiza	_
20	OTU987_Paraglomus	0.20163386116965	0.232866181974674	0.426264754702098	549		1	1.45729131669391	Control > Drought	Arbuscular mycorrhiza	_
21	OTU435_Glomus	0.15200309344505	0.389924325895132	0.470319934780033	449		1	0.941802594852226	Control > Drought	Arbuscular mycorrhiza	_
22	OTU682_Fungi	0.365284464081744	0.0398398747172471	0.491853096329675	498		1	3.2228869909181	Control > Drought	Arbuscular mycorrhiza	_
23	OTU553_Fungi	0.628031222613042	0.011458300855742	0.54432051622381	472		1	4.4690408460755	Control > Drought	Arbuscular mycorrhiza	_
24	OTU565_Funneliformis	-0.0406419844973459	0.838632144505158	0.564784618783526	389		1	0.175983113826794	Drought > Control	Arbuscular mycorrhiza	_
25	OTU476_Glomus	0	1	0.92283213947754	337		1	0	Drought > Control	Arbuscular mycorrhiza	_
26	OTU355_Funneliformis	-0.265894059973035	0.202134465562488	0.946418959795156	316		1	1.59882213194024	Drought > Control	Arbuscular mycorrhiza	_
27	OTU368_Fungi	0.777607578663552	0.0210938405617181	0.984893107609792	409		1	3.85877419762228	Control > Drought	Arbuscular mycorrhiza	_
28	OTU251_Rhizophagus	0.0948591863414415	0.650259962065105	1.14974711950468	249		1	0.430383054409171	Control > Drought	Arbuscular mycorrhiza	_
29	OTU408_Fungi	0.822357085396851	0.0217635900578243	1.24158598656976	327		1	3.82751688632779	Control > Drought	Arbuscular mycorrhiza	_
30	OTU229_Glomus	0.321928094887363	0.306587406165597	1.39231742277876	292		1	1.18225238916889	Control > Drought	Arbuscular mycorrhiza	_
31	OTU323_Glomus	0.0194961756257972	0.942827514307991	1.62449086490779	275		1	0.0588719247354817	Control > Drought	Arbuscular mycorrhiza	_
32	OTU126_Glomus	0.0443941193584534	0.869825605253585	1.75933340719466	242		1	0.139462541158554	Control > Drought	Arbuscular mycorrhiza	_
33	OTU133_Glomus	0.126972856257766	0.679923054123898	2.44570463552579	203		1	0.385775642914724	Control > Drought	Arbuscular mycorrhiza	_
34	OTU969_Claroideoglomus	0.0297473433940519	0.322431340015967	0.0149503414659716	750		1	1.13186506458785	Control > Drought	Arbuscular mycorrhiza	Claroideoglomus
35	OTU735_Claroideoglomus	0	1	0.0588936890535686	661		1	0	Drought > Control	Arbuscular mycorrhiza	Claroideoglomus
36	OTU936_Claroideoglomus	0.113210610447991	0.203229900232209	0.0874628412503394	692		1	1.59341742729079	Control > Drought	Arbuscular mycorrhiza	Claroideoglomus
37	OTU536_Claroideoglomus	-0.267933205246633	0.0148845587865167	0.169925001442312	473		1	4.20743092643731	Drought > Control	Arbuscular mycorrhiza	Claroideoglomus
38	OTU491_Claroideoglomus	0	1	0.643856189774725	396		1	0	Drought > Control	Arbuscular mycorrhiza	Claroideoglomus
39	OTU70_Claroideoglomus	-0.84841757867949	0.000296882977888695	3.47438196010327	51		0.223255999372298	8.1221725106482	Drought > Control	Arbuscular mycorrhiza	Claroideoglomus
40	OTU558_Funneliformis	-0.565597175854225	0.03678630806396	0.954196310386875	266		1	3.30262956651939	Drought > Control	Arbuscular mycorrhiza	Funneliformis
41	OTU253_Funneliformis	-0.797591953117707	0.00528166741267312	2.73245011304371	144		1	5.24351343326286	Drought > Control	Arbuscular mycorrhiza	Funneliformis
42	OTU564_Glomus	0.0809199953835675	0.386578098316381	0.156504485679991	641		1	0.950421365865512	Control > Drought	Arbuscular mycorrhiza	Glomus
43	OTU574_Glomus	0.0264722113611909	0.821959101733218	0.18322182405577	625		1	0.196064639746218	Control > Drought	Arbuscular mycorrhiza	Glomus
44	OTU715_Glomus	0.0259952085329447	0.862895750773892	0.20945336562895	620		1	0.147461393835206	Control > Drought	Arbuscular mycorrhiza	Glomus
45	OTU1068_Glomus	0.0727563424353141	0.722424392319768	0.309855262586787	640		1	0.32514251177974	Control > Drought	Arbuscular mycorrhiza	Glomus
46	OTU498_Glomus	0.137503523749935	0.404751184943285	0.39231742277876	531		1	0.904482758835632	Control > Drought	Arbuscular mycorrhiza	Glomus
47	OTU579_Glomus	0.108524456778169	0.608124678222908	0.470319934780033	544		1	0.497375355171861	Control > Drought	Arbuscular mycorrhiza	Glomus
48	OTU277_Glomus	0.553935605100532	0.0115544979876063	1.27301849440642	350		1	4.46068048166852	Control > Drought	Arbuscular mycorrhiza	Glomus
49	OTU224_Glomus	0.684735635393649	0.0060870533297414	1.87446911791614	277		1	5.10159116825665	Control > Drought	Arbuscular mycorrhiza	Glomus
50	OTU206_Glomus	0.922543859920004	0.00178221681049971	2.73018706153514	214		1	6.32989729038725	Control > Drought	Arbuscular mycorrhiza	Glomus
51	OTU1274_Paraglomus	-0.0874628412503394	0.0831932066125504	0.0443941193584534	739		1	2.48658958578008	Drought > Control	Arbuscular mycorrhiza	Paraglomus
52	OTU1070_Fungi	-0.169925001442312	0.322431340015967	0.0874628412503394	708		1	1.13186506458785	Drought > Control	Arbuscular mycorrhiza	Paraglomus
53	OTU944_Rhizophagus	0.0291463456595168	0.562448327992466	0.0443941193584534	463		1	0.575456010469801	Control > Drought	Arbuscular mycorrhiza	Rhizophagus
54	OTU935_Rhizophagus	-0.376563351464208	0.307408079141379	0.448460500816294	235		1	1.17957916604546	Drought > Control	Arbuscular mycorrhiza	Rhizophagus
55	OTU213_Rhizophagus	0.105182236692056	0.586986763188722	1.36340473086352	219		1	0.532753009342328	Control > Drought	Arbuscular mycorrhiza	Rhizophagus
56	OTU132_Rhizophagus	0.408805545567329	0.0188359870174382	2.07681559705083	164		1	3.97198603584304	Control > Drought	Arbuscular mycorrhiza	Rhizophagus
57	OTU118_Rhizophagus	0.223378205482004	0.223442915013161	2.23840473932508	155		1	1.49859931136354	Control > Drought	Arbuscular mycorrhiza	Rhizophagus
58	OTU161_Rhizophagus	0.293913718717766	0.164388517458673	2.26990588253908	161		1	1.80552264394123	Control > Drought	Arbuscular mycorrhiza	Rhizophagus
59	OTU150_Rhizophagus	0.252458120247333	0.193633018842007	2.51832530769087	132		1	1.64179056681211	Control > Drought	Arbuscular mycorrhiza	Rhizophagus
60	OTU51_Rhizophagus	-0.473563575885299	0.139863322348374	2.96578428466209	45		1	1.96708960217393	Drought > Control	Arbuscular mycorrhiza	Rhizophagus
61	OTU166_Rhizophagus	0.379875444096642	0.0626687025221529	3.54817971167944	94		1	2.76989311829236	Control > Drought	Arbuscular mycorrhiza	Rhizophagus
62	OTU611_Fungi	0.0297473433940519	0.322431340015967	0.0149503414659716	528		1	1.13186506458785	Control > Drought	Endophyte	Acremonium
63	OTU725_Acremonium	-0.0291463456595167	0.562448327992466	0.0443941193584534	574		1	0.575456010469801	Drought > Control	Endophyte	Acremonium
64	OTU1082_Hypocreales	0	1	0.0588936890535686	436		1	0	Drought > Control	Endophyte	Acremonium
65	OTU1018_Acremonium	-0.085729874025884	0.172791508137663	0.0732489820306385	603		1	1.75566956654158	Drought > Control	Endophyte	Acremonium
66	OTU680_Hypocreales	0.222392421336448	0.322431340015967	0.115477217419936	732		1	1.13186506458785	Control > Drought	Endophyte	Acremonium
67	OTU506_Acremonium	0.0524674198941358	0.621145423885578	0.196397212803503	378		1	0.476190047514399	Control > Drought	Endophyte	Acremonium
68	OTU316_Ascomycota	0.253756592245783	0.130535441745605	0.247927513443585	406		1	2.0361105048342	Control > Drought	Endophyte	Acremonium
69	OTU560_Hypocreales	0.0995356735509144	0.469528177680444	0.273018494406416	253		1	0.756026965775956	Control > Drought	Endophyte	Acremonium
70	OTU349_Acremonium	-0.172836596862216	0.193933833889178	0.285402218862248	364		1	1.64023824052074	Drought > Control	Endophyte	Acremonium
71	OTU205_Acremonium	-0.208185928838174	0.381499305884778	2.63662462054365	115		1	0.963646247696298	Drought > Control	Endophyte	Acremonium
72	OTU40_Acremonium	-0.148139554320482	0.51110705643967	4.239200709023	33		1	0.671176206925456	Drought > Control	Endophyte	Acremonium
73	OTU5_Acremonium	-0.298236586894142	0.209032947280936	4.98441845880114	3		1	1.56526339694908	Drought > Control	Endophyte	Acremonium
74	OTU58_Camarosporium	-0.46890437125758	0.00186662607605176	3.36194377373524	66		1	6.28362271511784	Drought > Control	Endophyte	Camarosporium
75	OTU555_Lecythophora	0.0809199953835675	0.647135320776486	0.156504485679991	441		1	0.43519985522743	Control > Drought	Endophyte	Lecythophora
76	OTU230_Periconia	1.0554951125917	0.13170497853672	0.709658248170471	232		1	2.02719086884624	Control > Drought	Endophyte	Periconia
77	OTU22_Periconia	-0.821294113015478	0.00355508183649712	5.1548181090521	20		1	5.63937719588018	Drought > Control	Endophyte	Periconia
78	OTU985_Fungi	0.0285691521967709	0.650177480317025	0.0732489820306385	636		1	0.430509906721328	Control > Drought	Endophyte	Podospora
79	OTU239_Podospora	0.298081352932995	0.12886292089562	0.502500340529183	262		1	2.04900606832677	Control > Drought	Endophyte	Podospora
80	OTU345_Lasiosphaeriaceae	-0.457206953522783	0.203798885150098	0.54432051622381	299		1	1.59062162852203	Drought > Control	Endophyte	Podospora
81	OTU465_Podospora	0.19068356160911	0.403739382675639	1.03708931873522	192		1	0.90698570156964	Control > Drought	Endophyte	Podospora
82	OTU286_Lasiosphaeriaceae	0.0388192488905282	0.867932343141492	1.21593739919915	212		1	0.141641513049235	Control > Drought	Endophyte	Podospora
83	OTU121_Sordariales	2.09418243905671	0.295159914042497	1.79007693062577	222		1	1.22023798801543	Control > Drought	Endophyte	Podospora
84	OTU134_Schizothecium	-0.17356357850566	0.38712028464814	2.96385940773759	100		1	0.949019821200434	Drought > Control	Endophyte	Podospora
85	OTU170_Fungi	-0.103950964038908	0.438189778559711	4.23282062105338	54		1	0.825103178063362	Drought > Control	Endophyte	Podospora
86	OTU106_Sordariomycetes	0.952797478601101	0.0024043625910557	5.64024493622235	42		1	6.03047044545644	Control > Drought	Endophyte	Podospora
87	OTU1035_Septorioides	0.0565835283663672	0.656119197548765	0.0874628412503394	749		1	0.42141280296371	Control > Drought	Endophyte	Septorioides
88	OTU350_Thermomyces	-0.401740676665386	0.149765447894931	1.39803107397315	171		1	1.89868488941096	Drought > Control	Endophyte	Thermomyces
89	OTU46_Thermomyces	0.901146613073715	0.0252918504710645	4.49518880889293	44		1	3.67727305090729	Control > Drought	Endophyte	Thermomyces
90	OTU840_Triscelophorus	0	1	0.0874628412503394	614		1	0	Drought > Control	Endophyte	Triscelophorus
91	OTU747_Ascomycota	0.0809199953835675	0.680635593927322	0.156504485679991	646		1	0.384728220417225	Control > Drought	Plant pathogen	_
92	OTU352_Ascomycota	-0.192645077942396	0.575548743834201	0.491853096329675	355		1	0.552431356171965	Drought > Control	Plant pathogen	_
93	OTU482_Ascomycota	0.0769619818148838	0.865792551986878	0.643856189774725	404		1	0.144109946475017	Control > Drought	Plant pathogen	_
94	OTU182_Ascomycota	-0.0493880269621637	0.936933712925732	2.09099453222059	170		1	0.0651427431888405	Drought > Control	Plant pathogen	_
95	OTU86_Acrophialophora	-0.53960882360143	0.00887968798057319	4.72394530334278	22		1	4.72398885991823	Drought > Control	Plant pathogen	Acrophialophora
96	OTU17_Acrophialophora	-0.940591810837241	3.53568983786744e-08	5.2215871212648	8		2.67298151742778e-05	17.1577723185594	Drought > Control	Plant pathogen	Acrophialophora
97	OTU1126_Fungi	0.0297473433940519	0.322431340015967	0.0149503414659716	745		1	1.13186506458785	Control > Drought	Plant pathogen	Alternaria
98	OTU645_Alternaria	0.0297473433940519	0.322431340015967	0.0149503414659716	587		1	1.13186506458785	Control > Drought	Plant pathogen	Alternaria
99	OTU821_Alternaria	0	1	0.0297473433940519	437		1	0	Drought > Control	Plant pathogen	Alternaria
100	OTU250_Alternaria	-0.142957953842043	0.167909695869375	0.0732489820306385	280		1	1.78432896868406	Drought > Control	Plant pathogen	Alternaria
101	OTU466_Alternaria	-0.202816882999687	0.214586306040143	0.247927513443585	450		1	1.5390432623773	Drought > Control	Plant pathogen	Alternaria
102	OTU467_Alternaria	-0.0238467419543676	0.879694531790038	0.333900736553438	252		1	0.128180554736873	Drought > Control	Plant pathogen	Alternaria
103	OTU84_Preussia	0.144596821496288	0.666707684227183	2.86418614465428	96		1	0.405403583660057	Control > Drought	Plant pathogen	Alternaria
104	OTU27_Alternaria	1.03127146165628	0.0761147936876881	2.99246632731459	43		1	2.57551263500881	Control > Drought	Plant pathogen	Alternaria
105	OTU7_Alternaria	-0.0096810064048376	0.931785871673973	6.02675396022272	13		1	0.0706522421162226	Drought > Control	Plant pathogen	Alternaria
106	OTU4_Alternaria	0.673558086082163	0.0869412282708688	6.20069430070604	4		1	2.44252292572201	Control > Drought	Plant pathogen	Alternaria
107	OTU966_Fungi	-0.0297473433940519	0.322431340015967	0.0149503414659716	753		1	1.13186506458785	Drought > Control	Plant pathogen	Angulomyces
108	OTU1136_Phaeosphaeriopsis	-0.0297473433940519	0.322431340015967	0.0149503414659716	733		1	1.13186506458785	Drought > Control	Plant pathogen	Ascochyta
109	OTU397_Ascochyta	0.899835838074568	0.080314351903489	1.29155444584384	113		1	2.52180694543796	Control > Drought	Plant pathogen	Ascochyta
110	OTU837_Fungi	-0.0577154978562875	0.312679546667596	0.0588936890535686	694		1	1.16257642545965	Drought > Control	Plant pathogen	Betamyces
111	OTU630_Chytridiomycota	0	1	0.0874628412503394	570		1	0	Drought > Control	Plant pathogen	Betamyces
112	OTU447_Fungi	-0.169925001442312	0.0323825065567422	0.0874628412503394	504		1	3.43013692308193	Drought > Control	Plant pathogen	Betamyces
113	OTU163_Chytridiomycota	-0.58773958539173	0.00052070208648811	2.17326071400557	133		0.390526564866083	7.56033249072046	Drought > Control	Plant pathogen	Betamyces
114	OTU243_Bipolaris	0.0577154978562874	0.413867720391853	0.0588936890535686	274		1	0.882208872174632	Control > Drought	Plant pathogen	Bipolaris
115	OTU504_Ascomycota	0.196397212803503	0.322431340015967	0.101538026462062	514		1	1.13186506458785	Control > Drought	Plant pathogen	Bipolaris
116	OTU432_Fungi	-0.199308808223407	0.104369270444068	0.273018494406416	385		1	2.25981999126689	Drought > Control	Plant pathogen	Chytridium
117	OTU441_Bionectria	0.314510623324879	0.139042647065511	0.866248611111172	185		1	1.97297457948811	Control > Drought	Plant pathogen	Clonostachys
118	OTU386_Clonostachys	-0.253286429282231	0.230571013379976	1.17658873172332	208		1	1.4671963799156	Drought > Control	Plant pathogen	Clonostachys
119	OTU530_Cochliobolus	0.0588936890535686	0.322431340015967	0.0297473433940519	534		1	1.13186506458785	Control > Drought	Plant pathogen	Cochliobolus
120	OTU1221_Colletotrichum	0.0297473433940519	0.322431340015967	0.0149503414659716	580		1	1.13186506458785	Control > Drought	Plant pathogen	Colletotrichum
121	OTU963_Colletotrichum	-0.0297473433940519	0.322431340015967	0.0149503414659716	696		1	1.13186506458785	Drought > Control	Plant pathogen	Colletotrichum
122	OTU971_Collophora	-0.247927513443586	0.322431340015967	0.129283016944966	730		1	1.13186506458785	Drought > Control	Plant pathogen	Collophora
123	OTU469_Coniella	0	1	0.115477217419936	484		1	0	Drought > Control	Plant pathogen	Coniella
124	OTU1160_Chaetothyriales	-0.0588936890535686	0.322431340015967	0.0297473433940519	722		1	1.13186506458785	Drought > Control	Plant pathogen	Coniosporium
125	OTU764_Fungi	-0.273018494406416	0.229004153575372	0.142957953842043	558		1	1.47401513770867	Drought > Control	Plant pathogen	Coniosporium
126	OTU315_Curvularia	-0.0285691521967708	0.703882842097469	0.0732489820306385	415		1	0.351143354148205	Drought > Control	Plant pathogen	Curvularia
127	OTU174_Curvularia	0.255257055242074	0.389369124719776	0.502500340529183	248		1	0.943227478556439	Control > Drought	Plant pathogen	Curvularia
128	OTU198_Curvularia	-0.571665678107699	0.181146115802536	1.49718654063272	163		1	1.70845130375591	Drought > Control	Plant pathogen	Curvularia
129	OTU112_Curvularia	0.460417402782853	0.415482031226912	1.71881824745595	126		1	0.878315911766391	Control > Drought	Plant pathogen	Curvularia
130	OTU44_Curvularia	-0.0183395907029337	0.953771306363473	3.29768054864069	53		1	0.0473313570644783	Drought > Control	Plant pathogen	Curvularia
131	OTU528_Cylindrocarpon	-0.662965012722429	0.00857659635716409	0.691161904553081	311		1	4.75871813915575	Drought > Control	Plant pathogen	Cylindrocarpon
132	OTU1230_Cylindrosympodium	-0.0297473433940519	0.322431340015967	0.0149503414659716	695		1	1.13186506458785	Drought > Control	Plant pathogen	Cylindrosympodium
133	OTU511_Diplodia	-0.0588936890535686	0.15947345613245	0.0297473433940519	524		1	1.83587778983875	Drought > Control	Plant pathogen	Diplodia
134	OTU743_Drechslera	0.0297473433940519	0.322431340015967	0.0149503414659716	600		1	1.13186506458785	Control > Drought	Plant pathogen	Drechslera
135	OTU11_Epicoccum	1.7451484989632	0.0128762031632456	4.62692579382485	30		1	4.35237438722601	Control > Drought	Plant pathogen	Epicoccum
136	OTU480_Exserohilum	0.0291463456595168	0.656119197548765	0.0443941193584534	428		1	0.42141280296371	Control > Drought	Plant pathogen	Exserohilum
137	OTU1162_Fusarium	0.0588936890535686	0.322431340015967	0.0297473433940519	667		1	1.13186506458785	Control > Drought	Plant pathogen	Fusarium
138	OTU670_Fusarium	-0.0285691521967708	0.650177480317025	0.0732489820306385	602		1	0.430509906721328	Drought > Control	Plant pathogen	Fusarium
139	OTU710_Fusarium	-0.0280143761695965	0.734762405547348	0.101538026462062	424		1	0.308208089787062	Drought > Control	Plant pathogen	Fusarium
140	OTU612_Fusarium	0	1	0.297680548640685	367		1	0	Drought > Control	Plant pathogen	Fusarium
141	OTU172_Fusarium	-0.321928094887362	0.351767479786016	0.832890014164742	188		1	1.04478489044546	Drought > Control	Plant pathogen	Fusarium
142	OTU717_Fusarium	0.174330180562314	0.646635254911863	1.27301849440642	145		1	0.435972891651232	Control > Drought	Plant pathogen	Fusarium
143	OTU322_Fusarium	-0.227410496103073	0.510159653231366	1.4757334309664	73		1	0.673031556700602	Drought > Control	Plant pathogen	Fusarium
144	OTU184_Fusarium	0.145430439521564	0.352521039752113	3.11894107272351	101		1	1.04264497127099	Control > Drought	Plant pathogen	Fusarium
145	OTU41_Fusarium	-0.204803281207607	0.203712090972275	4.84862294042934	26		1	1.59104760074963	Drought > Control	Plant pathogen	Fusarium
146	OTU82_Nectria	-0.134710308858254	0.433486010388798	5.16783625771436	40		1	0.835895754588388	Drought > Control	Plant pathogen	Fusarium
147	OTU32_Fusarium	-0.0461517175951949	0.818235339949544	5.70332684145981	10		1	0.200605282107764	Drought > Control	Plant pathogen	Fusarium
148	OTU16_Fusarium	0.0430983013774865	0.786471230403714	5.92307983370785	7		1	0.24019913642339	Control > Drought	Plant pathogen	Fusarium
149	OTU6_Fusarium	-0.220093451794781	0.0874200445845093	7.24545367107178	5		1	2.43703067954356	Drought > Control	Plant pathogen	Fusarium
150	OTU563_Ganoderma	-0.130060540564373	0.276956793392905	0.20945336562895	470		1	1.28389376549206	Drought > Control	Plant pathogen	Ganoderma
151	OTU18_Gibberella	-0.522421034652444	0.110394381010098	4.28848161179422	6		1	2.20369604308208	Drought > Control	Plant pathogen	Gibberella
152	OTU523_Gibellulopsis	0	1	0.142957953842043	410		1	0	Drought > Control	Plant pathogen	Gibellulopsis
153	OTU94_Gibellulopsis	0.070723323735207	0.741407979551842	3.71995916886052	74		1	0.299204225507344	Control > Drought	Plant pathogen	Gibellulopsis
154	OTU1196_Graphium	-0.0297473433940519	0.322431340015967	0.0149503414659716	734		1	1.13186506458785	Drought > Control	Plant pathogen	Graphium
155	OTU629_Ilyonectria	0.0274807364221072	0.777089597505643	0.129283016944966	557		1	0.252199623157345	Control > Drought	Plant pathogen	Ilyonectria
156	OTU1289_Eurotiomycetes	-0.0291463456595167	0.656119197548765	0.0443941193584534	747		1	0.42141280296371	Drought > Control	Plant pathogen	Knufia
157	OTU828_Leptosphaeria	0.0297473433940519	0.322431340015967	0.0149503414659716	715		1	1.13186506458785	Control > Drought	Plant pathogen	Leptosphaeria
158	OTU160_Pleosporales	-0.0840642647884745	0.711337068496314	1.68650052718322	183		1	0.340608884870309	Drought > Control	Plant pathogen	Leptosphaeria
159	OTU49_Macrophomina	-0.394077880643198	0.201654654219291	1.91089252616601	70		1	1.60119867724827	Drought > Control	Plant pathogen	Macrophomina
160	OTU1157_Magnaporthaceae	0.0577154978562874	0.413867720391853	0.0588936890535686	496		1	0.882208872174632	Control > Drought	Plant pathogen	Magnaporthiopsis
161	OTU207_Magnaporthiopsis	0.359081093304828	0.290064106483599	1.12928301694497	124		1	1.23765332359108	Control > Drought	Plant pathogen	Magnaporthiopsis
162	OTU63_Microdochium	0.266393417923708	0.419155865881243	1.71424551766612	117		1	0.869512433289665	Control > Drought	Plant pathogen	Microdochium
163	OTU310_Monilinia	0.0297473433940519	0.322431340015967	0.0149503414659716	334		1	1.13186506458785	Control > Drought	Plant pathogen	Monilinia
164	OTU632_Monographella	-0.0588936890535686	0.15947345613245	0.0297473433940519	563		1	1.83587778983875	Drought > Control	Plant pathogen	Monographella
165	OTU284_Hyponectriaceae	-0.11681366498275	0.557924706281409	0.849665726915569	294		1	0.583531260684923	Drought > Control	Plant pathogen	Monographella
166	OTU241_Xylariales	0.15315678806142	0.47080976897613	1.4594316186373	202		1	0.753301154074393	Control > Drought	Plant pathogen	Monographella
167	OTU353_Xylariales	-0.115477217419936	0.103020107896047	0.0588936890535686	394		1	2.27283108751417	Drought > Control	Plant pathogen	Monosporascus
168	OTU20_Xylariales	-0.619537470376109	0.141642429907	3.66770293172909	18		1	1.95444949637161	Drought > Control	Plant pathogen	Monosporascus
169	OTU1212_Nectria	0.0297473433940519	0.322431340015967	0.0149503414659716	657		1	1.13186506458785	Control > Drought	Plant pathogen	Nectria
170	OTU624_Cylindrocarpon	-0.404927471634003	0.0607951523102128	2.11547721741994	143		1	2.80024522492868	Drought > Control	Plant pathogen	Neonectria
171	OTU326_Fungi	0.0220263063299989	0.889266359727014	0.448460500816294	331		1	0.117358471103779	Control > Drought	Plant pathogen	Paraphysoderma
172	OTU223_Physodermataceae	-0.154033628672421	0.335820570994791	0.643856189774725	273		1	1.09117827655212	Drought > Control	Plant pathogen	Paraphysoderma
173	OTU178_Fungi	-0.190102883379943	0.340751235489096	1.66296501272243	167		1	1.07660258261868	Drought > Control	Plant pathogen	Paraphysoderma
174	OTU195_Peniophora	0.160040412510468	0.498704904743055	1.98109153744994	150		1	0.695740731421164	Control > Drought	Plant pathogen	Peniophora
175	OTU146_Chytridiomycetes	0.0132968226134576	0.982540503152149	1.17658873172332	324		1	0.0176137115060904	Control > Drought	Plant pathogen	Phlyctochytrium
176	OTU25_Pleosporales	-0.292835183367036	0.468781236927017	4.67478076296963	38		1	0.757619065140145	Drought > Control	Plant pathogen	Phoma
177	OTU371_Phyllachora	0.0577154978562874	0.529604280092627	0.0588936890535686	417		1	0.6356251926461	Control > Drought	Plant pathogen	Phyllachora
178	OTU616_Chytridiomycetes	-0.0577154978562875	0.312679546667596	0.0588936890535686	487		1	1.16257642545965	Drought > Control	Plant pathogen	Powellomyces
179	OTU849_Chytridiomycota	-0.0565835283663673	0.474563022724903	0.0874628412503394	609		1	0.745360850521282	Drought > Control	Plant pathogen	Powellomyces
180	OTU608_Ascomycota	0.0297473433940519	0.322431340015967	0.0149503414659716	622		1	1.13186506458785	Control > Drought	Plant pathogen	Pyrenophora
181	OTU351_Ramularia	0.115477217419936	0.0442609748072263	0.0588936890535686	291		1	3.11765192003724	Control > Drought	Plant pathogen	Ramularia
182	OTU450_Helotiales	-0.0588936890535686	0.15947345613245	0.0297473433940519	527		1	1.83587778983875	Drought > Control	Plant pathogen	Rhexocercosporidium
183	OTU175_Rhizoctonia	-0.719892080807265	0.308876066485594	0.491853096329675	215		1	1.17481516187287	Drought > Control	Plant pathogen	Rhizoctonia
184	OTU654_Hypocreales	0.142957953842043	0.0579272993209113	0.0732489820306385	429		1	2.84856651465805	Control > Drought	Plant pathogen	Sarocladium
185	OTU19_Sarocladium	0.193441047640319	0.264264425435676	5.6602930795854	15		1	1.33080506561515	Control > Drought	Plant pathogen	Sarocladium
186	OTU2_Setophoma	-0.836412371851656	5.43547581997207e-05	7.69493821508161	2		0.0409834876825894	9.81997840085614	Drought > Control	Plant pathogen	Setophoma
187	OTU456_Sigarispora	-0.14017765804826	0.127423818533782	0.101538026462062	465		1	2.06023659465476	Drought > Control	Plant pathogen	Sigarispora
188	OTU187_Sparassis	-0.547487795302493	0.329343054733076	1	158		1	1.11065535191777	Drought > Control	Plant pathogen	Sparassis
189	OTU231_Sparassis	-0.444099964881307	0.510922951657878	1.08037341646402	196		1	0.671536479681294	Drought > Control	Plant pathogen	Sparassis
190	OTU858_Spizellomyces	0.0297473433940519	0.322431340015967	0.0149503414659716	664		1	1.13186506458785	Control > Drought	Plant pathogen	Spizellomyces
191	OTU941_Spizellomyces	0.0297473433940519	0.322431340015967	0.0149503414659716	688		1	1.13186506458785	Control > Drought	Plant pathogen	Spizellomyces
192	OTU740_Spizellomyces	-0.0588936890535686	0.322431340015967	0.0297473433940519	662		1	1.13186506458785	Drought > Control	Plant pathogen	Spizellomyces
193	OTU1059_Spizellomyces	-0.142957953842043	0.322431340015967	0.0732489820306385	616		1	1.13186506458785	Drought > Control	Plant pathogen	Spizellomyces
194	OTU1033_Spizellomyces	-0.113210610447991	0.247260026868555	0.0874628412503394	707		1	1.39731475573817	Drought > Control	Plant pathogen	Spizellomyces
195	OTU968_Spizellomyces	0.0280143761695965	0.698356609013939	0.101538026462062	656		1	0.359025405519228	Control > Drought	Plant pathogen	Spizellomyces
196	OTU580_Spizellomyces	-0.258311995591391	0.031805579428102	0.222392421336448	530		1	3.44811355087231	Drought > Control	Plant pathogen	Spizellomyces
197	OTU748_Spizellomyces	-0.0489096004809466	0.751820625463194	0.297680548640685	471		1	0.285257513454252	Drought > Control	Plant pathogen	Spizellomyces
198	OTU433_Fungi	-0.681824039973745	0.240805259370171	0.380821783940931	412		1	1.42376672454773	Drought > Control	Plant pathogen	Spizellomyces
199	OTU300_Spizellomyces	0.225881407416328	0.307043031385843	0.415037499278844	283		1	1.18076737383687	Control > Drought	Plant pathogen	Spizellomyces
200	OTU337_Chytridiomycetes	0.255257055242074	0.122269941512201	0.502500340529183	346		1	2.1015240431757	Control > Drought	Plant pathogen	Spizellomyces
201	OTU429_Spizellomyces	0.0406419844973461	0.879661347136279	0.564784618783526	365		1	0.128218278376712	Control > Drought	Plant pathogen	Spizellomyces
202	OTU279_Spizellomyces	-0.325770161181757	0.131042882331726	0.815916935561028	241		1	2.0322306633033	Drought > Control	Plant pathogen	Spizellomyces
203	OTU259_Spizellomyces	-0.61434630750225	0.122253719983746	1.09451759878429	265		1	2.10165672177522	Drought > Control	Plant pathogen	Spizellomyces
204	OTU149_Spizellomyces	-0.272620454662992	0.63972795739425	1.52356195605701	159		1	0.446712259566308	Drought > Control	Plant pathogen	Spizellomyces
205	OTU248_Spizellomyces	-3.50720734320671	0.310125193790208	2.7987417917529	298		1	1.17077921209263	Drought > Control	Plant pathogen	Spizellomyces
206	OTU87_Spizellomyces	-0.782795268686544	0.0622406724135375	3.29768054864069	90		1	2.77674659561095	Drought > Control	Plant pathogen	Spizellomyces
207	OTU437_Fungi	0.0297473433940519	0.322431340015967	0.0149503414659716	455		1	1.13186506458785	Control > Drought	Plant pathogen	Stagonosporopsis
208	OTU475_Stemphylium	0.253756592245783	0.353210913528458	0.247927513443585	247		1	1.040689911725	Control > Drought	Plant pathogen	Stemphylium
209	OTU53_Stemphylium	1.54480537424917	0.0294852595618701	1.79441586635011	83		1	3.52386481638476	Control > Drought	Plant pathogen	Stemphylium
210	OTU285_Fungi	0	1	0.115477217419936	338		1	0	Drought > Control	Plant pathogen	Talbotiomyces
211	OTU721_Thanatephorus	0	1	0.0297473433940519	604		1	0	Drought > Control	Plant pathogen	Thanatephorus
212	OTU192_Ceratobasidiaceae	-0.104969559601542	0.375902329094313	0.196397212803503	263		1	0.978425932383546	Drought > Control	Plant pathogen	Thanatephorus
213	OTU567_Tranzschelia	-0.0565835283663673	0.474563022724903	0.0874628412503394	493		1	0.745360850521282	Drought > Control	Plant pathogen	Tranzschelia
214	OTU843_Trichothecium	-0.125530882083859	0.324748549138968	0.260527550223219	347		1	1.12470409106583	Drought > Control	Plant pathogen	Trichothecium
215	OTU524_Triparticalcar	-0.0285691521967708	0.650177480317025	0.0732489820306385	537		1	0.430509906721328	Drought > Control	Plant pathogen	Triparticalcar
216	OTU78_Triparticalcar	-0.0515303006400821	0.897840933795919	2.54432051622381	98		1	0.107762360227543	Drought > Control	Plant pathogen	Triparticalcar
217	OTU559_Truncatella	-0.0297473433940519	0.322431340015967	0.0149503414659716	589		1	1.13186506458785	Drought > Control	Plant pathogen	Truncatella
218	OTU309_Sordariomycetes	-0.165059246270496	0.343874087888937	0.54432051622381	284		1	1.06747971219039	Drought > Control	Plant pathogen	Verticillium
219	OTU107_Waitea	0.693130805594492	0.45106674770412	2.90086680798075	97		1	0.796139951086335	Control > Drought	Plant pathogen	Waitea
220	OTU45_Waitea	0.195154549858632	0.854817309277853	3.00375213486111	72		1	0.156867506236017	Control > Drought	Plant pathogen	Waitea
221	OTU116_Anthracocystis	0.267933205246633	0.326072938844556	0.169925001442312	134		1	1.12063418385424	Control > Drought	Plant pathogen (Yeast)	Anthracocystis
222	OTU540_Microstromatales	-0.0588936890535686	0.322431340015967	0.0297473433940519	561		1	1.13186506458785	Drought > Control	Plant pathogen (Yeast)	Microstroma
223	OTU431_Microstromatales	0.192645077942396	0.330412507400271	0.129283016944966	540		1	1.10741338272411	Control > Drought	Plant pathogen (Yeast)	Microstroma
224	OTU79_Sporisorium	0.142957953842043	0.0579272993209113	0.0732489820306385	139		1	2.84856651465805	Control > Drought	Plant pathogen (Yeast)	Sporisorium
225	OTU257_Sporisorium	-0.169925001442312	0.0323825065567422	0.0874628412503394	251		1	3.43013692308193	Drought > Control	Plant pathogen (Yeast)	Sporisorium
226	OTU155_Ustilago	0.0297473433940519	0.322431340015967	0.0149503414659716	225		1	1.13186506458785	Control > Drought	Plant pathogen (Yeast)	Ustilago
227	OTU15_Ustilago	0.776225024613433	0.124434126811932	1.29768054864068	23		1	2.08397880501338	Control > Drought	Plant pathogen (Yeast)	Ustilago
228	OTU1229_Mortierellales	0.0297473433940519	0.322431340015967	0.0149503414659716	737		1	1.13186506458785	Control > Drought	Saprotroph	_
229	OTU692_Mortierellales	0.0297473433940519	0.322431340015967	0.0149503414659716	593		1	1.13186506458785	Control > Drought	Saprotroph	_
230	OTU684_Mortierellales	0.0285691521967709	0.703746844381136	0.0732489820306385	665		1	0.351336583543781	Control > Drought	Saprotroph	_
231	OTU459_Fungi	-0.085729874025884	0.25388192022159	0.0732489820306385	466		1	1.37088600107164	Drought > Control	Saprotroph	_
232	OTU545_Mortierellales	0.111031312388744	0.312679546667596	0.115477217419936	456		1	1.16257642545965	Control > Drought	Saprotroph	_
233	OTU457_Basidiobolales	-0.106915203916512	0.382437971768527	0.169925001442312	518		1	0.961188804176802	Drought > Control	Saprotroph	_
234	OTU479_Pyronemataceae	0.385290155884792	0.224773485043398	0.235216461694031	453		1	1.49266211701435	Control > Drought	Saprotroph	_
235	OTU320_Mortierella	-0.146841388329271	0.285836964532281	0.297680548640685	322		1	1.25233368478782	Drought > Control	Saprotroph	_
236	OTU556_Hypocreales	0.564784618783526	0.322431340015967	0.309855262586787	717		1	1.13186506458785	Control > Drought	Saprotroph	_
237	OTU327_unidentified	-0.0234589728239891	0.905776795406873	0.357552004618084	336		1	0.0989623659770003	Drought > Control	Saprotroph	_
238	OTU824_Penicillium	0.156725503687453	0.530760157954017	0.426264754702098	398		1	0.633445039714245	Control > Drought	Saprotroph	_
239	OTU298_Hypocreales	0.0220263063299989	0.913346824774265	0.448460500816294	308		1	0.0906395967265759	Control > Drought	Saprotroph	_
240	OTU123_Hypocreales	0.522421034652443	0.0532859039605274	1.48112668973662	189		1	2.93208344881903	Control > Drought	Saprotroph	_
241	OTU60_Hypocreales	-0.368606469115377	0.535668194870077	3.14635653030391	76		1	0.624240349016846	Drought > Control	Saprotroph	_
242	OTU34_Stachybotrys	-0.165059246270496	0.758693237047855	1.86624861111117	24		1	0.276157750546487	Drought > Control	Saprotroph	Achroiostachys
243	OTU98_Acrocalymma	-0.169925001442312	0.476949113046929	1.20294005867028	127		1	0.74034547502798	Drought > Control	Saprotroph	Acrocalymma
244	OTU283_Actinomucor	-0.250543461650597	0.133710655547884	0.40372218605101	236		1	2.01207710060875	Drought > Control	Saprotroph	Actinomucor
245	OTU42_Actinomucor	-0.029835229540763	0.952846287585382	2.81804952285384	61		1	0.0483016815318539	Drought > Control	Saprotroph	Actinomucor
246	OTU1149_Agaricus	-0.115477217419936	0.0442609748072263	0.0588936890535686	642		1	3.11765192003724	Drought > Control	Saprotroph	Agaricus
247	OTU554_Agaricus	-0.166649869409451	0.0782761443216496	0.115477217419936	508		1	2.54751239262837	Drought > Control	Saprotroph	Agaricus
248	OTU100_Albifimbria	0.476902754863703	0.552166430612253	2.27301849440642	80		1	0.593905773416117	Control > Drought	Saprotroph	Albifimbria
249	OTU838_Aphanoascus	-0.113210610447991	0.152376468473592	0.0874628412503394	599		1	1.88140105399274	Drought > Control	Saprotroph	Aphanoascus
250	OTU953_Eurotiomycetes	-0.243271151012364	0.103799454550272	0.156504485679991	440		1	2.26529456307849	Drought > Control	Saprotroph	Arachnomyces
251	OTU415_Eurotiomycetes	0.0430687218918859	0.882819189334104	0.481126689736616	279		1	0.124634867937176	Control > Drought	Saprotroph	Arachnomyces
252	OTU128_Tricholomataceae	0.478047296804644	0.298215884957771	1.48112668973662	165		1	1.20993760859418	Control > Drought	Saprotroph	Arrhenia
253	OTU364_Arthrobotrys	0.0291463456595168	0.562448327992466	0.0443941193584534	348		1	0.575456010469801	Control > Drought	Saprotroph	Arthrobotrys
254	OTU438_Orbiliales	0.385290155884792	0.0985586161363456	0.235216461694031	502		1	2.31710382011992	Control > Drought	Saprotroph	Arthrobotrys
255	OTU562_Arthrographis	0.267480310864986	0.059154911978936	0.309855262586787	377		1	2.82759564925098	Control > Drought	Saprotroph	Arthrographis
256	OTU38_Xylaria	-0.777607578663552	0.0538528967696789	2.47031993478003	46		1	2.92149908351775	Drought > Control	Saprotroph	Arthroxylaria
257	OTU652_Ascobolaceae	-0.142957953842043	0.167909695869375	0.0732489820306385	658		1	1.78432896868406	Drought > Control	Saprotroph	Ascobolus
258	OTU275_Ascomycota	0.46948528330122	0.221703756810948	0.369233809665719	342		1	1.50641321703232	Control > Drought	Saprotroph	Ascobolus
259	OTU202_Ascobolus	-0.122484006524995	0.820359014402952	0.78135971352466	302		1	0.198013212097493	Drought > Control	Saprotroph	Ascobolus
260	OTU57_Dothideomycetes	0.771893927469159	0.158671518284734	2.83499767712673	95		1	1.84091913646151	Control > Drought	Saprotroph	Ascobolus
261	OTU21_Ascomycota	-0.740598063666128	0.0155622323494014	5.3121266275916	36		1	4.16290830333715	Drought > Control	Saprotroph	Ascobolus
262	OTU865_Ascotricha	-0.0874628412503394	0.0831932066125504	0.0443941193584534	654		1	2.48658958578008	Drought > Control	Saprotroph	Ascotricha
263	OTU1000_Aspergillus	0.0297473433940519	0.322431340015967	0.0149503414659716	673		1	1.13186506458785	Control > Drought	Saprotroph	Aspergillus
264	OTU1044_Aspergillus	-0.0297473433940519	0.322431340015967	0.0149503414659716	723		1	1.13186506458785	Drought > Control	Saprotroph	Aspergillus
265	OTU960_Aspergillus	0	1	0.0297473433940519	584		1	0	Drought > Control	Saprotroph	Aspergillus
266	OTU1277_Aspergillus	-0.0588936890535686	0.15947345613245	0.0297473433940519	597		1	1.83587778983875	Drought > Control	Saprotroph	Aspergillus
267	OTU1203_Aspergillus	-0.137503523749935	0.27200129849349	0.129283016944966	507		1	1.30194843882441	Drought > Control	Saprotroph	Aspergillus
268	OTU678_Fungi	-0.125530882083859	0.233141562071539	0.260527550223219	467		1	1.45610944736904	Drought > Control	Saprotroph	Aspergillus
269	OTU458_Aspergillus	-0.391424942056894	0.0602868938214435	0.890770930245241	264		1	2.8086405484343	Drought > Control	Saprotroph	Aspergillus
270	OTU222_Aspergillus	-0.42449782852791	0.0129817051459629	0.890770930245241	216		1	4.34421420915668	Drought > Control	Saprotroph	Aspergillus
271	OTU404_Aspergillus	-0.376148485885249	0.452814842015294	1.16992500144231	243		1	0.792271974328033	Drought > Control	Saprotroph	Aspergillus
272	OTU105_Aspergillus	-0.574694165267329	0.0312620573676615	1.28540221886225	85		1	3.46535014145004	Drought > Control	Saprotroph	Aspergillus
273	OTU171_Aspergillus	0.214850872323828	0.210684612481899	1.62449086490779	136		1	1.5573929912997	Control > Drought	Saprotroph	Aspergillus
274	OTU159_Aspergillus	-0.38163434101163	0.510352260099073	1.76818432477693	168		1	0.672654085614812	Drought > Control	Saprotroph	Aspergillus
275	OTU127_Aspergillus	0.711874613203376	0.163422973400714	2.25738784269265	119		1	1.81141351035133	Control > Drought	Saprotroph	Aspergillus
276	OTU137_Eurotiales	-2.62803122261304	0.00973198512096971	2.3037807481771	138		1	4.63233738293896	Drought > Control	Saprotroph	Aspergillus
277	OTU101_Aspergillus	0.375911167989022	0.107926187390646	2.83920378809694	81		1	2.22630773560301	Control > Drought	Saprotroph	Aspergillus
278	OTU527_Astrosphaeriella	0.0274807364221072	0.777089597505643	0.129283016944966	505		1	0.252199623157345	Control > Drought	Saprotroph	Astrosphaeriella
279	OTU183_Pleosporales	-0.194647430853543	0.367012104752628	1.00749453654692	228		1	1.0023604484943	Drought > Control	Saprotroph	Astrosphaeriella
280	OTU477_Auriculariales	-0.0285691521967708	0.703882842097469	0.0732489820306385	351		1	0.351143354148205	Drought > Control	Saprotroph	Auricularia
281	OTU153_Auriculariales	1.26038968457823	0.0845578118054467	1.68650052718322	186		1	2.47031981517401	Control > Drought	Saprotroph	Auricularia
282	OTU136_Auriculariales	2.18023000983405	0.0226011169940468	2.83710226545166	107		1	3.7897559494099	Control > Drought	Saprotroph	Auricularia
283	OTU165_Bolbitius	2.38082178394093	0.320010220772791	1.63420601974101	349		1	1.13940234378346	Control > Drought	Saprotroph	Bolbitius
284	OTU233_Pezizales	-0.0824621601919728	0.850192580629177	0.866248611111172	198		1	0.162292389713759	Drought > Control	Saprotroph	Boubovia
285	OTU1147_Bovista	-0.0297473433940519	0.322431340015967	0.0149503414659716	670		1	1.13186506458785	Drought > Control	Saprotroph	Bovista
286	OTU891_Bovista	0	1	0.0588936890535686	675		1	0	Drought > Control	Saprotroph	Bovista
287	OTU1038_Byssochlamys	0	1	0.0588936890535686	643		1	0	Drought > Control	Saprotroph	Byssochlamys
288	OTU623_Catenaria	-0.263034405833794	0.203253801902925	0.196397212803503	547		1	1.59329982517972	Drought > Control	Saprotroph	Catenaria
289	OTU585_Catenaria	-0.31034012061215	0.167434947706731	0.222392421336448	431		1	1.78716037505303	Drought > Control	Saprotroph	Catenaria
290	OTU331_Catenaria	-0.984893107609792	0.322431340015967	0.574908836057233	555		1	1.13186506458785	Drought > Control	Saprotroph	Catenaria
291	OTU131_Catenaria	1.22239242133645	0.322431340015967	0.736965594166206	374		1	1.13186506458785	Control > Drought	Saprotroph	Catenaria
292	OTU1195_Ascomycota	-0.0297473433940519	0.322431340015967	0.0149503414659716	699		1	1.13186506458785	Drought > Control	Saprotroph	Cephaliophora
293	OTU357_Cephalotheca	-0.108934371553164	0.271426031759285	0.142957953842043	452		1	1.30406561960301	Drought > Control	Saprotroph	Cephalotheca
294	OTU994_Ceratobasidiaceae	0	1	0.142957953842043	606		1	0	Drought > Control	Saprotroph	Ceratobasidium
295	OTU318_unidentified	0.0250909809628302	0.837790787512601	0.260527550223219	290		1	0.176986866575731	Control > Drought	Saprotroph	Ceratobasidium
296	OTU308_Cercophora	-0.0297473433940519	0.322431340015967	0.0149503414659716	375		1	1.13186506458785	Drought > Control	Saprotroph	Cercophora
297	OTU635_Lasiosphaeriaceae	-0.142957953842043	0.167909695869375	0.0732489820306385	621		1	1.78432896868406	Drought > Control	Saprotroph	Cercophora
298	OTU148_Cercophora	-0.154974659976341	0.543245665601089	1.09451759878429	182		1	0.610193638522455	Drought > Control	Saprotroph	Cercophora
299	OTU854_Chaetomium	0.0297473433940519	0.322431340015967	0.0149503414659716	572		1	1.13186506458785	Control > Drought	Saprotroph	Chaetomium
300	OTU1034_Chaetomium	-0.0285691521967708	0.650177480317025	0.0732489820306385	582		1	0.430509906721328	Drought > Control	Saprotroph	Chaetomium
301	OTU829_Chaetomium	0	1	0.115477217419936	489		1	0	Drought > Control	Saprotroph	Chaetomium
302	OTU1015_Fungi	0.108934371553164	0.388750906270217	0.142957953842043	573		1	0.944816484249694	Control > Drought	Saprotroph	Chaetomium
303	OTU444_Chaetomium	-0.273018494406416	0.114754841183873	0.142957953842043	462		1	2.1649572419652	Drought > Control	Saprotroph	Chaetomium
304	OTU503_Chaetomium	0.263034405833794	0.278917377205805	0.333900736553438	307		1	1.27683968006589	Control > Drought	Saprotroph	Chaetomium
305	OTU428_Chaetomium	0.2081081953302	0.584166010863071	0.380821783940931	312		1	0.537570071373109	Control > Drought	Saprotroph	Chaetomium
306	OTU47_Chaetomium	-0.271302021817394	0.103392890103463	0.415037499278844	52		1	2.26921908036033	Drought > Control	Saprotroph	Chaetomium
307	OTU317_Chaetomium	0.206450877467426	0.19306885818451	0.54432051622381	306		1	1.64470837554936	Control > Drought	Saprotroph	Chaetomium
308	OTU387_Chaetomium	0.241008099503795	0.204840095485689	0.584962500721156	313		1	1.58552562624023	Control > Drought	Saprotroph	Chaetomium
309	OTU403_Chaetomium	0.144389909335175	0.453818459271768	0.736965594166206	268		1	0.790058030355341	Control > Drought	Saprotroph	Chaetomium
310	OTU267_Chaetomium	1.18511140525699	0.154119507226178	1.51832530769087	180		1	1.87002695656787	Control > Drought	Saprotroph	Chaetomium
311	OTU92_Chaetomium	-0.38674845484742	0.112354935098203	2.89279576572273	77		1	2.1860923552078	Drought > Control	Saprotroph	Chaetomium
312	OTU96_Chaetomium	0.00575926928868495	0.966401201235302	3.96866679319521	69		1	0.0341762088022539	Control > Drought	Saprotroph	Chaetomium
313	OTU76_Chaetomium	-0.284976958714471	0.220417697017173	4.17741953798924	50		1	1.5122309099306	Drought > Control	Saprotroph	Chaetomium
314	OTU59_Chaetomium	-0.00171239787568619	0.991204268514593	5.71853287606922	27		1	0.00883464226546683	Drought > Control	Saprotroph	Chaetomium
315	OTU28_Chaetomium	-0.232739150766863	0.185906436276372	6.60856285978006	12		1	1.68251176260355	Drought > Control	Saprotroph	Chaetomium
316	OTU31_Chaetomium	-0.0334250181885301	0.798852826012136	6.846796248445	9		1	0.224578547914343	Drought > Control	Saprotroph	Chaetomium
317	OTU307_Chlorophyllum	0.0274807364221072	0.876247087065219	0.129283016944966	418		1	0.132107164958157	Control > Drought	Saprotroph	Chlorophyllum
318	OTU993_Chlorophyllum	-0.0544477840223765	0.550781093939852	0.142957953842043	575		1	0.596417837444681	Drought > Control	Saprotroph	Chlorophyllum
319	OTU1175_Chrysosporium	0.0297473433940519	0.322431340015967	0.0149503414659716	728		1	1.13186506458785	Control > Drought	Saprotroph	Chrysosporium
320	OTU636_Chrysosporium	0.0577154978562874	0.312679546667596	0.0588936890535686	586		1	1.16257642545965	Control > Drought	Saprotroph	Chrysosporium
321	OTU225_Onygenaceae	-0.227068908545921	0.235650631221308	0.992466327314593	224		1	1.44540494697687	Drought > Control	Saprotroph	Chrysosporium
322	OTU235_Geomyces	-0.124545097938303	0.574377686492406	1.4093909361377	207		1	0.554468108638456	Drought > Control	Saprotroph	Chrysosporium
323	OTU246_Chrysosporium	-0.176877762084079	0.46458495050731	1.61470984411521	146		1	0.76661085153528	Drought > Control	Saprotroph	Chrysosporium
324	OTU141_Onygenales	-0.423352767490848	0.0103508898355688	2.07681559705083	156		1	4.57068278851526	Drought > Control	Saprotroph	Chrysosporium
325	OTU111_Chrysosporium	-0.190822342335578	0.52811785146835	2.7279204545632	106		1	0.638435816643538	Drought > Control	Saprotroph	Chrysosporium
326	OTU713_Helotiales	-0.0588936890535686	0.322431340015967	0.0297473433940519	681		1	1.13186506458785	Drought > Control	Saprotroph	Cistella
327	OTU501_Helotiales	-0.0269670476002693	0.83955805450539	0.156504485679991	448		1	0.174879651186232	Drought > Control	Saprotroph	Cistella
328	OTU1060_Cladorrhinum	-0.394278939112046	0.464620113917109	1.33985000288462	206		1	0.766535166605954	Drought > Control	Saprotroph	Cladorrhinum
329	OTU188_Cladorrhinum	-0.347923303420307	0.651918132468907	1.51832530769087	173		1	0.427836288637261	Drought > Control	Saprotroph	Cladorrhinum
330	OTU261_Cladorrhinum	-0.971985623830403	0.0426108086127902	1.68182403997375	190		1	3.15564733458419	Drought > Control	Saprotroph	Cladorrhinum
331	OTU647_Cladosporium	0.238786859587116	0.0768603846505618	0.18322182405577	373		1	2.56576468929692	Control > Drought	Saprotroph	Cladosporium
332	OTU83_Cladosporium	0.854149133536546	0.0328909230804001	1.92679015304622	89		1	3.41455855348938	Control > Drought	Saprotroph	Cladosporium
333	OTU1_Cladosporium	0.568196436093754	0.0639736655260917	8.77217708928431	1		1	2.74928375645683	Control > Drought	Saprotroph	Cladosporium
334	OTU363_Clavaria	-0.25938662881865	0.150019834204141	0.594946589293778	354		1	1.89698776559963	Drought > Control	Saprotroph	Clavaria
335	OTU30_Clitopilus	3.56071495447448	0.304987934400245	2.73696559416621	151		1	1.18748306250068	Control > Drought	Saprotroph	Clitopilus
336	OTU1219_Sordariomycetes	-0.0297473433940519	0.322431340015967	0.0149503414659716	740		1	1.13186506458785	Drought > Control	Saprotroph	Coniochaeta
337	OTU739_Coniochaeta	-0.0588936890535686	0.322431340015967	0.0297473433940519	611		1	1.13186506458785	Drought > Control	Saprotroph	Coniochaeta
338	OTU468_unidentified	-0.120294233717712	0.401478014981417	0.584962500721156	318		1	0.912602504301483	Drought > Control	Saprotroph	Coniochaeta
339	OTU95_Coniochaeta	-0.0995356735509144	0.636085705902854	2.73245011304371	109		1	0.452421967012129	Drought > Control	Saprotroph	Coniochaeta
340	OTU590_Coniochaetales	0.166649869409451	0.0279580966016242	0.115477217419936	476		1	3.5770484396983	Control > Drought	Saprotroph	Coniolariella
341	OTU191_Lecythophora	-0.09412217736455	0.713045579129818	0.938599455335857	240		1	0.338209934762739	Drought > Control	Saprotroph	Coniolariella
342	OTU168_Sordariomycetes	-0.460125388807382	0.123856554500245	2.22560913401999	129		1	2.08863120155457	Drought > Control	Saprotroph	Coniolariella
343	OTU413_Fungi	-0.0297473433940519	0.322431340015967	0.0149503414659716	598		1	1.13186506458785	Drought > Control	Saprotroph	Coniophora
344	OTU449_Bolbitiaceae	0.0297473433940519	0.322431340015967	0.0149503414659716	512		1	1.13186506458785	Control > Drought	Saprotroph	Conocybe
345	OTU964_Bolbitiaceae	0.0874628412503394	0.182462767709032	0.0443941193584534	566		1	1.70120913932623	Control > Drought	Saprotroph	Conocybe
346	OTU541_Conocybe	0.297680548640685	0.322431340015967	0.156504485679991	594		1	1.13186506458785	Control > Drought	Saprotroph	Conocybe
347	OTU525_Fungi	-0.125530882083859	0.546946049086389	0.260527550223219	460		1	0.603405111979516	Drought > Control	Saprotroph	Conocybe
348	OTU533_Conocybe	0.429684275243245	0.0862233152754819	0.260527550223219	567		1	2.4508146590514	Control > Drought	Saprotroph	Conocybe
349	OTU305_Conocybe	0.0978473233981446	0.749518876138267	0.297680548640685	414		1	0.288323776782281	Control > Drought	Saprotroph	Conocybe
350	OTU532_Bolbitiaceae	0.477321777533187	0.187185025650387	0.34577483684173	545		1	1.67565770932194	Control > Drought	Saprotroph	Conocybe
351	OTU185_Conocybe	-0.184424571137427	0.707147770862047	0.969626350956481	218		1	0.346515623805052	Drought > Control	Saprotroph	Conocybe
352	OTU143_Conocybe	-0.246160587269398	0.793652114188427	1.96962635095648	147		1	0.231110057087353	Drought > Control	Saprotroph	Conocybe
353	OTU176_Conocybe	2.96123042983542	0.325442226836492	2.59494658929378	204		1	1.12257032360451	Control > Drought	Saprotroph	Conocybe
354	OTU72_Conocybe	2.22239242133645	0.378010857634683	3.82442843541655	140		1	0.972832359873796	Control > Drought	Saprotroph	Conocybe
355	OTU378_Psathyrellaceae	-0.0473057147783568	0.803648910343237	0.34577483684173	301		1	0.218592783852635	Drought > Control	Saprotroph	Coprinellus
356	OTU289_Coprinellus	0	1	0.481126689736616	267		1	0	Drought > Control	Saprotroph	Coprinellus
357	OTU115_Coprinellus	-0.917537839808027	0.123525709812265	0.700439718141092	187		1	2.09130596796232	Drought > Control	Saprotroph	Coprinellus
358	OTU664_Coprinellus	-1.78135971352466	0.322431340015967	1.14974711950468	522		1	1.13186506458785	Drought > Control	Saprotroph	Coprinellus
359	OTU108_Coprinellus	2.20013961448932	0.289797613544498	2.29155444584384	125		1	1.23857248396556	Control > Drought	Saprotroph	Coprinellus
360	OTU154_Coprinopsis	0	1	0.0588936890535686	191		1	0	Drought > Control	Saprotroph	Coprinopsis
361	OTU1189_Coprinopsis	-0.0577154978562875	0.413867720391853	0.0588936890535686	710		1	0.882208872174632	Drought > Control	Saprotroph	Coprinopsis
362	OTU662_Coprinopsis	-0.142957953842043	0.133117859968585	0.0732489820306385	639		1	2.0165203779956	Drought > Control	Saprotroph	Coprinopsis
363	OTU332_Coprinopsis	0.113210610447991	0.285386406640441	0.0874628412503394	259		1	1.25391120422423	Control > Drought	Saprotroph	Coprinopsis
364	OTU203_Coprinopsis	-0.111031312388744	0.24049329623068	0.115477217419936	213		1	1.42506306412553	Drought > Control	Saprotroph	Coprinopsis
365	OTU1114_Coprinopsis	0.0794344674944049	0.499332315133977	0.18322182405577	576		1	0.694483442692696	Control > Drought	Saprotroph	Coprinopsis
366	OTU204_Coprinopsis	0.835613182099118	0.11997542589624	0.914883386362049	250		1	2.12046834136923	Control > Drought	Saprotroph	Coprinopsis
367	OTU140_Coprinopsis	1.66985139830767	0.00959763166012823	1.74595437739346	194		1	4.64623891301428	Control > Drought	Saprotroph	Coprinopsis
368	OTU587_Agaricales	-0.0297473433940519	0.322431340015967	0.0149503414659716	591		1	1.13186506458785	Drought > Control	Saprotroph	Coprinus
369	OTU65_Corynascus	-0.304511041809953	0.0236579932595987	5.21916852046216	28		1	3.74405423976865	Drought > Control	Saprotroph	Corynascus
370	OTU367_Pleosporales	-0.115477217419936	0.322431340015967	0.0588936890535686	411		1	1.13186506458785	Drought > Control	Saprotroph	Corynespora
371	OTU218_Agaricomycetes	-0.0297473433940519	0.322431340015967	0.0149503414659716	317		1	1.13186506458785	Drought > Control	Saprotroph	Cristinia
372	OTU705_Stephanosporaceae	-0.0588936890535686	0.322431340015967	0.0297473433940519	592		1	1.13186506458785	Drought > Control	Saprotroph	Cristinia
373	OTU442_Stephanosporaceae	-0.142957953842043	0.322431340015967	0.0732489820306385	663		1	1.13186506458785	Drought > Control	Saprotroph	Cristinia
374	OTU358_Stephanosporaceae	-0.0955776599822309	0.766264707556105	0.653442238603923	238		1	0.266227597715459	Drought > Control	Saprotroph	Cristinia
375	OTU232_Cristinia	0.230297619421794	0.68151665707422	1.23521646169403	195		1	0.383434586362558	Control > Drought	Saprotroph	Cristinia
376	OTU416_Cuphophyllus	0.142957953842043	0.0959091635692373	0.0732489820306385	482		1	2.34435374827668	Control > Drought	Saprotroph	Cuphophyllus
377	OTU227_Cyathus	0.0297473433940519	0.322431340015967	0.0149503414659716	361		1	1.13186506458785	Control > Drought	Saprotroph	Cyathus
378	OTU521_Cystoagaricus	-0.144389909335175	0.225087640917083	0.321928094887362	430		1	1.49126543743203	Drought > Control	Saprotroph	Cystoagaricus
379	OTU268_Cystoagaricus	0.09515723304034	0.679519640267162	1.5077946401987	162		1	0.386369141809884	Control > Drought	Saprotroph	Cystoagaricus
380	OTU388_Disciseda	-0.142019004872428	0.285889694371913	0.34577483684173	390		1	1.25214922657178	Drought > Control	Saprotroph	Disciseda
381	OTU173_Emericellopsis	0.0760358910325398	0.719915708918644	3.18487534290828	86		1	0.328621144771702	Control > Drought	Saprotroph	Emericellopsis
382	OTU508_Dothideomycetes	-0.0297473433940519	0.322431340015967	0.0149503414659716	416		1	1.13186506458785	Drought > Control	Saprotroph	Endoconidioma
383	OTU833_Entoloma	0	1	0.0297473433940519	689		1	0	Drought > Control	Saprotroph	Entoloma
384	OTU741_Entoloma	0.142957953842043	0.229004153575372	0.0732489820306385	510		1	1.47401513770867	Control > Drought	Saprotroph	Entoloma
385	OTU369_Entoloma	-0.137503523749935	0.27200129849349	0.129283016944966	395		1	1.30194843882441	Drought > Control	Saprotroph	Entoloma
386	OTU1030_Entoloma	0.214124805352847	0.125141954451724	0.169925001442312	492		1	2.07830655041239	Control > Drought	Saprotroph	Entoloma
387	OTU620_Agaricaceae	0.0264722113611909	0.822059181070411	0.18322182405577	501		1	0.195942890081553	Control > Drought	Saprotroph	Entoloma
388	OTU417_Entoloma	0.258311995591391	0.142941457346235	0.222392421336448	339		1	1.94532012173203	Control > Drought	Saprotroph	Entoloma
389	OTU414_Entoloma	-0.226275855823676	0.133541977461614	0.260527550223219	407		1	2.01333941265236	Drought > Control	Saprotroph	Entoloma
390	OTU67_Entoloma	0.12199052437861	0.863908100724505	1.14974711950468	105		1	0.146288880737422	Control > Drought	Saprotroph	Entoloma
391	OTU319_Entoloma	1.37851162325373	0.109674070033797	1.16992500144231	272		1	2.21024231125647	Control > Drought	Saprotroph	Entoloma
392	OTU853_Eucasphaeria	-0.249359468936717	0.0419529061817317	0.273018494406416	370		1	3.1712075711924	Drought > Control	Saprotroph	Eucasphaeria
393	OTU1137_Ascomycota	-0.0840642647884745	0.243907616141246	0.101538026462062	735		1	1.41096574775643	Drought > Control	Saprotroph	Eupenicillium
394	OTU401_Auriculariales	0.362570079384708	0.0317631657615557	0.222392421336448	362		1	3.44944796993984	Control > Drought	Saprotroph	Exidia
395	OTU1014_Auriculariales	0.36564947231668	0.0840078051398237	0.309855262586787	422		1	2.47684556612423	Control > Drought	Saprotroph	Exidia
396	OTU314_Geastrum	-0.222392421336448	0.0589636854075999	0.285402218862248	369		1	2.83083352614137	Drought > Control	Saprotroph	Geastrum
397	OTU1032_Geniculifera	0	1	0.0297473433940519	679		1	0	Drought > Control	Saprotroph	Geniculifera
398	OTU104_Geomyces	-0.192645077942396	0.24676364132213	2.60733031374961	104		1	1.39932431821638	Drought > Control	Saprotroph	Geomyces
399	OTU48_Geomyces	-0.321034508583855	0.018059977026365	3.91985648691168	68		1	4.01405700306692	Drought > Control	Saprotroph	Geomyces
400	OTU566_Geosmithia	0.339486466271667	0.105717839296021	0.20945336562895	226		1	2.24698162744185	Control > Drought	Saprotroph	Geosmithia
401	OTU109_Beauveria	-0.104697378666693	0.568665191971071	1.00749453654692	65		1	0.564463432853325	Drought > Control	Saprotroph	Geosmithia
402	OTU878_Gliomastix	0.0874628412503394	0.322431340015967	0.0443941193584534	559		1	1.13186506458785	Control > Drought	Saprotroph	Gliomastix
403	OTU839_Globulicium	-0.0297473433940519	0.322431340015967	0.0149503414659716	714		1	1.13186506458785	Drought > Control	Saprotroph	Globulicium
404	OTU9_Meruliaceae	0.203868924741542	0.419289083222352	6.20048996743739	19		1	0.869194660864955	Control > Drought	Saprotroph	Gloeoporus
405	OTU8_Agaricomycetes	-0.0833546825842294	0.721982533044563	6.67345631187768	14		1	0.325754332841007	Drought > Control	Saprotroph	Gloeoporus
406	OTU436_Ascomycota	0.0715532610250341	0.641567752248478	0.333900736553438	352		1	0.44384048515109	Control > Drought	Saprotroph	Gymnoascoideus
407	OTU74_Gymnoascus	-0.300477735015988	0.0834577461904006	3.19147053172358	87		1	2.48341480885146	Drought > Control	Saprotroph	Gymnoascus
408	OTU196_Hansfordia	-0.364411426208876	0.0314565796834552	1.05166211982249	239		1	3.45914710679657	Drought > Control	Saprotroph	Hansfordia
409	OTU324_Ceratostomataceae	-0.0291463456595167	0.656119197548765	0.0443941193584534	321		1	0.42141280296371	Drought > Control	Saprotroph	Harzia
410	OTU704_Dothideomycetes	-0.0752881273042371	0.596037823926831	0.260527550223219	478		1	0.517451150965994	Drought > Control	Saprotroph	Helicoma
411	OTU834_Humicola	-0.0297473433940519	0.322431340015967	0.0149503414659716	671		1	1.13186506458785	Drought > Control	Saprotroph	Humicola
412	OTU398_Sordariomycetes	-0.15754127698648	0.262151937347291	0.196397212803503	296		1	1.33883102976664	Drought > Control	Saprotroph	Humicola
413	OTU266_Chaetomiaceae	-0.0913403115384259	0.69455634302519	1.71881824745595	172		1	0.364481992612317	Drought > Control	Saprotroph	Humicola
414	OTU274_pezizomycetes	0.0554951125917037	0.63544765370558	0.115477217419936	393		1	0.453425561996101	Control > Drought	Saprotroph	Iodophanus
415	OTU1056_Ischnoderma	0.0588936890535686	0.322431340015967	0.0297473433940519	755		1	1.13186506458785	Control > Drought	Saprotroph	Ischnoderma
416	OTU344_unidentified	0.120294233717712	0.549676087442593	0.584962500721156	329		1	0.598426106166702	Control > Drought	Saprotroph	Kabatiella
417	OTU665_Didymosphaeriaceae	-0.142957953842043	0.167909695869375	0.0732489820306385	680		1	1.78432896868406	Drought > Control	Saprotroph	Laburnicola
418	OTU302_Pleosporales	-0.65651576174619	0.457636996446084	0.662965012722429	397		1	0.781678993307711	Drought > Control	Saprotroph	Laburnicola
419	OTU651_Agaricaceae	-0.0297473433940519	0.322431340015967	0.0149503414659716	468		1	1.13186506458785	Drought > Control	Saprotroph	Leucoagaricus
420	OTU164_Penicillium	0.0965079808533464	0.657393610035418	1.77698127301409	169		1	0.419472337854904	Control > Drought	Saprotroph	Leucothecium
421	OTU64_Penicillium	0.146615089140673	0.522049219975388	3.75933340719466	75		1	0.649993404404039	Control > Drought	Saprotroph	Leucothecium
422	OTU997_Basidiomycota	-0.662965012722429	0.112612438814829	0.369233809665719	651		1	2.18380310032959	Drought > Control	Saprotroph	Limnoperdon
423	OTU842_Pleosporales	0.0297473433940519	0.322431340015967	0.0149503414659716	631		1	1.13186506458785	Control > Drought	Saprotroph	Lophiotrema
424	OTU125_Marasmius	-0.115477217419936	0.103020107896047	0.0588936890535686	271		1	2.27283108751417	Drought > Control	Saprotroph	Marasmius
425	OTU99_Marasmius	-1.08091999538357	0.314844597961775	0.754887502163469	111		1	1.15567610169251	Drought > Control	Saprotroph	Marasmius
426	OTU832_Melanoleuca	-0.0297473433940519	0.322431340015967	0.0149503414659716	736		1	1.13186506458785	Drought > Control	Saprotroph	Melanoleuca
427	OTU180_Melanoleuca	-0.718818247455947	0.192795230677803	0.40372218605101	432		1	1.64612663425998	Drought > Control	Saprotroph	Melanoleuca
428	OTU341_Helotiales	-0.282933963271499	0.203700013830301	0.470319934780033	371		1	1.59110688785394	Drought > Control	Saprotroph	Meliniomyces
429	OTU995_Dothideomycetes	-0.0285691521967708	0.738439021558341	0.0732489820306385	725		1	0.303216751092372	Drought > Control	Saprotroph	Minutisphaera
430	OTU426_Monoblepharis	-0.284729476933113	0.0888614862286947	0.34577483684173	381		1	2.42067645610564	Drought > Control	Saprotroph	Monoblepharis
431	OTU346_Hypocreales	-0.426264754702098	0.00633090123353759	0.643856189774725	297		1	5.06231267799396	Drought > Control	Saprotroph	Monocillium
432	OTU169_Hypocreales	-0.800691191776593	0.143970452931572	2.82442843541655	112		1	1.93814718843527	Drought > Control	Saprotroph	Monocillium
433	OTU1003_Mortierella	0.0297473433940519	0.322431340015967	0.0149503414659716	623		1	1.13186506458785	Control > Drought	Saprotroph	Mortierella
434	OTU1152_Mortierella	0.0297473433940519	0.322431340015967	0.0149503414659716	644		1	1.13186506458785	Control > Drought	Saprotroph	Mortierella
435	OTU548_Mortierella	-0.0297473433940519	0.322431340015967	0.0149503414659716	556		1	1.13186506458785	Drought > Control	Saprotroph	Mortierella
436	OTU706_Mortierella	-0.0297473433940519	0.322431340015967	0.0149503414659716	752		1	1.13186506458785	Drought > Control	Saprotroph	Mortierella
437	OTU1143_Mortierella	-0.0874628412503394	0.322431340015967	0.0443941193584534	711		1	1.13186506458785	Drought > Control	Saprotroph	Mortierella
438	OTU671_Mortierella	0.0874628412503394	0.322431340015967	0.0443941193584534	618		1	1.13186506458785	Control > Drought	Saprotroph	Mortierella
439	OTU1209_Mortierella	0.0874628412503394	0.182462767709032	0.0443941193584534	588		1	1.70120913932623	Control > Drought	Saprotroph	Mortierella
440	OTU656_Mortierellales	0	1	0.0588936890535686	638		1	0	Drought > Control	Saprotroph	Mortierella
441	OTU681_Fungi	0.142957953842043	0.322431340015967	0.0732489820306385	617		1	1.13186506458785	Control > Drought	Saprotroph	Mortierella
442	OTU703_Mortierella	0.196397212803503	0.180638244809116	0.101538026462062	697		1	1.71125889514086	Control > Drought	Saprotroph	Mortierella
443	OTU676_Mortierella	0.111031312388744	0.413867720391853	0.115477217419936	546		1	0.882208872174632	Control > Drought	Saprotroph	Mortierella
444	OTU724_Mortierella	-0.0780025120012732	0.677494821170487	0.20945336562895	538		1	0.389353370286298	Drought > Control	Saprotroph	Mortierella
445	OTU445_Mortierella	0.253756592245783	0.384954609651086	0.247927513443585	451		1	0.954629848654917	Control > Drought	Saprotroph	Mortierella
446	OTU661_Fungi	0.299560281858908	0.249913857122364	0.273018494406416	581		1	1.38663899200884	Control > Drought	Saprotroph	Mortierella
447	OTU157_Mortierella	-0.728326675892334	0.000392745909263633	0.890770930245241	181		0.294952177856988	7.84234769650689	Drought > Control	Saprotroph	Mortierella
448	OTU216_Mortierella	-0.111645355828909	0.763433758308945	0.914883386362049	278		1	0.269928918651943	Drought > Control	Saprotroph	Mortierella
449	OTU263_Mortierella	0.0473057147783568	0.835036041635889	0.930737337562886	270		1	0.180280391427009	Control > Drought	Saprotroph	Mortierella
450	OTU422_Mortierella	-0.11042398969365	0.608614706232822	0.930737337562886	211		1	0.49656987777437	Drought > Control	Saprotroph	Mortierella
451	OTU147_Mortierella	-0.030214613047008	0.887160899156323	1.99246632731459	153		1	0.119728916103478	Drought > Control	Saprotroph	Mortierella
452	OTU114_Mortierella	0.245520442146018	0.433482861924276	3.33091687811462	79		1	0.835903017743092	Control > Drought	Saprotroph	Mortierella
453	OTU93_Mortierella	0.148029506323098	0.410430331631511	3.48247186003537	67		1	0.890549080372412	Control > Drought	Saprotroph	Mortierella
454	OTU89_Mortierella	0.225232373121409	0.19792436406424	3.71195370615813	78		1	1.61987032094362	Control > Drought	Saprotroph	Mortierella
455	OTU52_Mortierella	-0.012711051749554	0.93031453370306	4.24158598656976	55		1	0.0722325417315049	Drought > Control	Saprotroph	Mortierella
456	OTU62_Mortierella	0.268300227793041	0.08794309017804	4.31363888668278	60		1	2.43106537622848	Control > Drought	Saprotroph	Mortierella
457	OTU1049_Mucor	0.0588936890535686	0.322431340015967	0.0297473433940519	645		1	1.13186506458785	Control > Drought	Saprotroph	Mucor
458	OTU1142_Mucor	0.0588936890535686	0.322431340015967	0.0297473433940519	674		1	1.13186506458785	Control > Drought	Saprotroph	Mucor
459	OTU451_Mucor	-0.0874628412503394	0.182462767709032	0.0443941193584534	509		1	1.70120913932623	Drought > Control	Saprotroph	Mucor
460	OTU342_Mucor	-0.0280143761695965	0.698356609013939	0.101538026462062	325		1	0.359025405519228	Drought > Control	Saprotroph	Mucor
461	OTU201_Mycothermus	1.38300367163913	0.0164866472732389	1.4757334309664	178		1	4.10520448186748	Control > Drought	Saprotroph	Mycothermus
462	OTU110_Myrmecridium	-0.0232697793228474	0.95708431053694	1.36923380966572	152		1	0.0438637926249715	Drought > Control	Saprotroph	Myrmecridium
463	OTU1192_Myxotrichaceae	0.0297473433940519	0.322431340015967	0.0149503414659716	721		1	1.13186506458785	Control > Drought	Saprotroph	Myxotrichum
464	OTU334_Nigrospora	-0.0297473433940519	0.322431340015967	0.0149503414659716	491		1	1.13186506458785	Drought > Control	Saprotroph	Nigrospora
465	OTU803_Nigrospora	-0.0577154978562875	0.413867720391853	0.0588936890535686	630		1	0.882208872174632	Drought > Control	Saprotroph	Nigrospora
466	OTU158_Ochroconis	0.0212686167536513	0.919944983364163	2.08392248354509	118		1	0.0834414114183114	Control > Drought	Saprotroph	Ochroconis
467	OTU875_Fungi	-0.0297473433940519	0.322431340015967	0.0149503414659716	693		1	1.13186506458785	Drought > Control	Saprotroph	Oedocephalum
468	OTU851_Oidiodendron	0.0297473433940519	0.322431340015967	0.0149503414659716	685		1	1.13186506458785	Control > Drought	Saprotroph	Oidiodendron
469	OTU677_Auriculariales	0.085729874025884	0.25388192022159	0.0732489820306385	420		1	1.37088600107164	Control > Drought	Saprotroph	Oliveonia
470	OTU359_Auriculariales	0.0181473467102592	0.979264652630191	0.727920454563199	376		1	0.0209533434333187	Control > Drought	Saprotroph	Oliveonia
471	OTU56_Agaricomycetes	0.908812907739547	0.246627114086209	3.58370961741107	57		1	1.39987774260835	Control > Drought	Saprotroph	Oliveonia
472	OTU1002_Paecilomyces	-0.115477217419936	0.322431340015967	0.0588936890535686	720		1	1.13186506458785	Drought > Control	Saprotroph	Paecilomyces
473	OTU1193_Paecilomyces	0.085729874025884	0.316826258373312	0.0732489820306385	634		1	1.14940173619735	Control > Drought	Saprotroph	Paecilomyces
474	OTU423_Panaeolus	-0.857042046157957	0.194586545785098	0.634206019741006	209		1	1.63687824941533	Drought > Control	Saprotroph	Panaeolus
475	OTU55_Panaeolus	-2.23181567522307	0.02497494581769	3.69348695749933	58		1	3.68988212391173	Drought > Control	Saprotroph	Panaeolus
476	OTU1071_Paraconiothyrium	-0.0291463456595167	0.562448327992466	0.0443941193584534	649		1	0.575456010469801	Drought > Control	Saprotroph	Paraconiothyrium
477	OTU395_Paraconiothyrium	-0.0752881273042371	0.570203138713262	0.260527550223219	413		1	0.561762597935654	Drought > Control	Saprotroph	Paraconiothyrium
478	OTU726_Paraphaeosphaeria	0	1	0.0874628412503394	535		1	0	Drought > Control	Saprotroph	Paraphaeosphaeria
479	OTU921_Fungi	-0.0291463456595167	0.656119197548765	0.0443941193584534	635		1	0.42141280296371	Drought > Control	Saprotroph	Parasola
480	OTU478_Parasola	-0.0780025120012732	0.60413462026302	0.20945336562895	427		1	0.503958224651488	Drought > Control	Saprotroph	Parasola
481	OTU742_Parastagonospora	0.0297473433940519	0.322431340015967	0.0149503414659716	629		1	1.13186506458785	Control > Drought	Saprotroph	Parastagonospora
482	OTU486_Fungi	-1	0.237614436158414	0.857980995127572	197		1	1.43710593509687	Drought > Control	Saprotroph	Parasympodiella
483	OTU252_Xylariales	1.15285148808337	0.345467670301053	1.51306958223937	221		1	1.06285621381101	Control > Drought	Saprotroph	Parasympodiella
484	OTU892_Penicillium	0	1	0.0297473433940519	569		1	0	Drought > Control	Saprotroph	Penicillium
485	OTU841_Penicillium	-0.0577154978562875	0.312679546667596	0.0588936890535686	521		1	1.16257642545965	Drought > Control	Saprotroph	Penicillium
486	OTU848_Penicillium	0.115477217419936	0.0442609748072263	0.0588936890535686	520		1	3.11765192003724	Control > Drought	Saprotroph	Penicillium
487	OTU750_Penicillium	-0.243271151012364	0.32704306215049	0.156504485679991	562		1	1.11766342822145	Drought > Control	Saprotroph	Penicillium
488	OTU1165_Penicillium	-0.0780025120012732	0.688803660650753	0.20945336562895	511		1	0.372799011349125	Drought > Control	Saprotroph	Penicillium
489	OTU481_Penicillium	0.258311995591391	0.0585149375102669	0.222392421336448	359		1	2.83847321528272	Control > Drought	Saprotroph	Penicillium
490	OTU517_Penicillium	-0.101283335837182	0.460314276635467	0.247927513443585	343		1	0.775845812703652	Drought > Control	Saprotroph	Penicillium
491	OTU421_Penicillium	-0.201633861169651	0.187181580008626	0.426264754702098	255		1	1.67567611716981	Drought > Control	Saprotroph	Penicillium
492	OTU304_Ascomycota	0.0861566437497145	0.691401568978754	0.481126689736616	457		1	0.369034482219267	Control > Drought	Saprotroph	Penicillium
493	OTU179_Penicillium	0.121136437501635	0.512670666491622	1.57490883605723	174		1	0.66812161561583	Control > Drought	Saprotroph	Penicillium
494	OTU177_Penicillium	-0.228941207165386	0.429411460826584	1.82866542830302	179		1	0.84533970356624	Drought > Control	Saprotroph	Penicillium
495	OTU97_Penicillium	-1.83129297671436	1.93842280829712e-07	3.39803107397315	71		0.000146350922026433	15.4562209939488	Drought > Control	Saprotroph	Penicillium
496	OTU113_Petriella	-0.182864057149811	0.229691062943245	0.718818247455947	237		1	1.47102007756144	Drought > Control	Saprotroph	Petriella
497	OTU156_Petriella	0.0919224894410394	0.626183678371036	1.70965824817047	149		1	0.468111534991902	Control > Drought	Saprotroph	Petriella
498	OTU144_Peziza	-1.98185265328974	0.164082145269662	1.62935662007961	148		1	1.80738809076873	Drought > Control	Saprotroph	Peziza
499	OTU276_Peziza	1.0880561766652	0.50170229017452	2.21916852046216	99		1	0.689748382673727	Control > Drought	Saprotroph	Peziza
500	OTU1001_Pleosporales	-0.0297473433940519	0.322431340015967	0.0149503414659716	742		1	1.13186506458785	Drought > Control	Saprotroph	Phaeosphaeriopsis
501	OTU723_Pholiota	-0.0291463456595167	0.562448327992466	0.0443941193584534	607		1	0.575456010469801	Drought > Control	Saprotroph	Pholiota
502	OTU804_Fungi	-0.0297473433940519	0.322431340015967	0.0149503414659716	756		1	1.13186506458785	Drought > Control	Saprotroph	Plenodomus
503	OTU370_Pleosporales	-0.0740005814437769	0.649178118523814	0.285402218862248	344		1	0.432048149202692	Drought > Control	Saprotroph	Plenodomus
504	OTU356_Chytridiomycota	-0.3536369546147	0.00555026923019422	0.357552004618084	401		1	5.19390884245546	Drought > Control	Saprotroph	Pleuroflammula
505	OTU592_Pluteus	0.0588936890535686	0.15947345613245	0.0297473433940519	579		1	1.83587778983875	Control > Drought	Saprotroph	Pluteus
506	OTU582_Pluteus	-0.189477798863713	0.20477440086419	0.34577483684173	391		1	1.58584638940973	Drought > Control	Saprotroph	Pluteus
507	OTU226_Onygenales	-0.273760812426852	0.25440584767404	0.624490864907793	256		1	1.36882446164025	Drought > Control	Saprotroph	Polytolypa
508	OTU513_Pleosporales	-0.0297473433940519	0.322431340015967	0.0149503414659716	568		1	1.13186506458785	Drought > Control	Saprotroph	Preussia
509	OTU509_Pleosporales	-0.0874628412503394	0.182462767709032	0.0443941193584534	439		1	1.70120913932623	Drought > Control	Saprotroph	Preussia
510	OTU627_Preussia	-0.085729874025884	0.172791508137663	0.0732489820306385	525		1	1.75566956654158	Drought > Control	Saprotroph	Preussia
511	OTU292_Preussia	0.481126689736616	0.322431340015967	0.260527550223219	577		1	1.13186506458785	Control > Drought	Saprotroph	Preussia
512	OTU374_Preussia	0.399270183420527	0.480834642051978	0.736965594166206	254		1	0.732231847499818	Control > Drought	Saprotroph	Preussia
513	OTU130_Preussia	-0.495695162624069	0.0938144689787136	2.32792683550881	131		1	2.3664361813614	Drought > Control	Saprotroph	Preussia
514	OTU77_Sporormiaceae	-0.165465353251613	0.67940006731817	2.67006606909757	91		1	0.386545124170922	Drought > Control	Saprotroph	Preussia
515	OTU13_Preussia	-0.248476310143624	0.178307230017861	6.24158598656976	21		1	1.72424720519954	Drought > Control	Saprotroph	Preussia
516	OTU538_Basidiomycota	-0.0297473433940519	0.322431340015967	0.0149503414659716	497		1	1.13186506458785	Drought > Control	Saprotroph	Psathyrella
517	OTU36_Fungi	-0.111645355828909	0.797957342899609	3.49984588708321	49		1	0.22570013797412	Drought > Control	Saprotroph	Pseudaleuria
518	OTU728_Pseudeurotium	0.0280143761695965	0.734834340693247	0.101538026462062	536		1	0.308110191984634	Control > Drought	Saprotroph	Pseudeurotium
519	OTU244_Pseudopithomyces	0.192645077942396	0.160398789694405	0.129283016944966	304		1	1.83009212912429	Control > Drought	Saprotroph	Pseudopithomyces
520	OTU586_Ramicandelaber	0.0577154978562874	0.413867720391853	0.0588936890535686	619		1	0.882208872174632	Control > Drought	Saprotroph	Ramicandelaber
521	OTU691_Fungi	-0.0297473433940519	0.322431340015967	0.0149503414659716	659		1	1.13186506458785	Drought > Control	Saprotroph	Rhizophlyctis
522	OTU984_Chytridiomycetes	0	1	0.0297473433940519	704		1	0	Drought > Control	Saprotroph	Rhizophlyctis
523	OTU194_Rhizophlyctis	0.0285691521967709	0.782210273486087	0.0732489820306385	289		1	0.245631682655838	Control > Drought	Saprotroph	Rhizophlyctis
524	OTU618_Rhizophlyctis	-0.085729874025884	0.172791508137663	0.0732489820306385	481		1	1.75566956654158	Drought > Control	Saprotroph	Rhizophlyctis
525	OTU522_Chytridiomycota	-0.0554951125917037	0.614448160045094	0.115477217419936	479		1	0.487030714730595	Drought > Control	Saprotroph	Rhizophlyctis
526	OTU271_Rhizophlyctis	-0.222392421336448	0.322431340015967	0.115477217419936	445		1	1.13186506458785	Drought > Control	Saprotroph	Rhizophlyctis
527	OTU633_Rhizophlyctis	-0.247927513443586	0.322431340015967	0.129283016944966	605		1	1.13186506458785	Drought > Control	Saprotroph	Rhizophlyctis
528	OTU217_Rhizophlyctis	-0.523561956057013	0.123778218338584	0.285402218862248	199		1	2.08926387654908	Drought > Control	Saprotroph	Rhizophlyctis
529	OTU406_Rhizophlyctis	-0.0641303374197156	0.713678101966899	0.491853096329675	330		1	0.337323255881744	Drought > Control	Saprotroph	Rhizophlyctis
530	OTU265_Chytridiomycetes	-0.657112286476991	0.145913591616927	1.06608919045777	353		1	1.92474067071941	Drought > Control	Saprotroph	Rhizophlyctis
531	OTU249_Rhizopus	-0.0874628412503394	0.0831932066125504	0.0443941193584534	276		1	2.48658958578008	Drought > Control	Saprotroph	Rhizopus
532	OTU29_Rhizopus	-0.0110977088833307	0.956677810629675	2.4374053123073	34		1	0.0442886102226052	Drought > Control	Saprotroph	Rhizopus
533	OTU281_Microascaceae	0.0874628412503394	0.0831932066125504	0.0443941193584534	483		1	2.48658958578008	Control > Drought	Saprotroph	Scedosporium
534	OTU193_Scedosporium	0.780990218058204	0.0303953869377381	1.00749453654692	200		1	3.49346442755361	Control > Drought	Saprotroph	Scedosporium
535	OTU402_Sordariomycetes	0.207096234239937	0.494814778437638	3.74146698640115	56		1	0.703571771412582	Control > Drought	Saprotroph	Schizothecium
536	OTU91_Schizothecium	-0.442833672452726	0.0094046275326765	3.89178370321831	59		1	4.66655342013123	Drought > Control	Saprotroph	Schizothecium
537	OTU81_Schizothecium	-0.0971931170616534	0.672200383374351	4.28463134251963	37		1	0.397198793363489	Drought > Control	Saprotroph	Schizothecium
538	OTU970_Montagnulaceae	-0.385290155884792	0.354186938757137	0.235216461694031	632		1	1.03793042964607	Drought > Control	Saprotroph	Sclerostagonospora
539	OTU381_Ochroconis	0	1	0.369233809665719	358		1	0	Drought > Control	Saprotroph	Scolecobasidium
540	OTU384_Ochroconis	-0.139403056665417	0.433367903924352	0.594946589293778	286		1	0.83616824909577	Drought > Control	Saprotroph	Scolecobasidium
541	OTU1235_Scutellinia	-0.0297473433940519	0.322431340015967	0.0149503414659716	746		1	1.13186506458785	Drought > Control	Saprotroph	Scutellinia
542	OTU675_Fungi	-0.166649869409451	0.200440849386333	0.115477217419936	624		1	1.60723609129067	Drought > Control	Saprotroph	Scutellinia
543	OTU379_Scutellinia	0.172467196004766	0.483327728857372	0.481126689736616	403		1	0.727060327770361	Control > Drought	Saprotroph	Scutellinia
544	OTU760_Leotiomycetes	-0.115477217419936	0.103020107896047	0.0588936890535686	595		1	2.27283108751417	Drought > Control	Saprotroph	Scytalidium
545	OTU1020_Scytalidium	-0.0554951125917037	0.518006492858278	0.115477217419936	542		1	0.657767502325769	Drought > Control	Saprotroph	Scytalidium
546	OTU470_Scytalidium	0.36564947231668	0.2979725244023	0.309855262586787	421		1	1.2107539967197	Control > Drought	Saprotroph	Scytalidium
547	OTU383_Scytalidium	-0.0641303374197156	0.672687418741885	0.491853096329675	360		1	0.396474516753858	Drought > Control	Saprotroph	Scytalidium
548	OTU189_Scytalidium	0.0549664592179289	0.73549058741902	1.12928301694497	201		1	0.307217536549359	Control > Drought	Saprotroph	Scytalidium
549	OTU142_Scytalidium	-0.208241932993414	0.262813506050093	1.8538293518571	160		1	1.33631060080757	Drought > Control	Saprotroph	Scytalidium
550	OTU1089_Fungi	0.0297473433940519	0.322431340015967	0.0149503414659716	585		1	1.13186506458785	Control > Drought	Saprotroph	Septoriella
551	OTU375_Agaricomycetes	-0.230297619421794	0.149429435602656	0.235216461694031	366		1	1.90093100023754	Drought > Control	Saprotroph	Serendipita
552	OTU674_Sebacinales	-0.400537929583729	0.265128548569644	0.273018494406416	660		1	1.32754048167147	Drought > Control	Saprotroph	Serendipita
553	OTU497_Ascomycota	0.0297473433940519	0.322431340015967	0.0149503414659716	551		1	1.13186506458785	Control > Drought	Saprotroph	Setophaeosphaeria
554	OTU550_Fungi	0.134929580086109	0.349197067033573	0.156504485679991	539		1	1.05211885415399	Control > Drought	Saprotroph	Smardaea
555	OTU129_Gelasinospora	-0.389743479114934	0.412235503968285	2.16992500144231	142		1	0.886160481366769	Drought > Control	Saprotroph	Sordaria
556	OTU446_Sphaerobolus	-0.0874628412503394	0.322431340015967	0.0443941193584534	548		1	1.13186506458785	Drought > Control	Saprotroph	Sphaerobolus
557	OTU1259_Spiromastix	-0.0291463456595167	0.562448327992466	0.0443941193584534	672		1	0.575456010469801	Drought > Control	Saprotroph	Spiromastix
558	OTU221_Spiromastix	-0.128104825747685	0.458780988569994	1.60979435370109	166		1	0.779182331878421	Drought > Control	Saprotroph	Spiromastix
559	OTU596_Spirosphaera	0.14017765804826	0.0897711030270606	0.101538026462062	560		1	2.41049214803203	Control > Drought	Saprotroph	Spirosphaera
560	OTU614_Dothideomycetes	0	1	0.115477217419936	486		1	0	Drought > Control	Saprotroph	Spirosphaera
561	OTU464_Fungi	-0.115477217419936	0.103020107896047	0.0588936890535686	610		1	2.27283108751417	Drought > Control	Saprotroph	Sporormiella
562	OTU117_Spororminula	0.239383137769148	0.208818122597616	2.21916852046216	122		1	1.56629163269015	Control > Drought	Saprotroph	Spororminula
563	OTU396_Stachybotrys	-0.12199052437861	0.42792903938919	0.564784618783526	285		1	0.848797892965635	Drought > Control	Saprotroph	Stachybotrys
564	OTU23_Stachybotrys	0.0586643683058653	0.64623033177933	5.58996318177952	25		1	0.436599288006649	Control > Drought	Saprotroph	Stachybotrys
565	OTU35_Myrothecium	-0.76604282703063	0.00107512752532118	4.81698362325538	16		0.805270516465566	6.83531599623253	Drought > Control	Saprotroph	Striaticonidium
566	OTU955_Chaetomium	0.0978473233981446	0.491457731830423	0.297680548640685	405		1	0.710379341403415	Control > Drought	Saprotroph	Subramaniula
567	OTU391_Talaromyces	-0.10383581098454	0.492259554210944	0.533978572002351	309		1	0.708749152385755	Drought > Control	Saprotroph	Talaromyces
568	OTU66_Talaromyces	-0.0437213774293182	0.792829237070422	1.4594316186373	63		1	0.232147418404137	Drought > Control	Saprotroph	Talaromyces
569	OTU122_Talaromyces	1.14543043952156	0.195350937667636	2.14295795384204	47		1	1.63295765755587	Control > Drought	Saprotroph	Talaromyces
570	OTU12_Talaromyces	0.320645129003889	0.545162512232152	3.39803107397315	11		1	0.606671341186043	Control > Drought	Saprotroph	Talaromyces
571	OTU657_Thielavia	-0.085729874025884	0.172791508137663	0.0732489820306385	438		1	1.75566956654158	Drought > Control	Saprotroph	Thielavia
572	OTU823_Thielavia	0.085729874025884	0.172791508137663	0.0732489820306385	571		1	1.75566956654158	Control > Drought	Saprotroph	Thielavia
573	OTU242_Thielavia	-0.206450877467426	0.289102984378978	0.222392421336448	300		1	1.24097230701423	Drought > Control	Saprotroph	Thielavia
574	OTU485_Thielavia	0.230297619421794	0.0799491472249013	0.235216461694031	356		1	2.52636450611427	Control > Drought	Saprotroph	Thielavia
575	OTU167_Thielavia	0.229481846122767	0.472588473356657	1.97727992349992	137		1	0.749530304377261	Control > Drought	Saprotroph	Thielavia
576	OTU138_Cladorrhinum	0.563267429621837	0.40636956679731	2.37503943134692	92		1	0.900492270371013	Control > Drought	Saprotroph	Thielavia
577	OTU54_Fungi	1.43440282414577	0.372913731234388	1.51306958223937	103		1	0.986408169642407	Control > Drought	Saprotroph	Trichocladium
578	OTU73_Trichocladium	-0.0998112336779845	0.469775436897893	5.49785183695112	35		1	0.755500492292149	Drought > Control	Saprotroph	Trichocladium
579	OTU578_Trichoderma	0.229481846122767	0.442318905670991	0.39231742277876	433		1	0.815724151021828	Control > Drought	Saprotroph	Trichoderma
580	OTU427_Trichoderma	0	1	0.807354922057604	261		1	0	Drought > Control	Saprotroph	Trichoderma
581	OTU162_Trichoderma	-0.308549065086163	0.190333643576857	1.59991284218713	135		1	1.65897672799456	Drought > Control	Saprotroph	Trichoderma
582	OTU325_Trichoderma	0.213403638109193	0.283930961044141	1.63420601974101	205		1	1.25902416528829	Control > Drought	Saprotroph	Trichoderma
583	OTU1069_Trichophyton	0.0565835283663672	0.404615288114366	0.0874628412503394	601		1	0.904818569212562	Control > Drought	Saprotroph	Trichophyton
584	OTU152_Doratomyces	0.031708859727338	0.893882589418996	1.5077946401987	175		1	0.112180844179482	Control > Drought	Saprotroph	Trichurus
585	OTU861_Agaricales	0.0297473433940519	0.322431340015967	0.0149503414659716	743		1	1.13186506458785	Control > Drought	Saprotroph	Tulostoma
586	OTU1121_Tulostoma	-0.0588936890535686	0.322431340015967	0.0297473433940519	652		1	1.13186506458785	Drought > Control	Saprotroph	Tulostoma
587	OTU593_Tulostoma	-0.0577154978562875	0.413867720391853	0.0588936890535686	682		1	0.882208872174632	Drought > Control	Saprotroph	Tulostoma
588	OTU938_Tulostoma	-0.14017765804826	0.0517391753916934	0.101538026462062	596		1	2.96154003989101	Drought > Control	Saprotroph	Tulostoma
589	OTU487_Uncinocarpus	0.169925001442312	0.24333184759479	0.0874628412503394	494		1	1.41332913930129	Control > Drought	Saprotroph	Uncinocarpus
590	OTU102_Arthropsis	-0.266074860153845	0.579261098881405	1.85798099512757	110		1	0.546001955073925	Drought > Control	Saprotroph	Uncinocarpus
591	OTU642_Volvariella	-0.228268987673117	0.652686367835768	0.662965012722429	442		1	0.426658559363017	Drought > Control	Saprotroph	Volvariella
592	OTU718_Wallemia	0	1	0.0297473433940519	488		1	0	Drought > Control	Saprotroph	Wallemia
593	OTU1037_Wallemia	-0.0588936890535686	0.15947345613245	0.0297473433940519	701		1	1.83587778983875	Drought > Control	Saprotroph	Wallemia
594	OTU103_Wallemia	0.0577154978562874	0.413867720391853	0.0588936890535686	227		1	0.882208872174632	Control > Drought	Saprotroph	Wallemia
595	OTU825_Westerdykella	0.113210610447991	0.247260026868555	0.0874628412503394	653		1	1.39731475573817	Control > Drought	Saprotroph	Westerdykella
596	OTU856_Westerdykella	-0.0274807364221072	0.793075229552522	0.129283016944966	615		1	0.23183719481974	Drought > Control	Saprotroph	Westerdykella
597	OTU1021_Xylariales	0.860596943334583	0.303748577565012	1.15650448567999	210		1	1.19155496725188	Control > Drought	Saprotroph	Xylaria
598	OTU569_Sordariomycetes	0.0255350921071375	0.907542082005733	0.235216461694031	480		1	0.09701534256207	Control > Drought	Saprotroph	Zopfiella
599	OTU273_Sordariales	0.252187023596801	0.759912827615597	1.02236781302845	303		1	0.27455155278616	Control > Drought	Saprotroph	Zopfiella
600	OTU39_Sordariales	-0.160891189577251	0.435569811347495	2.97345821254751	64		1	0.831100193934912	Drought > Control	Saprotroph	Zopfiella
601	OTU37_Zopfiella	-0.726868188620593	0.435861972857184	4.87498134765377	39		1	0.8304296617695	Drought > Control	Saprotroph	Zopfiella
602	OTU1036_Fungi	-0.0297473433940519	0.322431340015967	0.0149503414659716	706		1	1.13186506458785	Drought > Control	Saprotroph (Yeast)	_
603	OTU354_Fungi	0.130396637255675	0.68316476290073	0.691161904553081	485		1	0.381019214388347	Control > Drought	Saprotroph (Yeast)	_
604	OTU50_Filobasidiaceae	0.422454970841327	0.171443865070537	1.24158598656976	41		1	1.76349938332913	Control > Drought	Saprotroph (Yeast)	_
605	OTU234_Basidiomycota	0.0121747139461025	0.959932458220242	1.3037807481771	231		1	0.0408923530159377	Control > Drought	Saprotroph (Yeast)	_
606	OTU71_Cryptococcus	-0.135351852894886	0.526049865529572	1.41503749927884	116		1	0.642359269350775	Drought > Control	Saprotroph (Yeast)	_
607	OTU68_Cryptococcus	-0.132556193556702	0.339908235792868	4.38370429247405	62		1	1.07907959252692	Drought > Control	Saprotroph (Yeast)	_
608	OTU313_Aureobasidium	0.0554951125917037	0.669008233257935	0.115477217419936	288		1	0.40195891211658	Control > Drought	Saprotroph (Yeast)	Aureobasidium
609	OTU33_Aureobasidium	-0.164470571350204	0.831117044225645	2.54946381949977	48		1	0.184984646601142	Drought > Control	Saprotroph (Yeast)	Aureobasidium
610	OTU603_Buckleyzyma	0.0297473433940519	0.322431340015967	0.0149503414659716	461		1	1.13186506458785	Control > Drought	Saprotroph (Yeast)	Buckleyzyma
611	OTU199_Buckleyzyma	0.142957953842043	0.0237083696286629	0.0732489820306385	282		1	3.74192714429471	Control > Drought	Saprotroph (Yeast)	Buckleyzyma
612	OTU295_Fungi	-0.274859841230584	0.164590977561265	0.8988532765431	257		1	1.80429180657163	Drought > Control	Saprotroph (Yeast)	Chrysozyma
613	OTU756_Chaetothyriales	-0.0291463456595167	0.656119197548765	0.0443941193584534	647		1	0.42141280296371	Drought > Control	Saprotroph (Yeast)	Cladophialophora
614	OTU124_Cryptococcus	0.085729874025884	0.366782968090102	0.0732489820306385	193		1	1.00298497345626	Control > Drought	Saprotroph (Yeast)	Cryptococcus
615	OTU211_Cryptococcus	0.14017765804826	0.127423818533782	0.101538026462062	258		1	2.06023659465476	Control > Drought	Saprotroph (Yeast)	Cryptococcus
616	OTU896_Cryptococcus	-0.079434467494405	0.538988574495425	0.18322182405577	332		1	0.618060905894427	Drought > Control	Saprotroph (Yeast)	Cryptococcus
617	OTU43_Cryptococcus	0.154328146391294	0.365085675815089	0.448460500816294	114		1	1.0076232246835	Control > Drought	Saprotroph (Yeast)	Cryptococcus
618	OTU24_Cryptococcus	1.07800251200127	0.00999955096174558	1.68182403997375	32		1	4.60521509082174	Control > Drought	Saprotroph (Yeast)	Cryptococcus
619	OTU810_Curvibasidium	-0.0588936890535686	0.322431340015967	0.0297473433940519	719		1	1.13186506458785	Drought > Control	Saprotroph (Yeast)	Curvibasidium
620	OTU572_Cystobasidium	0.0297473433940519	0.322431340015967	0.0149503414659716	503		1	1.13186506458785	Control > Drought	Saprotroph (Yeast)	Cystobasidium
621	OTU282_Cystofilobasidium	0.0297473433940519	0.322431340015967	0.0149503414659716	335		1	1.13186506458785	Control > Drought	Saprotroph (Yeast)	Cystofilobasidium
622	OTU145_Cryptococcus	0	1	0.0297473433940519	217		1	0	Drought > Control	Saprotroph (Yeast)	Cystofilobasidium
623	OTU655_Erythrobasidium	0.0297473433940519	0.322431340015967	0.0149503414659716	515		1	1.13186506458785	Control > Drought	Saprotroph (Yeast)	Erythrobasidium
624	OTU931_Exophiala	0.0297473433940519	0.322431340015967	0.0149503414659716	613		1	1.13186506458785	Control > Drought	Saprotroph (Yeast)	Exophiala
625	OTU412_Exophiala	-0.0291463456595167	0.562448327992466	0.0443941193584534	388		1	0.575456010469801	Drought > Control	Saprotroph (Yeast)	Exophiala
626	OTU348_Exophiala	-0.0285691521967708	0.650177480317025	0.0732489820306385	379		1	0.430509906721328	Drought > Control	Saprotroph (Yeast)	Exophiala
627	OTU472_Filobasidium	0.0588936890535686	0.322431340015967	0.0297473433940519	506		1	1.13186506458785	Control > Drought	Saprotroph (Yeast)	Filobasidium
628	OTU290_Filobasidium	0.0291463456595168	0.656119197548765	0.0443941193584534	363		1	0.42141280296371	Control > Drought	Saprotroph (Yeast)	Filobasidium
629	OTU278_Filobasidium	0.942284502143713	0.141754219552987	0.634206019741006	141		1	1.95366056924775	Control > Drought	Saprotroph (Yeast)	Filobasidium
630	OTU10_Filobasidium	0.864933755769339	0.0602236030236552	2.60486205815886	17		1	2.80969092670448	Control > Drought	Saprotroph (Yeast)	Filobasidium
631	OTU410_Hannaella	-0.0297473433940519	0.322431340015967	0.0149503414659716	459		1	1.13186506458785	Drought > Control	Saprotroph (Yeast)	Hannaella
632	OTU181_Holtermanniella	-0.0297473433940519	0.322431340015967	0.0149503414659716	229		1	1.13186506458785	Drought > Control	Saprotroph (Yeast)	Holtermanniella
633	OTU454_Hormonema	-0.267933205246633	0.130735317199368	0.169925001442312	426		1	2.03458047909721	Drought > Control	Saprotroph (Yeast)	Hormonema
634	OTU439_Meyerozyma	-0.0297473433940519	0.322431340015967	0.0149503414659716	477		1	1.13186506458785	Drought > Control	Saprotroph (Yeast)	Meyerozyma
635	OTU238_Cryptococcus	0.0297473433940519	0.322431340015967	0.0149503414659716	260		1	1.13186506458785	Control > Drought	Saprotroph (Yeast)	Naganishia
636	OTU69_Tremellomycetes	0.327574658028504	0.0212454119455572	0.260527550223219	123		1	3.85161431536766	Control > Drought	Saprotroph (Yeast)	Naganishia
637	OTU135_Naganishia	0.0480942882010449	0.791958055670502	0.321928094887362	157		1	0.233246848582135	Control > Drought	Saprotroph (Yeast)	Naganishia
638	OTU589_Occultifur	-0.163498732282879	0.271724520237473	0.142957953842043	423		1	1.30296651915236	Drought > Control	Saprotroph (Yeast)	Occultifur
639	OTU919_Papiliotrema	0.0297473433940519	0.322431340015967	0.0149503414659716	729		1	1.13186506458785	Control > Drought	Saprotroph (Yeast)	Papiliotrema
640	OTU61_Cryptococcus	0.326810316267108	0.0774549526730373	0.470319934780033	84		1	2.55805876744927	Control > Drought	Saprotroph (Yeast)	Papiliotrema
641	OTU88_Pseudozyma	0.400537929583729	0.0346279181991868	0.273018494406416	88		1	3.36309503790509	Control > Drought	Saprotroph (Yeast)	Pseudozyma
642	OTU90_Rhodotorula	0.272079545436801	0.033076221759342	0.285402218862248	128		1	3.40894063060539	Control > Drought	Saprotroph (Yeast)	Rhodotorula
643	OTU139_Sporidiobolus	0.0565835283663672	0.474130165351773	0.0874628412503394	176		1	0.74627338453883	Control > Drought	Saprotroph (Yeast)	Sporidiobolus
644	OTU256_Sporidiobolales	0.0577154978562874	0.413867720391853	0.0588936890535686	386		1	0.882208872174632	Control > Drought	Saprotroph (Yeast)	Sporobolomyces
645	OTU539_Sporobolomyces.	0.115477217419936	0.0442609748072263	0.0588936890535686	246		1	3.11765192003724	Control > Drought	Saprotroph (Yeast)	Sporobolomyces
646	OTU26_Sporobolomyces	0.701843801016775	0.019492333605399	2.11200502551313	29		1	3.93773403915662	Control > Drought	Saprotroph (Yeast)	Sporobolomyces
647	OTU14_Symmetrospora	1.34354190799343	0.000118928497684357	1.96578428466209	31		0.0895531587563212	9.03698810523665	Control > Drought	Saprotroph (Yeast)	Symmetrospora
648	OTU959_Tilletiopsis	0.085729874025884	0.172791508137663	0.0732489820306385	637		1	1.75566956654158	Control > Drought	Saprotroph (Yeast)	Tilletiopsis
649	OTU1182_Trichosporon	0.113210610447991	0.347821286178622	0.0874628412503394	716		1	1.05606647658103	Control > Drought	Saprotroph (Yeast)	Trichosporon
650	OTU1011_Helotiales	-0.0297473433940519	0.322431340015967	0.0149503414659716	718		1	1.13186506458785	Drought > Control	Others	_
651	OTU1043_Sordariomycetes	0.0297473433940519	0.322431340015967	0.0149503414659716	738		1	1.13186506458785	Control > Drought	Others	_
652	OTU1077_Chytridiomycetes	0.0297473433940519	0.322431340015967	0.0149503414659716	709		1	1.13186506458785	Control > Drought	Others	_
653	OTU1220_Fungi	-0.0297473433940519	0.322431340015967	0.0149503414659716	678		1	1.13186506458785	Drought > Control	Others	_
654	OTU1233_Fungi	-0.0297473433940519	0.322431340015967	0.0149503414659716	727		1	1.13186506458785	Drought > Control	Others	_
655	OTU836_Fungi	-0.0297473433940519	0.322431340015967	0.0149503414659716	583		1	1.13186506458785	Drought > Control	Others	_
656	OTU889_Fungi	-0.0297473433940519	0.322431340015967	0.0149503414659716	666		1	1.13186506458785	Drought > Control	Others	_
657	OTU1200_Helotiales	0	1	0.0297473433940519	677		1	0	Drought > Control	Others	_
658	OTU1284_Ascomycota	-0.0588936890535686	0.15947345613245	0.0297473433940519	751		1	1.83587778983875	Drought > Control	Others	_
659	OTU365_Fungi	0.0588936890535686	0.15947345613245	0.0297473433940519	402		1	1.83587778983875	Control > Drought	Others	_
660	OTU972_Fungi	-0.0291463456595167	0.656119197548765	0.0443941193584534	741		1	0.42141280296371	Drought > Control	Others	_
661	OTU666_Fungi	-0.0291463456595167	0.562448327992466	0.0443941193584534	612		1	0.575456010469801	Drought > Control	Others	_
662	OTU874_Dothideomycetes	-0.0291463456595167	0.562448327992466	0.0443941193584534	655		1	0.575456010469801	Drought > Control	Others	_
663	OTU321_Fungi	-0.0577154978562875	0.413867720391853	0.0588936890535686	495		1	0.882208872174632	Drought > Control	Others	_
664	OTU644_Chytridiomycetes	0.0577154978562874	0.413867720391853	0.0588936890535686	533		1	0.882208872174632	Control > Drought	Others	_
665	OTU625_Fungi	-0.0577154978562875	0.312679546667596	0.0588936890535686	447		1	1.16257642545965	Drought > Control	Others	_
666	OTU219_Fungi	0.115477217419936	0.0442609748072263	0.0588936890535686	464		1	3.11765192003724	Control > Drought	Others	_
667	OTU570_Fungi	0.142957953842043	0.322431340015967	0.0732489820306385	698		1	1.13186506458785	Control > Drought	Others	_
668	OTU519_Fungi	-0.0280143761695965	0.734834340693247	0.101538026462062	565		1	0.308110191984634	Drought > Control	Others	_
669	OTU591_Chytridiomycetes	-0.0280143761695965	0.698356609013939	0.101538026462062	552		1	0.359025405519228	Drought > Control	Others	_
670	OTU561_Fungi	-0.0840642647884745	0.30899588372717	0.101538026462062	469		1	1.17442732344441	Drought > Control	Others	_
671	OTU418_Fungi	0.196397212803503	0.196727011367625	0.101538026462062	529		1	1.62593824035297	Control > Drought	Others	_
672	OTU950_Ascomycota	0.196397212803503	0.0333142551192815	0.101538026462062	690		1	3.40176989193645	Control > Drought	Others	_
673	OTU471_Fungi	-0.0554951125917037	0.517762529209298	0.115477217419936	543		1	0.658238579657285	Drought > Control	Others	_
674	OTU700_Chytridiomycota	0.0274807364221072	0.75680016264421	0.129283016944966	608		1	0.278656046334067	Control > Drought	Others	_
675	OTU622_Fungi	0	1	0.142957953842043	550		1	0	Drought > Control	Others	_
676	OTU641_Chytridiomycetes	-0.0544477840223765	0.550781093939852	0.142957953842043	541		1	0.596417837444681	Drought > Control	Others	_
677	OTU549_Chytridiomycota	0.0264722113611909	0.83779174593422	0.18322182405577	475		1	0.176985722589565	Control > Drought	Others	_
678	OTU1024_Fungi	-0.13245029602365	0.521694477884995	0.18322182405577	676		1	0.650673153857434	Drought > Control	Others	_
679	OTU492_Fungi	-0.15754127698648	0.183096467885547	0.196397212803503	446		1	1.69774211811828	Drought > Control	Others	_
680	OTU293_Chytridiomycetes	-0.206450877467426	0.381646159186526	0.222392421336448	400		1	0.963261384494504	Drought > Control	Others	_
681	OTU940_	-0.199308808223407	0.118528722393701	0.273018494406416	490		1	2.13259996470778	Drought > Control	Others	_
682	OTU516_Fungi	-0.186413124230881	0.118077016770952	0.369233809665719	380		1	2.13641818292277	Drought > Control	Others	_
683	OTU407_Chytridiomycota	0.0692626624371138	0.612630147830875	0.380821783940931	387		1	0.489993872880771	Control > Drought	Others	_
684	OTU377_Fungi	-0.321928094887362	0.0246275681679613	0.39231742277876	368		1	3.7038888062772	Drought > Control	Others	_
685	OTU270_Fungi	-0.180572245641821	0.195115639505248	0.415037499278844	293		1	1.63416287308327	Drought > Control	Others	_
686	OTU210_unidentified	0.067114195858537	0.762118594989267	0.426264754702098	315		1	0.271653098936735	Control > Drought	Others	_
687	OTU425_Fungi	-0.156725503687453	0.232499905782573	0.426264754702098	345		1	1.45886545919105	Drought > Control	Others	_
688	OTU258_Fungi	0.0437213774293178	0.7503386812621	0.459431618637297	305		1	0.287230599364961	Control > Drought	Others	_
689	OTU287_Fungi	-0.0874628412503396	0.524196663068714	0.459431618637297	287		1	0.64588835387289	Drought > Control	Others	_
690	OTU461_Chytridiomycetes	-0.175086706558091	0.255605971853997	0.459431618637297	392		1	1.36411819269067	Drought > Control	Others	_
691	OTU390_Fungi	-0.0650950282218848	0.650465069095511	0.470319934780033	323		1	0.430067681017881	Drought > Control	Others	_
692	OTU362_Chytridiomycetes	0.504042505337589	0.147199289070091	0.470319934780033	372		1	1.9159679023859	Control > Drought	Others	_
693	OTU299_Chytridiomycota	0.215728691055437	0.197155398433295	0.481126689736616	357		1	1.62376303666821	Control > Drought	Others	_
694	OTU303_Pleosporales	-0.192645077942396	0.619971993418812	0.491853096329675	220		1	0.478080973868422	Drought > Control	Others	_
695	OTU360_Chytridiomycota	-0.299560281858908	0.112212187332106	0.594946589293778	408		1	2.18736367029416	Drought > Control	Others	_
696	OTU247_Fungi	-0.31748218985617	0.0297646379303838	0.604862058158861	320		1	3.51443423672479	Drought > Control	Others	_
697	OTU343_Chytridiomycetes	-0.31315788525963	0.0424561831695044	0.624490864907793	295		1	3.15928271912855	Drought > Control	Others	_
698	OTU272_Fungi	0	1	0.681824039973745	269		1	0	Drought > Control	Others	_
699	OTU80_Chytridiomycota	0.447458976971221	0.341669559878028	0.700439718141092	121		1	1.0739112081779	Control > Drought	Others	_
700	OTU488_Chytridiomycota	-0.461331151552779	0.00427840703021699	0.772589503896928	314		1	5.45417452786966	Drought > Control	Others	_
701	OTU245_Ascomycota	-0.0144995696951149	0.948618235683681	1.05166211982249	310		1	0.0527488419371332	Drought > Control	Others	_
702	OTU240_Ascomycota	0.180572245641821	0.514990020520439	1.22239242133645	326		1	0.663607756136365	Control > Drought	Others	_
703	OTU312_Ascomycota	-0.699245928217048	0.300173781165637	1.34577483684173	340		1	1.20339370148623	Drought > Control	Others	_
704	OTU197_Fungi	-0.291554445843844	0.569924072806789	2.15312975889933	93		1	0.56225213262832	Drought > Control	Others	_
705	OTU120_Fungi	-0.407071189468787	0.0861152163007963	2.4594316186373	177		1	2.4520691549308	Drought > Control	Others	_
706	OTU1016_Abrothallus	0	1	0.0297473433940519	687		1	0	Drought > Control	Others	Abrothallus
707	OTU746_Ajellomycetaceae	-0.0250909809628303	0.867957769764842	0.260527550223219	474		1	0.141612217850003	Drought > Control	Others	Ajellomyces
708	OTU1129_Hypocreales	-0.085729874025884	0.25388192022159	0.0732489820306385	384		1	1.37088600107164	Drought > Control	Others	Beauveria
709	OTU264_Acremonium	-0.0250909809628303	0.85521006573886	0.260527550223219	233		1	0.156408149299805	Drought > Control	Others	Beauveria
710	OTU212_Sordariomycetes	-0.190102883379943	0.22735276261026	0.662965012722429	120		1	1.48125244743126	Drought > Control	Others	Beauveria
711	OTU640_Chordomyces	-0.0291463456595167	0.562448327992466	0.0443941193584534	564		1	0.575456010469801	Drought > Control	Others	Chordomyces
712	OTU714_Cosmospora	0.0480942882010449	0.709062037743205	0.321928094887362	434		1	0.343812255934916	Control > Drought	Others	Cosmospora
713	OTU663_Monoblepharidomycetes	0	1	0.0297473433940519	683		1	0	Drought > Control	Others	Harpochytrium
714	OTU499_Hydnellum	0.643856189774725	0.322431340015967	0.357552004618084	517		1	1.13186506458785	Control > Drought	Others	Hydnellum
715	OTU1108_Dothideomycetes	-0.0874628412503394	0.322431340015967	0.0443941193584534	748		1	1.13186506458785	Drought > Control	Others	Hydnobolites
716	OTU698_Pezizomycetes	0.249359468936717	0.108068653226367	0.273018494406416	443		1	2.22498857579369	Control > Drought	Others	Hydnocystis
717	OTU214_Agaricales	-0.129283016944966	0.823208250722997	1.06608919045777	244		1	0.194546071768359	Drought > Control	Others	Laccaria
718	OTU809_Lecanicillium	0.0297473433940519	0.322431340015967	0.0149503414659716	724		1	1.13186506458785	Control > Drought	Others	Lecanicillium
719	OTU687_Fungi	0.0588936890535686	0.322431340015967	0.0297473433940519	523		1	1.13186506458785	Control > Drought	Others	Lecanicillium
720	OTU881_Lyophyllum	-0.0588936890535686	0.322431340015967	0.0297473433940519	702		1	1.13186506458785	Drought > Control	Others	Lyophyllum
721	OTU520_Lyophyllum	-0.166649869409451	0.0520048848865079	0.115477217419936	519		1	2.95641762468766	Drought > Control	Others	Lyophyllum
722	OTU186_Madurella	-0.214124805352848	0.568765725980622	0.754887502163469	130		1	0.564286659023414	Drought > Control	Others	Madurella
723	OTU75_Cantharellales	-1.12042304002474	0.0284001936061461	2.88874324889826	102		1	3.56135931672039	Drought > Control	Others	Minimedusa
724	OTU1026_Myceliophthora	0.142957953842043	0.0237083696286629	0.0732489820306385	650		1	3.74192714429471	Control > Drought	Others	Myceliophthora
725	OTU236_Chaetomiaceae	0.192645077942396	0.596293908392692	1.4093909361377	230		1	0.517021598580769	Control > Drought	Others	Myceliophthora
726	OTU1078_Oedocephalum	-0.0297473433940519	0.322431340015967	0.0149503414659716	684		1	1.13186506458785	Drought > Control	Others	Oedocephalum
727	OTU220_Gibberella	0.483750249362858	0.0704967892950594	1.61960864352805	184		1	2.65218811211503	Control > Drought	Others	Ophiocordyceps
728	OTU463_Pyronemataceae	-0.146841388329271	0.285836964532281	0.297680548640685	382		1	1.25233368478782	Drought > Control	Others	Otidea
729	OTU515_Paracamarosporium	0.0588936890535686	0.15947345613245	0.0297473433940519	578		1	1.83587778983875	Control > Drought	Others	Paracamarosporium
730	OTU460_Paraphoma	-0.0291463456595167	0.562448327992466	0.0443941193584534	516		1	0.575456010469801	Drought > Control	Others	Paraphoma
731	OTU584_Pisolithus	0.0297473433940519	0.322431340015967	0.0149503414659716	532		1	1.13186506458785	Control > Drought	Others	Pisolithus
732	OTU228_Ascomycota	-0.3536369546147	0.100086020979793	0.357552004618084	223		1	2.30172525296452	Drought > Control	Others	Poaceascoma
733	OTU709_Pleosporales	0.0565835283663672	0.562924158734216	0.0874628412503394	513		1	0.574610369092002	Control > Drought	Others	Polyschema
734	OTU296_Pleosporales	0.614709844115208	0.466448248567049	0.754887502163469	333		1	0.762608200396132	Control > Drought	Others	Polyschema
735	OTU1205_Fungi	-0.0297473433940519	0.322431340015967	0.0149503414659716	731		1	1.13186506458785	Drought > Control	Others	Pseudogymnoascus
736	OTU85_Pseudogymnoascus	-0.0359792971055666	0.870222359286918	3.64745842645492	82		1	0.139006514602626	Drought > Control	Others	Pseudogymnoascus
737	OTU992_Pezizomycetes	0.115477217419936	0.103020107896047	0.0588936890535686	553		1	2.27283108751417	Control > Drought	Others	Pulvinula
738	OTU631_Fungi	-0.202816882999687	0.215422254369639	0.247927513443585	419		1	1.53515520311734	Drought > Control	Others	Pulvinula
739	OTU361_Pezizales	0.375039431346925	0.341483206505691	0.614709844115208	458		1	1.07445677685925	Control > Drought	Others	Pulvinula
740	OTU336_Pulvinula	0.687212558969106	0.0264037851100935	0.681824039973745	383		1	3.6342479037248	Control > Drought	Others	Pulvinula
741	OTU697_Sarcinomyces	0.115477217419936	0.322431340015967	0.0588936890535686	627		1	1.13186506458785	Control > Drought	Others	Sarcinomyces
742	OTU420_Dothideomycetes	0.0297473433940519	0.322431340015967	0.0149503414659716	399		1	1.13186506458785	Control > Drought	Others	Septoriella
743	OTU1099_Septoriella	0.0588936890535686	0.322431340015967	0.0297473433940519	686		1	1.13186506458785	Control > Drought	Others	Septoriella
744	OTU949_Alternaria	-0.0588936890535686	0.15947345613245	0.0297473433940519	425		1	1.83587778983875	Drought > Control	Others	Setophoma
745	OTU1083_Simplicillium	-0.0297473433940519	0.322431340015967	0.0149503414659716	700		1	1.13186506458785	Drought > Control	Others	Simplicillium
746	OTU862_Sodiomyces	-0.238786859587117	0.186759187546085	0.18322182405577	500		1	1.67793525914542	Drought > Control	Others	Sodiomyces
747	OTU200_Sodiomyces	1.56597939735358	0.108051233960133	1.07324898203064	245		1	2.22514977582483	Control > Drought	Others	Sodiomyces
748	OTU575_Terfezia	0.29218075149331	0.199366363486503	0.18322182405577	648		1	1.61261112431731	Control > Drought	Others	Terfezia
749	OTU535_Pezizaceae	0.799302649762871	0.0668288361731708	1.13613668798603	234		1	2.70562061234713	Control > Drought	Others	Terfezia
750	OTU634_Tricholoma	0	1	0.0297473433940519	705		1	0	Drought > Control	Others	Tricholoma
751	OTU237_Vermispora	-0.185555653156076	0.167204403039043	0.18322182405577	319		1	1.7885382447127	Drought > Control	Others	Vermispora
752	OTU255_Vermispora	0.187627003175772	0.433395979191934	0.681824039973745	281		1	0.836103467283472	Control > Drought	Others	Vermispora
753	OTU151_Vermispora	-0.35184367279165	0.179412212670606	1.31590430725959	154		1	1.71806925658745	Drought > Control	Others	Vermispora
754	OTU1155_Dothideomycetes	-0.0297473433940519	0.322431340015967	0.0149503414659716	712		1	1.13186506458785	Drought > Control	Others	Wettsteinina
755	OTU637_Pleosporales	-0.624490864907793	0.0864898770373158	0.34577483684173	341		1	2.44772790036301	Drought > Control	Others	Wettsteinina
756	OTU208_Dothideomycetes	-0.248913297589141	0.329749891046793	1.8116422804607	108		1	1.10942081779631	Drought > Control	Others	Wettsteinina
