# Supplementary material for: Fungal community assembly in drought-stressed sorghum shows stochasticity, selection, and universal ecological dynamics
Source: Nat Commun. 2020 Jan 7;11:34. doi: 10.1038/s41467-019-13913-9 (PMC6946711; doi:10.1038/s41467-019-13913-9)
Supplement: Supplementary file 10 — Source Data [file 41467_2019_13913_MOESM10_ESM.zip › SourceData/Fig.S15.Rhizosphere.week.3.csv]

	fung.dist	gd
1	0.404184621757009	63.2455532033676
2	0.42044682669099	52
3	0.356653042881242	41.182520563948
4	0.404561724357334	31.2409987036266
5	0.445798461517113	40
6	0.351391340970465	41.7612260356422
7	0.426839838331083	46.6476151587624
8	0.455609351646809	12
9	0.367925127025557	53.8144961882948
10	0.383149497574765	48
11	0.471799189461542	60
12	0.43254832380266	12
13	0.380741332279241	24
14	0.382726465106872	36
15	0.429175176141136	63.2455532033676
16	0.390709517390606	52
17	0.338572406756713	41.182520563948
18	0.467032989614086	52
19	0.36222102407232	31.2409987036266
20	0.464116654934771	23.3238075793812
21	0.422378227550337	20
22	0.370199371380367	12
23	0.450476573897154	24
24	0.464032055291507	52
25	0.433536758666345	41.182520563948
26	0.470013754262556	31.2409987036266
27	0.479192867422556	41.182520563948
28	0.430295432770665	23.3238075793812
29	0.418712317353499	20
30	0.515505843097315	23.3238075793812
31	0.405185488705252	12
32	0.49346213317918	41.182520563948
33	0.417306385075698	31.2409987036266
34	0.410652842704612	23.3238075793812
35	0.460633225602225	31.2409987036266
36	0.418737583923977	20
37	0.39735360790663	23.3238075793812
38	0.493974519721579	31.2409987036266
39	0.441725737591216	31.2409987036266
40	0.409055700428232	23.3238075793812
41	0.367870181210339	20
42	0.429670644571541	23.3238075793812
43	0.34264365799291	23.3238075793812
44	0.416568824156984	31.2409987036266
45	0.443869354935	41.182520563948
46	0.446894644710959	12
47	0.44594556819666	24
48	0.419363786519272	41.7612260356422
49	0.46837474703435	36
50	0.502353794606203	62.4819974072532
51	0.485200798877646	72.1110255092798
52	0.420489739155349	12
53	0.43272855693816	40
54	0.376585025851035	24
55	0.41663332181337	53.8144961882948
56	0.400900240836433	62.4819974072532
57	0.426645808193401	41.7612260356422
58	0.359592789418737	12
59	0.465787229003694	46.6476151587624
60	0.466783433205333	53.8144961882948
61	0.490907050899934	46.6476151587624
62	0.460429803642	36
63	0.521913710838359	48
64	0.426946616767806	41.7612260356422
65	0.42342009884225	46.6476151587624
66	0.48027232165357	12
