# Supplementary material for: Fungal community assembly in drought-stressed sorghum shows stochasticity, selection, and universal ecological dynamics
Source: Nat Commun. 2020 Jan 7;11:34. doi: 10.1038/s41467-019-13913-9 (PMC6946711; doi:10.1038/s41467-019-13913-9)
Supplement: Supplementary file 10 — Source Data [file 41467_2019_13913_MOESM10_ESM.zip › SourceData/Fig.S16D.csv]

	gd	bc	TP
1	1	0.220705611910792	TP0913
2	3	0.290210103002353	TP0913
3	7	0.205085665570959	TP0913
4	1.4142135623731	0.238355675164684	TP0913
5	2.23606797749979	0.244372298048121	TP0913
6	4.12310562561766	0.286909241658289	TP0913
7	8.06225774829855	0.256495893520061	TP0913
8	1	0.222358964914886	TP0913
9	2.23606797749979	0.262728703867257	TP0913
10	5	0.226618877479112	TP0913
11	10.6301458127346	0.222267331343578	TP0913
12	1	0.222218042261662	TP0913
13	2	0.282153618347971	TP0913
14	6	0.237204653509734	TP0913
15	2.23606797749979	0.226153646454313	TP0913
16	2.82842712474619	0.234462021174576	TP0913
17	4.47213595499958	0.315545371957489	TP0913
18	8.24621125123532	0.30662565903771	TP0913
19	1.4142135623731	0.220778253937405	TP0913
20	2	0.198512107837016	TP0913
21	4.47213595499958	0.216667901272646	TP0913
22	10	0.26884296712486	TP0913
23	2	0.271307821040546	TP0913
24	4	0.279873862197586	TP0913
25	4.12310562561766	0.2556537075818	TP0913
26	4.47213595499958	0.2510894418785	TP0913
27	5.65685424949238	0.342581083961525	TP0913
28	8.94427190999916	0.307533427934453	TP0913
29	3.16227766016838	0.282638602808877	TP0913
30	2.82842712474619	0.273696191823675	TP0913
31	4	0.283774147257214	TP0913
32	8.94427190999916	0.288804439456681	TP0913
33	4	0.290268055874805	TP0913
34	8.06225774829855	0.227416507796568	TP0913
35	8.24621125123532	0.218942513692824	TP0913
36	8.94427190999916	0.264069254212355	TP0913
37	11.3137084989848	0.237197756499391	TP0913
38	7.07106781186548	0.24097228590504	TP0913
39	6.32455532033676	0.274494317445575	TP0913
40	5.65685424949238	0.19653434954664	TP0913
41	8	0.193021667635217	TP0913
42	8	0.207867510947637	TP0913
43	1	0.184591167407168	TP0913
44	3	0.296465820790153	TP0913
45	7	0.26747649530984	TP0913
46	1	0.250152779175329	TP0913
47	2.23606797749979	0.23268875734008	TP0913
48	5	0.222599223428773	TP0913
49	10.6301458127346	0.229737544611343	TP0913
50	1	0.251411853163248	TP0913
51	2	0.287716375626705	TP0913
52	6	0.273469820931894	TP0913
53	1.4142135623731	0.262408888963187	TP0913
54	2	0.240367295031219	TP0913
55	4.47213595499958	0.226180348433087	TP0913
56	10	0.235384589809011	TP0913
57	2	0.248801629205696	TP0913
58	4	0.266406411713248	TP0913
59	3.16227766016838	0.306837207326621	TP0913
60	2.82842712474619	0.322028819641639	TP0913
61	4	0.278474903011572	TP0913
62	8.94427190999916	0.271691552130849	TP0913
63	4	0.257033600454607	TP0913
64	7.07106781186548	0.30458779991645	TP0913
65	6.32455532033676	0.318131599683366	TP0913
66	5.65685424949238	0.272853551844287	TP0913
67	8	0.208630852730734	TP0913
68	8	0.221439501864049	TP0913
69	1.4142135623731	0.227081378027744	TP0913
70	4.24264068711928	0.220360243277779	TP0913
71	9.89949493661167	0.258591958951542	TP0913
72	1.4142135623731	0.279001507040519	TP0913
73	2.82842712474619	0.243209253899528	TP0913
74	8.48528137423857	0.293685550518965	TP0913
75	2.82842712474619	0.31001175598087	TP0913
76	5.65685424949238	0.229446119261799	TP0913
77	5.65685424949238	0.235876265896358	TP0913
78	11.3137084989848	0.19406841033387	TP0913
79	1	0.276420098613393	TP1011
80	3	0.276938821523555	TP1011
81	7	0.237329257548656	TP1011
82	1.4142135623731	0.259419279901107	TP1011
83	2.23606797749979	0.282543642017698	TP1011
84	4.12310562561766	0.262206863452923	TP1011
85	8.06225774829855	0.290667607037197	TP1011
86	1	0.270121869272618	TP1011
87	2.23606797749979	0.319932567181838	TP1011
88	5	0.258911653970144	TP1011
89	10.6301458127346	0.268825942167061	TP1011
90	1	0.303525691747259	TP1011
91	2	0.344266889987745	TP1011
92	6	0.302707009621232	TP1011
93	2.23606797749979	0.314174649071841	TP1011
94	2.82842712474619	0.280016627792379	TP1011
95	4.47213595499958	0.294443704378426	TP1011
96	8.24621125123532	0.323241441109098	TP1011
97	1.4142135623731	0.253890409688573	TP1011
98	2	0.297181635131823	TP1011
99	4.47213595499958	0.24814600307035	TP1011
100	10	0.319204878275435	TP1011
101	2	0.356817932024029	TP1011
102	4	0.273414243798491	TP1011
103	4.12310562561766	0.282785427765396	TP1011
104	4.47213595499958	0.312325430727389	TP1011
105	5.65685424949238	0.293133700516204	TP1011
106	8.94427190999916	0.298392739923136	TP1011
107	3.16227766016838	0.353130514319638	TP1011
108	2.82842712474619	0.386844697762663	TP1011
109	4	0.324192155417754	TP1011
110	8.94427190999916	0.274803211292257	TP1011
111	4	0.288758180693636	TP1011
112	8.06225774829855	0.261883353099276	TP1011
113	8.24621125123532	0.274041211540427	TP1011
114	8.94427190999916	0.268621029035116	TP1011
115	11.3137084989848	0.297923753927784	TP1011
116	7.07106781186548	0.295843368468762	TP1011
117	6.32455532033676	0.331768753111878	TP1011
118	5.65685424949238	0.262814748809793	TP1011
119	8	0.257331812723741	TP1011
120	8	0.285050394176643	TP1011
121	1	0.304955870969502	TP1011
122	3	0.245625510177658	TP1011
123	7	0.27959213880069	TP1011
124	1	0.31108087357045	TP1011
125	2.23606797749979	0.327203474204798	TP1011
126	5	0.284608271051787	TP1011
127	10.6301458127346	0.278775157646061	TP1011
128	1	0.264810450169713	TP1011
129	2	0.2788344537915	TP1011
130	6	0.28621411618644	TP1011
131	1.4142135623731	0.296784345956646	TP1011
132	2	0.322046532155785	TP1011
133	4.47213595499958	0.271488145301699	TP1011
134	10	0.279597715031662	TP1011
135	2	0.317059841325422	TP1011
136	4	0.281837117305755	TP1011
137	3.16227766016838	0.278750458486772	TP1011
138	2.82842712474619	0.338075229468837	TP1011
139	4	0.261610009305332	TP1011
140	8.94427190999916	0.272900324854259	TP1011
141	4	0.295211837921223	TP1011
142	7.07106781186548	0.346127536906709	TP1011
143	6.32455532033676	0.362716987032998	TP1011
144	5.65685424949238	0.306774254108962	TP1011
145	8	0.268462076289829	TP1011
146	8	0.267449930867012	TP1011
147	1.4142135623731	0.302713826347216	TP1011
148	4.24264068711928	0.227804532775173	TP1011
149	9.89949493661167	0.322503309779839	TP1011
150	1.4142135623731	0.365557919120607	TP1011
151	2.82842712474619	0.315211710954047	TP1011
152	8.48528137423857	0.352160121469358	TP1011
153	2.82842712474619	0.394883420892318	TP1011
154	5.65685424949238	0.285696700293044	TP1011
155	5.65685424949238	0.333570185643391	TP1011
156	11.3137084989848	0.267473026620031	TP1011
