# Supplementary material for: Fungal community assembly in drought-stressed sorghum shows stochasticity, selection, and universal ecological dynamics
Source: Nat Commun. 2020 Jan 7;11:34. doi: 10.1038/s41467-019-13913-9 (PMC6946711; doi:10.1038/s41467-019-13913-9)
Supplement: Supplementary file 10 — Source Data [file 41467_2019_13913_MOESM10_ESM.zip › SourceData/Fig.S15.Root.week.16.csv]

	fung.dist	gd
1	0.452652741994255	63.2455532033676
2	0.377773350111544	52
3	0.437869036002775	41.182520563948
4	0.447573860768417	31.2409987036266
5	0.532613495151523	23.3238075793812
6	0.519947793527769	20
7	0.432984469882836	40
8	0.42183521635622	41.7612260356422
9	0.46851969645981	46.6476151587624
10	0.429747181079638	12
11	0.451306343451218	53.8144961882948
12	0.489971680986043	62.4819974072532
13	0.530268042113158	72.1110255092798
14	0.51162661873735	24
15	0.485266297206556	36
16	0.450947536504756	48
17	0.508472693591704	60
18	0.391988776817791	12
19	0.506688948439395	24
20	0.435034740985208	36
21	0.486695772303659	48
22	0.486023259262547	60
23	0.453925510731743	63.2455532033676
24	0.459584214863814	52
25	0.33654859147695	41.182520563948
26	0.352107445521951	52
27	0.372212665629954	31.2409987036266
28	0.475786234704293	23.3238075793812
29	0.513033165531109	20
30	0.488726831016417	41.182520563948
31	0.452399172487782	31.2409987036266
32	0.485425724473881	23.3238075793812
33	0.52859222278535	20
34	0.464094932968138	12
35	0.442588559860279	24
36	0.524485956109076	36
37	0.506969800865096	48
38	0.525449536964467	52
39	0.514296100186204	41.182520563948
40	0.419037097242604	31.2409987036266
41	0.436511130013208	41.182520563948
42	0.348923978295006	23.3238075793812
43	0.516176151717186	20
44	0.53484616859946	23.3238075793812
45	0.512947501324004	31.2409987036266
46	0.502968339224401	23.3238075793812
47	0.459596262318446	20
48	0.600127300490227	23.3238075793812
49	0.417044054375041	12
50	0.500894350939605	24
51	0.469752715787044	36
52	0.362612457557418	41.182520563948
53	0.391967330714493	31.2409987036266
54	0.421861937911828	23.3238075793812
55	0.489765706145395	31.2409987036266
56	0.438963728002545	20
57	0.483848839123117	23.3238075793812
58	0.488905833830147	31.2409987036266
59	0.489379956026142	23.3238075793812
60	0.453465672644646	20
61	0.327808562324619	23.3238075793812
62	0.38810989657995	31.2409987036266
63	0.435664028118422	12
64	0.445866250563599	24
65	0.348035909654059	31.2409987036266
66	0.433286597297812	23.3238075793812
67	0.446199142353156	20
68	0.467151223867737	23.3238075793812
69	0.520487107127515	23.3238075793812
70	0.416263026364747	31.2409987036266
71	0.44243697172894	41.182520563948
72	0.439978428807839	20
73	0.422035079892384	23.3238075793812
74	0.334295657274326	31.2409987036266
75	0.399698614393215	41.182520563948
76	0.282792500727054	12
77	0.455175363237568	23.3238075793812
78	0.448802136702405	20
79	0.471527082617435	23.3238075793812
80	0.456061120199466	20
81	0.493568397338332	31.2409987036266
82	0.323781648640605	41.182520563948
83	0.282072654725395	52
84	0.308889774385211	23.3238075793812
85	0.387733889535225	31.2409987036266
86	0.463951576295474	41.182520563948
87	0.500767469295821	52
88	0.403984162750582	20
89	0.439416484853275	23.3238075793812
90	0.475601048838321	31.2409987036266
91	0.516260288468217	23.3238075793812
92	0.492693459073757	41.182520563948
93	0.316083029922095	52
94	0.247480752032575	63.2455532033676
95	0.290356304537203	31.2409987036266
96	0.330217370467456	41.182520563948
97	0.467715184078531	52
98	0.566582576189873	63.2455532033676
99	0.40709842562286	12
100	0.423385717953513	24
101	0.437452763963352	41.7612260356422
102	0.521017644115753	36
103	0.355668387889641	48
104	0.456073952584333	60
105	0.487056669050736	46.6476151587624
106	0.372906463536519	53.8144961882948
107	0.367471220970182	62.4819974072532
108	0.38206836667612	72.1110255092798
109	0.411667436309507	12
110	0.467222115075342	40
111	0.446836217802859	24
112	0.44855864983961	36
113	0.487822153931431	48
114	0.481628489240097	41.7612260356422
115	0.473185556829754	46.6476151587624
116	0.397307353019028	53.8144961882948
117	0.417233050925171	62.4819974072532
118	0.354774094140228	41.7612260356422
119	0.357753850659851	12
120	0.400792436716691	24
121	0.504523379074764	36
122	0.471855144460633	40
123	0.474487880390736	41.7612260356422
124	0.437840263543083	46.6476151587624
125	0.416312865558627	53.8144961882948
126	0.388452730722034	46.6476151587624
127	0.453960446370087	53.8144961882948
128	0.535351076538858	62.4819974072532
129	0.527443114204477	12
130	0.436614535108041	24
131	0.499878850010474	36
132	0.461675929950841	48
133	0.481302697913329	12
134	0.477271464298161	24
135	0.500879587344904	41.7612260356422
136	0.520907458028219	40
137	0.476518609575318	41.7612260356422
138	0.549219922872225	46.6476151587624
139	0.346292762968889	12
140	0.357137431970442	46.6476151587624
141	0.334643858269556	41.7612260356422
142	0.440028765455277	40
143	0.481152283530963	41.7612260356422
144	0.242284310159229	53.8144961882948
145	0.351159171835145	46.6476151587624
146	0.469531426698712	41.7612260356422
147	0.575598582656942	40
148	0.300536964874518	12
149	0.465930501197635	24
150	0.570513821184108	36
151	0.442960108965315	12
152	0.518142422026576	24
153	0.406406623023154	12
