# Supplementary material for: Fungal community assembly in drought-stressed sorghum shows stochasticity, selection, and universal ecological dynamics
Source: Nat Commun. 2020 Jan 7;11:34. doi: 10.1038/s41467-019-13913-9 (PMC6946711; doi:10.1038/s41467-019-13913-9)
Supplement: Supplementary file 10 — Source Data [file 41467_2019_13913_MOESM10_ESM.zip › SourceData/Fig.S3.csv]

	Fungi	Relative_Abundance	Habitat	TP	Treatment	Cultivar
1	Ascomycota	0.881570970195926	Soil	0	CON	BTx642
2	Ascomycota	0.630173892950628	Leaf	1	CON	BTx642
3	Ascomycota	0.86404444744113	Rhizosphere	1	CON	BTx642
4	Ascomycota	0.938558780098251	Root	1	CON	BTx642
5	Ascomycota	0.846494258143423	Soil	1	CON	BTx642
6	Ascomycota	0.909813292599601	Leaf	2	CON	BTx642
7	Ascomycota	0.699345023312246	Rhizosphere	2	CON	BTx642
8	Ascomycota	0.84103112725731	Root	2	CON	BTx642
9	Ascomycota	0.831419670410891	Soil	2	CON	BTx642
10	Ascomycota	0.901077106364063	Leaf	3	CON	BTx642
11	Ascomycota	0.886567767027729	Rhizosphere	3	CON	BTx642
12	Ascomycota	0.890360713457737	Root	3	CON	BTx642
13	Ascomycota	0.847573683529258	Soil	3	CON	BTx642
14	Ascomycota	0.560257582498185	Leaf	4	CON	BTx642
15	Ascomycota	0.910960198255651	Rhizosphere	4	CON	BTx642
16	Ascomycota	0.969753251015338	Root	4	CON	BTx642
17	Ascomycota	0.788767454138827	Soil	4	CON	BTx642
18	Ascomycota	0.844581216942471	Leaf	5	CON	BTx642
19	Ascomycota	0.873459963525985	Rhizosphere	5	CON	BTx642
20	Ascomycota	0.987200293175496	Root	5	CON	BTx642
21	Ascomycota	0.868050427620513	Soil	5	CON	BTx642
22	Ascomycota	0.774615502929076	Leaf	6	CON	BTx642
23	Ascomycota	0.918498286092561	Rhizosphere	6	CON	BTx642
24	Ascomycota	0.979934556715756	Root	6	CON	BTx642
25	Ascomycota	0.884566970542203	Soil	6	CON	BTx642
26	Ascomycota	0.559405386957726	Leaf	7	CON	BTx642
27	Ascomycota	0.928463491736639	Rhizosphere	7	CON	BTx642
28	Ascomycota	0.978534663224402	Root	7	CON	BTx642
29	Ascomycota	0.826251667389754	Soil	7	CON	BTx642
30	Ascomycota	0.652749306151223	Leaf	8	CON	BTx642
31	Ascomycota	0.918063620736667	Rhizosphere	8	CON	BTx642
32	Ascomycota	0.966452371001249	Root	8	CON	BTx642
33	Ascomycota	0.774495150767459	Soil	8	CON	BTx642
34	Ascomycota	0.61657178671823	Leaf	9	CON	BTx642
35	Ascomycota	0.843192821927047	Rhizosphere	9	CON	BTx642
36	Ascomycota	0.967540523445511	Root	9	CON	BTx642
37	Ascomycota	0.786999147247803	Soil	9	CON	BTx642
38	Ascomycota	0.574323433748715	Leaf	10	CON	BTx642
39	Ascomycota	0.916947067168357	Rhizosphere	10	CON	BTx642
40	Ascomycota	0.967904196172191	Root	10	CON	BTx642
41	Ascomycota	0.753728376000921	Soil	10	CON	BTx642
42	Ascomycota	0.574144072993494	Leaf	11	CON	BTx642
43	Ascomycota	0.932268877096908	Rhizosphere	11	CON	BTx642
44	Ascomycota	0.952669347552586	Root	11	CON	BTx642
45	Ascomycota	0.875613816726064	Soil	11	CON	BTx642
46	Ascomycota	0.588372022663114	Leaf	12	CON	BTx642
47	Ascomycota	0.936120798197493	Rhizosphere	12	CON	BTx642
48	Ascomycota	0.907628368506887	Root	12	CON	BTx642
49	Ascomycota	0.751083510478267	Soil	12	CON	BTx642
50	Ascomycota	0.653178568728355	Leaf	13	CON	BTx642
51	Ascomycota	0.907602500040682	Rhizosphere	13	CON	BTx642
52	Ascomycota	0.800031360769527	Root	13	CON	BTx642
53	Ascomycota	0.835905327846873	Soil	13	CON	BTx642
54	Ascomycota	0.701702902716139	Leaf	14	CON	BTx642
55	Ascomycota	0.91536259399087	Rhizosphere	14	CON	BTx642
56	Ascomycota	0.856020956703021	Root	14	CON	BTx642
57	Ascomycota	0.793236686028862	Soil	14	CON	BTx642
58	Ascomycota	0.746606467685768	Leaf	15	CON	BTx642
59	Ascomycota	0.883486589135067	Rhizosphere	15	CON	BTx642
60	Ascomycota	0.873269458590974	Root	15	CON	BTx642
61	Ascomycota	0.735385354156089	Soil	15	CON	BTx642
62	Ascomycota	0.768620713041907	Leaf	16	CON	BTx642
63	Ascomycota	0.90652635052619	Rhizosphere	16	CON	BTx642
64	Ascomycota	0.912205699139438	Root	16	CON	BTx642
65	Ascomycota	0.833533399817001	Soil	16	CON	BTx642
66	Ascomycota	0.823036141517729	Leaf	17	CON	BTx642
67	Ascomycota	0.932245344122373	Rhizosphere	17	CON	BTx642
68	Ascomycota	0.896326981296459	Root	17	CON	BTx642
69	Ascomycota	0.864039563081042	Soil	17	CON	BTx642
70	Ascomycota	0.878598566939681	Soil	0	POST	BTx642
71	Ascomycota	0.643278850571536	Leaf	8	POST	BTx642
72	Ascomycota	0.93671596071371	Rhizosphere	8	POST	BTx642
73	Ascomycota	0.973530702944892	Root	8	POST	BTx642
74	Ascomycota	0.79548298665102	Soil	8	POST	BTx642
75	Ascomycota	0.681310148224495	Leaf	9	POST	BTx642
76	Ascomycota	0.883920894346952	Rhizosphere	9	POST	BTx642
77	Ascomycota	0.96613733535125	Root	9	POST	BTx642
78	Ascomycota	0.740397481028456	Soil	9	POST	BTx642
79	Ascomycota	0.68530771548282	Leaf	10	POST	BTx642
80	Ascomycota	0.930197958701529	Rhizosphere	10	POST	BTx642
81	Ascomycota	0.968663350882743	Root	10	POST	BTx642
82	Ascomycota	0.791591451518868	Soil	10	POST	BTx642
83	Ascomycota	0.691263772171511	Leaf	11	POST	BTx642
84	Ascomycota	0.924638931770264	Rhizosphere	11	POST	BTx642
85	Ascomycota	0.962400562877283	Root	11	POST	BTx642
86	Ascomycota	0.870892585080923	Soil	11	POST	BTx642
87	Ascomycota	0.704612931906192	Leaf	12	POST	BTx642
88	Ascomycota	0.940256607200734	Rhizosphere	12	POST	BTx642
89	Ascomycota	0.961271638405273	Root	12	POST	BTx642
90	Ascomycota	0.822953092644945	Soil	12	POST	BTx642
91	Ascomycota	0.742967150011008	Leaf	13	POST	BTx642
92	Ascomycota	0.935347478927584	Rhizosphere	13	POST	BTx642
93	Ascomycota	0.978036154456331	Root	13	POST	BTx642
94	Ascomycota	0.822140724472078	Soil	13	POST	BTx642
95	Ascomycota	0.767080601693457	Leaf	14	POST	BTx642
96	Ascomycota	0.928693294175701	Rhizosphere	14	POST	BTx642
97	Ascomycota	0.968139178123251	Root	14	POST	BTx642
98	Ascomycota	0.741934274220744	Soil	14	POST	BTx642
99	Ascomycota	0.822943847895947	Leaf	15	POST	BTx642
100	Ascomycota	0.91075154296516	Rhizosphere	15	POST	BTx642
101	Ascomycota	0.959163637130561	Root	15	POST	BTx642
102	Ascomycota	0.833307599326133	Soil	15	POST	BTx642
103	Ascomycota	0.840293269790468	Leaf	16	POST	BTx642
104	Ascomycota	0.884643432968291	Rhizosphere	16	POST	BTx642
105	Ascomycota	0.976935870062309	Root	16	POST	BTx642
106	Ascomycota	0.813845847031491	Soil	16	POST	BTx642
107	Ascomycota	0.840344407477227	Leaf	17	POST	BTx642
108	Ascomycota	0.926181351657643	Rhizosphere	17	POST	BTx642
109	Ascomycota	0.982264145429518	Root	17	POST	BTx642
110	Ascomycota	0.897967665506371	Soil	17	POST	BTx642
111	Ascomycota	0.85370406170755	Soil	0	PRE	BTx642
112	Ascomycota	0.862177671632185	Leaf	3	PRE	BTx642
113	Ascomycota	0.819052592933196	Rhizosphere	3	PRE	BTx642
114	Ascomycota	0.944711284048438	Root	3	PRE	BTx642
115	Ascomycota	0.779034383354409	Soil	3	PRE	BTx642
116	Ascomycota	0.688437182217517	Leaf	4	PRE	BTx642
117	Ascomycota	0.940780868409865	Rhizosphere	4	PRE	BTx642
118	Ascomycota	0.978526721402801	Root	4	PRE	BTx642
119	Ascomycota	0.766053903815287	Soil	4	PRE	BTx642
120	Ascomycota	0.839821882261579	Leaf	5	PRE	BTx642
121	Ascomycota	0.961458676828286	Rhizosphere	5	PRE	BTx642
122	Ascomycota	0.992067016756063	Root	5	PRE	BTx642
123	Ascomycota	0.84084368881461	Soil	5	PRE	BTx642
124	Ascomycota	0.821444395938984	Leaf	6	PRE	BTx642
125	Ascomycota	0.968600254417084	Rhizosphere	6	PRE	BTx642
126	Ascomycota	0.989434370823607	Root	6	PRE	BTx642
127	Ascomycota	0.907863493440863	Soil	6	PRE	BTx642
128	Ascomycota	0.90716239474186	Leaf	7	PRE	BTx642
129	Ascomycota	0.960406437452649	Rhizosphere	7	PRE	BTx642
130	Ascomycota	0.991102880309992	Root	7	PRE	BTx642
131	Ascomycota	0.8638949361576	Soil	7	PRE	BTx642
132	Ascomycota	0.839397332910677	Leaf	8	PRE	BTx642
133	Ascomycota	0.959334895827082	Rhizosphere	8	PRE	BTx642
134	Ascomycota	0.982981853037675	Root	8	PRE	BTx642
135	Ascomycota	0.822605404494423	Soil	8	PRE	BTx642
136	Ascomycota	0.403416703374114	Leaf	9	PRE	BTx642
137	Ascomycota	0.940580249110606	Rhizosphere	9	PRE	BTx642
138	Ascomycota	0.991134066729609	Root	9	PRE	BTx642
139	Ascomycota	0.788107447207494	Soil	9	PRE	BTx642
140	Ascomycota	0.413223959989574	Leaf	10	PRE	BTx642
141	Ascomycota	0.909027934654851	Rhizosphere	10	PRE	BTx642
142	Ascomycota	0.992584030762377	Root	10	PRE	BTx642
143	Ascomycota	0.827020699942158	Soil	10	PRE	BTx642
144	Ascomycota	0.749048591114684	Leaf	11	PRE	BTx642
145	Ascomycota	0.96591742922407	Rhizosphere	11	PRE	BTx642
146	Ascomycota	0.990684662900275	Root	11	PRE	BTx642
147	Ascomycota	0.909033254573732	Soil	11	PRE	BTx642
148	Ascomycota	0.671919544250843	Leaf	12	PRE	BTx642
149	Ascomycota	0.932606069275196	Rhizosphere	12	PRE	BTx642
150	Ascomycota	0.982177869090138	Root	12	PRE	BTx642
151	Ascomycota	0.868724156890505	Soil	12	PRE	BTx642
152	Ascomycota	0.648979814129254	Leaf	13	PRE	BTx642
153	Ascomycota	0.928866453791287	Rhizosphere	13	PRE	BTx642
154	Ascomycota	0.975467499370095	Root	13	PRE	BTx642
155	Ascomycota	0.871088795938389	Soil	13	PRE	BTx642
156	Ascomycota	0.627494340640565	Leaf	14	PRE	BTx642
157	Ascomycota	0.910861002408866	Rhizosphere	14	PRE	BTx642
158	Ascomycota	0.948138768063589	Root	14	PRE	BTx642
159	Ascomycota	0.781302933947536	Soil	14	PRE	BTx642
160	Ascomycota	0.649078231163861	Leaf	15	PRE	BTx642
161	Ascomycota	0.912897474086696	Rhizosphere	15	PRE	BTx642
162	Ascomycota	0.960439372797243	Root	15	PRE	BTx642
163	Ascomycota	0.776494219296385	Soil	15	PRE	BTx642
164	Ascomycota	0.664081506062936	Leaf	16	PRE	BTx642
165	Ascomycota	0.930580673598284	Rhizosphere	16	PRE	BTx642
166	Ascomycota	0.950901244994979	Root	16	PRE	BTx642
167	Ascomycota	0.900121164112857	Soil	16	PRE	BTx642
168	Ascomycota	0.733349405711579	Leaf	17	PRE	BTx642
169	Ascomycota	0.936335730574776	Rhizosphere	17	PRE	BTx642
170	Ascomycota	0.919274859346815	Root	17	PRE	BTx642
171	Ascomycota	0.836959951218487	Soil	17	PRE	BTx642
172	Ascomycota	0.837285647600904	Soil	0	CON	RTx430
173	Ascomycota	0.433105795283455	Leaf	1	CON	RTx430
174	Ascomycota	0.852170849724174	Rhizosphere	1	CON	RTx430
175	Ascomycota	0.917790895997126	Root	1	CON	RTx430
176	Ascomycota	0.822360107528369	Soil	1	CON	RTx430
177	Ascomycota	0.902211001995179	Leaf	2	CON	RTx430
178	Ascomycota	0.731070121350426	Rhizosphere	2	CON	RTx430
179	Ascomycota	0.799333057060834	Root	2	CON	RTx430
180	Ascomycota	0.849558471073834	Soil	2	CON	RTx430
181	Ascomycota	0.873951664546389	Leaf	3	CON	RTx430
182	Ascomycota	0.802409772718716	Rhizosphere	3	CON	RTx430
183	Ascomycota	0.950968978197651	Root	3	CON	RTx430
184	Ascomycota	0.8214878540656	Soil	3	CON	RTx430
185	Ascomycota	0.728819342562594	Leaf	4	CON	RTx430
186	Ascomycota	0.890185053306056	Rhizosphere	4	CON	RTx430
187	Ascomycota	0.963020942077287	Root	4	CON	RTx430
188	Ascomycota	0.763919237751187	Soil	4	CON	RTx430
189	Ascomycota	0.584721301521012	Leaf	5	CON	RTx430
190	Ascomycota	0.886066244295219	Rhizosphere	5	CON	RTx430
191	Ascomycota	0.961317684693269	Root	5	CON	RTx430
192	Ascomycota	0.781695651112498	Soil	5	CON	RTx430
193	Ascomycota	0.561887357962313	Leaf	6	CON	RTx430
194	Ascomycota	0.877975293776818	Rhizosphere	6	CON	RTx430
195	Ascomycota	0.975177508319833	Root	6	CON	RTx430
196	Ascomycota	0.832348960966174	Soil	6	CON	RTx430
197	Ascomycota	0.317382325167444	Leaf	7	CON	RTx430
198	Ascomycota	0.899375467747046	Rhizosphere	7	CON	RTx430
199	Ascomycota	0.969897388261195	Root	7	CON	RTx430
200	Ascomycota	0.817088281251414	Soil	7	CON	RTx430
201	Ascomycota	0.588923732823407	Leaf	8	CON	RTx430
202	Ascomycota	0.868596075754002	Rhizosphere	8	CON	RTx430
203	Ascomycota	0.926916353366571	Root	8	CON	RTx430
204	Ascomycota	0.746932522730735	Soil	8	CON	RTx430
205	Ascomycota	0.649603604755919	Leaf	9	CON	RTx430
206	Ascomycota	0.837384838873629	Rhizosphere	9	CON	RTx430
207	Ascomycota	0.9423535562407	Root	9	CON	RTx430
208	Ascomycota	0.790215296301087	Soil	9	CON	RTx430
209	Ascomycota	0.672533262742576	Leaf	10	CON	RTx430
210	Ascomycota	0.892200655591771	Rhizosphere	10	CON	RTx430
211	Ascomycota	0.94338789949957	Root	10	CON	RTx430
212	Ascomycota	0.693943272716709	Soil	10	CON	RTx430
213	Ascomycota	0.599000298996438	Leaf	11	CON	RTx430
214	Ascomycota	0.887977552923972	Rhizosphere	11	CON	RTx430
215	Ascomycota	0.903615712650049	Root	11	CON	RTx430
216	Ascomycota	0.838759883495114	Soil	11	CON	RTx430
217	Ascomycota	0.600485711066313	Leaf	12	CON	RTx430
218	Ascomycota	0.915349236288216	Rhizosphere	12	CON	RTx430
219	Ascomycota	0.884825638230455	Root	12	CON	RTx430
220	Ascomycota	0.838016393509366	Soil	12	CON	RTx430
221	Ascomycota	0.64722365776872	Leaf	13	CON	RTx430
222	Ascomycota	0.888676118032622	Rhizosphere	13	CON	RTx430
223	Ascomycota	0.880018085823333	Root	13	CON	RTx430
224	Ascomycota	0.889125498178603	Soil	13	CON	RTx430
225	Ascomycota	0.698489261225409	Leaf	14	CON	RTx430
226	Ascomycota	0.915783906534552	Rhizosphere	14	CON	RTx430
227	Ascomycota	0.8296770061583	Root	14	CON	RTx430
228	Ascomycota	0.839368861090556	Soil	14	CON	RTx430
229	Ascomycota	0.721806164954397	Leaf	15	CON	RTx430
230	Ascomycota	0.823770025413821	Rhizosphere	15	CON	RTx430
231	Ascomycota	0.762624731294439	Root	15	CON	RTx430
232	Ascomycota	0.761037479429764	Soil	15	CON	RTx430
233	Ascomycota	0.74667171867694	Leaf	16	CON	RTx430
234	Ascomycota	0.828480734284253	Rhizosphere	16	CON	RTx430
235	Ascomycota	0.789146938438196	Root	16	CON	RTx430
236	Ascomycota	0.812366525735438	Soil	16	CON	RTx430
237	Ascomycota	0.792493299002898	Leaf	17	CON	RTx430
238	Ascomycota	0.926128374053849	Rhizosphere	17	CON	RTx430
239	Ascomycota	0.79254395912969	Root	17	CON	RTx430
240	Ascomycota	0.830642363471643	Soil	17	CON	RTx430
241	Ascomycota	0.840519896075544	Soil	0	POST	RTx430
242	Ascomycota	0.38739820009283	Leaf	8	POST	RTx430
243	Ascomycota	0.907603466896767	Rhizosphere	8	POST	RTx430
244	Ascomycota	0.97059696512617	Root	8	POST	RTx430
245	Ascomycota	0.773556777912513	Soil	8	POST	RTx430
246	Ascomycota	0.735943652414013	Leaf	9	POST	RTx430
247	Ascomycota	0.871046599492272	Rhizosphere	9	POST	RTx430
248	Ascomycota	0.960127344890419	Root	9	POST	RTx430
249	Ascomycota	0.801451952934713	Soil	9	POST	RTx430
250	Ascomycota	0.684172562980099	Leaf	10	POST	RTx430
251	Ascomycota	0.91133379576213	Rhizosphere	10	POST	RTx430
252	Ascomycota	0.982633959388942	Root	10	POST	RTx430
253	Ascomycota	0.765491605541264	Soil	10	POST	RTx430
254	Ascomycota	0.779591531450417	Leaf	11	POST	RTx430
255	Ascomycota	0.938059203088662	Rhizosphere	11	POST	RTx430
256	Ascomycota	0.959497634101966	Root	11	POST	RTx430
257	Ascomycota	0.81021782608877	Soil	11	POST	RTx430
258	Ascomycota	0.770527878781163	Leaf	12	POST	RTx430
259	Ascomycota	0.956702627479173	Rhizosphere	12	POST	RTx430
260	Ascomycota	0.978167908869815	Root	12	POST	RTx430
261	Ascomycota	0.83940699023945	Soil	12	POST	RTx430
262	Ascomycota	0.798031698562822	Leaf	13	POST	RTx430
263	Ascomycota	0.93544730041987	Rhizosphere	13	POST	RTx430
264	Ascomycota	0.973570722453758	Root	13	POST	RTx430
265	Ascomycota	0.842595329133842	Soil	13	POST	RTx430
266	Ascomycota	0.810104581148569	Leaf	14	POST	RTx430
267	Ascomycota	0.937047202114301	Rhizosphere	14	POST	RTx430
268	Ascomycota	0.976380358237528	Root	14	POST	RTx430
269	Ascomycota	0.841903128350407	Soil	14	POST	RTx430
270	Ascomycota	0.840230506358153	Leaf	15	POST	RTx430
271	Ascomycota	0.907069721589193	Rhizosphere	15	POST	RTx430
272	Ascomycota	0.977936553377544	Root	15	POST	RTx430
273	Ascomycota	0.79475147819158	Soil	15	POST	RTx430
274	Ascomycota	0.908074808471395	Leaf	16	POST	RTx430
275	Ascomycota	0.913631442463666	Rhizosphere	16	POST	RTx430
276	Ascomycota	0.988525075832692	Root	16	POST	RTx430
277	Ascomycota	0.839168163338341	Soil	16	POST	RTx430
278	Ascomycota	0.918801381084773	Leaf	17	POST	RTx430
279	Ascomycota	0.959540792350514	Rhizosphere	17	POST	RTx430
280	Ascomycota	0.977967744322356	Root	17	POST	RTx430
281	Ascomycota	0.924738352920994	Soil	17	POST	RTx430
282	Ascomycota	0.846898750362977	Soil	0	PRE	RTx430
283	Ascomycota	0.940623339617928	Leaf	3	PRE	RTx430
284	Ascomycota	0.850466406888975	Rhizosphere	3	PRE	RTx430
285	Ascomycota	0.946306569969766	Root	3	PRE	RTx430
286	Ascomycota	0.844163879202895	Soil	3	PRE	RTx430
287	Ascomycota	0.930614538321174	Leaf	4	PRE	RTx430
288	Ascomycota	0.932146713657517	Rhizosphere	4	PRE	RTx430
289	Ascomycota	0.985730961482443	Root	4	PRE	RTx430
290	Ascomycota	0.808532320484432	Soil	4	PRE	RTx430
291	Ascomycota	0.936842143367051	Leaf	5	PRE	RTx430
292	Ascomycota	0.818989932999532	Rhizosphere	5	PRE	RTx430
293	Ascomycota	0.986356010452519	Root	5	PRE	RTx430
294	Ascomycota	0.783469222707307	Soil	5	PRE	RTx430
295	Ascomycota	0.857786649760324	Leaf	6	PRE	RTx430
296	Ascomycota	0.96263695675314	Rhizosphere	6	PRE	RTx430
297	Ascomycota	0.986810649412678	Root	6	PRE	RTx430
298	Ascomycota	0.900247495620299	Soil	6	PRE	RTx430
299	Ascomycota	0.889137161647883	Leaf	7	PRE	RTx430
300	Ascomycota	0.964817591655714	Rhizosphere	7	PRE	RTx430
301	Ascomycota	0.989275390078449	Root	7	PRE	RTx430
302	Ascomycota	0.860841469229422	Soil	7	PRE	RTx430
303	Ascomycota	0.81084006721476	Leaf	8	PRE	RTx430
304	Ascomycota	0.945580118770159	Rhizosphere	8	PRE	RTx430
305	Ascomycota	0.989596710936796	Root	8	PRE	RTx430
306	Ascomycota	0.814596290693372	Soil	8	PRE	RTx430
307	Ascomycota	0.397490397614886	Leaf	9	PRE	RTx430
308	Ascomycota	0.856430883725769	Rhizosphere	9	PRE	RTx430
309	Ascomycota	0.964851157121835	Root	9	PRE	RTx430
310	Ascomycota	0.828622607892684	Soil	9	PRE	RTx430
311	Ascomycota	0.482055872247595	Leaf	10	PRE	RTx430
312	Ascomycota	0.882252025045135	Rhizosphere	10	PRE	RTx430
313	Ascomycota	0.985504459691282	Root	10	PRE	RTx430
314	Ascomycota	0.801419767919913	Soil	10	PRE	RTx430
315	Ascomycota	0.697699667748611	Leaf	11	PRE	RTx430
316	Ascomycota	0.923025562113192	Rhizosphere	11	PRE	RTx430
317	Ascomycota	0.98860724069609	Root	11	PRE	RTx430
318	Ascomycota	0.707357260754518	Soil	11	PRE	RTx430
319	Ascomycota	0.655389659594223	Leaf	12	PRE	RTx430
320	Ascomycota	0.953293633419971	Rhizosphere	12	PRE	RTx430
321	Ascomycota	0.983402536912504	Root	12	PRE	RTx430
322	Ascomycota	0.877056932834982	Soil	12	PRE	RTx430
323	Ascomycota	0.701767627889549	Leaf	13	PRE	RTx430
324	Ascomycota	0.926609239422875	Rhizosphere	13	PRE	RTx430
325	Ascomycota	0.963538288445927	Root	13	PRE	RTx430
326	Ascomycota	0.855441059021705	Soil	13	PRE	RTx430
327	Ascomycota	0.703427161829519	Leaf	14	PRE	RTx430
328	Ascomycota	0.926761070453884	Rhizosphere	14	PRE	RTx430
329	Ascomycota	0.97477195666248	Root	14	PRE	RTx430
330	Ascomycota	0.799100431336662	Soil	14	PRE	RTx430
331	Ascomycota	0.700527608892185	Leaf	15	PRE	RTx430
332	Ascomycota	0.908763764611021	Rhizosphere	15	PRE	RTx430
333	Ascomycota	0.95530864742009	Root	15	PRE	RTx430
334	Ascomycota	0.761445775544087	Soil	15	PRE	RTx430
335	Ascomycota	0.709264330037022	Leaf	16	PRE	RTx430
336	Ascomycota	0.908320781503002	Rhizosphere	16	PRE	RTx430
337	Ascomycota	0.942200644570034	Root	16	PRE	RTx430
338	Ascomycota	0.830709467220016	Soil	16	PRE	RTx430
339	Ascomycota	0.853844240663958	Leaf	17	PRE	RTx430
340	Ascomycota	0.908734350833803	Rhizosphere	17	PRE	RTx430
341	Ascomycota	0.897141401298536	Root	17	PRE	RTx430
342	Ascomycota	0.889473162689054	Soil	17	PRE	RTx430
343	Basidiomycota	0.04772379953726	Soil	0	CON	BTx642
344	Basidiomycota	0.0379485642577808	Leaf	1	CON	BTx642
345	Basidiomycota	0.108784621937074	Rhizosphere	1	CON	BTx642
346	Basidiomycota	0.0365420738883754	Root	1	CON	BTx642
347	Basidiomycota	0.0650636253203347	Soil	1	CON	BTx642
348	Basidiomycota	0.0781983381674629	Leaf	2	CON	BTx642
349	Basidiomycota	0.235869435353795	Rhizosphere	2	CON	BTx642
350	Basidiomycota	0.105672846727567	Root	2	CON	BTx642
351	Basidiomycota	0.103108159969719	Soil	2	CON	BTx642
352	Basidiomycota	0.0920266775751186	Leaf	3	CON	BTx642
353	Basidiomycota	0.0655970085679018	Rhizosphere	3	CON	BTx642
354	Basidiomycota	0.0792578383217849	Root	3	CON	BTx642
355	Basidiomycota	0.0926280046190074	Soil	3	CON	BTx642
356	Basidiomycota	0.432755866679459	Leaf	4	CON	BTx642
357	Basidiomycota	0.0503832947413393	Rhizosphere	4	CON	BTx642
358	Basidiomycota	0.0172641921445936	Root	4	CON	BTx642
359	Basidiomycota	0.115806617881206	Soil	4	CON	BTx642
360	Basidiomycota	0.140238945373246	Leaf	5	CON	BTx642
361	Basidiomycota	0.0652189442710343	Rhizosphere	5	CON	BTx642
362	Basidiomycota	0.00533325747038164	Root	5	CON	BTx642
363	Basidiomycota	0.0528459672030712	Soil	5	CON	BTx642
364	Basidiomycota	0.210307640564792	Leaf	6	CON	BTx642
365	Basidiomycota	0.0526350918363976	Rhizosphere	6	CON	BTx642
366	Basidiomycota	0.0148889866319277	Root	6	CON	BTx642
367	Basidiomycota	0.0478398106021045	Soil	6	CON	BTx642
368	Basidiomycota	0.433259877265211	Leaf	7	CON	BTx642
369	Basidiomycota	0.0316761658739877	Rhizosphere	7	CON	BTx642
370	Basidiomycota	0.0124811238909772	Root	7	CON	BTx642
371	Basidiomycota	0.100876091537121	Soil	7	CON	BTx642
372	Basidiomycota	0.344611793294975	Leaf	8	CON	BTx642
373	Basidiomycota	0.0399219560917585	Rhizosphere	8	CON	BTx642
374	Basidiomycota	0.023114662071077	Root	8	CON	BTx642
375	Basidiomycota	0.139658345600451	Soil	8	CON	BTx642
376	Basidiomycota	0.382970663247839	Leaf	9	CON	BTx642
377	Basidiomycota	0.108144754903069	Rhizosphere	9	CON	BTx642
378	Basidiomycota	0.0162278167970245	Root	9	CON	BTx642
379	Basidiomycota	0.114832447392445	Soil	9	CON	BTx642
380	Basidiomycota	0.425316312284101	Leaf	10	CON	BTx642
381	Basidiomycota	0.0342055819701208	Rhizosphere	10	CON	BTx642
382	Basidiomycota	0.0175199071168853	Root	10	CON	BTx642
383	Basidiomycota	0.159378963216938	Soil	10	CON	BTx642
384	Basidiomycota	0.425052101804763	Leaf	11	CON	BTx642
385	Basidiomycota	0.0368756646827213	Rhizosphere	11	CON	BTx642
386	Basidiomycota	0.0284410980856143	Root	11	CON	BTx642
387	Basidiomycota	0.0599116343748628	Soil	11	CON	BTx642
388	Basidiomycota	0.411385723251954	Leaf	12	CON	BTx642
389	Basidiomycota	0.0460226853205613	Rhizosphere	12	CON	BTx642
390	Basidiomycota	0.0725793051208189	Root	12	CON	BTx642
391	Basidiomycota	0.166082025286598	Soil	12	CON	BTx642
392	Basidiomycota	0.346594307150041	Leaf	13	CON	BTx642
393	Basidiomycota	0.0778484581939105	Rhizosphere	13	CON	BTx642
394	Basidiomycota	0.174711814120355	Root	13	CON	BTx642
395	Basidiomycota	0.0881719954959156	Soil	13	CON	BTx642
396	Basidiomycota	0.298115621365654	Leaf	14	CON	BTx642
397	Basidiomycota	0.0699041821927819	Rhizosphere	14	CON	BTx642
398	Basidiomycota	0.122602048484822	Root	14	CON	BTx642
399	Basidiomycota	0.145672041192334	Soil	14	CON	BTx642
400	Basidiomycota	0.253043092348694	Leaf	15	CON	BTx642
401	Basidiomycota	0.0966297774966193	Rhizosphere	15	CON	BTx642
402	Basidiomycota	0.0969135104893557	Root	15	CON	BTx642
403	Basidiomycota	0.183631809230828	Soil	15	CON	BTx642
404	Basidiomycota	0.23102539252503	Leaf	16	CON	BTx642
405	Basidiomycota	0.0719986537621342	Rhizosphere	16	CON	BTx642
406	Basidiomycota	0.0753890595538462	Root	16	CON	BTx642
407	Basidiomycota	0.0885040529924234	Soil	16	CON	BTx642
408	Basidiomycota	0.176795191605118	Leaf	17	CON	BTx642
409	Basidiomycota	0.0518925415017075	Rhizosphere	17	CON	BTx642
410	Basidiomycota	0.0796707800223147	Root	17	CON	BTx642
411	Basidiomycota	0.0752304819711008	Soil	17	CON	BTx642
412	Basidiomycota	0.0664266619477582	Soil	0	POST	BTx642
413	Basidiomycota	0.355305104701006	Leaf	8	POST	BTx642
414	Basidiomycota	0.0246349096511494	Rhizosphere	8	POST	BTx642
415	Basidiomycota	0.0138722268938066	Root	8	POST	BTx642
416	Basidiomycota	0.102889672647483	Soil	8	POST	BTx642
417	Basidiomycota	0.318673151708704	Leaf	9	POST	BTx642
418	Basidiomycota	0.0757128621116671	Rhizosphere	9	POST	BTx642
419	Basidiomycota	0.0229034765915753	Root	9	POST	BTx642
420	Basidiomycota	0.157544603164637	Soil	9	POST	BTx642
421	Basidiomycota	0.314597696362883	Leaf	10	POST	BTx642
422	Basidiomycota	0.034033082395596	Rhizosphere	10	POST	BTx642
423	Basidiomycota	0.0178053516655552	Root	10	POST	BTx642
424	Basidiomycota	0.102681181246747	Soil	10	POST	BTx642
425	Basidiomycota	0.308268571437129	Leaf	11	POST	BTx642
426	Basidiomycota	0.0491075146620539	Rhizosphere	11	POST	BTx642
427	Basidiomycota	0.0245809047728381	Root	11	POST	BTx642
428	Basidiomycota	0.0680579803487466	Soil	11	POST	BTx642
429	Basidiomycota	0.295262774626398	Leaf	12	POST	BTx642
430	Basidiomycota	0.037875850074335	Rhizosphere	12	POST	BTx642
431	Basidiomycota	0.0259626036802175	Root	12	POST	BTx642
432	Basidiomycota	0.101579594993198	Soil	12	POST	BTx642
433	Basidiomycota	0.255800600832968	Leaf	13	POST	BTx642
434	Basidiomycota	0.0388018872021978	Rhizosphere	13	POST	BTx642
435	Basidiomycota	0.00827462678320034	Root	13	POST	BTx642
436	Basidiomycota	0.0949591398573429	Soil	13	POST	BTx642
437	Basidiomycota	0.232770511324134	Leaf	14	POST	BTx642
438	Basidiomycota	0.0446443359947527	Rhizosphere	14	POST	BTx642
439	Basidiomycota	0.0144655275341005	Root	14	POST	BTx642
440	Basidiomycota	0.182482270484927	Soil	14	POST	BTx642
441	Basidiomycota	0.176817308828863	Leaf	15	POST	BTx642
442	Basidiomycota	0.0579674874702095	Rhizosphere	15	POST	BTx642
443	Basidiomycota	0.025135094123981	Root	15	POST	BTx642
444	Basidiomycota	0.0694217062576845	Soil	15	POST	BTx642
445	Basidiomycota	0.159566414197084	Leaf	16	POST	BTx642
446	Basidiomycota	0.0444799960200474	Rhizosphere	16	POST	BTx642
447	Basidiomycota	0.0141751790630029	Root	16	POST	BTx642
448	Basidiomycota	0.104275461160173	Soil	16	POST	BTx642
449	Basidiomycota	0.159326955157397	Leaf	17	POST	BTx642
450	Basidiomycota	0.05698456779792	Rhizosphere	17	POST	BTx642
451	Basidiomycota	0.0110848644296976	Root	17	POST	BTx642
452	Basidiomycota	0.0568278960129847	Soil	17	POST	BTx642
453	Basidiomycota	0.0765482410873943	Soil	0	PRE	BTx642
454	Basidiomycota	0.1271439300484	Leaf	3	PRE	BTx642
455	Basidiomycota	0.13618653177733	Rhizosphere	3	PRE	BTx642
456	Basidiomycota	0.0192684342294869	Root	3	PRE	BTx642
457	Basidiomycota	0.104628751262889	Soil	3	PRE	BTx642
458	Basidiomycota	0.30652640116994	Leaf	4	PRE	BTx642
459	Basidiomycota	0.0380410447751641	Rhizosphere	4	PRE	BTx642
460	Basidiomycota	0.0117787189205138	Root	4	PRE	BTx642
461	Basidiomycota	0.143476012085506	Soil	4	PRE	BTx642
462	Basidiomycota	0.150757644383741	Leaf	5	PRE	BTx642
463	Basidiomycota	0.0185762538080791	Rhizosphere	5	PRE	BTx642
464	Basidiomycota	0.00439980604064687	Root	5	PRE	BTx642
465	Basidiomycota	0.0987932497743215	Soil	5	PRE	BTx642
466	Basidiomycota	0.164067282965909	Leaf	6	PRE	BTx642
467	Basidiomycota	0.0190486535964949	Rhizosphere	6	PRE	BTx642
468	Basidiomycota	0.00714116327142899	Root	6	PRE	BTx642
469	Basidiomycota	0.0404374642888699	Soil	6	PRE	BTx642
470	Basidiomycota	0.0864642429074151	Leaf	7	PRE	BTx642
471	Basidiomycota	0.0310483144345633	Rhizosphere	7	PRE	BTx642
472	Basidiomycota	0.00527405904562188	Root	7	PRE	BTx642
473	Basidiomycota	0.0693568630510182	Soil	7	PRE	BTx642
474	Basidiomycota	0.152879229707194	Leaf	8	PRE	BTx642
475	Basidiomycota	0.0319372762241127	Rhizosphere	8	PRE	BTx642
476	Basidiomycota	0.0116297327089966	Root	8	PRE	BTx642
477	Basidiomycota	0.0892696559200575	Soil	8	PRE	BTx642
478	Basidiomycota	0.593686714633459	Leaf	9	PRE	BTx642
479	Basidiomycota	0.0316661111416431	Rhizosphere	9	PRE	BTx642
480	Basidiomycota	0.00347294251131871	Root	9	PRE	BTx642
481	Basidiomycota	0.141991932316666	Soil	9	PRE	BTx642
482	Basidiomycota	0.586396567645526	Leaf	10	PRE	BTx642
483	Basidiomycota	0.0664638641299487	Rhizosphere	10	PRE	BTx642
484	Basidiomycota	0.00557971887777691	Root	10	PRE	BTx642
485	Basidiomycota	0.0842134242591026	Soil	10	PRE	BTx642
486	Basidiomycota	0.246813397746468	Leaf	11	PRE	BTx642
487	Basidiomycota	0.0145451609913821	Rhizosphere	11	PRE	BTx642
488	Basidiomycota	0.00515743905473653	Root	11	PRE	BTx642
489	Basidiomycota	0.0292489507803939	Soil	11	PRE	BTx642
490	Basidiomycota	0.32722252604381	Leaf	12	PRE	BTx642
491	Basidiomycota	0.05221417960674	Rhizosphere	12	PRE	BTx642
492	Basidiomycota	0.0115847727886422	Root	12	PRE	BTx642
493	Basidiomycota	0.0592500370774899	Soil	12	PRE	BTx642
494	Basidiomycota	0.350449950376627	Leaf	13	PRE	BTx642
495	Basidiomycota	0.046401940595854	Rhizosphere	13	PRE	BTx642
496	Basidiomycota	0.0133822875557089	Root	13	PRE	BTx642
497	Basidiomycota	0.0587598613300683	Soil	13	PRE	BTx642
498	Basidiomycota	0.372084317150386	Leaf	14	PRE	BTx642
499	Basidiomycota	0.0619661697334717	Rhizosphere	14	PRE	BTx642
500	Basidiomycota	0.0376097421473494	Root	14	PRE	BTx642
501	Basidiomycota	0.0687487401654392	Soil	14	PRE	BTx642
502	Basidiomycota	0.349955392928897	Leaf	15	PRE	BTx642
503	Basidiomycota	0.0533601162299822	Rhizosphere	15	PRE	BTx642
504	Basidiomycota	0.0220990492407558	Root	15	PRE	BTx642
505	Basidiomycota	0.138027156855675	Soil	15	PRE	BTx642
506	Basidiomycota	0.335056079680297	Leaf	16	PRE	BTx642
507	Basidiomycota	0.0483802373769543	Rhizosphere	16	PRE	BTx642
508	Basidiomycota	0.0369401576669188	Root	16	PRE	BTx642
509	Basidiomycota	0.0395362588891051	Soil	16	PRE	BTx642
510	Basidiomycota	0.266025160965567	Leaf	17	PRE	BTx642
511	Basidiomycota	0.0461596990427904	Rhizosphere	17	PRE	BTx642
512	Basidiomycota	0.0658685724819304	Root	17	PRE	BTx642
513	Basidiomycota	0.11105293173858	Soil	17	PRE	BTx642
514	Basidiomycota	0.100822266138384	Soil	0	CON	RTx430
515	Basidiomycota	0.0273505573156599	Leaf	1	CON	RTx430
516	Basidiomycota	0.0460081520748496	Rhizosphere	1	CON	RTx430
517	Basidiomycota	0.0326518453573942	Root	1	CON	RTx430
518	Basidiomycota	0.0909760433266869	Soil	1	CON	RTx430
519	Basidiomycota	0.0873174447341356	Leaf	2	CON	RTx430
520	Basidiomycota	0.10146487298511	Rhizosphere	2	CON	RTx430
521	Basidiomycota	0.0762480848604261	Root	2	CON	RTx430
522	Basidiomycota	0.0847301299774466	Soil	2	CON	RTx430
523	Basidiomycota	0.108008381533158	Leaf	3	CON	RTx430
524	Basidiomycota	0.0710567170143416	Rhizosphere	3	CON	RTx430
525	Basidiomycota	0.0169837528799585	Root	3	CON	RTx430
526	Basidiomycota	0.0962752676014597	Soil	3	CON	RTx430
527	Basidiomycota	0.253971442993395	Leaf	4	CON	RTx430
528	Basidiomycota	0.0510388858872957	Rhizosphere	4	CON	RTx430
529	Basidiomycota	0.0205671953068128	Root	4	CON	RTx430
530	Basidiomycota	0.107323197936808	Soil	4	CON	RTx430
531	Basidiomycota	0.410282695281545	Leaf	5	CON	RTx430
532	Basidiomycota	0.0397390435337049	Rhizosphere	5	CON	RTx430
533	Basidiomycota	0.0241918968160366	Root	5	CON	RTx430
534	Basidiomycota	0.111327542720951	Soil	5	CON	RTx430
535	Basidiomycota	0.429514422586388	Leaf	6	CON	RTx430
536	Basidiomycota	0.0447801852116806	Rhizosphere	6	CON	RTx430
537	Basidiomycota	0.014990846007813	Root	6	CON	RTx430
538	Basidiomycota	0.0797301057804368	Soil	6	CON	RTx430
539	Basidiomycota	0.681745943762509	Leaf	7	CON	RTx430
540	Basidiomycota	0.0393130441082728	Rhizosphere	7	CON	RTx430
541	Basidiomycota	0.0206043395491816	Root	7	CON	RTx430
542	Basidiomycota	0.0880362178663842	Soil	7	CON	RTx430
543	Basidiomycota	0.410915624606312	Leaf	8	CON	RTx430
544	Basidiomycota	0.0605037732878233	Rhizosphere	8	CON	RTx430
545	Basidiomycota	0.0638872820173989	Root	8	CON	RTx430
546	Basidiomycota	0.144029710982585	Soil	8	CON	RTx430
547	Basidiomycota	0.349774136720951	Leaf	9	CON	RTx430
548	Basidiomycota	0.0862544179419334	Rhizosphere	9	CON	RTx430
549	Basidiomycota	0.0459130381711401	Root	9	CON	RTx430
550	Basidiomycota	0.102844094798349	Soil	9	CON	RTx430
551	Basidiomycota	0.327052605479084	Leaf	10	CON	RTx430
552	Basidiomycota	0.0339975346735694	Rhizosphere	10	CON	RTx430
553	Basidiomycota	0.043516339257425	Root	10	CON	RTx430
554	Basidiomycota	0.213289205328197	Soil	10	CON	RTx430
555	Basidiomycota	0.400025293289169	Leaf	11	CON	RTx430
556	Basidiomycota	0.0783468853103939	Rhizosphere	11	CON	RTx430
557	Basidiomycota	0.0784105144415342	Root	11	CON	RTx430
558	Basidiomycota	0.108718775083497	Soil	11	CON	RTx430
559	Basidiomycota	0.399391924501592	Leaf	12	CON	RTx430
560	Basidiomycota	0.0657205770340528	Rhizosphere	12	CON	RTx430
561	Basidiomycota	0.0976139933017804	Root	12	CON	RTx430
562	Basidiomycota	0.0715341152568144	Soil	12	CON	RTx430
563	Basidiomycota	0.352497104328444	Leaf	13	CON	RTx430
564	Basidiomycota	0.0951258977229247	Rhizosphere	13	CON	RTx430
565	Basidiomycota	0.0987326805742051	Root	13	CON	RTx430
566	Basidiomycota	0.0656342800365511	Soil	13	CON	RTx430
567	Basidiomycota	0.30110490532877	Leaf	14	CON	RTx430
568	Basidiomycota	0.0693153935584065	Rhizosphere	14	CON	RTx430
569	Basidiomycota	0.150069728705198	Root	14	CON	RTx430
570	Basidiomycota	0.097059656583463	Soil	14	CON	RTx430
571	Basidiomycota	0.276293900660309	Leaf	15	CON	RTx430
572	Basidiomycota	0.151135746580344	Rhizosphere	15	CON	RTx430
573	Basidiomycota	0.211520302235548	Root	15	CON	RTx430
574	Basidiomycota	0.160791452808153	Soil	15	CON	RTx430
575	Basidiomycota	0.252712595184385	Leaf	16	CON	RTx430
576	Basidiomycota	0.146204802134309	Rhizosphere	16	CON	RTx430
577	Basidiomycota	0.194078789685593	Root	16	CON	RTx430
578	Basidiomycota	0.111034393662209	Soil	16	CON	RTx430
579	Basidiomycota	0.207308773455955	Leaf	17	CON	RTx430
580	Basidiomycota	0.0640132285609949	Rhizosphere	17	CON	RTx430
581	Basidiomycota	0.185685479000105	Root	17	CON	RTx430
582	Basidiomycota	0.112985443334723	Soil	17	CON	RTx430
583	Basidiomycota	0.102569338412372	Soil	0	POST	RTx430
584	Basidiomycota	0.61260179990717	Leaf	8	POST	RTx430
585	Basidiomycota	0.0318491660436036	Rhizosphere	8	POST	RTx430
586	Basidiomycota	0.0199529519826989	Root	8	POST	RTx430
587	Basidiomycota	0.113625224633848	Soil	8	POST	RTx430
588	Basidiomycota	0.26385595825815	Leaf	9	POST	RTx430
589	Basidiomycota	0.0794684564619667	Rhizosphere	9	POST	RTx430
590	Basidiomycota	0.0267294249920904	Root	9	POST	RTx430
591	Basidiomycota	0.100022262999919	Soil	9	POST	RTx430
592	Basidiomycota	0.315445717065174	Leaf	10	POST	RTx430
593	Basidiomycota	0.028397553647158	Rhizosphere	10	POST	RTx430
594	Basidiomycota	0.00951798611160526	Root	10	POST	RTx430
595	Basidiomycota	0.0966377494309258	Soil	10	POST	RTx430
596	Basidiomycota	0.207584501405077	Leaf	11	POST	RTx430
597	Basidiomycota	0.0391744129467208	Rhizosphere	11	POST	RTx430
598	Basidiomycota	0.0335671319412287	Root	11	POST	RTx430
599	Basidiomycota	0.125022217645626	Soil	11	POST	RTx430
600	Basidiomycota	0.229171371475059	Leaf	12	POST	RTx430
601	Basidiomycota	0.0284095823874008	Rhizosphere	12	POST	RTx430
602	Basidiomycota	0.017082948149154	Root	12	POST	RTx430
603	Basidiomycota	0.0902652939525653	Soil	12	POST	RTx430
604	Basidiomycota	0.20179809145978	Leaf	13	POST	RTx430
605	Basidiomycota	0.0425568356683756	Rhizosphere	13	POST	RTx430
606	Basidiomycota	0.0209082253479423	Root	13	POST	RTx430
607	Basidiomycota	0.0929698717883837	Soil	13	POST	RTx430
608	Basidiomycota	0.189699259546254	Leaf	14	POST	RTx430
609	Basidiomycota	0.0368483362138391	Rhizosphere	14	POST	RTx430
610	Basidiomycota	0.0180911023622836	Root	14	POST	RTx430
611	Basidiomycota	0.107778125464843	Soil	14	POST	RTx430
612	Basidiomycota	0.1596522702128	Leaf	15	POST	RTx430
613	Basidiomycota	0.0630384348886229	Rhizosphere	15	POST	RTx430
614	Basidiomycota	0.0162933838453702	Root	15	POST	RTx430
615	Basidiomycota	0.121177917723382	Soil	15	POST	RTx430
616	Basidiomycota	0.0918887774413812	Leaf	16	POST	RTx430
617	Basidiomycota	0.054195588528767	Rhizosphere	16	POST	RTx430
618	Basidiomycota	0.00787891007365175	Root	16	POST	RTx430
619	Basidiomycota	0.0740052943402905	Soil	16	POST	RTx430
620	Basidiomycota	0.0811845981890365	Leaf	17	POST	RTx430
621	Basidiomycota	0.0245464392033891	Rhizosphere	17	POST	RTx430
622	Basidiomycota	0.0184477222299225	Root	17	POST	RTx430
623	Basidiomycota	0.0390103820833895	Soil	17	POST	RTx430
624	Basidiomycota	0.0827099087995072	Soil	0	PRE	RTx430
625	Basidiomycota	0.0489834115993411	Leaf	3	PRE	RTx430
626	Basidiomycota	0.0836265867435388	Rhizosphere	3	PRE	RTx430
627	Basidiomycota	0.0226925113586238	Root	3	PRE	RTx430
628	Basidiomycota	0.0768259264553116	Soil	3	PRE	RTx430
629	Basidiomycota	0.0587649582938821	Leaf	4	PRE	RTx430
630	Basidiomycota	0.0176766583102491	Rhizosphere	4	PRE	RTx430
631	Basidiomycota	0.00532064477153638	Root	4	PRE	RTx430
632	Basidiomycota	0.0833203650650462	Soil	4	PRE	RTx430
633	Basidiomycota	0.0506599791775353	Leaf	5	PRE	RTx430
634	Basidiomycota	0.0918883316399686	Rhizosphere	5	PRE	RTx430
635	Basidiomycota	0.00413237145766028	Root	5	PRE	RTx430
636	Basidiomycota	0.0695630935833568	Soil	5	PRE	RTx430
637	Basidiomycota	0.124675391558413	Leaf	6	PRE	RTx430
638	Basidiomycota	0.0109932173777717	Rhizosphere	6	PRE	RTx430
639	Basidiomycota	0.00851671586370829	Root	6	PRE	RTx430
640	Basidiomycota	0.0454480873166442	Soil	6	PRE	RTx430
641	Basidiomycota	0.0945273201105299	Leaf	7	PRE	RTx430
642	Basidiomycota	0.0175693910711537	Rhizosphere	7	PRE	RTx430
643	Basidiomycota	0.00453692252029924	Root	7	PRE	RTx430
644	Basidiomycota	0.0630643822434384	Soil	7	PRE	RTx430
645	Basidiomycota	0.189115111844897	Leaf	8	PRE	RTx430
646	Basidiomycota	0.0247681337655261	Rhizosphere	8	PRE	RTx430
647	Basidiomycota	0.00609377184123715	Root	8	PRE	RTx430
648	Basidiomycota	0.0914300403091109	Soil	8	PRE	RTx430
649	Basidiomycota	0.60024381626002	Leaf	9	PRE	RTx430
650	Basidiomycota	0.0693994724953436	Rhizosphere	9	PRE	RTx430
651	Basidiomycota	0.0213740610568943	Root	9	PRE	RTx430
652	Basidiomycota	0.041470750019374	Soil	9	PRE	RTx430
653	Basidiomycota	0.51738101291222	Leaf	10	PRE	RTx430
654	Basidiomycota	0.0401588655270082	Rhizosphere	10	PRE	RTx430
655	Basidiomycota	0.00393919180117169	Root	10	PRE	RTx430
656	Basidiomycota	0.121239475834535	Soil	10	PRE	RTx430
657	Basidiomycota	0.300485443484687	Leaf	11	PRE	RTx430
658	Basidiomycota	0.0250343487356743	Rhizosphere	11	PRE	RTx430
659	Basidiomycota	0.00371681401100678	Root	11	PRE	RTx430
660	Basidiomycota	0.234573728242288	Soil	11	PRE	RTx430
661	Basidiomycota	0.344297507688172	Leaf	12	PRE	RTx430
662	Basidiomycota	0.0240824209538878	Rhizosphere	12	PRE	RTx430
663	Basidiomycota	0.00872071639505113	Root	12	PRE	RTx430
664	Basidiomycota	0.0635421948021757	Soil	12	PRE	RTx430
665	Basidiomycota	0.297622441025414	Leaf	13	PRE	RTx430
666	Basidiomycota	0.051946885800411	Rhizosphere	13	PRE	RTx430
667	Basidiomycota	0.0228505902270166	Root	13	PRE	RTx430
668	Basidiomycota	0.0755704133011486	Soil	13	PRE	RTx430
669	Basidiomycota	0.295877041388344	Leaf	14	PRE	RTx430
670	Basidiomycota	0.0491178074811849	Rhizosphere	14	PRE	RTx430
671	Basidiomycota	0.0107555256262785	Root	14	PRE	RTx430
672	Basidiomycota	0.0928792494927715	Soil	14	PRE	RTx430
673	Basidiomycota	0.298912944430487	Leaf	15	PRE	RTx430
674	Basidiomycota	0.0584631816967263	Rhizosphere	15	PRE	RTx430
675	Basidiomycota	0.0325992764649055	Root	15	PRE	RTx430
676	Basidiomycota	0.139077064112702	Soil	15	PRE	RTx430
677	Basidiomycota	0.289712122483351	Leaf	16	PRE	RTx430
678	Basidiomycota	0.0541059077806888	Rhizosphere	16	PRE	RTx430
679	Basidiomycota	0.0456566628420064	Root	16	PRE	RTx430
680	Basidiomycota	0.0837186314710974	Soil	16	PRE	RTx430
681	Basidiomycota	0.145582117849451	Leaf	17	PRE	RTx430
682	Basidiomycota	0.0721698095499157	Rhizosphere	17	PRE	RTx430
683	Basidiomycota	0.0885272381846552	Root	17	PRE	RTx430
684	Basidiomycota	0.0596227394490336	Soil	17	PRE	RTx430
685	Chytridiomycota	0.0251034149604488	Soil	0	CON	BTx642
686	Chytridiomycota	0.00114315017283624	Leaf	1	CON	BTx642
687	Chytridiomycota	0.0092691547015621	Rhizosphere	1	CON	BTx642
688	Chytridiomycota	0.00049681454205389	Root	1	CON	BTx642
689	Chytridiomycota	0.0231396312646243	Soil	1	CON	BTx642
690	Chytridiomycota	0.00202868135711787	Leaf	2	CON	BTx642
691	Chytridiomycota	0.00853113050485341	Rhizosphere	2	CON	BTx642
692	Chytridiomycota	0.00340820338708167	Root	2	CON	BTx642
693	Chytridiomycota	0.0110273833410707	Soil	2	CON	BTx642
694	Chytridiomycota	0.00021912525199404	Leaf	3	CON	BTx642
695	Chytridiomycota	0.00606325971018196	Rhizosphere	3	CON	BTx642
696	Chytridiomycota	0.000545218515543546	Root	3	CON	BTx642
697	Chytridiomycota	0.0113930914256085	Soil	3	CON	BTx642
698	Chytridiomycota	0.00147134081372877	Leaf	4	CON	BTx642
699	Chytridiomycota	0.00717612219799184	Rhizosphere	4	CON	BTx642
700	Chytridiomycota	0.00133064109344973	Root	4	CON	BTx642
701	Chytridiomycota	0.0168397102947421	Soil	4	CON	BTx642
702	Chytridiomycota	0.00513227738309629	Leaf	5	CON	BTx642
703	Chytridiomycota	0.0144041125674646	Rhizosphere	5	CON	BTx642
704	Chytridiomycota	0.000225131746394087	Root	5	CON	BTx642
705	Chytridiomycota	0.0146476891042376	Soil	5	CON	BTx642
706	Chytridiomycota	0.00683526514356026	Leaf	6	CON	BTx642
707	Chytridiomycota	0.00584053984741225	Rhizosphere	6	CON	BTx642
708	Chytridiomycota	7.15346969833773e-05	Root	6	CON	BTx642
709	Chytridiomycota	0.0132016225136118	Soil	6	CON	BTx642
710	Chytridiomycota	0.00229592243770331	Leaf	7	CON	BTx642
711	Chytridiomycota	0.00775532710994918	Rhizosphere	7	CON	BTx642
712	Chytridiomycota	0.000245402609203975	Root	7	CON	BTx642
713	Chytridiomycota	0.0123284459253002	Soil	7	CON	BTx642
714	Chytridiomycota	0	Leaf	8	CON	BTx642
715	Chytridiomycota	0.00435956280443492	Rhizosphere	8	CON	BTx642
716	Chytridiomycota	9.49538558825863e-05	Root	8	CON	BTx642
717	Chytridiomycota	0.0163366808248637	Soil	8	CON	BTx642
718	Chytridiomycota	0	Leaf	9	CON	BTx642
719	Chytridiomycota	0.00660835618609942	Rhizosphere	9	CON	BTx642
720	Chytridiomycota	0.000392947185873678	Root	9	CON	BTx642
721	Chytridiomycota	0.0126806140168896	Soil	9	CON	BTx642
722	Chytridiomycota	6.68404518414544e-05	Leaf	10	CON	BTx642
723	Chytridiomycota	0.00492577122894529	Rhizosphere	10	CON	BTx642
724	Chytridiomycota	0.000120707579391232	Root	10	CON	BTx642
725	Chytridiomycota	0.0156237001171537	Soil	10	CON	BTx642
726	Chytridiomycota	8.8412699462414e-05	Leaf	11	CON	BTx642
727	Chytridiomycota	0.00346177221016347	Rhizosphere	11	CON	BTx642
728	Chytridiomycota	8.28315611658365e-05	Root	11	CON	BTx642
729	Chytridiomycota	0.00754084677755968	Soil	11	CON	BTx642
730	Chytridiomycota	1.07170798100933e-05	Leaf	12	CON	BTx642
731	Chytridiomycota	0.00198752394954484	Rhizosphere	12	CON	BTx642
732	Chytridiomycota	0.00031759244890949	Root	12	CON	BTx642
733	Chytridiomycota	0.00848603924823943	Soil	12	CON	BTx642
734	Chytridiomycota	1.58438273265126e-05	Leaf	13	CON	BTx642
735	Chytridiomycota	0.00131652000881634	Rhizosphere	13	CON	BTx642
736	Chytridiomycota	0.000122338240788522	Root	13	CON	BTx642
737	Chytridiomycota	0.00762086448637443	Soil	13	CON	BTx642
738	Chytridiomycota	2.72788030061241e-05	Leaf	14	CON	BTx642
739	Chytridiomycota	0.000781160997988226	Rhizosphere	14	CON	BTx642
740	Chytridiomycota	2.16197518052493e-05	Root	14	CON	BTx642
741	Chytridiomycota	0.00442822324998638	Soil	14	CON	BTx642
742	Chytridiomycota	1.33077823911423e-05	Leaf	15	CON	BTx642
743	Chytridiomycota	0.000756094335284838	Rhizosphere	15	CON	BTx642
744	Chytridiomycota	4.23468248477816e-05	Root	15	CON	BTx642
745	Chytridiomycota	0.0143899843075389	Soil	15	CON	BTx642
746	Chytridiomycota	3.53007624964699e-05	Leaf	16	CON	BTx642
747	Chytridiomycota	0.0013548478816765	Rhizosphere	16	CON	BTx642
748	Chytridiomycota	4.49933524135935e-05	Root	16	CON	BTx642
749	Chytridiomycota	0.0110526956536102	Soil	16	CON	BTx642
750	Chytridiomycota	3.44919168192934e-06	Leaf	17	CON	BTx642
751	Chytridiomycota	0.000623196220027566	Rhizosphere	17	CON	BTx642
752	Chytridiomycota	8.0426906017139e-06	Root	17	CON	BTx642
753	Chytridiomycota	0.00787900104698619	Soil	17	CON	BTx642
754	Chytridiomycota	0.0151827120773756	Soil	0	POST	BTx642
755	Chytridiomycota	0	Leaf	8	POST	BTx642
756	Chytridiomycota	0.00342616411147304	Rhizosphere	8	POST	BTx642
757	Chytridiomycota	0.000222746805631737	Root	8	POST	BTx642
758	Chytridiomycota	0.0151088073137862	Soil	8	POST	BTx642
759	Chytridiomycota	0	Leaf	9	POST	BTx642
760	Chytridiomycota	0.00315992668226616	Rhizosphere	9	POST	BTx642
761	Chytridiomycota	3.56784227623534e-05	Root	9	POST	BTx642
762	Chytridiomycota	0.0170185293525866	Soil	9	POST	BTx642
763	Chytridiomycota	9.80363322647373e-06	Leaf	10	POST	BTx642
764	Chytridiomycota	0.00255513445554132	Rhizosphere	10	POST	BTx642
765	Chytridiomycota	0.000318870132462749	Root	10	POST	BTx642
766	Chytridiomycota	0.0176809487479887	Soil	10	POST	BTx642
767	Chytridiomycota	2.7766208524226e-05	Leaf	11	POST	BTx642
768	Chytridiomycota	0.00258355102090317	Rhizosphere	11	POST	BTx642
769	Chytridiomycota	9.19262436816062e-05	Root	11	POST	BTx642
770	Chytridiomycota	0.0139766874459816	Soil	11	POST	BTx642
771	Chytridiomycota	0	Leaf	12	POST	BTx642
772	Chytridiomycota	0.00234802011365017	Rhizosphere	12	POST	BTx642
773	Chytridiomycota	6.37327443514608e-05	Root	12	POST	BTx642
774	Chytridiomycota	0.00953919347762491	Soil	12	POST	BTx642
775	Chytridiomycota	0.000123461178322134	Leaf	13	POST	BTx642
776	Chytridiomycota	0.00424532114468992	Rhizosphere	13	POST	BTx642
777	Chytridiomycota	1.87024257046139e-05	Root	13	POST	BTx642
778	Chytridiomycota	0.0188510140096481	Soil	13	POST	BTx642
779	Chytridiomycota	1.21630868441023e-05	Leaf	14	POST	BTx642
780	Chytridiomycota	0.00113856608274019	Rhizosphere	14	POST	BTx642
781	Chytridiomycota	0.000137015209650901	Root	14	POST	BTx642
782	Chytridiomycota	0.0113715628864522	Soil	14	POST	BTx642
783	Chytridiomycota	4.46199736930935e-05	Leaf	15	POST	BTx642
784	Chytridiomycota	0.00254813134770154	Rhizosphere	15	POST	BTx642
785	Chytridiomycota	4.01735969455131e-05	Root	15	POST	BTx642
786	Chytridiomycota	0.0246448043666484	Soil	15	POST	BTx642
787	Chytridiomycota	1.25047674425875e-05	Leaf	16	POST	BTx642
788	Chytridiomycota	0.0388708143136155	Rhizosphere	16	POST	BTx642
789	Chytridiomycota	3.88590969145877e-05	Root	16	POST	BTx642
790	Chytridiomycota	0.0140655132293208	Soil	16	POST	BTx642
791	Chytridiomycota	6.08233659042458e-06	Leaf	17	POST	BTx642
792	Chytridiomycota	0.00130174328972125	Rhizosphere	17	POST	BTx642
793	Chytridiomycota	3.82262996941896e-05	Root	17	POST	BTx642
794	Chytridiomycota	0.00945895043828216	Soil	17	POST	BTx642
795	Chytridiomycota	0.0271798766228098	Soil	0	PRE	BTx642
796	Chytridiomycota	0.00124688279301746	Leaf	3	PRE	BTx642
797	Chytridiomycota	0.00631827080300202	Rhizosphere	3	PRE	BTx642
798	Chytridiomycota	0.00133257094434009	Root	3	PRE	BTx642
799	Chytridiomycota	0.0167546681248961	Soil	3	PRE	BTx642
800	Chytridiomycota	0.00230107711659071	Leaf	4	PRE	BTx642
801	Chytridiomycota	0.00369227651996599	Rhizosphere	4	PRE	BTx642
802	Chytridiomycota	0.000790612597290993	Root	4	PRE	BTx642
803	Chytridiomycota	0.00974879050399195	Soil	4	PRE	BTx642
804	Chytridiomycota	0.00183602405824628	Leaf	5	PRE	BTx642
805	Chytridiomycota	0.0026687338198152	Rhizosphere	5	PRE	BTx642
806	Chytridiomycota	0.000163194210290803	Root	5	PRE	BTx642
807	Chytridiomycota	0.0140560982700356	Soil	5	PRE	BTx642
808	Chytridiomycota	0.00334760993036417	Leaf	6	PRE	BTx642
809	Chytridiomycota	0.00244927377254399	Rhizosphere	6	PRE	BTx642
810	Chytridiomycota	0.000233718721131385	Root	6	PRE	BTx642
811	Chytridiomycota	0.0103532457695544	Soil	6	PRE	BTx642
812	Chytridiomycota	0	Leaf	7	PRE	BTx642
813	Chytridiomycota	0.00226082281136395	Rhizosphere	7	PRE	BTx642
814	Chytridiomycota	0.000164394043986578	Root	7	PRE	BTx642
815	Chytridiomycota	0.0110929765189051	Soil	7	PRE	BTx642
816	Chytridiomycota	0.000173412736292513	Leaf	8	PRE	BTx642
817	Chytridiomycota	0.00146155582457038	Rhizosphere	8	PRE	BTx642
818	Chytridiomycota	0.000405347979969415	Root	8	PRE	BTx642
819	Chytridiomycota	0.0189274490001947	Soil	8	PRE	BTx642
820	Chytridiomycota	0	Leaf	9	PRE	BTx642
821	Chytridiomycota	0.00827528681355224	Rhizosphere	9	PRE	BTx642
822	Chytridiomycota	0.000907473056371512	Root	9	PRE	BTx642
823	Chytridiomycota	0.00886757212178232	Soil	9	PRE	BTx642
824	Chytridiomycota	0	Leaf	10	PRE	BTx642
825	Chytridiomycota	0.00882985305487849	Rhizosphere	10	PRE	BTx642
826	Chytridiomycota	0.000263642964296082	Root	10	PRE	BTx642
827	Chytridiomycota	0.038812096235799	Soil	10	PRE	BTx642
828	Chytridiomycota	0	Leaf	11	PRE	BTx642
829	Chytridiomycota	0.00267414585955725	Rhizosphere	11	PRE	BTx642
830	Chytridiomycota	5.55554730928693e-05	Root	11	PRE	BTx642
831	Chytridiomycota	0.0106047746817901	Soil	11	PRE	BTx642
832	Chytridiomycota	9.47462731624479e-05	Leaf	12	PRE	BTx642
833	Chytridiomycota	0.00298142624314837	Rhizosphere	12	PRE	BTx642
834	Chytridiomycota	6.99113975392656e-05	Root	12	PRE	BTx642
835	Chytridiomycota	0.0157306847692338	Soil	12	PRE	BTx642
836	Chytridiomycota	7.43334151000899e-06	Leaf	13	PRE	BTx642
837	Chytridiomycota	0.00251609138618828	Rhizosphere	13	PRE	BTx642
838	Chytridiomycota	0.000144401248304463	Root	13	PRE	BTx642
839	Chytridiomycota	0.0118143471121109	Soil	13	PRE	BTx642
840	Chytridiomycota	2.86918168432525e-05	Leaf	14	PRE	BTx642
841	Chytridiomycota	0.00170410067481282	Rhizosphere	14	PRE	BTx642
842	Chytridiomycota	0.000247312238044522	Root	14	PRE	BTx642
843	Chytridiomycota	0.0798477721380789	Soil	14	PRE	BTx642
844	Chytridiomycota	6.55393891728929e-05	Leaf	15	PRE	BTx642
845	Chytridiomycota	0.00170581323862365	Rhizosphere	15	PRE	BTx642
846	Chytridiomycota	6.31267294569061e-05	Root	15	PRE	BTx642
847	Chytridiomycota	0.0143330510705798	Soil	15	PRE	BTx642
848	Chytridiomycota	0	Leaf	16	PRE	BTx642
849	Chytridiomycota	0.00171876354418211	Rhizosphere	16	PRE	BTx642
850	Chytridiomycota	4.45751983596327e-05	Root	16	PRE	BTx642
851	Chytridiomycota	0.00742158920351788	Soil	16	PRE	BTx642
852	Chytridiomycota	0	Leaf	17	PRE	BTx642
853	Chytridiomycota	0.00114049587916309	Rhizosphere	17	PRE	BTx642
854	Chytridiomycota	3.19942642556025e-05	Root	17	PRE	BTx642
855	Chytridiomycota	0.0121037293378621	Soil	17	PRE	BTx642
856	Chytridiomycota	0.0181107332832154	Soil	0	CON	RTx430
857	Chytridiomycota	0.00287895654274965	Leaf	1	CON	RTx430
858	Chytridiomycota	0.00399203921500362	Rhizosphere	1	CON	RTx430
859	Chytridiomycota	0.000402164950147247	Root	1	CON	RTx430
860	Chytridiomycota	0.0263050299456973	Soil	1	CON	RTx430
861	Chytridiomycota	0.000848016301090735	Leaf	2	CON	RTx430
862	Chytridiomycota	0.007696709030211	Rhizosphere	2	CON	RTx430
863	Chytridiomycota	0.00360560125113788	Root	2	CON	RTx430
864	Chytridiomycota	0.0103846250054351	Soil	2	CON	RTx430
865	Chytridiomycota	0.000968288549987896	Leaf	3	CON	RTx430
866	Chytridiomycota	0.00751305813199475	Rhizosphere	3	CON	RTx430
867	Chytridiomycota	0.00146236594237696	Root	3	CON	RTx430
868	Chytridiomycota	0.0150122030587462	Soil	3	CON	RTx430
869	Chytridiomycota	0.0031423556618021	Leaf	4	CON	RTx430
870	Chytridiomycota	0.00485197433176062	Rhizosphere	4	CON	RTx430
871	Chytridiomycota	0.000409012615052973	Root	4	CON	RTx430
872	Chytridiomycota	0.0245663930227525	Soil	4	CON	RTx430
873	Chytridiomycota	0.00259792166266986	Leaf	5	CON	RTx430
874	Chytridiomycota	0.0100439563799202	Rhizosphere	5	CON	RTx430
875	Chytridiomycota	0.000365035750890002	Root	5	CON	RTx430
876	Chytridiomycota	0.0179585601117927	Soil	5	CON	RTx430
877	Chytridiomycota	0.000238151940938319	Leaf	6	CON	RTx430
878	Chytridiomycota	0.00890667063652324	Rhizosphere	6	CON	RTx430
879	Chytridiomycota	0.000118893163233466	Root	6	CON	RTx430
880	Chytridiomycota	0.0249757519845429	Soil	6	CON	RTx430
881	Chytridiomycota	0	Leaf	7	CON	RTx430
882	Chytridiomycota	0.00577230197444649	Rhizosphere	7	CON	RTx430
883	Chytridiomycota	4.61226005997599e-05	Root	7	CON	RTx430
884	Chytridiomycota	0.0139385779336396	Soil	7	CON	RTx430
885	Chytridiomycota	0	Leaf	8	CON	RTx430
886	Chytridiomycota	0.00710381326875689	Rhizosphere	8	CON	RTx430
887	Chytridiomycota	0.000149144541851672	Root	8	CON	RTx430
888	Chytridiomycota	0.0111552125679359	Soil	8	CON	RTx430
889	Chytridiomycota	0	Leaf	9	CON	RTx430
890	Chytridiomycota	0.00477212749060949	Rhizosphere	9	CON	RTx430
891	Chytridiomycota	9.11838370488906e-05	Root	9	CON	RTx430
892	Chytridiomycota	0.0113984531251316	Soil	9	CON	RTx430
893	Chytridiomycota	8.9037997855965e-06	Leaf	10	CON	RTx430
894	Chytridiomycota	0.00338814676902722	Rhizosphere	10	CON	RTx430
895	Chytridiomycota	7.13905463081388e-05	Root	10	CON	RTx430
896	Chytridiomycota	0.016950041936368	Soil	10	CON	RTx430
897	Chytridiomycota	0.000148534810193732	Leaf	11	CON	RTx430
898	Chytridiomycota	0.00115587705703003	Rhizosphere	11	CON	RTx430
899	Chytridiomycota	7.03828828828829e-05	Root	11	CON	RTx430
900	Chytridiomycota	0.00913387691193244	Soil	11	CON	RTx430
901	Chytridiomycota	0	Leaf	12	CON	RTx430
902	Chytridiomycota	0.00141693945088398	Rhizosphere	12	CON	RTx430
903	Chytridiomycota	0.000119457845164255	Root	12	CON	RTx430
904	Chytridiomycota	0.00857319688965809	Soil	12	CON	RTx430
905	Chytridiomycota	2.20911012703855e-05	Leaf	13	CON	RTx430
906	Chytridiomycota	0.00121646528774232	Rhizosphere	13	CON	RTx430
907	Chytridiomycota	3.46734626653491e-05	Root	13	CON	RTx430
908	Chytridiomycota	0.00333721979065096	Soil	13	CON	RTx430
909	Chytridiomycota	1.3617998474785e-05	Leaf	14	CON	RTx430
910	Chytridiomycota	0.000670539784992736	Rhizosphere	14	CON	RTx430
911	Chytridiomycota	3.86922035209905e-05	Root	14	CON	RTx430
912	Chytridiomycota	0.00554674953891258	Soil	14	CON	RTx430
913	Chytridiomycota	7.56118318511548e-05	Leaf	15	CON	RTx430
914	Chytridiomycota	0.00112297638131847	Rhizosphere	15	CON	RTx430
915	Chytridiomycota	9.82125319190729e-05	Root	15	CON	RTx430
916	Chytridiomycota	0.0149739192874043	Soil	15	CON	RTx430
917	Chytridiomycota	2.0361622414074e-05	Leaf	16	CON	RTx430
918	Chytridiomycota	0.00234024780926564	Rhizosphere	16	CON	RTx430
919	Chytridiomycota	2.07671380807011e-05	Root	16	CON	RTx430
920	Chytridiomycota	0.0137004504705095	Soil	16	CON	RTx430
921	Chytridiomycota	0	Leaf	17	CON	RTx430
922	Chytridiomycota	0.000490415168006958	Rhizosphere	17	CON	RTx430
923	Chytridiomycota	9.44608176528376e-06	Root	17	CON	RTx430
924	Chytridiomycota	0.0118304408782405	Soil	17	CON	RTx430
925	Chytridiomycota	0.0125541178957825	Soil	0	POST	RTx430
926	Chytridiomycota	0	Leaf	8	POST	RTx430
927	Chytridiomycota	0.00337115602833361	Rhizosphere	8	POST	RTx430
928	Chytridiomycota	0.000134761374527472	Root	8	POST	RTx430
929	Chytridiomycota	0.0147622508267588	Soil	8	POST	RTx430
930	Chytridiomycota	0	Leaf	9	POST	RTx430
931	Chytridiomycota	0.00612650544663296	Rhizosphere	9	POST	RTx430
932	Chytridiomycota	7.65543395071625e-05	Root	9	POST	RTx430
933	Chytridiomycota	0.00979563858030943	Soil	9	POST	RTx430
934	Chytridiomycota	0	Leaf	10	POST	RTx430
935	Chytridiomycota	0.00590000230390209	Rhizosphere	10	POST	RTx430
936	Chytridiomycota	2.38928522299943e-05	Root	10	POST	RTx430
937	Chytridiomycota	0.0753910185383164	Soil	10	POST	RTx430
938	Chytridiomycota	0.00263783781508306	Leaf	11	POST	RTx430
939	Chytridiomycota	0.0013293986153451	Rhizosphere	11	POST	RTx430
940	Chytridiomycota	2.02720509233919e-05	Root	11	POST	RTx430
941	Chytridiomycota	0.0153209704372441	Soil	11	POST	RTx430
942	Chytridiomycota	7.58800185147245e-06	Leaf	12	POST	RTx430
943	Chytridiomycota	0.000867420828833624	Rhizosphere	12	POST	RTx430
944	Chytridiomycota	3.77039785238138e-06	Root	12	POST	RTx430
945	Chytridiomycota	0.0115133670631304	Soil	12	POST	RTx430
946	Chytridiomycota	0	Leaf	13	POST	RTx430
947	Chytridiomycota	0.00102086825389719	Rhizosphere	13	POST	RTx430
948	Chytridiomycota	2.82869427472279e-05	Root	13	POST	RTx430
949	Chytridiomycota	0.0145955218929719	Soil	13	POST	RTx430
950	Chytridiomycota	1.62462938142236e-05	Leaf	14	POST	RTx430
951	Chytridiomycota	0.00108264853697468	Rhizosphere	14	POST	RTx430
952	Chytridiomycota	0.000120356324570113	Root	14	POST	RTx430
953	Chytridiomycota	0.00926476565799183	Soil	14	POST	RTx430
954	Chytridiomycota	2.68763018208694e-05	Leaf	15	POST	RTx430
955	Chytridiomycota	0.00120490152794957	Rhizosphere	15	POST	RTx430
956	Chytridiomycota	7.17084722960178e-05	Root	15	POST	RTx430
957	Chytridiomycota	0.0212768658516007	Soil	15	POST	RTx430
958	Chytridiomycota	3.50103280467738e-06	Leaf	16	POST	RTx430
959	Chytridiomycota	0.00229391782765225	Rhizosphere	16	POST	RTx430
960	Chytridiomycota	1.53334253338853e-05	Root	16	POST	RTx430
961	Chytridiomycota	0.0123838392197063	Soil	16	POST	RTx430
962	Chytridiomycota	0	Leaf	17	POST	RTx430
963	Chytridiomycota	0.000582303369844945	Rhizosphere	17	POST	RTx430
964	Chytridiomycota	0	Root	17	POST	RTx430
965	Chytridiomycota	0.00574113757376628	Soil	17	POST	RTx430
966	Chytridiomycota	0.0161691837175174	Soil	0	PRE	RTx430
967	Chytridiomycota	0.00163700192087509	Leaf	3	PRE	RTx430
968	Chytridiomycota	0.00586606966832196	Rhizosphere	3	PRE	RTx430
969	Chytridiomycota	0.000864488351964379	Root	3	PRE	RTx430
970	Chytridiomycota	0.0100987536253853	Soil	3	PRE	RTx430
971	Chytridiomycota	8.29290541941369e-05	Leaf	4	PRE	RTx430
972	Chytridiomycota	0.00279340516929998	Rhizosphere	4	PRE	RTx430
973	Chytridiomycota	0.000345068277021394	Root	4	PRE	RTx430
974	Chytridiomycota	0.0146358395147408	Soil	4	PRE	RTx430
975	Chytridiomycota	0.00323369258932493	Leaf	5	PRE	RTx430
976	Chytridiomycota	0.00680708957685013	Rhizosphere	5	PRE	RTx430
977	Chytridiomycota	0.00059727472147246	Root	5	PRE	RTx430
978	Chytridiomycota	0.0453167230471139	Soil	5	PRE	RTx430
979	Chytridiomycota	0.000464576074332172	Leaf	6	PRE	RTx430
980	Chytridiomycota	0.00245994530997603	Rhizosphere	6	PRE	RTx430
981	Chytridiomycota	0.000218738975080969	Root	6	PRE	RTx430
982	Chytridiomycota	0.0109925794548024	Soil	6	PRE	RTx430
983	Chytridiomycota	0.00765446211370403	Leaf	7	PRE	RTx430
984	Chytridiomycota	0.00196554664734131	Rhizosphere	7	PRE	RTx430
985	Chytridiomycota	0.000301034290801692	Root	7	PRE	RTx430
986	Chytridiomycota	0.0121910039198524	Soil	7	PRE	RTx430
987	Chytridiomycota	0	Leaf	8	PRE	RTx430
988	Chytridiomycota	0.00278993263925681	Rhizosphere	8	PRE	RTx430
989	Chytridiomycota	0.00046518921435217	Root	8	PRE	RTx430
990	Chytridiomycota	0.0154982561102743	Soil	8	PRE	RTx430
991	Chytridiomycota	0.000420510470469213	Leaf	9	PRE	RTx430
992	Chytridiomycota	0.00910410055016529	Rhizosphere	9	PRE	RTx430
993	Chytridiomycota	0.00133282392633346	Root	9	PRE	RTx430
994	Chytridiomycota	0.0229386124925376	Soil	9	PRE	RTx430
995	Chytridiomycota	1.65859483845286e-05	Leaf	10	PRE	RTx430
996	Chytridiomycota	0.00700890829879868	Rhizosphere	10	PRE	RTx430
997	Chytridiomycota	0.000385651562929634	Root	10	PRE	RTx430
998	Chytridiomycota	0.0169074374488309	Soil	10	PRE	RTx430
999	Chytridiomycota	3.4074677537443e-05	Leaf	11	PRE	RTx430
1000	Chytridiomycota	0.00363323113945667	Rhizosphere	11	PRE	RTx430
1001	Chytridiomycota	0.000302932999182087	Root	11	PRE	RTx430
1002	Chytridiomycota	0.00648175495161027	Soil	11	PRE	RTx430
1003	Chytridiomycota	4.0603366019043e-05	Leaf	12	PRE	RTx430
1004	Chytridiomycota	0.00312263079788469	Rhizosphere	12	PRE	RTx430
1005	Chytridiomycota	7.31778720412171e-05	Root	12	PRE	RTx430
1006	Chytridiomycota	0.012902009366137	Soil	12	PRE	RTx430
1007	Chytridiomycota	4.95884164190348e-05	Leaf	13	PRE	RTx430
1008	Chytridiomycota	0.00209543840843562	Rhizosphere	13	PRE	RTx430
1009	Chytridiomycota	8.19067900728971e-05	Root	13	PRE	RTx430
1010	Chytridiomycota	0.0150161764723417	Soil	13	PRE	RTx430
1011	Chytridiomycota	0	Leaf	14	PRE	RTx430
1012	Chytridiomycota	0.00177629254977392	Rhizosphere	14	PRE	RTx430
1013	Chytridiomycota	0.000169653857799649	Root	14	PRE	RTx430
1014	Chytridiomycota	0.0411009672963239	Soil	14	PRE	RTx430
1015	Chytridiomycota	1.69716751823406e-05	Leaf	15	PRE	RTx430
1016	Chytridiomycota	0.00354329206046976	Rhizosphere	15	PRE	RTx430
1017	Chytridiomycota	0.000191313715450807	Root	15	PRE	RTx430
1018	Chytridiomycota	0.0259476519507493	Soil	15	PRE	RTx430
1019	Chytridiomycota	0	Leaf	16	PRE	RTx430
1020	Chytridiomycota	0.00296727915172375	Rhizosphere	16	PRE	RTx430
1021	Chytridiomycota	0.000582234605430472	Root	16	PRE	RTx430
1022	Chytridiomycota	0.0171548355238397	Soil	16	PRE	RTx430
1023	Chytridiomycota	0	Leaf	17	PRE	RTx430
1024	Chytridiomycota	0.00137112665743341	Rhizosphere	17	PRE	RTx430
1025	Chytridiomycota	3.34606471142443e-05	Root	17	PRE	RTx430
1026	Chytridiomycota	0.0104309415802951	Soil	17	PRE	RTx430
1027	Mucoromycota	0.0415048119457571	Soil	0	CON	BTx642
1028	Mucoromycota	0.329911030217066	Leaf	1	CON	BTx642
1029	Mucoromycota	0.0168624338865394	Rhizosphere	1	CON	BTx642
1030	Mucoromycota	0.0239450379229177	Root	1	CON	BTx642
1031	Mucoromycota	0.0627369405226122	Soil	1	CON	BTx642
1032	Mucoromycota	0.00995968787581822	Leaf	2	CON	BTx642
1033	Mucoromycota	0.0550142621125292	Rhizosphere	2	CON	BTx642
1034	Mucoromycota	0.048839279886718	Root	2	CON	BTx642
1035	Mucoromycota	0.0523474739072758	Soil	2	CON	BTx642
1036	Mucoromycota	0.00568710638779969	Leaf	3	CON	BTx642
1037	Mucoromycota	0.0403387827095204	Rhizosphere	3	CON	BTx642
1038	Mucoromycota	0.0289288474606599	Root	3	CON	BTx642
1039	Mucoromycota	0.0468892214550792	Soil	3	CON	BTx642
1040	Mucoromycota	0.00527411059530291	Leaf	4	CON	BTx642
1041	Mucoromycota	0.0300902219871596	Rhizosphere	4	CON	BTx642
1042	Mucoromycota	0.011523401377362	Root	4	CON	BTx642
1043	Mucoromycota	0.0762343157911936	Soil	4	CON	BTx642
1044	Mucoromycota	0.0100475603011869	Leaf	5	CON	BTx642
1045	Mucoromycota	0.0434241082551751	Rhizosphere	5	CON	BTx642
1046	Mucoromycota	0.00671648631448508	Root	5	CON	BTx642
1047	Mucoromycota	0.060307845838385	Soil	5	CON	BTx642
1048	Mucoromycota	0.00663516565976078	Leaf	6	CON	BTx642
1049	Mucoromycota	0.0207746746862289	Rhizosphere	6	CON	BTx642
1050	Mucoromycota	0.00419251342590884	Root	6	CON	BTx642
1051	Mucoromycota	0.0491316087621108	Soil	6	CON	BTx642
1052	Mucoromycota	0.0029423772806591	Leaf	7	CON	BTx642
1053	Mucoromycota	0.0294156385803001	Rhizosphere	7	CON	BTx642
1054	Mucoromycota	0.00758431686645521	Root	7	CON	BTx642
1055	Mucoromycota	0.0546026366710393	Soil	7	CON	BTx642
1056	Mucoromycota	0.00196578547429447	Leaf	8	CON	BTx642
1057	Mucoromycota	0.0318622559737812	Rhizosphere	8	CON	BTx642
1058	Mucoromycota	0.00876327696931825	Root	8	CON	BTx642
1059	Mucoromycota	0.0609843795859407	Soil	8	CON	BTx642
1060	Mucoromycota	0.0003018165942729	Leaf	9	CON	BTx642
1061	Mucoromycota	0.0357077139062268	Rhizosphere	9	CON	BTx642
1062	Mucoromycota	0.0125147922305312	Root	9	CON	BTx642
1063	Mucoromycota	0.0786315914250099	Soil	9	CON	BTx642
1064	Mucoromycota	0.000200698479944793	Leaf	10	CON	BTx642
1065	Mucoromycota	0.0369730421374195	Rhizosphere	10	CON	BTx642
1066	Mucoromycota	0.00942076030667678	Root	10	CON	BTx642
1067	Mucoromycota	0.0662278404028868	Soil	10	CON	BTx642
1068	Mucoromycota	0.000657017854567309	Leaf	11	CON	BTx642
1069	Mucoromycota	0.0240948564202653	Rhizosphere	11	CON	BTx642
1070	Mucoromycota	0.0147805811051007	Root	11	CON	BTx642
1071	Mucoromycota	0.0513304174921813	Soil	11	CON	BTx642
1072	Mucoromycota	6.70270510873973e-05	Leaf	12	CON	BTx642
1073	Mucoromycota	0.0147066516237293	Rhizosphere	12	CON	BTx642
1074	Mucoromycota	0.0170754792234844	Root	12	CON	BTx642
1075	Mucoromycota	0.0703408462822138	Soil	12	CON	BTx642
1076	Mucoromycota	0.000114043140768188	Leaf	13	CON	BTx642
1077	Mucoromycota	0.011679725053151	Rhizosphere	13	CON	BTx642
1078	Mucoromycota	0.0189189003070257	Root	13	CON	BTx642
1079	Mucoromycota	0.0618475038393712	Soil	13	CON	BTx642
1080	Mucoromycota	8.32020928273382e-05	Leaf	14	CON	BTx642
1081	Mucoromycota	0.0121106892782877	Rhizosphere	14	CON	BTx642
1082	Mucoromycota	0.0171262578078501	Root	14	CON	BTx642
1083	Mucoromycota	0.0550242739254511	Soil	14	CON	BTx642
1084	Mucoromycota	0.000146187689661625	Leaf	15	CON	BTx642
1085	Mucoromycota	0.0161570223022412	Rhizosphere	15	CON	BTx642
1086	Mucoromycota	0.0243743881120995	Root	15	CON	BTx642
1087	Mucoromycota	0.0622040488033871	Soil	15	CON	BTx642
1088	Mucoromycota	6.01295049302671e-05	Leaf	16	CON	BTx642
1089	Mucoromycota	0.0166409769287192	Rhizosphere	16	CON	BTx642
1090	Mucoromycota	0.00856573911047573	Root	16	CON	BTx642
1091	Mucoromycota	0.0628147725065046	Soil	16	CON	BTx642
1092	Mucoromycota	2.41443417735054e-05	Leaf	17	CON	BTx642
1093	Mucoromycota	0.0136116927639943	Rhizosphere	17	CON	BTx642
1094	Mucoromycota	0.020466193679276	Root	17	CON	BTx642
1095	Mucoromycota	0.0500717228307009	Soil	17	CON	BTx642
1096	Mucoromycota	0.0372205646718734	Soil	0	POST	BTx642
1097	Mucoromycota	0.00139990580360092	Leaf	8	POST	BTx642
1098	Mucoromycota	0.0288279466227965	Rhizosphere	8	POST	BTx642
1099	Mucoromycota	0.010344989507302	Root	8	POST	BTx642
1100	Mucoromycota	0.0785164439393302	Soil	8	POST	BTx642
1101	Mucoromycota	1.25250501002004e-05	Leaf	9	POST	BTx642
1102	Mucoromycota	0.0315623603927351	Rhizosphere	9	POST	BTx642
1103	Mucoromycota	0.00856404752834978	Root	9	POST	BTx642
1104	Mucoromycota	0.0809475050606232	Soil	9	POST	BTx642
1105	Mucoromycota	4.12619087928472e-05	Leaf	10	POST	BTx642
1106	Mucoromycota	0.0209868016567474	Rhizosphere	10	POST	BTx642
1107	Mucoromycota	0.0065914525760849	Root	10	POST	BTx642
1108	Mucoromycota	0.082361889115557	Soil	10	POST	BTx642
1109	Mucoromycota	0.000329625022732364	Leaf	11	POST	BTx642
1110	Mucoromycota	0.0155867416277992	Rhizosphere	11	POST	BTx642
1111	Mucoromycota	0.0063408033697847	Root	11	POST	BTx642
1112	Mucoromycota	0.0424395324237153	Soil	11	POST	BTx642
1113	Mucoromycota	0.000124293467409791	Leaf	12	POST	BTx642
1114	Mucoromycota	0.014134869014374	Rhizosphere	12	POST	BTx642
1115	Mucoromycota	0.00635837487459979	Root	12	POST	BTx642
1116	Mucoromycota	0.0594686468121304	Soil	12	POST	BTx642
1117	Mucoromycota	0.000994713284256885	Leaf	13	POST	BTx642
1118	Mucoromycota	0.0156062249428234	Rhizosphere	13	POST	BTx642
1119	Mucoromycota	0.00488740684130485	Root	13	POST	BTx642
1120	Mucoromycota	0.0601326398195024	Soil	13	POST	BTx642
1121	Mucoromycota	0.000107434881780187	Leaf	14	POST	BTx642
1122	Mucoromycota	0.013659362264808	Rhizosphere	14	POST	BTx642
1123	Mucoromycota	0.006016715045093	Root	14	POST	BTx642
1124	Mucoromycota	0.0587978621974963	Soil	14	POST	BTx642
1125	Mucoromycota	0.000166226359013401	Leaf	15	POST	BTx642
1126	Mucoromycota	0.0170323419616003	Rhizosphere	15	POST	BTx642
1127	Mucoromycota	0.00662036579574633	Root	15	POST	BTx642
1128	Mucoromycota	0.067539838086098	Soil	15	POST	BTx642
1129	Mucoromycota	9.53880468435225e-05	Leaf	16	POST	BTx642
1130	Mucoromycota	0.0250780732791287	Rhizosphere	16	POST	BTx642
1131	Mucoromycota	0.00386264734324959	Root	16	POST	BTx642
1132	Mucoromycota	0.0619766693191204	Soil	16	POST	BTx642
1133	Mucoromycota	3.04116829521229e-05	Leaf	17	POST	BTx642
1134	Mucoromycota	0.0091813242688146	Rhizosphere	17	POST	BTx642
1135	Mucoromycota	0.00344845001013167	Root	17	POST	BTx642
1136	Mucoromycota	0.0321990552046792	Soil	17	POST	BTx642
1137	Mucoromycota	0.0395146836763233	Soil	0	PRE	BTx642
1138	Mucoromycota	0.0094315155263976	Leaf	3	PRE	BTx642
1139	Mucoromycota	0.0375105083538996	Rhizosphere	3	PRE	BTx642
1140	Mucoromycota	0.0343597529789239	Root	3	PRE	BTx642
1141	Mucoromycota	0.0971661811110565	Soil	3	PRE	BTx642
1142	Mucoromycota	0.00252326166338818	Leaf	4	PRE	BTx642
1143	Mucoromycota	0.0169034152747854	Rhizosphere	4	PRE	BTx642
1144	Mucoromycota	0.00852581731302724	Root	4	PRE	BTx642
1145	Mucoromycota	0.0781135932544631	Soil	4	PRE	BTx642
1146	Mucoromycota	0.00748377477715481	Leaf	5	PRE	BTx642
1147	Mucoromycota	0.0166106507170984	Rhizosphere	5	PRE	BTx642
1148	Mucoromycota	0.00331966153872142	Root	5	PRE	BTx642
1149	Mucoromycota	0.0440973733538759	Soil	5	PRE	BTx642
1150	Mucoromycota	0.0108227966837386	Leaf	6	PRE	BTx642
1151	Mucoromycota	0.00969718724709734	Rhizosphere	6	PRE	BTx642
1152	Mucoromycota	0.00305997428195835	Root	6	PRE	BTx642
1153	Mucoromycota	0.0390207136904364	Soil	6	PRE	BTx642
1154	Mucoromycota	0.00549269304204996	Leaf	7	PRE	BTx642
1155	Mucoromycota	0.00584080479158869	Rhizosphere	7	PRE	BTx642
1156	Mucoromycota	0.00335117385667143	Root	7	PRE	BTx642
1157	Mucoromycota	0.0540813837115401	Soil	7	PRE	BTx642
1158	Mucoromycota	0.00755002464583613	Leaf	8	PRE	BTx642
1159	Mucoromycota	0.00689156861832321	Rhizosphere	8	PRE	BTx642
1160	Mucoromycota	0.00476794311535093	Root	8	PRE	BTx642
1161	Mucoromycota	0.0646539529634304	Soil	8	PRE	BTx642
1162	Mucoromycota	0.00289658199242742	Leaf	9	PRE	BTx642
1163	Mucoromycota	0.0181635883130741	Rhizosphere	9	PRE	BTx642
1164	Mucoromycota	0.00445843174541523	Root	9	PRE	BTx642
1165	Mucoromycota	0.0583962623712072	Soil	9	PRE	BTx642
1166	Mucoromycota	0.00037947236490077	Leaf	10	PRE	BTx642
1167	Mucoromycota	0.0152117815745342	Rhizosphere	10	PRE	BTx642
1168	Mucoromycota	0.00156372750495052	Root	10	PRE	BTx642
1169	Mucoromycota	0.0478197896730273	Soil	10	PRE	BTx642
1170	Mucoromycota	0.00344265610435873	Leaf	11	PRE	BTx642
1171	Mucoromycota	0.0118497729427208	Rhizosphere	11	PRE	BTx642
1172	Mucoromycota	0.00233146327050585	Root	11	PRE	BTx642
1173	Mucoromycota	0.0487960244737889	Soil	11	PRE	BTx642
1174	Mucoromycota	0.000465751824505741	Leaf	12	PRE	BTx642
1175	Mucoromycota	0.0113477233693413	Rhizosphere	12	PRE	BTx642
1176	Mucoromycota	0.00608067816444716	Root	12	PRE	BTx642
1177	Mucoromycota	0.0514186116230091	Soil	12	PRE	BTx642
1178	Mucoromycota	0.000463619873206926	Leaf	13	PRE	BTx642
1179	Mucoromycota	0.0192020839453263	Rhizosphere	13	PRE	BTx642
1180	Mucoromycota	0.00879348547284439	Root	13	PRE	BTx642
1181	Mucoromycota	0.0547727867322268	Soil	13	PRE	BTx642
1182	Mucoromycota	0.000262651291111215	Leaf	14	PRE	BTx642
1183	Mucoromycota	0.0233375880816328	Rhizosphere	14	PRE	BTx642
1184	Mucoromycota	0.0120882815687558	Root	14	PRE	BTx642
1185	Mucoromycota	0.0674628030926147	Soil	14	PRE	BTx642
1186	Mucoromycota	0.000310158773799816	Leaf	15	PRE	BTx642
1187	Mucoromycota	0.0275957784615304	Rhizosphere	15	PRE	BTx642
1188	Mucoromycota	0.0137778548575496	Root	15	PRE	BTx642
1189	Mucoromycota	0.0639198422425096	Soil	15	PRE	BTx642
1190	Mucoromycota	1.71502267269312e-05	Leaf	16	PRE	BTx642
1191	Mucoromycota	0.016656283125429	Rhizosphere	16	PRE	BTx642
1192	Mucoromycota	0.00992392766312628	Root	16	PRE	BTx642
1193	Mucoromycota	0.0481470334829805	Soil	16	PRE	BTx642
1194	Mucoromycota	9.78372259441193e-06	Leaf	17	PRE	BTx642
1195	Mucoromycota	0.0151264516529699	Rhizosphere	17	PRE	BTx642
1196	Mucoromycota	0.013238157335238	Root	17	PRE	BTx642
1197	Mucoromycota	0.036885858904929	Soil	17	PRE	BTx642
1198	Mucoromycota	0.0406074254067409	Soil	0	CON	RTx430
1199	Mucoromycota	0.536664690858135	Leaf	1	CON	RTx430
1200	Mucoromycota	0.0968005971255633	Rhizosphere	1	CON	RTx430
1201	Mucoromycota	0.049155093695332	Root	1	CON	RTx430
1202	Mucoromycota	0.0583459931986676	Soil	1	CON	RTx430
1203	Mucoromycota	0.00962353696959483	Leaf	2	CON	RTx430
1204	Mucoromycota	0.158562647953161	Rhizosphere	2	CON	RTx430
1205	Mucoromycota	0.120296902570344	Root	2	CON	RTx430
1206	Mucoromycota	0.0537051568959986	Soil	2	CON	RTx430
1207	Mucoromycota	0.0167489025204688	Leaf	3	CON	RTx430
1208	Mucoromycota	0.117961531723821	Rhizosphere	3	CON	RTx430
1209	Mucoromycota	0.0303751143043524	Root	3	CON	RTx430
1210	Mucoromycota	0.0651472133563836	Soil	3	CON	RTx430
1211	Mucoromycota	0.0140668587822097	Leaf	4	CON	RTx430
1212	Mucoromycota	0.0532097665493471	Rhizosphere	4	CON	RTx430
1213	Mucoromycota	0.0158504773554872	Root	4	CON	RTx430
1214	Mucoromycota	0.101243690508581	Soil	4	CON	RTx430
1215	Mucoromycota	0.00199840127897682	Leaf	5	CON	RTx430
1216	Mucoromycota	0.0625567210441573	Rhizosphere	5	CON	RTx430
1217	Mucoromycota	0.0138816646398629	Root	5	CON	RTx430
1218	Mucoromycota	0.0859554433120781	Soil	5	CON	RTx430
1219	Mucoromycota	0.00659682420834557	Leaf	6	CON	RTx430
1220	Mucoromycota	0.0669225581043319	Rhizosphere	6	CON	RTx430
1221	Mucoromycota	0.00889937299141735	Root	6	CON	RTx430
1222	Mucoromycota	0.0587774936660418	Soil	6	CON	RTx430
1223	Mucoromycota	0.00087173107004709	Leaf	7	CON	RTx430
1224	Mucoromycota	0.0508948650658175	Rhizosphere	7	CON	RTx430
1225	Mucoromycota	0.00728740919240732	Root	7	CON	RTx430
1226	Mucoromycota	0.0747361966626822	Soil	7	CON	RTx430
1227	Mucoromycota	0.000160642570281124	Leaf	8	CON	RTx430
1228	Mucoromycota	0.0510052373530328	Rhizosphere	8	CON	RTx430
1229	Mucoromycota	0.00686792347049322	Root	8	CON	RTx430
1230	Mucoromycota	0.0904110516534078	Soil	8	CON	RTx430
1231	Mucoromycota	0.000352377748946871	Leaf	9	CON	RTx430
1232	Mucoromycota	0.0633361646199922	Rhizosphere	9	CON	RTx430
1233	Mucoromycota	0.00872498965780509	Root	9	CON	RTx430
1234	Mucoromycota	0.0905889118248523	Soil	9	CON	RTx430
1235	Mucoromycota	0.000284975030594935	Leaf	10	CON	RTx430
1236	Mucoromycota	0.0592039392434411	Rhizosphere	10	CON	RTx430
1237	Mucoromycota	0.00866966657740764	Root	10	CON	RTx430
1238	Mucoromycota	0.0708581223781128	Soil	10	CON	RTx430
1239	Mucoromycota	0.000794271370220548	Leaf	11	CON	RTx430
1240	Mucoromycota	0.0282302336990385	Rhizosphere	11	CON	RTx430
1241	Mucoromycota	0.0155078344401872	Root	11	CON	RTx430
1242	Mucoromycota	0.0389813898908298	Soil	11	CON	RTx430
1243	Mucoromycota	5.57236640189576e-05	Leaf	12	CON	RTx430
1244	Mucoromycota	0.0159741847022411	Rhizosphere	12	CON	RTx430
1245	Mucoromycota	0.0145818520237248	Root	12	CON	RTx430
1246	Mucoromycota	0.077567652325559	Soil	12	CON	RTx430
1247	Mucoromycota	0.000115685764960539	Leaf	13	CON	RTx430
1248	Mucoromycota	0.0134970144835134	Rhizosphere	13	CON	RTx430
1249	Mucoromycota	0.0169482145890016	Root	13	CON	RTx430
1250	Mucoromycota	0.0395739527703458	Soil	13	CON	RTx430
1251	Mucoromycota	0.000190339596286897	Leaf	14	CON	RTx430
1252	Mucoromycota	0.0127648896013529	Rhizosphere	14	CON	RTx430
1253	Mucoromycota	0.0179296021567114	Root	14	CON	RTx430
1254	Mucoromycota	0.0555677474290608	Soil	14	CON	RTx430
1255	Mucoromycota	0.00138806453201383	Leaf	15	CON	RTx430
1256	Mucoromycota	0.0218199881472265	Rhizosphere	15	CON	RTx430
1257	Mucoromycota	0.0244004330345233	Root	15	CON	RTx430
1258	Mucoromycota	0.0610670520983617	Soil	15	CON	RTx430
1259	Mucoromycota	0.000201348497350668	Leaf	16	CON	RTx430
1260	Mucoromycota	0.0211835548206504	Rhizosphere	16	CON	RTx430
1261	Mucoromycota	0.015145258431854	Root	16	CON	RTx430
1262	Mucoromycota	0.0606896940670004	Soil	16	CON	RTx430
1263	Mucoromycota	4.11198334215603e-05	Leaf	17	CON	RTx430
1264	Mucoromycota	0.00881664214154739	Rhizosphere	17	CON	RTx430
1265	Mucoromycota	0.0208391747928695	Root	17	CON	RTx430
1266	Mucoromycota	0.0426018505020911	Soil	17	CON	RTx430
1267	Mucoromycota	0.0408615241792146	Soil	0	POST	RTx430
1268	Mucoromycota	0	Leaf	8	POST	RTx430
1269	Mucoromycota	0.0495724305817452	Rhizosphere	8	POST	RTx430
1270	Mucoromycota	0.00764798129034942	Root	8	POST	RTx430
1271	Mucoromycota	0.0904978915383739	Soil	8	POST	RTx430
1272	Mucoromycota	0	Leaf	9	POST	RTx430
1273	Mucoromycota	0.0351271523712268	Rhizosphere	9	POST	RTx430
1274	Mucoromycota	0.0100526694654167	Root	9	POST	RTx430
1275	Mucoromycota	0.0826990403692511	Soil	9	POST	RTx430
1276	Mucoromycota	0.000372509434469878	Leaf	10	POST	RTx430
1277	Mucoromycota	0.0442609133571081	Rhizosphere	10	POST	RTx430
1278	Mucoromycota	0.00483736666311549	Root	10	POST	RTx430
1279	Mucoromycota	0.0519108267812484	Soil	10	POST	RTx430
1280	Mucoromycota	0.00965986023680609	Leaf	11	POST	RTx430
1281	Mucoromycota	0.0154302832596916	Rhizosphere	11	POST	RTx430
1282	Mucoromycota	0.00440133149405934	Root	11	POST	RTx430
1283	Mucoromycota	0.0432445231444363	Soil	11	POST	RTx430
1284	Mucoromycota	0.000220593315428159	Leaf	12	POST	RTx430
1285	Mucoromycota	0.0103471225510832	Rhizosphere	12	POST	RTx430
1286	Mucoromycota	0.00266776035038278	Root	12	POST	RTx430
1287	Mucoromycota	0.0519642022652196	Soil	12	POST	RTx430
1288	Mucoromycota	0.000150572368112037	Leaf	13	POST	RTx430
1289	Mucoromycota	0.0148741061034935	Rhizosphere	13	POST	RTx430
1290	Mucoromycota	0.00238254204741307	Root	13	POST	RTx430
1291	Mucoromycota	0.0450906550210725	Soil	13	POST	RTx430
1292	Mucoromycota	0.000144621125200012	Leaf	14	POST	RTx430
1293	Mucoromycota	0.0170537711121338	Rhizosphere	14	POST	RTx430
1294	Mucoromycota	0.00254085325302545	Root	14	POST	RTx430
1295	Mucoromycota	0.0355875053277796	Soil	14	POST	RTx430
1296	Mucoromycota	8.34260414460666e-05	Leaf	15	POST	RTx430
1297	Mucoromycota	0.0149772502763037	Rhizosphere	15	POST	RTx430
1298	Mucoromycota	0.00217461631421389	Root	15	POST	RTx430
1299	Mucoromycota	0.0557887800829885	Soil	15	POST	RTx430
1300	Mucoromycota	1.65053270943197e-05	Leaf	16	POST	RTx430
1301	Mucoromycota	0.0213463223521544	Rhizosphere	16	POST	RTx430
1302	Mucoromycota	0.00180293345688396	Root	16	POST	RTx430
1303	Mucoromycota	0.0641829546330668	Soil	16	POST	RTx430
1304	Mucoromycota	1.19156846156596e-05	Leaf	17	POST	RTx430
1305	Mucoromycota	0.0100375772763187	Rhizosphere	17	POST	RTx430
1306	Mucoromycota	0.00139550444236954	Root	17	POST	RTx430
1307	Mucoromycota	0.0278241722542184	Soil	17	POST	RTx430
1308	Mucoromycota	0.0517078715583315	Soil	0	PRE	RTx430
1309	Mucoromycota	0.00726924433278404	Leaf	3	PRE	RTx430
1310	Mucoromycota	0.0596150175906649	Rhizosphere	3	PRE	RTx430
1311	Mucoromycota	0.0299779428029604	Root	3	PRE	RTx430
1312	Mucoromycota	0.0667654303646987	Soil	3	PRE	RTx430
1313	Mucoromycota	0.0102824983180975	Leaf	4	PRE	RTx430
1314	Mucoromycota	0.0470851456425445	Rhizosphere	4	PRE	RTx430
1315	Mucoromycota	0.00854259648358379	Root	4	PRE	RTx430
1316	Mucoromycota	0.0915205911294702	Soil	4	PRE	RTx430
1317	Mucoromycota	0.00712433236306982	Leaf	5	PRE	RTx430
1318	Mucoromycota	0.0777611303789586	Rhizosphere	5	PRE	RTx430
1319	Mucoromycota	0.00867652651935393	Root	5	PRE	RTx430
1320	Mucoromycota	0.0986995115404546	Soil	5	PRE	RTx430
1321	Mucoromycota	0.0140936656431144	Leaf	6	PRE	RTx430
1322	Mucoromycota	0.0235306867922944	Rhizosphere	6	PRE	RTx430
1323	Mucoromycota	0.00438246578066521	Root	6	PRE	RTx430
1324	Mucoromycota	0.0417319060513233	Soil	6	PRE	RTx430
1325	Mucoromycota	0.00847035237735636	Leaf	7	PRE	RTx430
1326	Mucoromycota	0.0154712429790227	Rhizosphere	7	PRE	RTx430
1327	Mucoromycota	0.00578634880084435	Root	7	PRE	RTx430
1328	Mucoromycota	0.0621153157188663	Soil	7	PRE	RTx430
1329	Mucoromycota	4.48209403433284e-05	Leaf	8	PRE	RTx430
1330	Mucoromycota	0.0265082558525179	Rhizosphere	8	PRE	RTx430
1331	Mucoromycota	0.00378815927674662	Root	8	PRE	RTx430
1332	Mucoromycota	0.0759813201770289	Soil	8	PRE	RTx430
1333	Mucoromycota	0.00184527565462441	Leaf	9	PRE	RTx430
1334	Mucoromycota	0.062697981762307	Rhizosphere	9	PRE	RTx430
1335	Mucoromycota	0.0123463037802163	Root	9	PRE	RTx430
1336	Mucoromycota	0.104991260757461	Soil	9	PRE	RTx430
1337	Mucoromycota	0.000541000242338786	Leaf	10	PRE	RTx430
1338	Mucoromycota	0.0686032887585522	Rhizosphere	10	PRE	RTx430
1339	Mucoromycota	0.00962388797789541	Root	10	PRE	RTx430
1340	Mucoromycota	0.0581956082362901	Soil	10	PRE	RTx430
1341	Mucoromycota	0.00167486523491069	Leaf	11	PRE	RTx430
1342	Mucoromycota	0.0450862292452311	Rhizosphere	11	PRE	RTx430
1343	Mucoromycota	0.00598644553302979	Root	11	PRE	RTx430
1344	Mucoromycota	0.0456427870158629	Soil	11	PRE	RTx430
1345	Mucoromycota	0.000242633556396271	Leaf	12	PRE	RTx430
1346	Mucoromycota	0.0172184839001418	Rhizosphere	12	PRE	RTx430
1347	Mucoromycota	0.00693368294412162	Root	12	PRE	RTx430
1348	Mucoromycota	0.0436873459164798	Soil	12	PRE	RTx430
1349	Mucoromycota	0.000406653386967847	Leaf	13	PRE	RTx430
1350	Mucoromycota	0.0150382341833875	Rhizosphere	13	PRE	RTx430
1351	Mucoromycota	0.0109532093827677	Root	13	PRE	RTx430
1352	Mucoromycota	0.0514716708922851	Soil	13	PRE	RTx430
1353	Mucoromycota	0.000492913599382976	Leaf	14	PRE	RTx430
1354	Mucoromycota	0.0211867770012733	Rhizosphere	14	PRE	RTx430
1355	Mucoromycota	0.0125994006703811	Root	14	PRE	RTx430
1356	Mucoromycota	0.0620362317092681	Soil	14	PRE	RTx430
1357	Mucoromycota	0.000180176692820149	Leaf	15	PRE	RTx430
1358	Mucoromycota	0.0267129922250693	Rhizosphere	15	PRE	RTx430
1359	Mucoromycota	0.0097512439467996	Root	15	PRE	RTx430
1360	Mucoromycota	0.0667941870961439	Soil	15	PRE	RTx430
1361	Mucoromycota	6.45586891484308e-05	Leaf	16	PRE	RTx430
1362	Mucoromycota	0.0326259714647846	Rhizosphere	16	PRE	RTx430
1363	Mucoromycota	0.0108086125725142	Root	16	PRE	RTx430
1364	Mucoromycota	0.0624765756007201	Soil	16	PRE	RTx430
1365	Mucoromycota	3.31701362629198e-06	Leaf	17	PRE	RTx430
1366	Mucoromycota	0.0168448450941533	Rhizosphere	17	PRE	RTx430
1367	Mucoromycota	0.0130080227772977	Root	17	PRE	RTx430
1368	Mucoromycota	0.0384001226687405	Soil	17	PRE	RTx430
1369	unidentified	0.00404876859273454	Soil	0	CON	BTx642
1370	unidentified	0.000823362401688988	Leaf	1	CON	BTx642
1371	unidentified	0.00101932061077154	Rhizosphere	1	CON	BTx642
1372	unidentified	0.000457293548402009	Root	1	CON	BTx642
1373	unidentified	0.00230597102876898	Soil	1	CON	BTx642
1374	unidentified	0	Leaf	2	CON	BTx642
1375	unidentified	0.00116991030921149	Rhizosphere	2	CON	BTx642
1376	unidentified	0.00104854274132388	Root	2	CON	BTx642
1377	unidentified	0.0019703831356014	Soil	2	CON	BTx642
1378	unidentified	0.000989984421024531	Leaf	3	CON	BTx642
1379	unidentified	0.00139939893937365	Rhizosphere	3	CON	BTx642
1380	unidentified	0.000907382244274368	Root	3	CON	BTx642
1381	unidentified	0.00150003221322038	Soil	3	CON	BTx642
1382	unidentified	0.000241099413324761	Leaf	4	CON	BTx642
1383	unidentified	0.0013569278599999	Rhizosphere	4	CON	BTx642
1384	unidentified	0.000128514369256241	Root	4	CON	BTx642
1385	unidentified	0.00231397100248596	Soil	4	CON	BTx642
1386	unidentified	0	Leaf	5	CON	BTx642
1387	unidentified	0.00339752374322397	Rhizosphere	5	CON	BTx642
1388	unidentified	0.000524831293243536	Root	5	CON	BTx642
1389	unidentified	0.00411790432127406	Soil	5	CON	BTx642
1390	unidentified	0.00160642570281125	Leaf	6	CON	BTx642
1391	unidentified	0.00225140753740047	Rhizosphere	6	CON	BTx642
1392	unidentified	0.000912408529423873	Root	6	CON	BTx642
1393	unidentified	0.00516352455746155	Soil	6	CON	BTx642
1394	unidentified	0	Leaf	7	CON	BTx642
1395	unidentified	0.00268937669912354	Rhizosphere	7	CON	BTx642
1396	unidentified	0.00115449340896139	Root	7	CON	BTx642
1397	unidentified	0.00587843894823478	Soil	7	CON	BTx642
1398	unidentified	0.00067311507950727	Leaf	8	CON	BTx642
1399	unidentified	0.00574069786663212	Rhizosphere	8	CON	BTx642
1400	unidentified	0.00157473610247305	Root	8	CON	BTx642
1401	unidentified	0.00852544322128526	Soil	8	CON	BTx642
1402	unidentified	0.000155733439657791	Leaf	9	CON	BTx642
1403	unidentified	0.00631480833133517	Rhizosphere	9	CON	BTx642
1404	unidentified	0.00332392034105968	Root	9	CON	BTx642
1405	unidentified	0.0067901235335523	Soil	9	CON	BTx642
1406	unidentified	9.27150353975316e-05	Leaf	10	CON	BTx642
1407	unidentified	0.00692501608194224	Rhizosphere	10	CON	BTx642
1408	unidentified	0.00503019725650917	Root	10	CON	BTx642
1409	unidentified	0.00504112026210025	Soil	10	CON	BTx642
1410	unidentified	4.17104626524517e-05	Leaf	11	CON	BTx642
1411	unidentified	0.0032988295899423	Rhizosphere	11	CON	BTx642
1412	unidentified	0.00402614169553364	Root	11	CON	BTx642
1413	unidentified	0.00555057700653743	Soil	11	CON	BTx642
1414	unidentified	0.00016450995403432	Leaf	12	CON	BTx642
1415	unidentified	0.00109409084042131	Rhizosphere	12	CON	BTx642
1416	unidentified	0.0023992546999005	Root	12	CON	BTx642
1417	unidentified	0.00398883947973569	Soil	12	CON	BTx642
1418	unidentified	9.72371535096279e-05	Leaf	13	CON	BTx642
1419	unidentified	0.00155279670344033	Rhizosphere	13	CON	BTx642
1420	unidentified	0.00621558656230372	Root	13	CON	BTx642
1421	unidentified	0.00642019222297643	Soil	13	CON	BTx642
1422	unidentified	7.09950223738224e-05	Leaf	14	CON	BTx642
1423	unidentified	0.00182836946979858	Rhizosphere	14	CON	BTx642
1424	unidentified	0.00422911725250221	Root	14	CON	BTx642
1425	unidentified	0.00163877560336614	Soil	14	CON	BTx642
1426	unidentified	0.000190944493484761	Leaf	15	CON	BTx642
1427	unidentified	0.00297051673078738	Rhizosphere	15	CON	BTx642
1428	unidentified	0.00540029598272291	Root	15	CON	BTx642
1429	unidentified	0.004371451067263	Soil	15	CON	BTx642
1430	unidentified	0.000258464165636614	Leaf	16	CON	BTx642
1431	unidentified	0.00340825650417389	Rhizosphere	16	CON	BTx642
1432	unidentified	0.00379450884382664	Root	16	CON	BTx642
1433	unidentified	0.00402201472880086	Soil	16	CON	BTx642
1434	unidentified	0.00014107334369796	Leaf	17	CON	BTx642
1435	unidentified	0.00160149893155989	Rhizosphere	17	CON	BTx642
1436	unidentified	0.00352800231134819	Root	17	CON	BTx642
1437	unidentified	0.00249521557148577	Soil	17	CON	BTx642
1438	unidentified	0.00252314353765152	Soil	0	POST	BTx642
1439	unidentified	1.61389238565572e-05	Leaf	8	POST	BTx642
1440	unidentified	0.00635711254473356	Rhizosphere	8	POST	BTx642
1441	unidentified	0.00202933384836811	Root	8	POST	BTx642
1442	unidentified	0.00798707105084373	Soil	8	POST	BTx642
1443	unidentified	4.1750167000668e-06	Leaf	9	POST	BTx642
1444	unidentified	0.00559873682741857	Rhizosphere	9	POST	BTx642
1445	unidentified	0.00235946210606245	Root	9	POST	BTx642
1446	unidentified	0.00403478421429707	Soil	9	POST	BTx642
1447	unidentified	4.35226122779493e-05	Leaf	10	POST	BTx642
1448	unidentified	0.0122097846805729	Rhizosphere	10	POST	BTx642
1449	unidentified	0.0066209747431546	Root	10	POST	BTx642
1450	unidentified	0.00568452937083953	Soil	10	POST	BTx642
1451	unidentified	0.000110265160103326	Leaf	11	POST	BTx642
1452	unidentified	0.00808326091897969	Rhizosphere	11	POST	BTx642
1453	unidentified	0.00658580273641294	Root	11	POST	BTx642
1454	unidentified	0.00447573392091775	Soil	11	POST	BTx642
1455	unidentified	0	Leaf	12	POST	BTx642
1456	unidentified	0.00536525006158282	Rhizosphere	12	POST	BTx642
1457	unidentified	0.00634365029555838	Root	12	POST	BTx642
1458	unidentified	0.00640248543127441	Soil	12	POST	BTx642
1459	unidentified	0.000114074693444755	Leaf	13	POST	BTx642
1460	unidentified	0.00599048052334271	Rhizosphere	13	POST	BTx642
1461	unidentified	0.00878310949345938	Root	13	POST	BTx642
1462	unidentified	0.00387965756686656	Soil	13	POST	BTx642
1463	unidentified	2.92890137848979e-05	Leaf	14	POST	BTx642
1464	unidentified	0.011843444767984	Rhizosphere	14	POST	BTx642
1465	unidentified	0.0112415640879041	Root	14	POST	BTx642
1466	unidentified	0.00539525053387025	Soil	14	POST	BTx642
1467	unidentified	2.79969424833524e-05	Leaf	15	POST	BTx642
1468	unidentified	0.0117004962553287	Rhizosphere	15	POST	BTx642
1469	unidentified	0.00901585837098376	Root	15	POST	BTx642
1470	unidentified	0.00508605196343653	Soil	15	POST	BTx642
1471	unidentified	3.24231981622105e-05	Leaf	16	POST	BTx642
1472	unidentified	0.00688829545351778	Rhizosphere	16	POST	BTx642
1473	unidentified	0.00498744443452394	Root	16	POST	BTx642
1474	unidentified	0.00575170180577486	Soil	16	POST	BTx642
1475	unidentified	0.000292143345832963	Leaf	17	POST	BTx642
1476	unidentified	0.00635101298590159	Rhizosphere	17	POST	BTx642
1477	unidentified	0.00316431383095833	Root	17	POST	BTx642
1478	unidentified	0.00351610775277277	Soil	17	POST	BTx642
1479	unidentified	0.0030042752247485	Soil	0	PRE	BTx642
1480	unidentified	0	Leaf	3	PRE	BTx642
1481	unidentified	0.000891993484830407	Rhizosphere	3	PRE	BTx642
1482	unidentified	0.000327957798810978	Root	3	PRE	BTx642
1483	unidentified	0.00234351129433548	Soil	3	PRE	BTx642
1484	unidentified	0.000212077832564551	Leaf	4	PRE	BTx642
1485	unidentified	0.000497622726677347	Rhizosphere	4	PRE	BTx642
1486	unidentified	0.000378129766367257	Root	4	PRE	BTx642
1487	unidentified	0.00259609241021339	Soil	4	PRE	BTx642
1488	unidentified	0.00010067451927917	Leaf	5	PRE	BTx642
1489	unidentified	0.000636593176184156	Rhizosphere	5	PRE	BTx642
1490	unidentified	4.03640718749976e-05	Root	5	PRE	BTx642
1491	unidentified	0.00218003543642741	Soil	5	PRE	BTx642
1492	unidentified	0.00031791448100461	Leaf	6	PRE	BTx642
1493	unidentified	0.000204630966779449	Rhizosphere	6	PRE	BTx642
1494	unidentified	0.000130772901874401	Root	6	PRE	BTx642
1495	unidentified	0.00230743883501248	Soil	6	PRE	BTx642
1496	unidentified	0.000880669308674593	Leaf	7	PRE	BTx642
1497	unidentified	0.000443620509835019	Rhizosphere	7	PRE	BTx642
1498	unidentified	0.000107492743728314	Root	7	PRE	BTx642
1499	unidentified	0.00154707969602576	Soil	7	PRE	BTx642
1500	unidentified	0	Leaf	8	PRE	BTx642
1501	unidentified	0.000374703505911921	Rhizosphere	8	PRE	BTx642
1502	unidentified	0.00021512315800796	Root	8	PRE	BTx642
1503	unidentified	0.00442134999169925	Soil	8	PRE	BTx642
1504	unidentified	0	Leaf	9	PRE	BTx642
1505	unidentified	0.00123123289995301	Rhizosphere	9	PRE	BTx642
1506	unidentified	2.70859572854454e-05	Root	9	PRE	BTx642
1507	unidentified	0.00229437886078207	Soil	9	PRE	BTx642
1508	unidentified	0	Leaf	10	PRE	BTx642
1509	unidentified	0.000449249369010811	Rhizosphere	10	PRE	BTx642
1510	unidentified	8.87989059974781e-06	Root	10	PRE	BTx642
1511	unidentified	0.00210311425696288	Soil	10	PRE	BTx642
1512	unidentified	0.000695355034488335	Leaf	11	PRE	BTx642
1513	unidentified	0.00501349098226965	Rhizosphere	11	PRE	BTx642
1514	unidentified	0.00176771884502012	Root	11	PRE	BTx642
1515	unidentified	0.00213487275540854	Soil	11	PRE	BTx642
1516	unidentified	0.000297431607679099	Leaf	12	PRE	BTx642
1517	unidentified	0.00085060150557459	Rhizosphere	12	PRE	BTx642
1518	unidentified	8.67685592336723e-05	Root	12	PRE	BTx642
1519	unidentified	0.00487650963976206	Soil	12	PRE	BTx642
1520	unidentified	9.91822794018116e-05	Leaf	13	PRE	BTx642
1521	unidentified	0.00297947732574246	Rhizosphere	13	PRE	BTx642
1522	unidentified	0.00221232635304674	Root	13	PRE	BTx642
1523	unidentified	0.00350839155796485	Soil	13	PRE	BTx642
1524	unidentified	0.000129999101094199	Leaf	14	PRE	BTx642
1525	unidentified	0.00213113910121695	Rhizosphere	14	PRE	BTx642
1526	unidentified	0.00188516268580821	Root	14	PRE	BTx642
1527	unidentified	0.00260580687738221	Soil	14	PRE	BTx642
1528	unidentified	0.000590677744269931	Leaf	15	PRE	BTx642
1529	unidentified	0.00441733719045593	Rhizosphere	15	PRE	BTx642
1530	unidentified	0.00362059637499518	Root	15	PRE	BTx642
1531	unidentified	0.00718207003609427	Soil	15	PRE	BTx642
1532	unidentified	0.00084526403004098	Leaf	16	PRE	BTx642
1533	unidentified	0.00265550191617243	Rhizosphere	16	PRE	BTx642
1534	unidentified	0.00219009447661666	Root	16	PRE	BTx642
1535	unidentified	0.00472091881219477	Soil	16	PRE	BTx642
1536	unidentified	0.000615649600259401	Leaf	17	PRE	BTx642
1537	unidentified	0.00123234349311523	Rhizosphere	17	PRE	BTx642
1538	unidentified	0.00158641657176133	Root	17	PRE	BTx642
1539	unidentified	0.00299096026735453	Soil	17	PRE	BTx642
1540	unidentified	0.00310223362580207	Soil	0	CON	RTx430
1541	unidentified	0	Leaf	1	CON	RTx430
1542	unidentified	0.00101066731325324	Rhizosphere	1	CON	RTx430
1543	unidentified	0	Root	1	CON	RTx430
1544	unidentified	0.00197447117594569	Soil	1	CON	RTx430
1545	unidentified	0	Leaf	2	CON	RTx430
1546	unidentified	0.00117030505881331	Rhizosphere	2	CON	RTx430
1547	unidentified	0.000516354257258302	Root	2	CON	RTx430
1548	unidentified	0.00157319212702087	Soil	2	CON	RTx430
1549	unidentified	0.000322762849995965	Leaf	3	CON	RTx430
1550	unidentified	0.00103350489810766	Rhizosphere	3	CON	RTx430
1551	unidentified	0.000209788675661202	Root	3	CON	RTx430
1552	unidentified	0.00199847104653472	Soil	3	CON	RTx430
1553	unidentified	0	Leaf	4	CON	RTx430
1554	unidentified	0.000687027740990628	Rhizosphere	4	CON	RTx430
1555	unidentified	0.000152372645360535	Root	4	CON	RTx430
1556	unidentified	0.0028853225209493	Soil	4	CON	RTx430
1557	unidentified	0.000399680255795364	Leaf	5	CON	RTx430
1558	unidentified	0.00159403474699904	Rhizosphere	5	CON	RTx430
1559	unidentified	0.000243718099941323	Root	5	CON	RTx430
1560	unidentified	0.00303083958642921	Soil	5	CON	RTx430
1561	unidentified	0.00176324330201527	Leaf	6	CON	RTx430
1562	unidentified	0.00135710622075124	Rhizosphere	6	CON	RTx430
1563	unidentified	0.000813379517703063	Root	6	CON	RTx430
1564	unidentified	0.00411953850044155	Soil	6	CON	RTx430
1565	unidentified	0	Leaf	7	CON	RTx430
1566	unidentified	0.00464432110441748	Rhizosphere	7	CON	RTx430
1567	unidentified	0.00216474039661653	Root	7	CON	RTx430
1568	unidentified	0.00602440837502235	Soil	7	CON	RTx430
1569	unidentified	0	Leaf	8	CON	RTx430
1570	unidentified	0.0127767249989286	Rhizosphere	8	CON	RTx430
1571	unidentified	0.00217929660368522	Root	8	CON	RTx430
1572	unidentified	0.0072990381021341	Soil	8	CON	RTx430
1573	unidentified	0.00026988077418368	Leaf	9	CON	RTx430
1574	unidentified	0.00822166988575883	Rhizosphere	9	CON	RTx430
1575	unidentified	0.00291723209330532	Root	9	CON	RTx430
1576	unidentified	0.00490426755720112	Soil	9	CON	RTx430
1577	unidentified	0.000120252947959528	Leaf	10	CON	RTx430
1578	unidentified	0.0112097237221908	Rhizosphere	10	CON	RTx430
1579	unidentified	0.00435470411928897	Root	10	CON	RTx430
1580	unidentified	0.00494858305570438	Soil	10	CON	RTx430
1581	unidentified	3.16015339785767e-05	Leaf	11	CON	RTx430
1582	unidentified	0.00427552207498966	Rhizosphere	11	CON	RTx430
1583	unidentified	0.00239555558534681	Root	11	CON	RTx430
1584	unidentified	0.00436367388933396	Soil	11	CON	RTx430
1585	unidentified	6.66407680756307e-05	Leaf	12	CON	RTx430
1586	unidentified	0.00153251746514439	Rhizosphere	12	CON	RTx430
1587	unidentified	0.00285905859887542	Root	12	CON	RTx430
1588	unidentified	0.00423529920727492	Soil	12	CON	RTx430
1589	unidentified	0.000141461036605368	Leaf	13	CON	RTx430
1590	unidentified	0.00145840162798768	Rhizosphere	13	CON	RTx430
1591	unidentified	0.00426634555079492	Root	13	CON	RTx430
1592	unidentified	0.00223596722162323	Soil	13	CON	RTx430
1593	unidentified	0.000201875851059313	Leaf	14	CON	RTx430
1594	unidentified	0.00146527052069578	Rhizosphere	14	CON	RTx430
1595	unidentified	0.00228497077626909	Root	14	CON	RTx430
1596	unidentified	0.00235544292850331	Soil	14	CON	RTx430
1597	unidentified	0.000436258021429062	Leaf	15	CON	RTx430
1598	unidentified	0.00212974282822748	Rhizosphere	15	CON	RTx430
1599	unidentified	0.00135632090357042	Root	15	CON	RTx430
1600	unidentified	0.00210908444153736	Soil	15	CON	RTx430
1601	unidentified	0.000393976018910208	Leaf	16	CON	RTx430
1602	unidentified	0.00179066095152163	Rhizosphere	16	CON	RTx430
1603	unidentified	0.00160824630627604	Root	16	CON	RTx430
1604	unidentified	0.00219402350933582	Soil	16	CON	RTx430
1605	unidentified	0.000156807707725394	Leaf	17	CON	RTx430
1606	unidentified	0.000551340075602267	Rhizosphere	17	CON	RTx430
1607	unidentified	0.000921940995569411	Root	17	CON	RTx430
1608	unidentified	0.00193990181330232	Soil	17	CON	RTx430
1609	unidentified	0.0034373303900946	Soil	0	POST	RTx430
1610	unidentified	0	Leaf	8	POST	RTx430
1611	unidentified	0.00758252461441374	Rhizosphere	8	POST	RTx430
1612	unidentified	0.00166734022625379	Root	8	POST	RTx430
1613	unidentified	0.00748043288742535	Soil	8	POST	RTx430
1614	unidentified	0.00020038932783694	Leaf	9	POST	RTx430
1615	unidentified	0.00821892819085171	Rhizosphere	9	POST	RTx430
1616	unidentified	0.00301400631256673	Root	9	POST	RTx430
1617	unidentified	0.00591979302453161	Soil	9	POST	RTx430
1618	unidentified	9.21052025623667e-06	Leaf	10	POST	RTx430
1619	unidentified	0.0100951258612597	Rhizosphere	10	POST	RTx430
1620	unidentified	0.00298679498410698	Root	10	POST	RTx430
1621	unidentified	0.0105687997082456	Soil	10	POST	RTx430
1622	unidentified	0.000517718576165186	Leaf	11	POST	RTx430
1623	unidentified	0.00600670208958008	Rhizosphere	11	POST	RTx430
1624	unidentified	0.00251363041182267	Root	11	POST	RTx430
1625	unidentified	0.00619446268392317	Soil	11	POST	RTx430
1626	unidentified	7.25684264985475e-05	Leaf	12	POST	RTx430
1627	unidentified	0.00367324675350931	Rhizosphere	12	POST	RTx430
1628	unidentified	0.00207761223279604	Root	12	POST	RTx430
1629	unidentified	0.00682668716980809	Soil	12	POST	RTx430
1630	unidentified	1.96376092864944e-05	Leaf	13	POST	RTx430
1631	unidentified	0.00610088955436374	Rhizosphere	13	POST	RTx430
1632	unidentified	0.00311022320813948	Root	13	POST	RTx430
1633	unidentified	0.00472569059154162	Soil	13	POST	RTx430
1634	unidentified	2.73957986733494e-05	Leaf	14	POST	RTx430
1635	unidentified	0.00796804202275123	Rhizosphere	14	POST	RTx430
1636	unidentified	0.00286732982259323	Root	14	POST	RTx430
1637	unidentified	0.00541053740180864	Soil	14	POST	RTx430
1638	unidentified	6.92108577993716e-06	Leaf	15	POST	RTx430
1639	unidentified	0.0136841469763163	Rhizosphere	15	POST	RTx430
1640	unidentified	0.00352373799057577	Root	15	POST	RTx430
1641	unidentified	0.00694614748245227	Soil	15	POST	RTx430
1642	unidentified	1.64077273244133e-05	Leaf	16	POST	RTx430
1643	unidentified	0.00853272882776002	Rhizosphere	16	POST	RTx430
1644	unidentified	0.00177774721143867	Root	16	POST	RTx430
1645	unidentified	0.0101458210434274	Soil	16	POST	RTx430
1646	unidentified	2.1050415745711e-06	Leaf	17	POST	RTx430
1647	unidentified	0.00529288779993325	Rhizosphere	17	POST	RTx430
1648	unidentified	0.00218902900535232	Root	17	POST	RTx430
1649	unidentified	0.00263627436677688	Soil	17	POST	RTx430
1650	unidentified	0.00245464865582419	Soil	0	PRE	RTx430
1651	unidentified	0.00147754009022227	Leaf	3	PRE	RTx430
1652	unidentified	0.000408211716913438	Rhizosphere	3	PRE	RTx430
1653	unidentified	0.000158487516685838	Root	3	PRE	RTx430
1654	unidentified	0.00209159839616799	Soil	3	PRE	RTx430
1655	unidentified	0.00025507601265177	Leaf	4	PRE	RTx430
1656	unidentified	0.000276152095014226	Rhizosphere	4	PRE	RTx430
1657	unidentified	6.072898541581e-05	Root	4	PRE	RTx430
1658	unidentified	0.00197295436940235	Soil	4	PRE	RTx430
1659	unidentified	0.00213985250301901	Leaf	5	PRE	RTx430
1660	unidentified	0.00453869535140016	Rhizosphere	5	PRE	RTx430
1661	unidentified	0.000180739223423803	Root	5	PRE	RTx430
1662	unidentified	0.00289523458295507	Soil	5	PRE	RTx430
1663	unidentified	0.00297971696381712	Leaf	6	PRE	RTx430
1664	unidentified	0.000338493133943424	Rhizosphere	6	PRE	RTx430
1665	unidentified	7.14299678673955e-05	Root	6	PRE	RTx430
1666	unidentified	0.00153695249760952	Soil	6	PRE	RTx430
1667	unidentified	0.000210703750526759	Leaf	7	PRE	RTx430
1668	unidentified	0.000153403120106408	Rhizosphere	7	PRE	RTx430
1669	unidentified	0.000100304309605897	Root	7	PRE	RTx430
1670	unidentified	0.00176195399353803	Soil	7	PRE	RTx430
1671	unidentified	0	Leaf	8	PRE	RTx430
1672	unidentified	0.00034304339370998	Rhizosphere	8	PRE	RTx430
1673	unidentified	5.6168730867526e-05	Root	8	PRE	RTx430
1674	unidentified	0.0023908492131838	Soil	8	PRE	RTx430
1675	unidentified	0	Leaf	9	PRE	RTx430
1676	unidentified	0.00228736234182749	Rhizosphere	9	PRE	RTx430
1677	unidentified	9.56541147211683e-05	Root	9	PRE	RTx430
1678	unidentified	0.00191538525191447	Soil	9	PRE	RTx430
1679	unidentified	5.52864946150954e-06	Leaf	10	PRE	RTx430
1680	unidentified	0.00195802020697494	Rhizosphere	10	PRE	RTx430
1681	unidentified	0.000546808966721123	Root	10	PRE	RTx430
1682	unidentified	0.00209570948122229	Soil	10	PRE	RTx430
1683	unidentified	0.000105948854253973	Leaf	11	PRE	RTx430
1684	unidentified	0.00317281219386753	Rhizosphere	11	PRE	RTx430
1685	unidentified	0.00138656676069136	Root	11	PRE	RTx430
1686	unidentified	0.00578791850904397	Soil	11	PRE	RTx430
1687	unidentified	2.95957951894555e-05	Leaf	12	PRE	RTx430
1688	unidentified	0.0022752110096479	Rhizosphere	12	PRE	RTx430
1689	unidentified	0.000869885876282193	Root	12	PRE	RTx430
1690	unidentified	0.00276762277770633	Soil	12	PRE	RTx430
1691	unidentified	0.000153689281649763	Leaf	13	PRE	RTx430
1692	unidentified	0.0043102021848912	Rhizosphere	13	PRE	RTx430
1693	unidentified	0.00257600515421597	Root	13	PRE	RTx430
1694	unidentified	0.00238042262905981	Soil	13	PRE	RTx430
1695	unidentified	0.00020288318275407	Leaf	14	PRE	RTx430
1696	unidentified	0.00115805251388399	Rhizosphere	14	PRE	RTx430
1697	unidentified	0.00170346318306126	Root	14	PRE	RTx430
1698	unidentified	0.00484974678358348	Soil	14	PRE	RTx430
1699	unidentified	0.000362298309326286	Leaf	15	PRE	RTx430
1700	unidentified	0.00248520292135676	Rhizosphere	15	PRE	RTx430
1701	unidentified	0.00214951845275404	Root	15	PRE	RTx430
1702	unidentified	0.00660214777121471	Soil	15	PRE	RTx430
1703	unidentified	0.000958988790478821	Leaf	16	PRE	RTx430
1704	unidentified	0.001968035955319	Rhizosphere	16	PRE	RTx430
1705	unidentified	0.000751845410014523	Root	16	PRE	RTx430
1706	unidentified	0.00582660971469103	Soil	16	PRE	RTx430
1707	unidentified	0.000570324472964534	Leaf	17	PRE	RTx430
1708	unidentified	0.000879867864694191	Rhizosphere	17	PRE	RTx430
1709	unidentified	0.00128987709239657	Root	17	PRE	RTx430
1710	unidentified	0.0020611386218574	Soil	17	PRE	RTx430
1711	Zoopagomycota	4.82347678735e-05	Soil	0	CON	BTx642
1712	Zoopagomycota	0	Leaf	1	CON	BTx642
1713	Zoopagomycota	2.00214229225271e-05	Rhizosphere	1	CON	BTx642
1714	Zoopagomycota	0	Root	1	CON	BTx642
1715	Zoopagomycota	0.000259573720237059	Soil	1	CON	BTx642
1716	Zoopagomycota	0	Leaf	2	CON	BTx642
1717	Zoopagomycota	7.02384073649524e-05	Rhizosphere	2	CON	BTx642
1718	Zoopagomycota	0	Root	2	CON	BTx642
1719	Zoopagomycota	0.000126929235441608	Soil	2	CON	BTx642
1720	Zoopagomycota	0	Leaf	3	CON	BTx642
1721	Zoopagomycota	3.37830452935041e-05	Rhizosphere	3	CON	BTx642
1722	Zoopagomycota	0	Root	3	CON	BTx642
1723	Zoopagomycota	1.59667578266028e-05	Soil	3	CON	BTx642
1724	Zoopagomycota	0	Leaf	4	CON	BTx642
1725	Zoopagomycota	3.32349578580734e-05	Rhizosphere	4	CON	BTx642
1726	Zoopagomycota	0	Root	4	CON	BTx642
1727	Zoopagomycota	3.7930891545462e-05	Soil	4	CON	BTx642
1728	Zoopagomycota	0	Leaf	5	CON	BTx642
1729	Zoopagomycota	9.53476371170918e-05	Rhizosphere	5	CON	BTx642
1730	Zoopagomycota	0	Root	5	CON	BTx642
1731	Zoopagomycota	3.01659125188537e-05	Soil	5	CON	BTx642
1732	Zoopagomycota	0	Leaf	6	CON	BTx642
1733	Zoopagomycota	0	Rhizosphere	6	CON	BTx642
1734	Zoopagomycota	0	Root	6	CON	BTx642
1735	Zoopagomycota	9.64630225080386e-05	Soil	6	CON	BTx642
1736	Zoopagomycota	0.00209643605870021	Leaf	7	CON	BTx642
1737	Zoopagomycota	0	Rhizosphere	7	CON	BTx642
1738	Zoopagomycota	0	Root	7	CON	BTx642
1739	Zoopagomycota	6.27195285509836e-05	Soil	7	CON	BTx642
1740	Zoopagomycota	0	Leaf	8	CON	BTx642
1741	Zoopagomycota	5.19065267266706e-05	Rhizosphere	8	CON	BTx642
1742	Zoopagomycota	0	Root	8	CON	BTx642
1743	Zoopagomycota	0	Soil	8	CON	BTx642
1744	Zoopagomycota	0	Leaf	9	CON	BTx642
1745	Zoopagomycota	3.15447462225166e-05	Rhizosphere	9	CON	BTx642
1746	Zoopagomycota	0	Root	9	CON	BTx642
1747	Zoopagomycota	6.60763843002511e-05	Soil	9	CON	BTx642
1748	Zoopagomycota	0	Leaf	10	CON	BTx642
1749	Zoopagomycota	2.35214132148939e-05	Rhizosphere	10	CON	BTx642
1750	Zoopagomycota	4.23156834617614e-06	Root	10	CON	BTx642
1751	Zoopagomycota	0	Soil	10	CON	BTx642
1752	Zoopagomycota	1.66841850609807e-05	Leaf	11	CON	BTx642
1753	Zoopagomycota	0	Rhizosphere	11	CON	BTx642
1754	Zoopagomycota	0	Root	11	CON	BTx642
1755	Zoopagomycota	5.27076227946944e-05	Soil	11	CON	BTx642
1756	Zoopagomycota	0	Leaf	12	CON	BTx642
1757	Zoopagomycota	6.82500682500683e-05	Rhizosphere	12	CON	BTx642
1758	Zoopagomycota	0	Root	12	CON	BTx642
1759	Zoopagomycota	1.87392249456562e-05	Soil	12	CON	BTx642
1760	Zoopagomycota	0	Leaf	13	CON	BTx642
1761	Zoopagomycota	0	Rhizosphere	13	CON	BTx642
1762	Zoopagomycota	0	Root	13	CON	BTx642
1763	Zoopagomycota	3.4116108489225e-05	Soil	13	CON	BTx642
1764	Zoopagomycota	0	Leaf	14	CON	BTx642
1765	Zoopagomycota	1.30040702739958e-05	Rhizosphere	14	CON	BTx642
1766	Zoopagomycota	0	Root	14	CON	BTx642
1767	Zoopagomycota	0	Soil	14	CON	BTx642
1768	Zoopagomycota	0	Leaf	15	CON	BTx642
1769	Zoopagomycota	0	Rhizosphere	15	CON	BTx642
1770	Zoopagomycota	0	Root	15	CON	BTx642
1771	Zoopagomycota	1.73524348936643e-05	Soil	15	CON	BTx642
1772	Zoopagomycota	0	Leaf	16	CON	BTx642
1773	Zoopagomycota	7.09143971057464e-05	Rhizosphere	16	CON	BTx642
1774	Zoopagomycota	0	Root	16	CON	BTx642
1775	Zoopagomycota	7.3064301660414e-05	Soil	16	CON	BTx642
1776	Zoopagomycota	0	Leaf	17	CON	BTx642
1777	Zoopagomycota	2.57264603380963e-05	Rhizosphere	17	CON	BTx642
1778	Zoopagomycota	0	Root	17	CON	BTx642
1779	Zoopagomycota	0.000284015498684289	Soil	17	CON	BTx642
1780	Zoopagomycota	4.83508256600369e-05	Soil	0	POST	BTx642
1781	Zoopagomycota	0	Leaf	8	POST	BTx642
1782	Zoopagomycota	3.79063561377972e-05	Rhizosphere	8	POST	BTx642
1783	Zoopagomycota	0	Root	8	POST	BTx642
1784	Zoopagomycota	1.50183975369828e-05	Soil	8	POST	BTx642
1785	Zoopagomycota	0	Leaf	9	POST	BTx642
1786	Zoopagomycota	4.52196389611194e-05	Rhizosphere	9	POST	BTx642
1787	Zoopagomycota	0	Root	9	POST	BTx642
1788	Zoopagomycota	5.70971793993377e-05	Soil	9	POST	BTx642
1789	Zoopagomycota	0	Leaf	10	POST	BTx642
1790	Zoopagomycota	1.72381100136181e-05	Rhizosphere	10	POST	BTx642
1791	Zoopagomycota	0	Root	10	POST	BTx642
1792	Zoopagomycota	0	Soil	10	POST	BTx642
1793	Zoopagomycota	0	Leaf	11	POST	BTx642
1794	Zoopagomycota	0	Rhizosphere	11	POST	BTx642
1795	Zoopagomycota	0	Root	11	POST	BTx642
1796	Zoopagomycota	0.000157480779716088	Soil	11	POST	BTx642
1797	Zoopagomycota	0	Leaf	12	POST	BTx642
1798	Zoopagomycota	1.94035353241361e-05	Rhizosphere	12	POST	BTx642
1799	Zoopagomycota	0	Root	12	POST	BTx642
1800	Zoopagomycota	5.69866408278296e-05	Soil	12	POST	BTx642
1801	Zoopagomycota	0	Leaf	13	POST	BTx642
1802	Zoopagomycota	8.60725936254637e-06	Rhizosphere	13	POST	BTx642
1803	Zoopagomycota	0	Root	13	POST	BTx642
1804	Zoopagomycota	3.68242745617911e-05	Soil	13	POST	BTx642
1805	Zoopagomycota	0	Leaf	14	POST	BTx642
1806	Zoopagomycota	2.09967140142568e-05	Rhizosphere	14	POST	BTx642
1807	Zoopagomycota	0	Root	14	POST	BTx642
1808	Zoopagomycota	1.87796765097008e-05	Soil	14	POST	BTx642
1809	Zoopagomycota	0	Leaf	15	POST	BTx642
1810	Zoopagomycota	0	Rhizosphere	15	POST	BTx642
1811	Zoopagomycota	2.48709817820058e-05	Root	15	POST	BTx642
1812	Zoopagomycota	0	Soil	15	POST	BTx642
1813	Zoopagomycota	0	Leaf	16	POST	BTx642
1814	Zoopagomycota	3.93879653995624e-05	Rhizosphere	16	POST	BTx642
1815	Zoopagomycota	0	Root	16	POST	BTx642
1816	Zoopagomycota	8.480745412003e-05	Soil	16	POST	BTx642
1817	Zoopagomycota	0	Leaf	17	POST	BTx642
1818	Zoopagomycota	0	Rhizosphere	17	POST	BTx642
1819	Zoopagomycota	0	Root	17	POST	BTx642
1820	Zoopagomycota	3.03250849102378e-05	Soil	17	POST	BTx642
1821	Zoopagomycota	4.88616811742801e-05	Soil	0	PRE	BTx642
1822	Zoopagomycota	0	Leaf	3	PRE	BTx642
1823	Zoopagomycota	4.01026477420379e-05	Rhizosphere	3	PRE	BTx642
1824	Zoopagomycota	0	Root	3	PRE	BTx642
1825	Zoopagomycota	7.25048524144643e-05	Soil	3	PRE	BTx642
1826	Zoopagomycota	0	Leaf	4	PRE	BTx642
1827	Zoopagomycota	8.47722935423041e-05	Rhizosphere	4	PRE	BTx642
1828	Zoopagomycota	0	Root	4	PRE	BTx642
1829	Zoopagomycota	1.16079305381437e-05	Soil	4	PRE	BTx642
1830	Zoopagomycota	0	Leaf	5	PRE	BTx642
1831	Zoopagomycota	4.90916505369163e-05	Rhizosphere	5	PRE	BTx642
1832	Zoopagomycota	9.95738240331382e-06	Root	5	PRE	BTx642
1833	Zoopagomycota	2.95543507291313e-05	Soil	5	PRE	BTx642
1834	Zoopagomycota	0	Leaf	6	PRE	BTx642
1835	Zoopagomycota	0	Rhizosphere	6	PRE	BTx642
1836	Zoopagomycota	0	Root	6	PRE	BTx642
1837	Zoopagomycota	1.76439752642064e-05	Soil	6	PRE	BTx642
1838	Zoopagomycota	0	Leaf	7	PRE	BTx642
1839	Zoopagomycota	0	Rhizosphere	7	PRE	BTx642
1840	Zoopagomycota	0	Root	7	PRE	BTx642
1841	Zoopagomycota	2.67608649111539e-05	Soil	7	PRE	BTx642
1842	Zoopagomycota	0	Leaf	8	PRE	BTx642
1843	Zoopagomycota	0	Rhizosphere	8	PRE	BTx642
1844	Zoopagomycota	0	Root	8	PRE	BTx642
1845	Zoopagomycota	0.000122187630195661	Soil	8	PRE	BTx642
1846	Zoopagomycota	0	Leaf	9	PRE	BTx642
1847	Zoopagomycota	8.35317211711147e-05	Rhizosphere	9	PRE	BTx642
1848	Zoopagomycota	0	Root	9	PRE	BTx642
1849	Zoopagomycota	0.000342407122068139	Soil	9	PRE	BTx642
1850	Zoopagomycota	0	Leaf	10	PRE	BTx642
1851	Zoopagomycota	1.73172167769196e-05	Rhizosphere	10	PRE	BTx642
1852	Zoopagomycota	0	Root	10	PRE	BTx642
1853	Zoopagomycota	3.08756329504755e-05	Soil	10	PRE	BTx642
1854	Zoopagomycota	0	Leaf	11	PRE	BTx642
1855	Zoopagomycota	0	Rhizosphere	11	PRE	BTx642
1856	Zoopagomycota	3.16045636989981e-06	Root	11	PRE	BTx642
1857	Zoopagomycota	0.000182122734886554	Soil	11	PRE	BTx642
1858	Zoopagomycota	0	Leaf	12	PRE	BTx642
1859	Zoopagomycota	0	Rhizosphere	12	PRE	BTx642
1860	Zoopagomycota	0	Root	12	PRE	BTx642
1861	Zoopagomycota	0	Soil	12	PRE	BTx642
1862	Zoopagomycota	0	Leaf	13	PRE	BTx642
1863	Zoopagomycota	3.39529556021254e-05	Rhizosphere	13	PRE	BTx642
1864	Zoopagomycota	0	Root	13	PRE	BTx642
1865	Zoopagomycota	5.58173292396665e-05	Soil	13	PRE	BTx642
1866	Zoopagomycota	0	Leaf	14	PRE	BTx642
1867	Zoopagomycota	0	Rhizosphere	14	PRE	BTx642
1868	Zoopagomycota	3.07332964533776e-05	Root	14	PRE	BTx642
1869	Zoopagomycota	3.19437789490497e-05	Soil	14	PRE	BTx642
1870	Zoopagomycota	0	Leaf	15	PRE	BTx642
1871	Zoopagomycota	2.34807927115619e-05	Rhizosphere	15	PRE	BTx642
1872	Zoopagomycota	0	Root	15	PRE	BTx642
1873	Zoopagomycota	4.36604987558449e-05	Soil	15	PRE	BTx642
1874	Zoopagomycota	0	Leaf	16	PRE	BTx642
1875	Zoopagomycota	8.5404389785635e-06	Rhizosphere	16	PRE	BTx642
1876	Zoopagomycota	0	Root	16	PRE	BTx642
1877	Zoopagomycota	5.30354993445753e-05	Soil	16	PRE	BTx642
1878	Zoopagomycota	0	Leaf	17	PRE	BTx642
1879	Zoopagomycota	5.2793571854691e-06	Rhizosphere	17	PRE	BTx642
1880	Zoopagomycota	0	Root	17	PRE	BTx642
1881	Zoopagomycota	6.56853278683141e-06	Soil	17	PRE	BTx642
1882	Zoopagomycota	7.16939449540453e-05	Soil	0	CON	RTx430
1883	Zoopagomycota	0	Leaf	1	CON	RTx430
1884	Zoopagomycota	1.76945471564939e-05	Rhizosphere	1	CON	RTx430
1885	Zoopagomycota	0	Root	1	CON	RTx430
1886	Zoopagomycota	3.83548246335648e-05	Soil	1	CON	RTx430
1887	Zoopagomycota	0	Leaf	2	CON	RTx430
1888	Zoopagomycota	3.53436222788004e-05	Rhizosphere	2	CON	RTx430
1889	Zoopagomycota	0	Root	2	CON	RTx430
1890	Zoopagomycota	4.84249202648618e-05	Soil	2	CON	RTx430
1891	Zoopagomycota	0	Leaf	3	CON	RTx430
1892	Zoopagomycota	2.5415513018241e-05	Rhizosphere	3	CON	RTx430
1893	Zoopagomycota	0	Root	3	CON	RTx430
1894	Zoopagomycota	7.89908712763752e-05	Soil	3	CON	RTx430
1895	Zoopagomycota	0	Leaf	4	CON	RTx430
1896	Zoopagomycota	2.72921845498415e-05	Rhizosphere	4	CON	RTx430
1897	Zoopagomycota	0	Root	4	CON	RTx430
1898	Zoopagomycota	6.21582597223045e-05	Soil	4	CON	RTx430
1899	Zoopagomycota	0	Leaf	5	CON	RTx430
1900	Zoopagomycota	0	Rhizosphere	5	CON	RTx430
1901	Zoopagomycota	0	Root	5	CON	RTx430
1902	Zoopagomycota	3.19631562518512e-05	Soil	5	CON	RTx430
1903	Zoopagomycota	0	Leaf	6	CON	RTx430
1904	Zoopagomycota	5.81860498945378e-05	Rhizosphere	6	CON	RTx430
1905	Zoopagomycota	0	Root	6	CON	RTx430
1906	Zoopagomycota	4.81491023630928e-05	Soil	6	CON	RTx430
1907	Zoopagomycota	0	Leaf	7	CON	RTx430
1908	Zoopagomycota	0	Rhizosphere	7	CON	RTx430
1909	Zoopagomycota	0	Root	7	CON	RTx430
1910	Zoopagomycota	0.000176317910857986	Soil	7	CON	RTx430
1911	Zoopagomycota	0	Leaf	8	CON	RTx430
1912	Zoopagomycota	1.43753374561286e-05	Rhizosphere	8	CON	RTx430
1913	Zoopagomycota	0	Root	8	CON	RTx430
1914	Zoopagomycota	0.000172463963202056	Soil	8	CON	RTx430
1915	Zoopagomycota	0	Leaf	9	CON	RTx430
1916	Zoopagomycota	3.07811880769068e-05	Rhizosphere	9	CON	RTx430
1917	Zoopagomycota	0	Root	9	CON	RTx430
1918	Zoopagomycota	4.89763933783916e-05	Soil	9	CON	RTx430
1919	Zoopagomycota	0	Leaf	10	CON	RTx430
1920	Zoopagomycota	0	Rhizosphere	10	CON	RTx430
1921	Zoopagomycota	0	Root	10	CON	RTx430
1922	Zoopagomycota	1.07745849091164e-05	Soil	10	CON	RTx430
1923	Zoopagomycota	0	Leaf	11	CON	RTx430
1924	Zoopagomycota	1.39289345757943e-05	Rhizosphere	11	CON	RTx430
1925	Zoopagomycota	0	Root	11	CON	RTx430
1926	Zoopagomycota	4.24007292925438e-05	Soil	11	CON	RTx430
1927	Zoopagomycota	0	Leaf	12	CON	RTx430
1928	Zoopagomycota	6.54505946186521e-06	Rhizosphere	12	CON	RTx430
1929	Zoopagomycota	0	Root	12	CON	RTx430
1930	Zoopagomycota	7.33428113278981e-05	Soil	12	CON	RTx430
1931	Zoopagomycota	0	Leaf	13	CON	RTx430
1932	Zoopagomycota	2.61028452101279e-05	Rhizosphere	13	CON	RTx430
1933	Zoopagomycota	0	Root	13	CON	RTx430
1934	Zoopagomycota	9.30820022262096e-05	Soil	13	CON	RTx430
1935	Zoopagomycota	0	Leaf	14	CON	RTx430
1936	Zoopagomycota	0	Rhizosphere	14	CON	RTx430
1937	Zoopagomycota	0	Root	14	CON	RTx430
1938	Zoopagomycota	0.000101542429504168	Soil	14	CON	RTx430
1939	Zoopagomycota	0	Leaf	15	CON	RTx430
1940	Zoopagomycota	2.15206490627757e-05	Rhizosphere	15	CON	RTx430
1941	Zoopagomycota	0	Root	15	CON	RTx430
1942	Zoopagomycota	2.10119347789544e-05	Soil	15	CON	RTx430
1943	Zoopagomycota	0	Leaf	16	CON	RTx430
1944	Zoopagomycota	0	Rhizosphere	16	CON	RTx430
1945	Zoopagomycota	0	Root	16	CON	RTx430
1946	Zoopagomycota	1.49125555071254e-05	Soil	16	CON	RTx430
1947	Zoopagomycota	0	Leaf	17	CON	RTx430
1948	Zoopagomycota	0	Rhizosphere	17	CON	RTx430
1949	Zoopagomycota	0	Root	17	CON	RTx430
1950	Zoopagomycota	0	Soil	17	CON	RTx430
1951	Zoopagomycota	5.77930469928087e-05	Soil	0	POST	RTx430
1952	Zoopagomycota	0	Leaf	8	POST	RTx430
1953	Zoopagomycota	2.12558351371498e-05	Rhizosphere	8	POST	RTx430
1954	Zoopagomycota	0	Root	8	POST	RTx430
1955	Zoopagomycota	7.74222010808284e-05	Soil	8	POST	RTx430
1956	Zoopagomycota	0	Leaf	9	POST	RTx430
1957	Zoopagomycota	1.23580370493951e-05	Rhizosphere	9	POST	RTx430
1958	Zoopagomycota	0	Root	9	POST	RTx430
1959	Zoopagomycota	0.000111312091275915	Soil	9	POST	RTx430
1960	Zoopagomycota	0	Leaf	10	POST	RTx430
1961	Zoopagomycota	1.26090684420235e-05	Rhizosphere	10	POST	RTx430
1962	Zoopagomycota	0	Root	10	POST	RTx430
1963	Zoopagomycota	0	Soil	10	POST	RTx430
1964	Zoopagomycota	8.55051645119365e-06	Leaf	11	POST	RTx430
1965	Zoopagomycota	0	Rhizosphere	11	POST	RTx430
1966	Zoopagomycota	0	Root	11	POST	RTx430
1967	Zoopagomycota	0	Soil	11	POST	RTx430
1968	Zoopagomycota	0	Leaf	12	POST	RTx430
1969	Zoopagomycota	0	Rhizosphere	12	POST	RTx430
1970	Zoopagomycota	0	Root	12	POST	RTx430
1971	Zoopagomycota	2.34593098271049e-05	Soil	12	POST	RTx430
1972	Zoopagomycota	0	Leaf	13	POST	RTx430
1973	Zoopagomycota	0	Rhizosphere	13	POST	RTx430
1974	Zoopagomycota	0	Root	13	POST	RTx430
1975	Zoopagomycota	2.29315721885892e-05	Soil	13	POST	RTx430
1976	Zoopagomycota	7.89608748864937e-06	Leaf	14	POST	RTx430
1977	Zoopagomycota	0	Rhizosphere	14	POST	RTx430
1978	Zoopagomycota	0	Root	14	POST	RTx430
1979	Zoopagomycota	5.59377971695475e-05	Soil	14	POST	RTx430
1980	Zoopagomycota	0	Leaf	15	POST	RTx430
1981	Zoopagomycota	2.55447416149386e-05	Rhizosphere	15	POST	RTx430
1982	Zoopagomycota	0	Root	15	POST	RTx430
1983	Zoopagomycota	5.88106679964438e-05	Soil	15	POST	RTx430
1984	Zoopagomycota	0	Leaf	16	POST	RTx430
1985	Zoopagomycota	0	Rhizosphere	16	POST	RTx430
1986	Zoopagomycota	0	Root	16	POST	RTx430
1987	Zoopagomycota	0.000113927425168313	Soil	16	POST	RTx430
1988	Zoopagomycota	0	Leaf	17	POST	RTx430
1989	Zoopagomycota	0	Rhizosphere	17	POST	RTx430
1990	Zoopagomycota	0	Root	17	POST	RTx430
1991	Zoopagomycota	4.96808008545098e-05	Soil	17	POST	RTx430
1992	Zoopagomycota	5.96369058430502e-05	Soil	0	PRE	RTx430
1993	Zoopagomycota	9.46243884898894e-06	Leaf	3	PRE	RTx430
1994	Zoopagomycota	1.77073915859223e-05	Rhizosphere	3	PRE	RTx430
1995	Zoopagomycota	0	Root	3	PRE	RTx430
1996	Zoopagomycota	5.44119555416606e-05	Soil	3	PRE	RTx430
1997	Zoopagomycota	0	Leaf	4	PRE	RTx430
1998	Zoopagomycota	2.19251253752491e-05	Rhizosphere	4	PRE	RTx430
1999	Zoopagomycota	0	Root	4	PRE	RTx430
[truncated: 53 more rows]
