# Supplementary material for: Fungal community assembly in drought-stressed sorghum shows stochasticity, selection, and universal ecological dynamics
Source: Nat Commun. 2020 Jan 7;11:34. doi: 10.1038/s41467-019-13913-9 (PMC6946711; doi:10.1038/s41467-019-13913-9)
Supplement: Supplementary file 10 — Source Data [file 41467_2019_13913_MOESM10_ESM.zip › SourceData/Fig.S9.CON.POST.Leaf.csv]

	row	col	value	row1_1	row1_2	col1_1	col1_2
1	TP10.Control	TP10.Post_flowering_drought	0.482758620689655	10	Control	10	Post_flowering_drought
2	TP11.Control	TP10.Post_flowering_drought	0.488888888888889	11	Control	10	Post_flowering_drought
3	TP12.Control	TP10.Post_flowering_drought	0.327868852459016	12	Control	10	Post_flowering_drought
4	TP13.Control	TP10.Post_flowering_drought	0.422535211267606	13	Control	10	Post_flowering_drought
5	TP14.Control	TP10.Post_flowering_drought	0.32258064516129	14	Control	10	Post_flowering_drought
6	TP15.Control	TP10.Post_flowering_drought	0.518518518518518	15	Control	10	Post_flowering_drought
7	TP16.Control	TP10.Post_flowering_drought	0.438356164383562	16	Control	10	Post_flowering_drought
8	TP17.Control	TP10.Post_flowering_drought	0.456140350877193	17	Control	10	Post_flowering_drought
9	TP10.Control	TP11.Post_flowering_drought	0.533333333333333	10	Control	11	Post_flowering_drought
10	TP11.Control	TP11.Post_flowering_drought	0.424242424242424	11	Control	11	Post_flowering_drought
11	TP12.Control	TP11.Post_flowering_drought	0.3	12	Control	11	Post_flowering_drought
12	TP13.Control	TP11.Post_flowering_drought	0.4	13	Control	11	Post_flowering_drought
13	TP14.Control	TP11.Post_flowering_drought	0.424242424242424	14	Control	11	Post_flowering_drought
14	TP15.Control	TP11.Post_flowering_drought	0.4	15	Control	11	Post_flowering_drought
15	TP16.Control	TP11.Post_flowering_drought	0.538461538461538	16	Control	11	Post_flowering_drought
16	TP17.Control	TP11.Post_flowering_drought	0.456140350877193	17	Control	11	Post_flowering_drought
17	TP10.Control	TP12.Post_flowering_drought	0.4375	10	Control	12	Post_flowering_drought
18	TP11.Control	TP12.Post_flowering_drought	0.387096774193548	11	Control	12	Post_flowering_drought
19	TP12.Control	TP12.Post_flowering_drought	0.4375	12	Control	12	Post_flowering_drought
20	TP13.Control	TP12.Post_flowering_drought	0.4375	13	Control	12	Post_flowering_drought
21	TP14.Control	TP12.Post_flowering_drought	0.484848484848485	14	Control	12	Post_flowering_drought
22	TP15.Control	TP12.Post_flowering_drought	0.4375	15	Control	12	Post_flowering_drought
23	TP16.Control	TP12.Post_flowering_drought	0.484848484848485	16	Control	12	Post_flowering_drought
24	TP17.Control	TP12.Post_flowering_drought	0.428571428571429	17	Control	12	Post_flowering_drought
25	TP10.Control	TP13.Post_flowering_drought	0.51219512195122	10	Control	13	Post_flowering_drought
26	TP11.Control	TP13.Post_flowering_drought	0.493827160493827	11	Control	13	Post_flowering_drought
27	TP12.Control	TP13.Post_flowering_drought	0.430769230769231	12	Control	13	Post_flowering_drought
28	TP13.Control	TP13.Post_flowering_drought	0.486486486486487	13	Control	13	Post_flowering_drought
29	TP14.Control	TP13.Post_flowering_drought	0.424242424242424	14	Control	13	Post_flowering_drought
30	TP15.Control	TP13.Post_flowering_drought	0.518518518518518	15	Control	13	Post_flowering_drought
31	TP16.Control	TP13.Post_flowering_drought	0.538461538461538	16	Control	13	Post_flowering_drought
32	TP17.Control	TP13.Post_flowering_drought	0.456140350877193	17	Control	13	Post_flowering_drought
33	TP10.Control	TP14.Post_flowering_drought	0.392857142857143	10	Control	14	Post_flowering_drought
34	TP11.Control	TP14.Post_flowering_drought	0.392857142857143	11	Control	14	Post_flowering_drought
35	TP12.Control	TP14.Post_flowering_drought	0.448275862068966	12	Control	14	Post_flowering_drought
36	TP13.Control	TP14.Post_flowering_drought	0.392857142857143	13	Control	14	Post_flowering_drought
37	TP14.Control	TP14.Post_flowering_drought	0.363636363636364	14	Control	14	Post_flowering_drought
38	TP15.Control	TP14.Post_flowering_drought	0.333333333333333	15	Control	14	Post_flowering_drought
39	TP16.Control	TP14.Post_flowering_drought	0.392857142857143	16	Control	14	Post_flowering_drought
40	TP17.Control	TP14.Post_flowering_drought	0.557377049180328	17	Control	14	Post_flowering_drought
41	TP10.Control	TP15.Post_flowering_drought	0.444444444444444	10	Control	15	Post_flowering_drought
42	TP11.Control	TP15.Post_flowering_drought	0.444444444444444	11	Control	15	Post_flowering_drought
43	TP12.Control	TP15.Post_flowering_drought	0.415094339622642	12	Control	15	Post_flowering_drought
44	TP13.Control	TP15.Post_flowering_drought	0.415094339622642	13	Control	15	Post_flowering_drought
45	TP14.Control	TP15.Post_flowering_drought	0.444444444444444	14	Control	15	Post_flowering_drought
46	TP15.Control	TP15.Post_flowering_drought	0.415094339622642	15	Control	15	Post_flowering_drought
47	TP16.Control	TP15.Post_flowering_drought	0.5	16	Control	15	Post_flowering_drought
48	TP17.Control	TP15.Post_flowering_drought	0.576271186440678	17	Control	15	Post_flowering_drought
49	TP10.Control	TP16.Post_flowering_drought	0.294117647058824	10	Control	16	Post_flowering_drought
50	TP11.Control	TP16.Post_flowering_drought	0.242424242424242	11	Control	16	Post_flowering_drought
51	TP12.Control	TP16.Post_flowering_drought	0.342857142857143	12	Control	16	Post_flowering_drought
52	TP13.Control	TP16.Post_flowering_drought	0.342857142857143	13	Control	16	Post_flowering_drought
53	TP14.Control	TP16.Post_flowering_drought	0.342857142857143	14	Control	16	Post_flowering_drought
54	TP15.Control	TP16.Post_flowering_drought	0.242424242424242	15	Control	16	Post_flowering_drought
55	TP16.Control	TP16.Post_flowering_drought	0.242424242424242	16	Control	16	Post_flowering_drought
56	TP17.Control	TP16.Post_flowering_drought	0.432432432432432	17	Control	16	Post_flowering_drought
57	TP10.Control	TP17.Post_flowering_drought	0.35	10	Control	17	Post_flowering_drought
58	TP11.Control	TP17.Post_flowering_drought	0.307692307692308	11	Control	17	Post_flowering_drought
59	TP12.Control	TP17.Post_flowering_drought	0.390243902439024	12	Control	17	Post_flowering_drought
60	TP13.Control	TP17.Post_flowering_drought	0.390243902439024	13	Control	17	Post_flowering_drought
61	TP14.Control	TP17.Post_flowering_drought	0.307692307692308	14	Control	17	Post_flowering_drought
62	TP15.Control	TP17.Post_flowering_drought	0.390243902439024	15	Control	17	Post_flowering_drought
63	TP16.Control	TP17.Post_flowering_drought	0.428571428571429	16	Control	17	Post_flowering_drought
64	TP17.Control	TP17.Post_flowering_drought	0.533333333333333	17	Control	17	Post_flowering_drought
