# Supplementary material for: Fungal community assembly in drought-stressed sorghum shows stochasticity, selection, and universal ecological dynamics
Source: Nat Commun. 2020 Jan 7;11:34. doi: 10.1038/s41467-019-13913-9 (PMC6946711; doi:10.1038/s41467-019-13913-9)
Supplement: Supplementary file 10 — Source Data [file 41467_2019_13913_MOESM10_ESM.zip › SourceData/Fig.S15.Root.week.12.csv]

	fung.dist	gd
1	0.383666194633735	63.2455532033676
2	0.398909821560213	52
3	0.515327092383346	41.182520563948
4	0.456819614375947	31.2409987036266
5	0.419818040984529	23.3238075793812
6	0.448251932578325	20
7	0.449518843536643	40
8	0.473565350616189	41.7612260356422
9	0.400571805091653	46.6476151587624
10	0.377653109110456	12
11	0.385831776842901	53.8144961882948
12	0.384057721561111	62.4819974072532
13	0.40385847765511	72.1110255092798
14	0.416172794146704	24
15	0.381446884560562	36
16	0.506027651550937	48
17	0.476594760028892	60
18	0.355445311863425	12
19	0.567106005126328	24
20	0.49280164496946	36
21	0.426066107819011	48
22	0.512118934251174	60
23	0.485859330454063	63.2455532033676
24	0.503821169807255	52
25	0.345053253429866	41.182520563948
26	0.350002314633479	52
27	0.346075020462828	31.2409987036266
28	0.396576722762169	23.3238075793812
29	0.410927830295893	20
30	0.525767965847246	41.182520563948
31	0.462812628004294	31.2409987036266
32	0.563936938707748	23.3238075793812
33	0.519395589596343	20
34	0.558072688508019	12
35	0.497373377083081	24
36	0.410622880750146	36
37	0.499129138193944	48
38	0.507069771381558	52
39	0.503042249207805	41.182520563948
40	0.378986954379359	31.2409987036266
41	0.368303723257855	41.182520563948
42	0.322151619000241	23.3238075793812
43	0.397650336816101	20
44	0.388102531076996	23.3238075793812
45	0.49034840060982	31.2409987036266
46	0.448241482544402	23.3238075793812
47	0.538841974769286	20
48	0.48058278349778	23.3238075793812
49	0.296145057222129	12
50	0.425885832915836	24
51	0.519851304304061	36
52	0.314631417339951	41.182520563948
53	0.255011357336083	31.2409987036266
54	0.532104750144371	23.3238075793812
55	0.483397298289483	31.2409987036266
56	0.540580642749683	20
57	0.460131874299124	23.3238075793812
58	0.553370979671842	31.2409987036266
59	0.517821389091848	23.3238075793812
60	0.430631283139301	20
61	0.270925493650456	23.3238075793812
62	0.334786068177945	31.2409987036266
63	0.492048639587121	12
64	0.448956302237525	24
65	0.200535964612316	31.2409987036266
66	0.268970453339466	23.3238075793812
67	0.433943849961011	20
68	0.398120442816061	23.3238075793812
69	0.434768768614014	23.3238075793812
70	0.394423791457645	31.2409987036266
71	0.511821028141781	41.182520563948
72	0.493106626273443	20
73	0.424147947799204	23.3238075793812
74	0.260674903543139	31.2409987036266
75	0.298275929034466	41.182520563948
76	0.399904654973966	12
77	0.477331920156789	23.3238075793812
78	0.453612536631609	20
79	0.339298226721663	23.3238075793812
80	0.430636109407968	20
81	0.339099662038895	31.2409987036266
82	0.348785958248991	41.182520563948
83	0.344950135211023	52
84	0.416439622137681	23.3238075793812
85	0.331916268826756	31.2409987036266
86	0.511500361819382	41.182520563948
87	0.48362915686592	52
88	0.483706371132556	20
89	0.513047678186906	23.3238075793812
90	0.398692768250884	31.2409987036266
91	0.484070274074171	23.3238075793812
92	0.369727063083397	41.182520563948
93	0.388115218782601	52
94	0.395133624143625	63.2455532033676
95	0.309013773434512	31.2409987036266
96	0.376647063308575	41.182520563948
97	0.502469587785575	52
98	0.54720485511447	63.2455532033676
99	0.251987017898414	12
100	0.423173939069409	24
101	0.382587809386909	41.7612260356422
102	0.458005034569355	36
103	0.367563949999122	48
104	0.518953962158337	60
105	0.467240641448826	46.6476151587624
106	0.426710481233296	53.8144961882948
107	0.317618913035735	62.4819974072532
108	0.284277951875218	72.1110255092798
109	0.44926324107511	12
110	0.38254734766374	40
111	0.50029268331225	24
112	0.407594427588424	36
113	0.523888427798912	48
114	0.531849425919113	41.7612260356422
115	0.442226017242225	46.6476151587624
116	0.266384770735016	53.8144961882948
117	0.280901673740094	62.4819974072532
118	0.326596681842203	41.7612260356422
119	0.340320566198072	12
120	0.34537377016811	24
121	0.367304341964836	36
122	0.412949550930117	40
123	0.402518976239891	41.7612260356422
124	0.498010872883396	46.6476151587624
125	0.448995694532632	53.8144961882948
126	0.356666711759893	46.6476151587624
127	0.360770664604579	53.8144961882948
128	0.419707867006595	62.4819974072532
129	0.420180832597066	12
130	0.371617437698156	24
131	0.463102471599052	36
132	0.337502217120466	48
133	0.354835709314695	12
134	0.266966364468974	24
135	0.350591907966767	41.7612260356422
136	0.339732908236432	40
137	0.515680194897016	41.7612260356422
138	0.516160135680744	46.6476151587624
139	0.365754851576166	12
140	0.357173424339971	46.6476151587624
141	0.327610052782029	41.7612260356422
142	0.475810808172358	40
143	0.418792182777691	41.7612260356422
144	0.287382814850089	53.8144961882948
145	0.366133995217685	46.6476151587624
146	0.533404128028646	41.7612260356422
147	0.560259971608893	40
148	0.30277069784911	12
149	0.522946914525395	24
150	0.529840181298073	36
151	0.464932451143186	12
152	0.446833061465282	24
153	0.387542450595628	12
