# Supplementary material for: Fungal community assembly in drought-stressed sorghum shows stochasticity, selection, and universal ecological dynamics
Source: Nat Commun. 2020 Jan 7;11:34. doi: 10.1038/s41467-019-13913-9 (PMC6946711; doi:10.1038/s41467-019-13913-9)
Supplement: Supplementary file 10 — Source Data [file 41467_2019_13913_MOESM10_ESM.zip › SourceData/Fig.S15.Rhizosphere.week.7.csv]

	fung.dist	gd
1	0.407221219833968	63.2455532033676
2	0.378383652003985	52
3	0.443313652099431	41.182520563948
4	0.525826620746747	31.2409987036266
5	0.642355901772835	40
6	0.577949815241097	41.7612260356422
7	0.408034936680961	46.6476151587624
8	0.369123646141784	12
9	0.379746633567192	53.8144961882948
10	0.600204582851172	48
11	0.61463219700955	60
12	0.408956384153026	12
13	0.502484248652761	24
14	0.526213073008888	36
15	0.64196416140458	63.2455532033676
16	0.569117170276741	52
17	0.387139894311434	41.182520563948
18	0.38015439906393	52
19	0.380428858104208	31.2409987036266
20	0.63554406740529	23.3238075793812
21	0.59344433427152	20
22	0.487660045759222	12
23	0.557010499831856	24
24	0.654735845867192	52
25	0.552199705251245	41.182520563948
26	0.392230849187804	31.2409987036266
27	0.40035978325449	41.182520563948
28	0.375851464120307	23.3238075793812
29	0.624723207544519	20
30	0.583505230142986	23.3238075793812
31	0.333579423201131	12
32	0.476587725761265	41.182520563948
33	0.409636999294549	31.2409987036266
34	0.428125478755553	23.3238075793812
35	0.488187329595702	31.2409987036266
36	0.48903499674515	20
37	0.384593212152296	23.3238075793812
38	0.455181579158247	31.2409987036266
39	0.40539129722787	31.2409987036266
40	0.396171270431855	23.3238075793812
41	0.520469764048556	20
42	0.559334245897833	23.3238075793812
43	0.563526770062196	23.3238075793812
44	0.396391599405843	31.2409987036266
45	0.435716913389107	41.182520563948
46	0.468629650254958	12
47	0.641248359435524	24
48	0.681604047212267	41.7612260356422
49	0.662553633920888	36
50	0.39106531330933	62.4819974072532
51	0.4061047847873	72.1110255092798
52	0.560329996749771	12
53	0.588175410104189	40
54	0.601778227281663	24
55	0.427199793862625	53.8144961882948
56	0.522478249750245	62.4819974072532
57	0.340640340971024	41.7612260356422
58	0.363243479894333	12
59	0.603743686616693	46.6476151587624
60	0.606125760075964	53.8144961882948
61	0.374885224894622	46.6476151587624
62	0.657330786424239	36
63	0.617439328125192	48
64	0.625127067424065	41.7612260356422
65	0.624838599296885	46.6476151587624
66	0.469974559203167	12
