# Supplementary material for: Fungal community assembly in drought-stressed sorghum shows stochasticity, selection, and universal ecological dynamics
Source: Nat Commun. 2020 Jan 7;11:34. doi: 10.1038/s41467-019-13913-9 (PMC6946711; doi:10.1038/s41467-019-13913-9)
Supplement: Supplementary file 10 — Source Data [file 41467_2019_13913_MOESM10_ESM.zip › SourceData/Fig.4B.Rhizosphere.csv]

	name	log2FoldChange	pvalue	log2AverageAbundance	order	Group	padj	neglogp	level	Guild	Genus
1	OTU1184_Rhizophagus	-0.0297473433940519	0.322431340015967	0.0149503414659716	653		1	1.13186506458785	Drought > Control	Arbuscular mycorrhiza	_
2	OTU597_Paraglomus	0.0297473433940519	0.322431340015967	0.0149503414659716	649		1	1.13186506458785	Control > Drought	Arbuscular mycorrhiza	_
3	OTU734_Rhizophagus	-0.0297473433940519	0.322431340015967	0.0149503414659716	566		1	1.13186506458785	Drought > Control	Arbuscular mycorrhiza	_
4	OTU945_Glomus	0.0297473433940519	0.322431340015967	0.0149503414659716	723		1	1.13186506458785	Control > Drought	Arbuscular mycorrhiza	_
5	OTU987_Paraglomus	0.0297473433940519	0.322431340015967	0.0149503414659716	548		1	1.13186506458785	Control > Drought	Arbuscular mycorrhiza	_
6	OTU998_Glomus	-0.0297473433940519	0.322431340015967	0.0149503414659716	651		1	1.13186506458785	Drought > Control	Arbuscular mycorrhiza	_
7	OTU975_Paraglomus	0	1	0.0297473433940519	721		1	0	Drought > Control	Arbuscular mycorrhiza	_
8	OTU683_Fungi	0.115477217419936	0.0442609748072263	0.0588936890535686	554		1	3.11765192003724	Control > Drought	Arbuscular mycorrhiza	_
9	OTU551_Fungi	0.142957953842043	0.0237083696286629	0.0732489820306385	501		1	3.74192714429471	Control > Drought	Arbuscular mycorrhiza	_
10	OTU660_Fungi	0.196397212803503	0.0333142551192815	0.101538026462062	620		1	3.40176989193645	Control > Drought	Arbuscular mycorrhiza	_
11	OTU989_Funneliformis	-0.0554951125917037	0.588954058686695	0.115477217419936	527		1	0.529407097206751	Drought > Control	Arbuscular mycorrhiza	_
12	OTU565_Funneliformis	-0.166649869409451	0.0782761443216496	0.115477217419936	389		1	2.54751239262837	Drought > Control	Arbuscular mycorrhiza	_
13	OTU986_Fungi	0.222392421336448	0.00988543025512731	0.115477217419936	614		1	4.61669329724434	Control > Drought	Arbuscular mycorrhiza	_
14	OTU682_Fungi	0.134929580086109	0.18211615692876	0.156504485679991	500		1	1.70311057060093	Control > Drought	Arbuscular mycorrhiza	_
15	OTU347_Rhizophagus	-0.0255350921071375	0.889048746118149	0.235216461694031	327		1	0.117603212442629	Drought > Control	Arbuscular mycorrhiza	_
16	OTU534_Glomus	0.0506260730699678	0.744394482470988	0.247927513443585	454		1	0.295184166290156	Control > Drought	Arbuscular mycorrhiza	_
17	OTU355_Funneliformis	-0.0497530351970996	0.65751777026928	0.273018494406416	316		1	0.419283488269921	Drought > Control	Arbuscular mycorrhiza	_
18	OTU368_Fungi	0.272079545436801	0.0856120298030484	0.285402218862248	407		1	2.45792947062623	Control > Drought	Arbuscular mycorrhiza	_
19	OTU333_Glomus	0.21864028647534	0.0764436147137586	0.309855262586787	446		1	2.57120187247905	Control > Drought	Arbuscular mycorrhiza	_
20	OTU435_Glomus	-0.0480942882010449	0.81353753804168	0.321928094887362	450		1	0.206363209513418	Drought > Control	Arbuscular mycorrhiza	_
21	OTU400_Glomus	0.111892880070897	0.483194464820801	0.426264754702098	436		1	0.727336087682108	Control > Drought	Arbuscular mycorrhiza	_
22	OTU553_Fungi	0.612976876890753	0.000262823626298028	0.426264754702098	472		0.182662420277129	8.24402737319528	Control > Drought	Arbuscular mycorrhiza	_
23	OTU476_Glomus	-0.17218097538268	0.55622663174179	0.653442238603923	336		1	0.586579456735985	Drought > Control	Arbuscular mycorrhiza	_
24	OTU251_Rhizophagus	0.337869638756384	0.0882031315350975	0.763765653509921	249		1	2.4281128116666	Control > Drought	Arbuscular mycorrhiza	_
25	OTU229_Glomus	0.0788554207112398	0.71896915769657	0.930737337562886	291		1	0.329936818291627	Control > Drought	Arbuscular mycorrhiza	_
26	OTU408_Fungi	0.921390165303634	0.00390553539394517	0.992466327314593	326		1	5.54536040036501	Control > Drought	Arbuscular mycorrhiza	_
27	OTU323_Glomus	0.0282890444314234	0.899547208841083	1.08746284125034	275		1	0.105863743543427	Control > Drought	Arbuscular mycorrhiza	_
28	OTU126_Glomus	0.227951946678348	0.370399062180489	1.32792683550881	242		1	0.993174308123445	Control > Drought	Arbuscular mycorrhiza	_
29	OTU133_Glomus	0.0178112761164606	0.938028849368757	1.75488750216347	203		1	0.0639745741922063	Control > Drought	Arbuscular mycorrhiza	_
30	OTU936_Claroideoglomus	0.0297473433940519	0.322431340015967	0.0149503414659716	666		1	1.13186506458785	Control > Drought	Arbuscular mycorrhiza	Claroideoglomus
31	OTU491_Claroideoglomus	-0.0577154978562875	0.312679546667596	0.0588936890535686	396		1	1.16257642545965	Drought > Control	Arbuscular mycorrhiza	Claroideoglomus
32	OTU536_Claroideoglomus	-0.0577154978562875	0.312679546667596	0.0588936890535686	473		1	1.16257642545965	Drought > Control	Arbuscular mycorrhiza	Claroideoglomus
33	OTU70_Claroideoglomus	-0.359402800306025	0.253658001222639	2.8538293518571	51		1	1.3717683711238	Drought > Control	Arbuscular mycorrhiza	Claroideoglomus
34	OTU558_Funneliformis	0.0780025120012732	0.46757738317372	0.20945336562895	266		1	0.760190418445947	Control > Drought	Arbuscular mycorrhiza	Funneliformis
35	OTU253_Funneliformis	-0.36737106564853	0.163043169506072	1.25424128737579	144		1	1.81374026964471	Drought > Control	Arbuscular mycorrhiza	Funneliformis
36	OTU1068_Glomus	0.0297473433940519	0.322431340015967	0.0149503414659716	623		1	1.13186506458785	Control > Drought	Arbuscular mycorrhiza	Glomus
37	OTU564_Glomus	0.0297473433940519	0.322431340015967	0.0149503414659716	624		1	1.13186506458785	Control > Drought	Arbuscular mycorrhiza	Glomus
38	OTU579_Glomus	0.0297473433940519	0.322431340015967	0.0149503414659716	542		1	1.13186506458785	Control > Drought	Arbuscular mycorrhiza	Glomus
39	OTU277_Glomus	0.113210610447991	0.152376468473592	0.0874628412503394	350		1	1.88140105399274	Control > Drought	Arbuscular mycorrhiza	Glomus
40	OTU224_Glomus	0.222392421336448	0.0706899945207054	0.285402218862248	277		1	2.64945123631087	Control > Drought	Arbuscular mycorrhiza	Glomus
41	OTU206_Glomus	0.70895121799661	0.000145428205917371	0.51306958223937	214		0.101654315936242	8.83582802325059	Control > Drought	Arbuscular mycorrhiza	Glomus
42	OTU944_Rhizophagus	-0.0577154978562875	0.312679546667596	0.0588936890535686	463		1	1.16257642545965	Drought > Control	Arbuscular mycorrhiza	Rhizophagus
43	OTU935_Rhizophagus	-0.576788569275456	0.204885189378328	0.614709844115208	235		1	1.58530550854436	Drought > Control	Arbuscular mycorrhiza	Rhizophagus
44	OTU213_Rhizophagus	0.249720052552913	0.2452136371929	1.53397857200235	219		1	1.40562545985611	Control > Drought	Arbuscular mycorrhiza	Rhizophagus
45	OTU132_Rhizophagus	0.402098443571345	0.0410636257011672	1.75933340719466	164		1	3.19263256877719	Control > Drought	Arbuscular mycorrhiza	Rhizophagus
46	OTU161_Rhizophagus	0.295775807031394	0.156659404161568	1.95419631038688	161		1	1.85368123043616	Control > Drought	Arbuscular mycorrhiza	Rhizophagus
47	OTU118_Rhizophagus	0.364411426208876	0.120970617640871	2.05166211982249	155		1	2.11220759228752	Control > Drought	Arbuscular mycorrhiza	Rhizophagus
48	OTU150_Rhizophagus	0.457303226255854	0.0210051742224279	2.1931146288142	132		1	3.86298648006394	Control > Drought	Arbuscular mycorrhiza	Rhizophagus
49	OTU51_Rhizophagus	-0.802462767349828	0.0249257234859459	2.59245703726808	45		1	3.69185493703811	Drought > Control	Arbuscular mycorrhiza	Rhizophagus
50	OTU166_Rhizophagus	0.612495684477301	0.00510386816726901	3.18817670599854	94		1	5.27775656257005	Control > Drought	Arbuscular mycorrhiza	Rhizophagus
51	OTU725_Acremonium	0.0297473433940519	0.322431340015967	0.0149503414659716	573		1	1.13186506458785	Control > Drought	Endophyte	Acremonium
52	OTU611_Fungi	0.0588936890535686	0.15947345613245	0.0297473433940519	529		1	1.83587778983875	Control > Drought	Endophyte	Acremonium
53	OTU316_Ascomycota	-0.115477217419936	0.103020107896047	0.0588936890535686	404		1	2.27283108751417	Drought > Control	Endophyte	Acremonium
54	OTU1082_Hypocreales	-0.169925001442312	0.0127008301992343	0.0874628412503394	437		1	4.36608791763567	Drought > Control	Endophyte	Acremonium
55	OTU560_Hypocreales	-0.0280143761695965	0.734762405547348	0.101538026462062	253		1	0.308208089787062	Drought > Control	Endophyte	Acremonium
56	OTU349_Acremonium	0.0840642647884746	0.49162538467298	0.101538026462062	366		1	0.710038265778438	Control > Drought	Endophyte	Acremonium
57	OTU506_Acremonium	-0.14017765804826	0.251792746626021	0.101538026462062	378		1	1.37914896387885	Drought > Control	Endophyte	Acremonium
58	OTU1207_Acremonium	-0.218180170049534	0.0551128732260487	0.142957953842043	593		1	2.89837195624483	Drought > Control	Endophyte	Acremonium
59	OTU205_Acremonium	0.176426567384267	0.579449280895287	1.44846050081629	115		1	0.545677142215042	Control > Drought	Endophyte	Acremonium
60	OTU40_Acremonium	0.323254711110393	0.208773979562144	6.25679838607939	33		1	1.56650304969449	Control > Drought	Endophyte	Acremonium
61	OTU5_Acremonium	-1.173593793905	2.5811126649043e-05	8.38568268154551	3		0.0181452220342772	10.5647048935381	Drought > Control	Endophyte	Acremonium
62	OTU731_Alanphillipsia	0.0297473433940519	0.322431340015967	0.0149503414659716	603		1	1.13186506458785	Control > Drought	Endophyte	Alanphillipsia
63	OTU58_Camarosporium	0.0331668639351991	0.888764540392135	1.85798099512757	66		1	0.117922937501038	Control > Drought	Endophyte	Camarosporium
64	OTU555_Lecythophora	0.0291463456595168	0.562448327992466	0.0443941193584534	443		1	0.575456010469801	Control > Drought	Endophyte	Lecythophora
65	OTU775_Fungi	-0.0297473433940519	0.322431340015967	0.0149503414659716	650		1	1.13186506458785	Drought > Control	Endophyte	Periconia
66	OTU914_Dothideomycetes	0.0297473433940519	0.322431340015967	0.0149503414659716	702		1	1.13186506458785	Control > Drought	Endophyte	Periconia
67	OTU230_Periconia	0.197939377611909	0.200625269727965	0.604862058158861	232		1	1.60631644066031	Control > Drought	Endophyte	Periconia
68	OTU22_Periconia	-0.365085677303491	0.227392275034849	4.99388189083705	20		1	1.48107866906573	Drought > Control	Endophyte	Periconia
69	OTU985_Fungi	0.0297473433940519	0.322431340015967	0.0149503414659716	621		1	1.13186506458785	Control > Drought	Endophyte	Podospora
70	OTU239_Podospora	0.0285691521967709	0.703746844381136	0.0732489820306385	262		1	0.351336583543781	Control > Drought	Endophyte	Podospora
71	OTU345_Lasiosphaeriaceae	-0.082462160191973	0.461016752558362	0.129283016944966	298		1	0.774320897039764	Drought > Control	Endophyte	Podospora
72	OTU286_Lasiosphaeriaceae	-0.304854581528421	0.0159776629538085	0.247927513443585	212		1	4.13656359753654	Drought > Control	Endophyte	Podospora
73	OTU121_Sordariales	-0.119298928372344	0.675040966140904	0.333900736553438	222		1	0.392981899372089	Drought > Control	Endophyte	Podospora
74	OTU465_Podospora	0.021695071099319	0.885222601267957	0.470319934780033	192		1	0.121916138745336	Control > Drought	Endophyte	Podospora
75	OTU134_Schizothecium	-0.397070952749394	0.0677368152814651	1.28540221886225	100		1	2.69212544655266	Drought > Control	Endophyte	Podospora
76	OTU170_Fungi	-0.591037015130841	0.000888473110317775	2.04439411935845	54		0.608604080567676	7.0260061749606	Drought > Control	Endophyte	Podospora
77	OTU106_Sordariomycetes	1.37776495108617	1.74006723225604e-06	4.06339508128851	42		0.00123718780213404	13.2615868062567	Control > Drought	Endophyte	Podospora
78	OTU1050_Fungi	-0.0588936890535686	0.15947345613245	0.0297473433940519	720		1	1.83587778983875	Drought > Control	Endophyte	Sporothrix
79	OTU350_Thermomyces	-0.175086706558091	0.213131156473068	0.459431618637297	171		1	1.54584754468442	Drought > Control	Endophyte	Thermomyces
80	OTU46_Thermomyces	-0.255761170921616	0.31682705671922	2.40655934535454	44		1	1.14939921637811	Drought > Control	Endophyte	Thermomyces
81	OTU747_Ascomycota	0	1	0.0297473433940519	628		1	0	Drought > Control	Plant pathogen	_
82	OTU482_Ascomycota	0.0840642647884746	0.30899588372717	0.101538026462062	402		1	1.17442732344441	Control > Drought	Plant pathogen	_
83	OTU352_Ascomycota	1.02647221136119	0.0329413242380919	0.772589503896928	357		1	3.41302735352	Control > Drought	Plant pathogen	_
84	OTU182_Ascomycota	0.991962680934582	0.000294650297008905	1.48649986183547	170		0.204192655827171	8.12972133867507	Control > Drought	Plant pathogen	_
85	OTU86_Acrophialophora	-0.401362562381767	0.0409012909867796	2.94251450533924	22		1	3.19659365196259	Drought > Control	Plant pathogen	Acrophialophora
86	OTU17_Acrophialophora	-0.441729616903838	0.0643996949256005	5.01029498072788	8		1	2.74264638306317	Drought > Control	Plant pathogen	Acrophialophora
87	OTU1012_Alternaria	0.0297473433940519	0.322431340015967	0.0149503414659716	724		1	1.13186506458785	Control > Drought	Plant pathogen	Alternaria
88	OTU466_Alternaria	-0.0297473433940519	0.322431340015967	0.0149503414659716	451		1	1.13186506458785	Drought > Control	Plant pathogen	Alternaria
89	OTU797_Pleosporaceae	-0.0297473433940519	0.322431340015967	0.0149503414659716	609		1	1.13186506458785	Drought > Control	Plant pathogen	Alternaria
90	OTU645_Alternaria	0	1	0.0297473433940519	583		1	0	Drought > Control	Plant pathogen	Alternaria
91	OTU1126_Fungi	0.0588936890535686	0.15947345613245	0.0297473433940519	714		1	1.83587778983875	Control > Drought	Plant pathogen	Alternaria
92	OTU821_Alternaria	0.0809199953835675	0.423703364183742	0.156504485679991	439		1	0.858721681367593	Control > Drought	Plant pathogen	Alternaria
93	OTU250_Alternaria	0.15200309344505	0.211640793778568	0.247927513443585	280		1	1.55286481034576	Control > Drought	Plant pathogen	Alternaria
94	OTU467_Alternaria	0.331843563752445	0.18414228595296	0.448460500816294	252		1	1.6920465269877	Control > Drought	Plant pathogen	Alternaria
95	OTU84_Preussia	0.1087062594425	0.617143582959206	1.31590430725959	96		1	0.48265357070868	Control > Drought	Plant pathogen	Alternaria
96	OTU27_Alternaria	1.5576120125762	8.44724193725707e-09	3.86624861111117	43		6.06511971095058e-06	18.5894258468145	Control > Drought	Plant pathogen	Alternaria
97	OTU7_Alternaria	0.345562099880323	0.0109072589458327	4.85434896109769	13		1	4.51832675306561	Control > Drought	Plant pathogen	Alternaria
98	OTU4_Alternaria	1.55836478850817	1.63462455245026e-07	7.29901717308759	4		0.000117039117955438	15.6266825045074	Control > Drought	Plant pathogen	Alternaria
99	OTU920_Ascochyta	0.0588936890535686	0.322431340015967	0.0297473433940519	685		1	1.13186506458785	Control > Drought	Plant pathogen	Ascochyta
100	OTU529_Ascochyta	0.321928094887362	0.153510165482072	0.169925001442312	516		1	1.87398848950873	Control > Drought	Plant pathogen	Ascochyta
101	OTU397_Ascochyta	0.504304837375931	0.315344388323266	1.82866542830302	113		1	1.15408994110528	Control > Drought	Plant pathogen	Ascochyta
102	OTU630_Chytridiomycota	-0.0577154978562875	0.413867720391853	0.0588936890535686	567		1	0.882208872174632	Drought > Control	Plant pathogen	Betamyces
103	OTU163_Chytridiomycota	-0.263034405833794	0.156199894842659	0.874469117916141	133		1	1.85661871479919	Drought > Control	Plant pathogen	Betamyces
104	OTU504_Ascomycota	0.0297473433940519	0.322431340015967	0.0149503414659716	517		1	1.13186506458785	Control > Drought	Plant pathogen	Bipolaris
105	OTU537_Bipolaris	-0.0297473433940519	0.322431340015967	0.0149503414659716	625		1	1.13186506458785	Drought > Control	Plant pathogen	Bipolaris
106	OTU243_Bipolaris	0.0489096004809465	0.738479761206157	0.297680548640685	274		1	0.303161582658872	Control > Drought	Plant pathogen	Bipolaris
107	OTU815_Dothideomycetes	-0.0297473433940519	0.322431340015967	0.0149503414659716	698		1	1.13186506458785	Drought > Control	Plant pathogen	Botryosphaeria
108	OTU599_Fungi	0.0588936890535686	0.322431340015967	0.0297473433940519	536		1	1.13186506458785	Control > Drought	Plant pathogen	Botryosphaeria
109	OTU432_Fungi	-0.0280143761695965	0.734834340693247	0.101538026462062	386		1	0.308110191984634	Drought > Control	Plant pathogen	Chytridium
110	OTU386_Clonostachys	0.448460500816294	0.170479936422387	1.24158598656976	208		1	1.76913766412482	Control > Drought	Plant pathogen	Clonostachys
111	OTU441_Bionectria	-1.59212229229402	0.0465808624684478	1.48649986183547	185		1	3.06656549884403	Drought > Control	Plant pathogen	Clonostachys
112	OTU530_Cochliobolus	0.082462160191973	0.431289021054558	0.129283016944966	534		1	0.840976831125191	Control > Drought	Plant pathogen	Cochliobolus
113	OTU469_Coniella	-0.0874628412503394	0.182462767709032	0.0443941193584534	487		1	1.70120913932623	Drought > Control	Plant pathogen	Coniella
114	OTU764_Fungi	-0.0588936890535686	0.15947345613245	0.0297473433940519	556		1	1.83587778983875	Drought > Control	Plant pathogen	Coniosporium
115	OTU315_Curvularia	-0.0291463456595167	0.656119197548765	0.0443941193584534	413		1	0.42141280296371	Drought > Control	Plant pathogen	Curvularia
116	OTU174_Curvularia	0	1	0.321928094887362	248		1	0	Drought > Control	Plant pathogen	Curvularia
117	OTU198_Curvularia	0.100928908850781	0.711700181739787	0.574908836057233	163		1	0.340098549316839	Control > Drought	Plant pathogen	Curvularia
118	OTU112_Curvularia	0.0635651287774664	0.868225995868256	1.24158598656976	126		1	0.141303234307065	Control > Drought	Plant pathogen	Curvularia
119	OTU44_Curvularia	-0.540283910289931	0.031324647814049	3.01866384426504	53		1	3.46335002123052	Drought > Control	Plant pathogen	Curvularia
120	OTU528_Cylindrocarpon	0	1	0.142957953842043	310		1	0	Drought > Control	Plant pathogen	Cylindrocarpon
121	OTU1247_Ascomycota	0.0297473433940519	0.322431340015967	0.0149503414659716	690		1	1.13186506458785	Control > Drought	Plant pathogen	Diplodia
122	OTU511_Diplodia	0.0588936890535686	0.15947345613245	0.0297473433940519	524		1	1.83587778983875	Control > Drought	Plant pathogen	Diplodia
123	OTU1167_Dothiorella	-0.0297473433940519	0.322431340015967	0.0149503414659716	705		1	1.13186506458785	Drought > Control	Plant pathogen	Dothiorella
124	OTU11_Epicoccum	1.68076099264028	6.64278893509701e-07	4.87549339558848	30		0.000472966572178907	14.2245637553079	Control > Drought	Plant pathogen	Epicoccum
125	OTU531_Erysiphe	-0.0874628412503394	0.182462767709032	0.0443941193584534	550		1	1.70120913932623	Drought > Control	Plant pathogen	Erysiphe
126	OTU480_Exserohilum	0.134929580086109	0.434459752788786	0.156504485679991	426		1	0.833651967361511	Control > Drought	Plant pathogen	Exserohilum
127	OTU808_Fusarium	0.0297473433940519	0.322431340015967	0.0149503414659716	610		1	1.13186506458785	Control > Drought	Plant pathogen	Fusarium
128	OTU1162_Fusarium	-0.0588936890535686	0.15947345613245	0.0297473433940519	648		1	1.83587778983875	Drought > Control	Plant pathogen	Fusarium
129	OTU172_Fusarium	0.0565835283663672	0.474563022724903	0.0874628412503394	188		1	0.745360850521282	Control > Drought	Plant pathogen	Fusarium
130	OTU612_Fusarium	0.113210610447991	0.0949032022908007	0.0874628412503394	369		1	2.35489783009151	Control > Drought	Plant pathogen	Fusarium
131	OTU710_Fusarium	-0.0515303006400822	0.746832540551141	0.222392421336448	422		1	0.29191429494953	Drought > Control	Plant pathogen	Fusarium
132	OTU717_Fusarium	-0.807354922057604	0.151939454524328	1.04439411935845	145		1	1.88427316298638	Drought > Control	Plant pathogen	Fusarium
133	OTU184_Fusarium	-0.254572827085598	0.153138170815077	1.38082178394093	101		1	1.87641468789588	Drought > Control	Plant pathogen	Fusarium
134	OTU82_Nectria	-0.325456906367609	0.115344705223219	2.52356195605701	40		1	2.15983019725188	Drought > Control	Plant pathogen	Fusarium
135	OTU322_Fusarium	-1.62727330557912	5.67075568937575e-05	3.57616938226315	73		0.039751997382524	9.77760307756185	Drought > Control	Plant pathogen	Fusarium
136	OTU41_Fusarium	-0.919698371909139	0.00109223486233046	5.04894090862736	26		0.747088645834032	6.81952934939063	Drought > Control	Plant pathogen	Fusarium
137	OTU32_Fusarium	-1.21723633070482	5.92635751621668e-09	6.58041561262495	10		4.26105105415979e-06	18.9438560595074	Drought > Control	Plant pathogen	Fusarium
138	OTU6_Fusarium	-0.739532307308875	0.000655833605257188	6.8910241901495	5		0.450557686811688	7.3296034517175	Drought > Control	Plant pathogen	Fusarium
139	OTU16_Fusarium	-1.19005782943053	5.11212455062186e-10	6.92629599478111	7		3.68584180099836e-07	21.3942358487994	Drought > Control	Plant pathogen	Fusarium
140	OTU563_Ganoderma	0.0297473433940519	0.322431340015967	0.0149503414659716	470		1	1.13186506458785	Control > Drought	Plant pathogen	Ganoderma
141	OTU1004_Mucor	-0.0565835283663673	0.474130165351773	0.0874628412503394	708		1	0.74627338453883	Drought > Control	Plant pathogen	Ganoderma
142	OTU18_Gibberella	-1.75188422282147	2.37444504398823e-10	8.0004108653697	6		1.71672376680349e-07	22.1610871854471	Drought > Control	Plant pathogen	Gibberella
143	OTU523_Gibellulopsis	-0.0297473433940519	0.322431340015967	0.0149503414659716	408		1	1.13186506458785	Drought > Control	Plant pathogen	Gibellulopsis
144	OTU94_Gibellulopsis	-0.288431182899275	0.146212409806788	1.49718654063272	74		1	1.9226948528694	Drought > Control	Plant pathogen	Gibellulopsis
145	OTU650_Chaetothyriales	-0.0297473433940519	0.322431340015967	0.0149503414659716	575		1	1.13186506458785	Drought > Control	Plant pathogen	Knufia
146	OTU484_Laetisaria	-0.321928094887362	0.322431340015967	0.169925001442312	485		1	1.13186506458785	Drought > Control	Plant pathogen	Laetisaria
147	OTU828_Leptosphaeria	-0.115477217419936	0.322431340015967	0.0588936890535686	691		1	1.13186506458785	Drought > Control	Plant pathogen	Leptosphaeria
148	OTU160_Pleosporales	0.102361717629678	0.501034571061486	0.554588851677637	183		1	0.691080176163205	Control > Drought	Plant pathogen	Leptosphaeria
149	OTU1242_Pleosporales	0.0297473433940519	0.322431340015967	0.0149503414659716	717		1	1.13186506458785	Control > Drought	Plant pathogen	Leptosphaerulina
150	OTU49_Macrophomina	-1.0168738185644	0.0075275656509653	1.42066204847272	70		1	4.88918357616315	Drought > Control	Plant pathogen	Macrophomina
151	OTU1157_Magnaporthaceae	-0.0588936890535686	0.15947345613245	0.0297473433940519	498		1	1.83587778983875	Drought > Control	Plant pathogen	Magnaporthiopsis
152	OTU207_Magnaporthiopsis	0.706953025099767	0.0318418995325329	1.8988532765431	124		1	3.44697226110039	Control > Drought	Plant pathogen	Magnaporthiopsis
153	OTU63_Microdochium	1.67093572383101	0.313043009848427	1.7279204545632	117		1	1.16141468622579	Control > Drought	Plant pathogen	Microdochium
154	OTU310_Monilinia	0.0794344674944049	0.447540502302033	0.18322182405577	333		1	0.803988237425319	Control > Drought	Plant pathogen	Monilinia
155	OTU1008_Monographella	0.0297473433940519	0.322431340015967	0.0149503414659716	638		1	1.13186506458785	Control > Drought	Plant pathogen	Monographella
156	OTU632_Monographella	-0.0588936890535686	0.322431340015967	0.0297473433940519	561		1	1.13186506458785	Drought > Control	Plant pathogen	Monographella
157	OTU284_Hyponectriaceae	-0.15754127698648	0.184204567705659	0.196397212803503	293		1	1.69170835793495	Drought > Control	Plant pathogen	Monographella
158	OTU241_Xylariales	-0.299560281858908	0.0144817418497001	0.273018494406416	202		1	4.23486660577167	Drought > Control	Plant pathogen	Monographella
159	OTU353_Xylariales	0.0259952085329447	0.900855787157052	0.20945336562895	394		1	0.104410092833773	Control > Drought	Plant pathogen	Monosporascus
160	OTU20_Xylariales	0.220372405547333	0.587079615679529	5.52519451823291	18		1	0.532594836869848	Control > Drought	Plant pathogen	Monosporascus
161	OTU1212_Nectria	0.196397212803503	0.180638244809116	0.101538026462062	643		1	1.71125889514086	Control > Drought	Plant pathogen	Nectria
162	OTU624_Cylindrocarpon	-0.35267161831847	0.0201378230912045	0.624490864907793	143		1	3.90515548635179	Drought > Control	Plant pathogen	Neonectria
163	OTU831_Olpidium	0.0297473433940519	0.322431340015967	0.0149503414659716	665		1	1.13186506458785	Control > Drought	Plant pathogen	Olpidium
164	OTU326_Fungi	0	1	0.0588936890535686	330		1	0	Drought > Control	Plant pathogen	Paraphysoderma
165	OTU223_Physodermataceae	-0.079434467494405	0.447818706969	0.18322182405577	273		1	0.803366800413136	Drought > Control	Plant pathogen	Paraphysoderma
166	OTU178_Fungi	-0.0207585601667973	0.894832229314856	0.533978572002351	167		1	0.111119031558334	Drought > Control	Plant pathogen	Paraphysoderma
167	OTU195_Peniophora	-0.0614005446641433	0.719291701953102	0.554588851677637	150		1	0.329488298456335	Drought > Control	Plant pathogen	Peniophora
168	OTU146_Chytridiomycetes	-0.230297619421794	0.327467658714007	0.235216461694031	323		1	1.11636598080143	Drought > Control	Plant pathogen	Phlyctochytrium
169	OTU605_Phoma	0.0297473433940519	0.322431340015967	0.0149503414659716	642		1	1.13186506458785	Control > Drought	Plant pathogen	Phoma
170	OTU719_Phoma	0.0297473433940519	0.322431340015967	0.0149503414659716	680		1	1.13186506458785	Control > Drought	Plant pathogen	Phoma
171	OTU25_Pleosporales	0.0455968664401109	0.916022976295513	2.20620038783386	38		1	0.0877138313305425	Control > Drought	Plant pathogen	Phoma
172	OTU371_Phyllachora	0.0577154978562874	0.529604280092627	0.0588936890535686	415		1	0.6356251926461	Control > Drought	Plant pathogen	Phyllachora
173	OTU616_Chytridiomycetes	-0.0297473433940519	0.322431340015967	0.0149503414659716	490		1	1.13186506458785	Drought > Control	Plant pathogen	Powellomyces
174	OTU849_Chytridiomycota	-0.0297473433940519	0.322431340015967	0.0149503414659716	599		1	1.13186506458785	Drought > Control	Plant pathogen	Powellomyces
175	OTU813_Dothideomycetes	-0.0297473433940519	0.322431340015967	0.0149503414659716	711		1	1.13186506458785	Drought > Control	Plant pathogen	Pseudocercosporella
176	OTU608_Ascomycota	0.0297473433940519	0.322431340015967	0.0149503414659716	612		1	1.13186506458785	Control > Drought	Plant pathogen	Pyrenophora
177	OTU351_Ramularia	0.385290155884792	0.000182278338162062	0.235216461694031	290		0.126865723360795	8.60997570856176	Control > Drought	Plant pathogen	Ramularia
178	OTU450_Helotiales	0.0297473433940519	0.322431340015967	0.0149503414659716	528		1	1.13186506458785	Control > Drought	Plant pathogen	Rhexocercosporidium
179	OTU175_Rhizoctonia	-0.111031312388744	0.392665112902231	0.115477217419936	215		1	0.934798160401812	Drought > Control	Plant pathogen	Rhizoctonia
180	OTU654_Hypocreales	0.347923303420307	0.0540995222214446	0.380821783940931	427		1	2.91692992456529	Control > Drought	Plant pathogen	Sarocladium
181	OTU19_Sarocladium	-1.1778789102532	6.86185745526917e-11	6.12239663135973	15		4.96798479761488e-08	23.402457851773	Drought > Control	Plant pathogen	Sarocladium
182	OTU2_Setophoma	-0.672884377294014	2.07764396658508e-05	8.68394495162664	2		0.0146266135247589	10.7816909216285	Drought > Control	Plant pathogen	Setophoma
183	OTU456_Sigarispora	-0.082462160191973	0.298727675678458	0.129283016944966	465		1	1.20822290429101	Drought > Control	Plant pathogen	Sigarispora
184	OTU187_Sparassis	1.14201900487243	0.139045939897629	1.53915881110803	158		1	1.97295089759484	Control > Drought	Plant pathogen	Sparassis
185	OTU231_Sparassis	1.48644676008009	0.110348979998981	2	196		1	2.20410738964806	Control > Drought	Plant pathogen	Sparassis
186	OTU1033_Spizellomyces	0.0297473433940519	0.322431340015967	0.0149503414659716	687		1	1.13186506458785	Control > Drought	Plant pathogen	Spizellomyces
187	OTU1059_Spizellomyces	0.0297473433940519	0.322431340015967	0.0149503414659716	606		1	1.13186506458785	Control > Drought	Plant pathogen	Spizellomyces
188	OTU748_Spizellomyces	-0.0297473433940519	0.322431340015967	0.0149503414659716	471		1	1.13186506458785	Drought > Control	Plant pathogen	Spizellomyces
189	OTU300_Spizellomyces	0.0291463456595168	0.562448327992466	0.0443941193584534	283		1	0.575456010469801	Control > Drought	Plant pathogen	Spizellomyces
190	OTU248_Spizellomyces	-0.085729874025884	0.366782968090102	0.0732489820306385	297		1	1.00298497345626	Drought > Control	Plant pathogen	Spizellomyces
191	OTU433_Fungi	-0.273018494406416	0.0673203758576519	0.142957953842043	410		1	2.69829232652521	Drought > Control	Plant pathogen	Spizellomyces
192	OTU337_Chytridiomycetes	0.263034405833794	0.0524635262970771	0.196397212803503	346		1	2.94763708802481	Control > Drought	Plant pathogen	Spizellomyces
193	OTU279_Spizellomyces	0.0259952085329447	0.796540045421206	0.20945336562895	241		1	0.227477874158634	Control > Drought	Plant pathogen	Spizellomyces
194	OTU259_Spizellomyces	0.101283335837182	0.384138896284919	0.247927513443585	265		1	0.956751082720057	Control > Drought	Plant pathogen	Spizellomyces
195	OTU429_Spizellomyces	0.259087221317131	0.378318373539078	0.481126689736616	367		1	0.972019179822925	Control > Drought	Plant pathogen	Spizellomyces
196	OTU149_Spizellomyces	-0.165586065717975	0.628362439269275	0.709658248170471	159		1	0.464638146396518	Drought > Control	Plant pathogen	Spizellomyces
197	OTU87_Spizellomyces	-0.139724763666613	0.615205856656934	1.36923380966572	90		1	0.485798340912523	Drought > Control	Plant pathogen	Spizellomyces
198	OTU437_Fungi	0.115477217419936	0.103020107896047	0.0588936890535686	455		1	2.27283108751417	Control > Drought	Plant pathogen	Stagonosporopsis
199	OTU475_Stemphylium	0.568283759574526	0.0122313269731696	0.584962500721156	247		1	4.40375483368326	Control > Drought	Plant pathogen	Stemphylium
200	OTU53_Stemphylium	0.958777337273487	0.00129533147202861	2.70735913208088	83		0.883416063923512	6.64898865362711	Control > Drought	Plant pathogen	Stemphylium
201	OTU285_Fungi	0.0297473433940519	0.322431340015967	0.0149503414659716	337		1	1.13186506458785	Control > Drought	Plant pathogen	Talbotiomyces
202	OTU380_Thanatephorus	-0.0874628412503394	0.0831932066125504	0.0443941193584534	581		1	2.48658958578008	Drought > Control	Plant pathogen	Thanatephorus
203	OTU721_Thanatephorus	0.115477217419936	0.0442609748072263	0.0588936890535686	594		1	3.11765192003724	Control > Drought	Plant pathogen	Thanatephorus
204	OTU493_Thanatephorus	-0.535037275389474	0.322936070043697	0.321928094887362	607		1	1.13030090091064	Drought > Control	Plant pathogen	Thanatephorus
205	OTU192_Ceratobasidiaceae	0.463246592321464	0.185747850500394	1.35167543828141	263		1	1.68336516745448	Control > Drought	Plant pathogen	Thanatephorus
206	OTU567_Tranzschelia	-0.14017765804826	0.0897711030270606	0.101538026462062	497		1	2.41049214803203	Drought > Control	Plant pathogen	Tranzschelia
207	OTU843_Trichothecium	-0.327574658028504	0.0302865227445289	0.260527550223219	347		1	3.49705245932691	Drought > Control	Plant pathogen	Trichothecium
208	OTU524_Triparticalcar	-0.249359468936717	0.328755088206849	0.273018494406416	538		1	1.11244221817465	Drought > Control	Plant pathogen	Triparticalcar
209	OTU78_Triparticalcar	-2.61504822691045	0.331474247457477	2.69116190455308	98		1	1.10420515726833	Drought > Control	Plant pathogen	Triparticalcar
210	OTU1006_Veronaea	-0.297680548640685	0.27829340510151	0.156504485679991	672		1	1.27907930781512	Drought > Control	Plant pathogen	Veronaea
211	OTU309_Sordariomycetes	-0.0285691521967708	0.650177480317025	0.0732489820306385	284		1	0.430509906721328	Drought > Control	Plant pathogen	Verticillium
212	OTU107_Waitea	-0.853451336647058	0.0933926769106925	1.36340473086352	97		1	2.37094234248833	Drought > Control	Plant pathogen	Waitea
213	OTU45_Waitea	-1.17508670655809	0.0351119165198191	1.65821148275179	72		1	3.34921470413893	Drought > Control	Plant pathogen	Waitea
214	OTU393_Anthracocystis	0.0297473433940519	0.322431340015967	0.0149503414659716	492		1	1.13186506458785	Control > Drought	Plant pathogen (Yeast)	Anthracocystis
215	OTU209_Anthracocystis	0.169925001442312	0.24333184759479	0.0874628412503394	313		1	1.41332913930129	Control > Drought	Plant pathogen (Yeast)	Anthracocystis
216	OTU116_Anthracocystis	0.235628248493142	0.163420043098019	0.491853096329675	134		1	1.81143144130012	Control > Drought	Plant pathogen (Yeast)	Anthracocystis
217	OTU540_Microstromatales	0.0874628412503394	0.0831932066125504	0.0443941193584534	559		1	2.48658958578008	Control > Drought	Plant pathogen (Yeast)	Microstroma
218	OTU431_Microstromatales	0	1	0.0588936890535686	539		1	0	Drought > Control	Plant pathogen (Yeast)	Microstroma
219	OTU1051_Quambalaria	0.0874628412503394	0.0831932066125504	0.0443941193584534	664		1	2.48658958578008	Control > Drought	Plant pathogen (Yeast)	Quambalaria
220	OTU257_Sporisorium	0.472752997135131	0.184184868949802	0.285402218862248	251		1	1.69181530321576	Control > Drought	Plant pathogen (Yeast)	Sporisorium
221	OTU79_Sporisorium	0.674599713205832	0.00142089590830918	0.491853096329675	139		0.96763011355855	6.55646768497167	Control > Drought	Plant pathogen (Yeast)	Sporisorium
222	OTU696_Ustilago	0.0297473433940519	0.322431340015967	0.0149503414659716	595		1	1.13186506458785	Control > Drought	Plant pathogen (Yeast)	Ustilago
223	OTU155_Ustilago	-0.0291463456595167	0.562448327992466	0.0443941193584534	225		1	0.575456010469801	Drought > Control	Plant pathogen (Yeast)	Ustilago
224	OTU389_Ustilago	0.0285691521967709	0.650177480317025	0.0732489820306385	354		1	0.430509906721328	Control > Drought	Plant pathogen (Yeast)	Ustilago
225	OTU15_Ustilago	0.839393407090404	0.020824045028933	3.11894107272351	23		1	3.87164694893469	Control > Drought	Plant pathogen (Yeast)	Ustilago
226	OTU1198_Basidiobolales	-0.0297473433940519	0.322431340015967	0.0149503414659716	669		1	1.13186506458785	Drought > Control	Saprotroph	_
227	OTU459_Fungi	-0.0297473433940519	0.322431340015967	0.0149503414659716	466		1	1.13186506458785	Drought > Control	Saprotroph	_
228	OTU824_Penicillium	-0.0291463456595167	0.562448327992466	0.0443941193584534	398		1	0.575456010469801	Drought > Control	Saprotroph	_
229	OTU457_Basidiobolales	-0.0285691521967708	0.650177480317025	0.0732489820306385	519		1	0.430509906721328	Drought > Control	Saprotroph	_
230	OTU320_Mortierella	0.0840642647884746	0.30823392153694	0.101538026462062	321		1	1.17689629876219	Control > Drought	Saprotroph	_
231	OTU327_unidentified	0.137503523749935	0.120384377287945	0.129283016944966	335		1	2.11706551127119	Control > Drought	Saprotroph	_
232	OTU692_Mortierellales	0.210217707390346	0.135155622123091	0.196397212803503	588		1	2.00132840798993	Control > Drought	Saprotroph	_
233	OTU298_Hypocreales	-0.0480942882010449	0.727063258725718	0.321928094887362	307		1	0.318741791856183	Drought > Control	Saprotroph	_
234	OTU545_Mortierellales	0.436099114806674	0.0496628269004053	0.321928094887362	456		1	3.00249857542351	Control > Drought	Saprotroph	_
235	OTU123_Hypocreales	0.674904626033955	0.000370332680072975	0.624490864907793	189		0.25515921657028	7.90110882097367	Control > Drought	Saprotroph	_
236	OTU60_Hypocreales	-0.0539388071108036	0.788654787110992	1.15650448567999	76		1	0.237426586060113	Drought > Control	Saprotroph	_
237	OTU34_Stachybotrys	-0.691319061826859	0.0260880796448862	6.44466982732298	24		1	3.64627678756793	Drought > Control	Saprotroph	Achroiostachys
238	OTU98_Acrocalymma	-0.736965594166206	0.000331179680951705	1.4594316186373	127		0.228513979856677	8.01284948711864	Drought > Control	Saprotroph	Acrocalymma
239	OTU283_Actinomucor	0.0250909809628302	0.85983352684961	0.260527550223219	236		1	0.151016481903024	Control > Drought	Saprotroph	Actinomucor
240	OTU42_Actinomucor	-0.205114429904612	0.706800965060848	2.27612440527424	61		1	0.347006173143005	Drought > Control	Saprotroph	Actinomucor
241	OTU918_Agaricus	0.0297473433940519	0.322431340015967	0.0149503414659716	701		1	1.13186506458785	Control > Drought	Saprotroph	Agaricus
242	OTU554_Agaricus	-0.085729874025884	0.172791508137663	0.0732489820306385	510		1	1.75566956654158	Drought > Control	Saprotroph	Agaricus
243	OTU1128_Agrocybe	0.192645077942396	0.389540096223339	0.129283016944966	641		1	0.942788476162549	Control > Drought	Saprotroph	Agrocybe
244	OTU100_Albifimbria	1.17319271527622	0.226855672705852	2.73245011304371	80		1	1.48344126676713	Control > Drought	Saprotroph	Albifimbria
245	OTU901_Dothideomycetes	0.0297473433940519	0.322431340015967	0.0149503414659716	694		1	1.13186506458785	Control > Drought	Saprotroph	Allophaeosphaeria
246	OTU415_Eurotiomycetes	-0.0274807364221072	0.729595319456278	0.129283016944966	279		1	0.31526525546151	Drought > Control	Saprotroph	Arachnomyces
247	OTU953_Eurotiomycetes	-0.422233000683048	0.0396451017926562	0.285402218862248	442		1	3.22778787465718	Drought > Control	Saprotroph	Arachnomyces
248	OTU128_Tricholomataceae	-0.211504105193712	0.330534500606892	0.357552004618084	165		1	1.1070442360103	Drought > Control	Saprotroph	Arrhenia
249	OTU438_Orbiliales	0.0285691521967709	0.703746844381136	0.0732489820306385	504		1	0.351336583543781	Control > Drought	Saprotroph	Arthrobotrys
250	OTU364_Arthrobotrys	-0.0515303006400822	0.715436553045023	0.222392421336448	348		1	0.334862358906977	Drought > Control	Saprotroph	Arthrobotrys
251	OTU562_Arthrographis	0.0280143761695965	0.698356609013939	0.101538026462062	377		1	0.359025405519228	Control > Drought	Saprotroph	Arthrographis
252	OTU38_Xylaria	0.381306641966294	0.49340524554294	1.51306958223937	46		1	0.706424443522761	Control > Drought	Saprotroph	Arthroxylaria
253	OTU772_Helotiales	0.0874628412503394	0.182462767709032	0.0443941193584534	540		1	1.70120913932623	Control > Drought	Saprotroph	Articulospora
254	OTU275_Ascomycota	-0.0297473433940519	0.322431340015967	0.0149503414659716	342		1	1.13186506458785	Drought > Control	Saprotroph	Ascobolus
255	OTU598_Fungi	-0.0297473433940519	0.322431340015967	0.0149503414659716	659		1	1.13186506458785	Drought > Control	Saprotroph	Ascobolus
256	OTU202_Ascobolus	-0.0285691521967708	0.763521215001344	0.0732489820306385	301		1	0.269814368198232	Drought > Control	Saprotroph	Ascobolus
257	OTU57_Dothideomycetes	-0.362570079384708	0.221016856055525	0.736965594166206	95		1	1.50951630862847	Drought > Control	Saprotroph	Ascobolus
258	OTU21_Ascomycota	-0.504846459128741	0.163586749384909	2.6724253419715	36		1	1.81041185207346	Drought > Control	Saprotroph	Ascobolus
259	OTU1277_Aspergillus	-0.0297473433940519	0.322431340015967	0.0149503414659716	591		1	1.13186506458785	Drought > Control	Saprotroph	Aspergillus
260	OTU678_Fungi	0.0297473433940519	0.322431340015967	0.0149503414659716	467		1	1.13186506458785	Control > Drought	Saprotroph	Aspergillus
261	OTU960_Aspergillus	-0.0297473433940519	0.322431340015967	0.0149503414659716	580		1	1.13186506458785	Drought > Control	Saprotroph	Aspergillus
262	OTU1044_Aspergillus	-0.115477217419936	0.209256729925127	0.0588936890535686	695		1	1.56419340800249	Drought > Control	Saprotroph	Aspergillus
263	OTU404_Aspergillus	-0.0809199953835675	0.386879530130455	0.156504485679991	243		1	0.949641926066229	Drought > Control	Saprotroph	Aspergillus
264	OTU1203_Aspergillus	-0.321928094887362	0.193436499412857	0.169925001442312	508		1	1.64280598878034	Drought > Control	Saprotroph	Aspergillus
265	OTU458_Aspergillus	0.0246620542342693	0.853089658363546	0.285402218862248	264		1	0.158890627560909	Control > Drought	Saprotroph	Aspergillus
266	OTU222_Aspergillus	-0.346175641134039	0.0670548497339694	0.481126689736616	216		1	2.70224434175875	Drought > Control	Saprotroph	Aspergillus
267	OTU127_Aspergillus	0.0400774393753351	0.802062363057973	0.584962500721156	119		1	0.220568914714824	Control > Drought	Saprotroph	Aspergillus
268	OTU171_Aspergillus	-0.539519529959989	0.0773047290433252	1.13613668798603	136		1	2.560000147468	Drought > Control	Saprotroph	Aspergillus
269	OTU105_Aspergillus	-1.38941169160335	0.000652782021160586	1.42066204847272	85		0.449114030558484	7.33426729580794	Drought > Control	Saprotroph	Aspergillus
270	OTU101_Aspergillus	-0.755227800558934	0.0278191583748326	2.13613668798603	81		1	3.58203034546665	Drought > Control	Saprotroph	Aspergillus
271	OTU159_Aspergillus	-2.60768257722124	0.00505008285384724	2.21916852046216	168		1	5.28835062912703	Drought > Control	Saprotroph	Aspergillus
272	OTU137_Eurotiales	-3.69590293754432	1.62443847660348e-05	2.83289001416474	138		0.0114685356448205	11.0277632617651	Drought > Control	Saprotroph	Aspergillus
273	OTU527_Astrosphaeriella	-0.0297473433940519	0.322431340015967	0.0149503414659716	506		1	1.13186506458785	Drought > Control	Saprotroph	Astrosphaeriella
274	OTU183_Pleosporales	-0.0234589728239891	0.844758298241591	0.357552004618084	228		1	0.168704730125431	Drought > Control	Saprotroph	Astrosphaeriella
275	OTU477_Auriculariales	0.976916386886958	0.164569865297319	0.96193195916648	351		1	1.80442008588816	Control > Drought	Saprotroph	Auricularia
276	OTU153_Auriculariales	1.61843720527224	0.0024713167700666	1.58996318177952	186		1	6.00300416510227	Control > Drought	Saprotroph	Auricularia
277	OTU136_Auriculariales	2.74495838491974	3.81558699993051e-06	3.4374053123073	107		0.00270906676995066	12.4764160387651	Control > Drought	Saprotroph	Auricularia
278	OTU165_Bolbitius	-0.0291463456595167	0.656119197548765	0.0443941193584534	349		1	0.42141280296371	Drought > Control	Saprotroph	Bolbitius
279	OTU233_Pezizales	0.111031312388744	0.342592104365931	0.115477217419936	198		1	1.07121473957505	Control > Drought	Saprotroph	Boubovia
280	OTU1147_Bovista	-0.0297473433940519	0.322431340015967	0.0149503414659716	652		1	1.13186506458785	Drought > Control	Saprotroph	Bovista
281	OTU623_Catenaria	-0.0297473433940519	0.322431340015967	0.0149503414659716	546		1	1.13186506458785	Drought > Control	Saprotroph	Catenaria
282	OTU585_Catenaria	0.0554951125917037	0.465538033471398	0.115477217419936	429		1	0.764561481045404	Control > Drought	Saprotroph	Catenaria
283	OTU357_Cephalotheca	-0.14017765804826	0.0517391753916934	0.101538026462062	453		1	2.96154003989101	Drought > Control	Saprotroph	Cephalotheca
284	OTU318_unidentified	-0.0297473433940519	0.322431340015967	0.0149503414659716	289		1	1.13186506458785	Drought > Control	Saprotroph	Ceratobasidium
285	OTU994_Ceratobasidiaceae	0.0297473433940519	0.322431340015967	0.0149503414659716	597		1	1.13186506458785	Control > Drought	Saprotroph	Ceratobasidium
286	OTU148_Cercophora	-0.169925001442312	0.270933379601951	0.309855262586787	182		1	1.30588232005113	Drought > Control	Saprotroph	Cercophora
287	OTU854_Chaetomium	0	1	0.0297473433940519	570		1	0	Drought > Control	Saprotroph	Chaetomium
288	OTU829_Chaetomium	-0.0291463456595167	0.656119197548765	0.0443941193584534	493		1	0.42141280296371	Drought > Control	Saprotroph	Chaetomium
289	OTU1015_Fungi	-0.0291463456595167	0.562448327992466	0.0443941193584534	571		1	0.575456010469801	Drought > Control	Saprotroph	Chaetomium
290	OTU444_Chaetomium	0	1	0.0588936890535686	462		1	0	Drought > Control	Saprotroph	Chaetomium
291	OTU503_Chaetomium	0.0285691521967709	0.703746844381136	0.0732489820306385	306		1	0.351336583543781	Control > Drought	Saprotroph	Chaetomium
292	OTU403_Chaetomium	-0.082462160191973	0.352224052669662	0.129283016944966	268		1	1.0434877926066	Drought > Control	Saprotroph	Chaetomium
293	OTU317_Chaetomium	0.0544477840223765	0.609872038903652	0.142957953842043	305		1	0.49450611610916	Control > Drought	Saprotroph	Chaetomium
294	OTU428_Chaetomium	-0.0544477840223765	0.583193088686148	0.142957953842043	311		1	0.539236949033238	Drought > Control	Saprotroph	Chaetomium
295	OTU387_Chaetomium	0.0259952085329447	0.819253322566866	0.20945336562895	312		1	0.199361935791216	Control > Drought	Saprotroph	Chaetomium
296	OTU267_Chaetomium	0.0506260730699678	0.663682405637189	0.247927513443585	180		1	0.409951548693184	Control > Drought	Saprotroph	Chaetomium
297	OTU47_Chaetomium	-0.39231742277876	0.270621135887562	0.946418959795156	52		1	1.30703545880284	Drought > Control	Saprotroph	Chaetomium
298	OTU76_Chaetomium	-0.214738848793013	0.386961056555647	1.86624861111117	50		1	0.949431220070974	Drought > Control	Saprotroph	Chaetomium
299	OTU96_Chaetomium	-0.112657800769462	0.520464687750791	2.09451759878429	69		1	0.65303323616651	Drought > Control	Saprotroph	Chaetomium
300	OTU92_Chaetomium	-1.14390941139871	0.398193887842802	2.25738784269265	77		1	0.920816236935437	Drought > Control	Saprotroph	Chaetomium
301	OTU59_Chaetomium	-0.36966868383356	0.0863358097484673	3.35314682549808	27		1	2.44951082201692	Drought > Control	Saprotroph	Chaetomium
302	OTU28_Chaetomium	-0.137503523749935	0.553947863101189	4.3151495622563	12		1	0.590684706589123	Drought > Control	Saprotroph	Chaetomium
303	OTU31_Chaetomium	-0.912622623933826	0.000286902442157764	4.98536760030964	9		0.199110294857488	8.15636832278675	Drought > Control	Saprotroph	Chaetomium
304	OTU905_Dothideomycetes	0.0297473433940519	0.322431340015967	0.0149503414659716	674		1	1.13186506458785	Control > Drought	Saprotroph	Chaetosphaeronema
305	OTU1139_Fungi	0.0577154978562874	0.413867720391853	0.0588936890535686	713		1	0.882208872174632	Control > Drought	Saprotroph	Chalara
306	OTU693_Fungi	-0.222392421336448	0.209256729925127	0.115477217419936	679		1	1.56419340800249	Drought > Control	Saprotroph	Chalara
307	OTU993_Chlorophyllum	-0.0297473433940519	0.322431340015967	0.0149503414659716	574		1	1.13186506458785	Drought > Control	Saprotroph	Chlorophyllum
308	OTU307_Chlorophyllum	-1.44846050081629	0.322431340015967	0.8988532765431	416		1	1.13186506458785	Drought > Control	Saprotroph	Chlorophyllum
309	OTU225_Onygenaceae	-0.137503523749935	0.0823930435818531	0.129283016944966	224		1	2.49625426818082	Drought > Control	Saprotroph	Chrysosporium
310	OTU141_Onygenales	0.0246620542342693	0.834832062120912	0.285402218862248	156		1	0.180524697567755	Control > Drought	Saprotroph	Chrysosporium
311	OTU246_Chrysosporium	-0.0978473233981445	0.387772863429911	0.297680548640685	146		1	0.947335514305571	Drought > Control	Saprotroph	Chrysosporium
312	OTU235_Geomyces	0.233199176293031	0.116054102386694	0.369233809665719	207		1	2.1536987967211	Control > Drought	Saprotroph	Chrysosporium
313	OTU111_Chrysosporium	0.07716786052246	0.736287018683983	0.96193195916648	106		1	0.306135265234183	Control > Drought	Saprotroph	Chrysosporium
314	OTU1210_Cirrenalia	0.0588936890535686	0.15947345613245	0.0297473433940519	712		1	1.83587778983875	Control > Drought	Saprotroph	Cirrenalia
315	OTU501_Helotiales	0.0588936890535686	0.15947345613245	0.0297473433940519	449		1	1.83587778983875	Control > Drought	Saprotroph	Cistella
316	OTU188_Cladorrhinum	0.199308808223407	0.376191446607551	0.273018494406416	173		1	0.977657098664082	Control > Drought	Saprotroph	Cladorrhinum
317	OTU261_Cladorrhinum	-0.0671141958585369	0.779346844763409	0.426264754702098	190		1	0.24929908860418	Drought > Control	Saprotroph	Cladorrhinum
318	OTU1060_Cladorrhinum	0.385891153619328	0.181756671354069	0.849665726915569	206		1	1.70508645702995	Control > Drought	Saprotroph	Cladorrhinum
319	OTU647_Cladosporium	0.402098443571345	0.0228130762116471	0.437405312307298	375		1	3.78042138936567	Control > Drought	Saprotroph	Cladosporium
320	OTU83_Cladosporium	2.20576023313634	5.25554690322607e-07	5.11330807697088	89		0.000375246048890342	14.4588115791186	Control > Drought	Saprotroph	Cladosporium
321	OTU1_Cladosporium	1.34955943348216	3.0622334767444e-10	10.0400470821548	1		2.21093257020946e-07	21.9067063858586	Control > Drought	Saprotroph	Cladosporium
322	OTU363_Clavaria	0.0544477840223765	0.609667239333076	0.142957953842043	356		1	0.494841979949146	Control > Drought	Saprotroph	Clavaria
323	OTU30_Clitopilus	0.0588936890535686	0.322431340015967	0.0297473433940519	151		1	1.13186506458785	Control > Drought	Saprotroph	Clitopilus
324	OTU619_Pleosporales	-0.0285691521967708	0.703746844381136	0.0732489820306385	477		1	0.351336583543781	Drought > Control	Saprotroph	Comoclathris
325	OTU468_unidentified	-0.0285691521967708	0.703882842097469	0.0732489820306385	317		1	0.351143354148205	Drought > Control	Saprotroph	Coniochaeta
326	OTU95_Coniochaeta	0.0339473319233375	0.851349659691094	0.824428435416546	109		1	0.16093235384412	Control > Drought	Saprotroph	Coniochaeta
327	OTU191_Lecythophora	0.189033824390017	0.0426812356855196	0.156504485679991	240		1	3.15399590063593	Control > Drought	Saprotroph	Coniolariella
328	OTU168_Sordariomycetes	0.277984747299765	0.23493563920028	0.882643049361841	129		1	1.44844367809228	Control > Drought	Saprotroph	Coniolariella
329	OTU305_Conocybe	0.0297473433940519	0.322431340015967	0.0149503414659716	412		1	1.13186506458785	Control > Drought	Saprotroph	Conocybe
330	OTU525_Fungi	-0.0297473433940519	0.322431340015967	0.0149503414659716	460		1	1.13186506458785	Drought > Control	Saprotroph	Conocybe
331	OTU541_Conocybe	-0.0297473433940519	0.322431340015967	0.0149503414659716	589		1	1.13186506458785	Drought > Control	Saprotroph	Conocybe
332	OTU964_Bolbitiaceae	0.196397212803503	0.196727011367625	0.101538026462062	563		1	1.62593824035297	Control > Drought	Saprotroph	Conocybe
333	OTU532_Bolbitiaceae	0.34577483684173	0.0515933574924379	0.18322182405577	543		1	2.96436234554784	Control > Drought	Saprotroph	Conocybe
334	OTU533_Conocybe	0.34577483684173	0.0359332403767592	0.18322182405577	564		1	3.32609249609634	Control > Drought	Saprotroph	Conocybe
335	OTU449_Bolbitiaceae	0.437405312307298	0.293734945131847	0.235216461694031	513		1	1.22507746545212	Control > Drought	Saprotroph	Conocybe
336	OTU176_Conocybe	0.0836579290469099	0.78711572816413	0.523561956057013	204		1	0.239379991611666	Control > Drought	Saprotroph	Conocybe
337	OTU72_Conocybe	-0.374395514781498	0.451786602625559	0.954196310386875	140		1	0.794545328717784	Drought > Control	Saprotroph	Conocybe
338	OTU185_Conocybe	1.01140476327225	0.0484831523420696	0.984893107609792	218		1	3.02653891577748	Control > Drought	Saprotroph	Conocybe
339	OTU143_Conocybe	3.361456459074	0.0190731438461506	3.40230151135138	147		1	3.95947401474293	Control > Drought	Saprotroph	Conocybe
340	OTU378_Psathyrellaceae	0.085729874025884	0.172791508137663	0.0732489820306385	300		1	1.75566956654158	Control > Drought	Saprotroph	Coprinellus
341	OTU115_Coprinellus	-0.106915203916512	0.48856593696758	0.169925001442312	187		1	0.716280838168807	Drought > Control	Saprotroph	Coprinellus
342	OTU289_Coprinellus	0.0794344674944049	0.414995859243773	0.18322182405577	267		1	0.879486736527064	Control > Drought	Saprotroph	Coprinellus
343	OTU108_Coprinellus	-0.0721497857558354	0.905075456389537	0.736965594166206	125		1	0.099736961531891	Drought > Control	Saprotroph	Coprinellus
344	OTU372_Psathyrellaceae	0.0285691521967709	0.782210273486087	0.0732489820306385	479		1	0.245631682655838	Control > Drought	Saprotroph	Coprinopsis
345	OTU204_Coprinopsis	0.185555653156076	0.282590034291419	0.18322182405577	250		1	1.26375807371509	Control > Drought	Saprotroph	Coprinopsis
346	OTU140_Coprinopsis	0.0995356735509144	0.469255289099071	0.273018494406416	194		1	0.756608332190503	Control > Drought	Saprotroph	Coprinopsis
347	OTU332_Coprinopsis	-1.27853549937398	0.303166445836725	0.946418959795156	259		1	1.19347329810336	Drought > Control	Saprotroph	Coprinopsis
348	OTU203_Coprinopsis	-1.95729554904576	0.336345483121805	1.60979435370109	213		1	1.08961642370191	Drought > Control	Saprotroph	Coprinopsis
349	OTU154_Coprinopsis	-0.577838066287775	0.611615012828039	2.39803107397315	191		1	0.491652258420063	Drought > Control	Saprotroph	Coprinopsis
350	OTU65_Corynascus	-0.228995156160695	0.339077196689181	3.30225811474723	28		1	1.08152747867855	Drought > Control	Saprotroph	Corynascus
351	OTU367_Pleosporales	-0.0588936890535686	0.322431340015967	0.0297473433940519	409		1	1.13186506458785	Drought > Control	Saprotroph	Corynespora
352	OTU442_Stephanosporaceae	0.115477217419936	0.322431340015967	0.0588936890535686	646		1	1.13186506458785	Control > Drought	Saprotroph	Cristinia
353	OTU705_Stephanosporaceae	0.166649869409451	0.400277121124135	0.115477217419936	586		1	0.915598168940899	Control > Drought	Saprotroph	Cristinia
354	OTU358_Stephanosporaceae	-0.135655099357566	0.617928687102255	0.634206019741006	238		1	0.481382221221157	Drought > Control	Saprotroph	Cristinia
355	OTU232_Cristinia	-0.861480135918572	0.0665744664318196	1.05889368905357	195		1	2.70943416185696	Drought > Control	Saprotroph	Cristinia
356	OTU306_Cryptodiscus	-0.923764414172915	0.0235411424335188	1.03708931873522	352		1	3.74900564674229	Drought > Control	Saprotroph	Cryptodiscus
357	OTU767_Cunninghamella	-0.115477217419936	0.103020107896047	0.0588936890535686	670		1	2.27283108751417	Drought > Control	Saprotroph	Cunninghamella
358	OTU416_Cuphophyllus	0.0297473433940519	0.322431340015967	0.0149503414659716	482		1	1.13186506458785	Control > Drought	Saprotroph	Cuphophyllus
359	OTU227_Cyathus	-2.27301849440642	0.319773358155961	1.54432051622381	363		1	1.14014278988259	Drought > Control	Saprotroph	Cyathus
360	OTU521_Cystoagaricus	-0.0297473433940519	0.322431340015967	0.0149503414659716	428		1	1.13186506458785	Drought > Control	Saprotroph	Cystoagaricus
361	OTU268_Cystoagaricus	0.267933205246633	0.00499846897530757	0.169925001442312	162		1	5.29862361837683	Control > Drought	Saprotroph	Cystoagaricus
362	OTU388_Disciseda	0	1	0.0874628412503394	390		1	0	Drought > Control	Saprotroph	Disciseda
363	OTU173_Emericellopsis	0.0101242172737077	0.956603796714807	1.56985560833095	86		1	0.0443659787757974	Control > Drought	Saprotroph	Emericellopsis
364	OTU508_Dothideomycetes	0	1	0.169925001442312	414		1	0	Drought > Control	Saprotroph	Endoconidioma
365	OTU833_Entoloma	-0.0297473433940519	0.322431340015967	0.0149503414659716	663		1	1.13186506458785	Drought > Control	Saprotroph	Entoloma
366	OTU620_Agaricaceae	0.0588936890535686	0.15947345613245	0.0297473433940519	503		1	1.83587778983875	Control > Drought	Saprotroph	Entoloma
367	OTU1030_Entoloma	0.267933205246633	0.0462221243952592	0.169925001442312	496		1	3.07429671250805	Control > Drought	Saprotroph	Entoloma
368	OTU369_Entoloma	0.0780025120012732	0.592573759722866	0.20945336562895	395		1	0.523279924737222	Control > Drought	Saprotroph	Entoloma
369	OTU414_Entoloma	-0.0250909809628303	0.850012909414797	0.260527550223219	405		1	0.162503742066284	Drought > Control	Saprotroph	Entoloma
370	OTU67_Entoloma	-0.175849835399418	0.442716888122258	0.260527550223219	105		1	0.814824791965654	Drought > Control	Saprotroph	Entoloma
371	OTU417_Entoloma	0.7311832415722	0.00409208659350705	0.470319934780033	338		1	5.49870026945805	Control > Drought	Saprotroph	Entoloma
372	OTU319_Entoloma	1.0121747139461	1.73995234205964e-05	0.890770930245241	272		0.0122666640115205	10.9590677417398	Control > Drought	Saprotroph	Entoloma
373	OTU853_Eucasphaeria	-0.0588936890535686	0.15947345613245	0.0297473433940519	372		1	1.83587778983875	Drought > Control	Saprotroph	Eucasphaeria
374	OTU1014_Auriculariales	0.54432051622381	0.0526568104311288	0.297680548640685	420		1	2.94395969584959	Control > Drought	Saprotroph	Exidia
375	OTU401_Auriculariales	0.142019004872428	0.566786479034891	0.34577483684173	364		1	0.567772626363886	Control > Drought	Saprotroph	Exidia
376	OTU982_Auriculariales	0.0297473433940519	0.322431340015967	0.0149503414659716	688		1	1.13186506458785	Control > Drought	Saprotroph	Exidiopsis
377	OTU1194_Geastraceae	0.0297473433940519	0.322431340015967	0.0149503414659716	696		1	1.13186506458785	Control > Drought	Saprotroph	Geastrum
378	OTU314_Geastrum	0	1	0.0874628412503394	371		1	0	Drought > Control	Saprotroph	Geastrum
379	OTU1032_Geniculifera	0.0588936890535686	0.322431340015967	0.0297473433940519	657		1	1.13186506458785	Control > Drought	Saprotroph	Geniculifera
380	OTU104_Geomyces	0.0327899351176694	0.834600917830693	0.874469117916141	104		1	0.18080161110004	Control > Drought	Saprotroph	Geomyces
381	OTU48_Geomyces	0.0295442756140154	0.877130465657546	1.60979435370109	68		1	0.131099534096568	Control > Drought	Saprotroph	Geomyces
382	OTU667_Geosmithia	0.195256291398934	0.413030366380628	0.624490864907793	530		1	0.884234162378687	Control > Drought	Saprotroph	Geosmithia
383	OTU566_Geosmithia	0.448696810630075	0.194373391706963	2.52094600785	226		1	1.63797427025927	Control > Drought	Saprotroph	Geosmithia
384	OTU109_Beauveria	-1.19521144305317	0.000181948224366369	5.12455215998556	65		0.126817912383359	8.61178839286348	Drought > Control	Saprotroph	Geosmithia
385	OTU807_Helotiales	0.0291463456595168	0.562448327992466	0.0443941193584534	635		1	0.575456010469801	Control > Drought	Saprotroph	Glarea
386	OTU878_Gliomastix	-0.0291463456595167	0.562448327992466	0.0443941193584534	557		1	0.575456010469801	Drought > Control	Saprotroph	Gliomastix
387	OTU9_Meruliaceae	0.261281434730043	0.372713845369348	3.65224746003387	19		1	0.986944324355833	Control > Drought	Saprotroph	Gloeoporus
388	OTU8_Agaricomycetes	0.130091023149727	0.7477723435182	4.15397418095498	14		1	0.290656700917906	Control > Drought	Saprotroph	Gloeoporus
389	OTU1256_Graphiopsis	0.0297473433940519	0.322431340015967	0.0149503414659716	675		1	1.13186506458785	Control > Drought	Saprotroph	Graphiopsis
390	OTU436_Ascomycota	0	1	0.0297473433940519	353		1	0	Drought > Control	Saprotroph	Gymnoascoideus
391	OTU74_Gymnoascus	-0.298523490552419	0.152464161027221	1.01495034146597	87		1	1.88082572021134	Drought > Control	Saprotroph	Gymnoascus
392	OTU196_Hansfordia	-0.195920209975257	0.126499028789561	0.297680548640685	239		1	2.06752064839691	Drought > Control	Saprotroph	Hansfordia
393	OTU324_Ceratostomataceae	-0.758991900496205	0.0160144049654029	0.54432051622381	320		1	4.13426665144094	Drought > Control	Saprotroph	Harzia
394	OTU704_Dothideomycetes	0	1	0.0588936890535686	476		1	0	Drought > Control	Saprotroph	Helicoma
395	OTU398_Sordariomycetes	0.278716028066064	0.258236042421953	0.491853096329675	295		1	1.35388121921179	Control > Drought	Saprotroph	Humicola
396	OTU266_Chaetomiaceae	0.0406419844973461	0.760526750050365	0.564784618783526	172		1	0.273743993607683	Control > Drought	Saprotroph	Humicola
397	OTU751_Polyporales	0.0297473433940519	0.322431340015967	0.0149503414659716	632		1	1.13186506458785	Control > Drought	Saprotroph	Hydnophlebia
398	OTU274_pezizomycetes	-0.0588936890535686	0.15947345613245	0.0297473433940519	393		1	1.83587778983875	Drought > Control	Saprotroph	Iodophanus
399	OTU344_unidentified	-0.29218075149331	0.186487947195579	0.18322182405577	328		1	1.6793886682838	Drought > Control	Saprotroph	Kabatiella
400	OTU302_Pleosporales	-0.0291463456595167	0.656119197548765	0.0443941193584534	397		1	0.42141280296371	Drought > Control	Saprotroph	Laburnicola
401	OTU665_Didymosphaeriaceae	0.0874628412503394	0.322431340015967	0.0443941193584534	658		1	1.13186506458785	Control > Drought	Saprotroph	Laburnicola
402	OTU651_Agaricaceae	1.28540221886225	0.322431340015967	0.78135971352466	468		1	1.13186506458785	Control > Drought	Saprotroph	Leucoagaricus
403	OTU1278_Leucocoprinus	-0.166649869409451	0.275149897158164	0.115477217419936	596		1	1.29043924924288	Drought > Control	Saprotroph	Leucocoprinus
404	OTU164_Penicillium	-0.0437213774293177	0.75036545005154	0.459431618637297	169		1	0.287194924392281	Drought > Control	Saprotroph	Leucothecium
405	OTU64_Penicillium	-0.166649869409451	0.33133238708123	1.11547721741994	75		1	1.10463321688941	Drought > Control	Saprotroph	Leucothecium
406	OTU997_Basidiomycota	-0.0874628412503394	0.182462767709032	0.0443941193584534	637		1	1.70120913932623	Drought > Control	Saprotroph	Limnoperdon
407	OTU842_Pleosporales	-0.0297473433940519	0.322431340015967	0.0149503414659716	618		1	1.13186506458785	Drought > Control	Saprotroph	Lophiotrema
408	OTU294_Onygenales	0.0297473433940519	0.322431340015967	0.0149503414659716	438		1	1.13186506458785	Control > Drought	Saprotroph	Mallochia
409	OTU125_Marasmius	-1.8073549220576	0.346396193408477	1.39231742277876	271		1	1.06017209135979	Drought > Control	Saprotroph	Marasmius
410	OTU99_Marasmius	-0.471621027645211	0.543786751326017	2.48381577726426	111		1	0.609198110217704	Drought > Control	Saprotroph	Marasmius
411	OTU832_Melanoleuca	-0.0297473433940519	0.322431340015967	0.0149503414659716	704		1	1.13186506458785	Drought > Control	Saprotroph	Melanoleuca
412	OTU180_Melanoleuca	0.297680548640685	0.175016923118998	0.156504485679991	430		1	1.74287260619698	Control > Drought	Saprotroph	Melanoleuca
413	OTU1179_Sphaerodes	-0.085729874025884	0.172791508137663	0.0732489820306385	432		1	1.75566956654158	Drought > Control	Saprotroph	Melanospora
414	OTU341_Helotiales	0	1	0.0874628412503394	373		1	0	Drought > Control	Saprotroph	Meliniomyces
415	OTU967_Microascus	-0.0297473433940519	0.322431340015967	0.0149503414659716	699		1	1.13186506458785	Drought > Control	Saprotroph	Microascus
416	OTU426_Monoblepharis	-0.0874628412503394	0.0831932066125504	0.0443941193584534	381		1	2.48658958578008	Drought > Control	Saprotroph	Monoblepharis
417	OTU346_Hypocreales	0	1	0.0588936890535686	296		1	0	Drought > Control	Saprotroph	Monocillium
418	OTU169_Hypocreales	-0.305808429524085	0.341986925897532	0.745954377393461	112		1	1.07298277102005	Drought > Control	Saprotroph	Monocillium
419	OTU548_Mortierella	0.0297473433940519	0.322431340015967	0.0149503414659716	555		1	1.13186506458785	Control > Drought	Saprotroph	Mortierella
420	OTU765_Fungi	0.0297473433940519	0.322431340015967	0.0149503414659716	693		1	1.13186506458785	Control > Drought	Saprotroph	Mortierella
421	OTU1143_Mortierella	-0.0291463456595167	0.562448327992466	0.0443941193584534	689		1	0.575456010469801	Drought > Control	Saprotroph	Mortierella
422	OTU708_Fungi	0.0874628412503394	0.182462767709032	0.0443941193584534	655		1	1.70120913932623	Control > Drought	Saprotroph	Mortierella
423	OTU1209_Mortierella	0.115477217419936	0.209256729925127	0.0588936890535686	584		1	1.56419340800249	Control > Drought	Saprotroph	Mortierella
424	OTU661_Fungi	-0.0565835283663673	0.474563022724903	0.0874628412503394	578		1	0.745360850521282	Drought > Control	Saprotroph	Mortierella
425	OTU676_Mortierella	-0.166649869409451	0.400277121124135	0.115477217419936	545		1	0.915598168940899	Drought > Control	Saprotroph	Mortierella
426	OTU157_Mortierella	-0.0524674198941357	0.673452763849639	0.196397212803503	181		1	0.39533742092964	Drought > Control	Saprotroph	Mortierella
427	OTU263_Mortierella	0.0978473233981446	0.446546046388359	0.297680548640685	270		1	0.80621275657331	Control > Drought	Saprotroph	Mortierella
428	OTU445_Mortierella	-0.117356950638159	0.725721809186899	0.357552004618084	452		1	0.320588520528838	Drought > Control	Saprotroph	Mortierella
429	OTU422_Mortierella	0.139724763666613	0.381081788041474	0.369233809665719	211		1	0.964741260117529	Control > Drought	Saprotroph	Mortierella
430	OTU147_Mortierella	0.115477217419936	0.424185305945288	0.380821783940931	153		1	0.857584876901566	Control > Drought	Saprotroph	Mortierella
431	OTU216_Mortierella	0.769702380578206	0.00258206542414184	0.78135971352466	278		1	5.95916564832648	Control > Drought	Saprotroph	Mortierella
432	OTU114_Mortierella	0.406909618395443	0.0912987766881434	1.10852445677817	79		1	2.3936178902865	Control > Drought	Saprotroph	Mortierella
433	OTU89_Mortierella	0.513409239696122	0.0257736807005876	1.64865717603855	78		1	3.65840143562336	Control > Drought	Saprotroph	Mortierella
434	OTU52_Mortierella	0.340158831964449	0.193138043540882	2.02974734339405	55		1	1.64435009424054	Control > Drought	Saprotroph	Mortierella
435	OTU93_Mortierella	0.272202721107389	0.298231950111552	2.07324898203064	67		1	1.2098837391597	Control > Drought	Saprotroph	Mortierella
436	OTU62_Mortierella	0.376375878909739	0.100599857078886	2.31590430725959	60		1	2.29660444200452	Control > Drought	Saprotroph	Mortierella
437	OTU1048_Mucor	0.111031312388744	0.313522266883335	0.115477217419936	677		1	1.15988489469034	Control > Drought	Saprotroph	Mucor
438	OTU1049_Mucor	0.103093492964103	0.528752983553073	0.222392421336448	627		1	0.637233905984004	Control > Drought	Saprotroph	Mucor
439	OTU451_Mucor	-0.219009781941796	0.579608032392443	0.459431618637297	511		1	0.545403210121556	Drought > Control	Saprotroph	Mucor
440	OTU342_Mucor	0.39231742277876	0.342789739939585	1.20945336562895	324		1	1.070638022871	Control > Drought	Saprotroph	Mucor
441	OTU201_Mycothermus	0.32716474325351	0.0720410098708123	0.369233809665719	178		1	2.63051974057702	Control > Drought	Saprotroph	Mycothermus
442	OTU110_Myrmecridium	1.09451759878429	0.000763629792200232	1.64865717603855	152		0.523850037449359	7.17742745142034	Control > Drought	Saprotroph	Myrmecridium
443	OTU571_Fungi	0.0297473433940519	0.322431340015967	0.0149503414659716	585		1	1.13186506458785	Control > Drought	Saprotroph	Neosetophoma
444	OTU604_Fungi	-0.0297473433940519	0.322431340015967	0.0149503414659716	634		1	1.13186506458785	Drought > Control	Saprotroph	Neosetophoma
445	OTU898_Neostagonospora	0.0297473433940519	0.322431340015967	0.0149503414659716	718		1	1.13186506458785	Control > Drought	Saprotroph	Neostagonospora
446	OTU803_Nigrospora	-0.0297473433940519	0.322431340015967	0.0149503414659716	617		1	1.13186506458785	Drought > Control	Saprotroph	Nigrospora
447	OTU334_Nigrospora	0.263034405833794	0.288144684022334	0.196397212803503	495		1	1.24429254991676	Control > Drought	Saprotroph	Nigrospora
448	OTU158_Ochroconis	0.239465934695389	0.134155207707001	0.709658248170471	118		1	2.00875788283416	Control > Drought	Saprotroph	Ochroconis
449	OTU875_Fungi	0.0297473433940519	0.322431340015967	0.0149503414659716	668		1	1.13186506458785	Control > Drought	Saprotroph	Oedocephalum
450	OTU677_Auriculariales	0.214124805352847	0.0373019248017009	0.169925001442312	418		1	3.28871035040101	Control > Drought	Saprotroph	Oliveonia
451	OTU359_Auriculariales	1.0280143761696	0.160582770340315	0.691161904553081	376		1	1.82894576628626	Control > Drought	Saprotroph	Oliveonia
452	OTU56_Agaricomycetes	0.78622070896826	0.0528983845096279	4.82972273508606	57		1	2.93938247915456	Control > Drought	Saprotroph	Oliveonia
453	OTU423_Panaeolus	0.780433622742315	0.332203433927007	2.2667865406949	209		1	1.1020077449298	Control > Drought	Saprotroph	Panaeolus
454	OTU55_Panaeolus	0.821662758741488	0.10608311945974	4.89481776330794	58		1	2.2435323463052	Control > Drought	Saprotroph	Panaeolus
455	OTU1071_Paraconiothyrium	-0.0297473433940519	0.322431340015967	0.0149503414659716	636		1	1.13186506458785	Drought > Control	Saprotroph	Paraconiothyrium
456	OTU395_Paraconiothyrium	-0.166649869409451	0.200440849386333	0.115477217419936	411		1	1.60723609129067	Drought > Control	Saprotroph	Paraconiothyrium
457	OTU726_Paraphaeosphaeria	-0.0297473433940519	0.322431340015967	0.0149503414659716	535		1	1.13186506458785	Drought > Control	Saprotroph	Paraphaeosphaeria
458	OTU478_Parasola	-0.276840205358824	0.240141687825777	0.260527550223219	425		1	1.42652616389682	Drought > Control	Saprotroph	Parasola
459	OTU252_Xylariales	-0.15754127698648	0.182945200178171	0.196397212803503	221		1	1.69856862356389	Drought > Control	Saprotroph	Parasympodiella
460	OTU486_Fungi	-1.3548427173601	0.000316450857996074	1.94641895979516	197		0.218983993733283	8.05834259543024	Drought > Control	Saprotroph	Parasympodiella
461	OTU517_Penicillium	0	1	0.0297473433940519	343		1	0	Drought > Control	Saprotroph	Penicillium
462	OTU841_Penicillium	-0.0588936890535686	0.15947345613245	0.0297473433940519	522		1	1.83587778983875	Drought > Control	Saprotroph	Penicillium
463	OTU848_Penicillium	0.0291463456595168	0.562448327992466	0.0443941193584534	521		1	0.575456010469801	Control > Drought	Saprotroph	Penicillium
464	OTU750_Penicillium	-0.0577154978562875	0.413867720391853	0.0588936890535686	560		1	0.882208872174632	Drought > Control	Saprotroph	Penicillium
465	OTU304_Ascomycota	0.085729874025884	0.172791508137663	0.0732489820306385	457		1	1.75566956654158	Control > Drought	Saprotroph	Penicillium
466	OTU1042_Penicillium	-0.437405312307298	0.322431340015967	0.235216461694031	509		1	1.13186506458785	Drought > Control	Saprotroph	Penicillium
467	OTU1165_Penicillium	-0.523561956057013	0.029635338316633	0.285402218862248	512		1	3.51878776769031	Drought > Control	Saprotroph	Penicillium
468	OTU179_Penicillium	0.0931094043914815	0.497014317841069	0.369233809665719	174		1	0.699136444767128	Control > Drought	Saprotroph	Penicillium
469	OTU481_Penicillium	1.02696704760027	0.0793409007443776	0.745954377393461	361		1	2.5340015109937	Control > Drought	Saprotroph	Penicillium
470	OTU335_Penicillium	-1.29808135293299	0.164283506007964	1.13613668798603	431		1	1.80616164846115	Drought > Control	Saprotroph	Penicillium
471	OTU177_Penicillium	-1.99291057521368	0.00977739241199825	1.40372218605101	179		1	4.62768245502611	Drought > Control	Saprotroph	Penicillium
472	OTU421_Penicillium	-2.4637968111987	0.000318606446735925	2.0260622965862	255		0.220157054694524	8.05155392611701	Drought > Control	Saprotroph	Penicillium
473	OTU97_Penicillium	-2.83064557204382	2.99806855305666e-05	2.73921804589758	71		0.0210464412424577	10.4149571992882	Drought > Control	Saprotroph	Penicillium
474	OTU113_Petriella	-0.154722594798642	0.176282892162819	0.222392421336448	237		1	1.73566523250113	Drought > Control	Saprotroph	Petriella
475	OTU156_Petriella	-0.0650950282218848	0.671365887394232	0.470319934780033	149		1	0.398441003897622	Drought > Control	Saprotroph	Petriella
476	OTU144_Peziza	-0.280107919192735	0.509628371976544	0.369233809665719	148		1	0.67407350128076	Drought > Control	Saprotroph	Peziza
477	OTU276_Peziza	-0.716207033999409	0.412563643245549	0.624490864907793	99		1	0.885364798452487	Drought > Control	Saprotroph	Peziza
478	OTU370_Pleosporales	-0.0565835283663673	0.474563022724903	0.0874628412503394	344		1	0.745360850521282	Drought > Control	Saprotroph	Plenodomus
479	OTU356_Chytridiomycota	0.0297473433940519	0.322431340015967	0.0149503414659716	400		1	1.13186506458785	Control > Drought	Saprotroph	Pleuroflammula
480	OTU582_Pluteus	0	1	0.0588936890535686	391		1	0	Drought > Control	Saprotroph	Pluteus
481	OTU226_Onygenales	-0.0269670476002693	0.790011072191265	0.156504485679991	256		1	0.235708318187304	Drought > Control	Saprotroph	Polytolypa
482	OTU1106_Preussia	0.0297473433940519	0.322431340015967	0.0149503414659716	692		1	1.13186506458785	Control > Drought	Saprotroph	Preussia
483	OTU744_Preussia	0.0297473433940519	0.322431340015967	0.0149503414659716	544		1	1.13186506458785	Control > Drought	Saprotroph	Preussia
484	OTU627_Preussia	0.0291463456595168	0.562448327992466	0.0443941193584534	526		1	0.575456010469801	Control > Drought	Saprotroph	Preussia
485	OTU509_Pleosporales	-0.0874628412503394	0.0831932066125504	0.0443941193584534	441		1	2.48658958578008	Drought > Control	Saprotroph	Preussia
486	OTU374_Preussia	-0.38060400221497	0.211255127802652	0.34577483684173	254		1	1.55468873941743	Drought > Control	Saprotroph	Preussia
487	OTU130_Preussia	-0.243925582886089	0.236434461006918	0.790076930625768	131		1	1.44208422993327	Drought > Control	Saprotroph	Preussia
488	OTU77_Sporormiaceae	0.263034405833794	0.209731320225261	1.2667865406949	91		1	1.56192799492957	Control > Drought	Saprotroph	Preussia
489	OTU13_Preussia	0.164009511201611	0.500003407306106	3.96289600533726	21		1	0.693140365970952	Control > Drought	Saprotroph	Preussia
490	OTU932_Psathyrella	0.0297473433940519	0.322431340015967	0.0149503414659716	683		1	1.13186506458785	Control > Drought	Saprotroph	Psathyrella
491	OTU538_Basidiomycota	0.890770930245241	0.322431340015967	0.51306958223937	499		1	1.13186506458785	Control > Drought	Saprotroph	Psathyrella
492	OTU36_Fungi	0.0733166776429205	0.887202092039022	2.17326071400557	49		1	0.119682484924615	Control > Drought	Saprotroph	Pseudaleuria
493	OTU728_Pseudeurotium	0.0577154978562874	0.413867720391853	0.0588936890535686	537		1	0.882208872174632	Control > Drought	Saprotroph	Pseudeurotium
494	OTU244_Pseudopithomyces	0.189824558880018	0.323898919786617	0.51306958223937	303		1	1.12732378783167	Control > Drought	Saprotroph	Pseudopithomyces
495	OTU586_Ramicandelaber	0.0588936890535686	0.15947345613245	0.0297473433940519	608		1	1.83587778983875	Control > Drought	Saprotroph	Ramicandelaber
496	OTU618_Rhizophlyctis	0.0297473433940519	0.322431340015967	0.0149503414659716	480		1	1.13186506458785	Control > Drought	Saprotroph	Rhizophlyctis
497	OTU984_Chytridiomycetes	0.0297473433940519	0.322431340015967	0.0149503414659716	681		1	1.13186506458785	Control > Drought	Saprotroph	Rhizophlyctis
498	OTU265_Chytridiomycetes	0.0588936890535686	0.15947345613245	0.0297473433940519	355		1	1.83587778983875	Control > Drought	Saprotroph	Rhizophlyctis
499	OTU406_Rhizophlyctis	-0.0588936890535686	0.15947345613245	0.0297473433940519	329		1	1.83587778983875	Drought > Control	Saprotroph	Rhizophlyctis
500	OTU691_Fungi	-0.0874628412503394	0.182462767709032	0.0443941193584534	644		1	1.70120913932623	Drought > Control	Saprotroph	Rhizophlyctis
501	OTU271_Rhizophlyctis	-0.079434467494405	0.739613766798112	0.18322182405577	447		1	0.301627165799634	Drought > Control	Saprotroph	Rhizophlyctis
502	OTU217_Rhizophlyctis	-0.0250909809628303	0.88582059812916	0.260527550223219	199		1	0.121240834061483	Drought > Control	Saprotroph	Rhizophlyctis
503	OTU249_Rhizopus	0.108934371553164	0.478260334799453	0.142957953842043	276		1	0.737600061278004	Control > Drought	Saprotroph	Rhizopus
504	OTU29_Rhizopus	0.176877762084079	0.785230849224217	3.27767485683764	34		1	0.241777528986574	Control > Drought	Saprotroph	Rhizopus
505	OTU962_Nectria	0	1	0.115477217419936	483		1	0	Drought > Control	Saprotroph	Sarocladium
506	OTU281_Microascaceae	0	1	0.0297473433940519	484		1	0	Drought > Control	Saprotroph	Scedosporium
507	OTU193_Scedosporium	0.13245029602365	0.20445453735353	0.18322182405577	200		1	1.58740963944377	Control > Drought	Saprotroph	Scedosporium
508	OTU91_Schizothecium	-0.261585189196724	0.361410483970142	1.92679015304622	59		1	1.01774089191953	Drought > Control	Saprotroph	Schizothecium
509	OTU402_Sordariomycetes	-0.658594530613334	0.0727142487320428	2.80950019388916	56		1	2.62121792008372	Drought > Control	Saprotroph	Schizothecium
510	OTU81_Schizothecium	-0.715893370547605	0.0484581559848795	3.46079716066153	37		1	3.02705461663143	Drought > Control	Saprotroph	Schizothecium
511	OTU970_Montagnulaceae	0.0291463456595168	0.562448327992466	0.0443941193584534	619		1	0.575456010469801	Control > Drought	Saprotroph	Sclerostagonospora
512	OTU782_Scolecobasidium	0.0297473433940519	0.322431340015967	0.0149503414659716	572		1	1.13186506458785	Control > Drought	Saprotroph	Scolecobasidium
513	OTU381_Ochroconis	0	1	0.0588936890535686	360		1	0	Drought > Control	Saprotroph	Scolecobasidium
514	OTU384_Ochroconis	-0.0780025120012732	0.492589525178767	0.20945336562895	286		1	0.708079057876708	Drought > Control	Saprotroph	Scolecobasidium
515	OTU675_Fungi	-0.0297473433940519	0.322431340015967	0.0149503414659716	613		1	1.13186506458785	Drought > Control	Saprotroph	Scutellinia
516	OTU1115_Fungi	-0.0297473433940519	0.322431340015967	0.0149503414659716	715		1	1.13186506458785	Drought > Control	Saprotroph	Scytalidium
517	OTU470_Scytalidium	-0.0588936890535686	0.15947345613245	0.0297473433940519	419		1	1.83587778983875	Drought > Control	Saprotroph	Scytalidium
518	OTU383_Scytalidium	0.0285691521967709	0.650177480317025	0.0732489820306385	362		1	0.430509906721328	Control > Drought	Saprotroph	Scytalidium
519	OTU189_Scytalidium	-0.21864028647534	0.100105550847112	0.309855262586787	201		1	2.30153014118032	Drought > Control	Saprotroph	Scytalidium
520	OTU142_Scytalidium	0.215012890970851	0.0590883984809989	0.333900736553438	160		1	2.82872067703807	Control > Drought	Saprotroph	Scytalidium
521	OTU1089_Fungi	0.0297473433940519	0.322431340015967	0.0149503414659716	582		1	1.13186506458785	Control > Drought	Saprotroph	Septoriella
522	OTU674_Sebacinales	0.0588936890535686	0.15947345613245	0.0297473433940519	645		1	1.83587778983875	Control > Drought	Saprotroph	Serendipita
523	OTU375_Agaricomycetes	0.388565287917653	0.220427858779148	0.40372218605101	368		1	1.51218480869699	Control > Drought	Saprotroph	Serendipita
524	OTU976_Sirastachys	0.29218075149331	0.08352470839219	0.18322182405577	654		1	2.48261278200922	Control > Drought	Saprotroph	Sirastachys
525	OTU129_Gelasinospora	0.134649526694782	0.774043814939741	1.00749453654692	142		1	0.256126798545331	Control > Drought	Saprotroph	Sordaria
526	OTU446_Sphaerobolus	-0.984893107609792	0.322431340015967	0.574908836057233	547		1	1.13186506458785	Drought > Control	Saprotroph	Sphaerobolus
527	OTU221_Spiromastix	0	1	0.481126689736616	166		1	0	Drought > Control	Saprotroph	Spiromastix
528	OTU596_Spirosphaera	0.0297473433940519	0.322431340015967	0.0149503414659716	558		1	1.13186506458785	Control > Drought	Saprotroph	Spirosphaera
529	OTU614_Dothideomycetes	-0.169925001442312	0.109560192143967	0.0874628412503394	489		1	2.21128118081035	Drought > Control	Saprotroph	Spirosphaera
530	OTU117_Spororminula	0.122484006524995	0.516051394291721	0.78135971352466	122		1	0.661548917119914	Control > Drought	Saprotroph	Spororminula
531	OTU396_Stachybotrys	-0.142957953842043	0.0579272993209113	0.0732489820306385	285		1	2.84856651465805	Drought > Control	Saprotroph	Stachybotrys
532	OTU23_Stachybotrys	-0.223254503848439	0.278823864530014	3.4318457869654	25		1	1.27717500644906	Drought > Control	Saprotroph	Stachybotrys
533	OTU35_Myrothecium	-0.834705572852123	0.00347855904617427	7.43036542976926	16		1	5.66113713813655	Drought > Control	Saprotroph	Striaticonidium
534	OTU955_Chaetomium	-0.0577154978562875	0.312679546667596	0.0588936890535686	403		1	1.16257642545965	Drought > Control	Saprotroph	Subramaniula
535	OTU952_Dothideomycetes	-0.0297473433940519	0.322431340015967	0.0149503414659716	662		1	1.13186506458785	Drought > Control	Saprotroph	Sydowia
536	OTU391_Talaromyces	-0.0565835283663673	0.404615288114366	0.0874628412503394	308		1	0.904818569212562	Drought > Control	Saprotroph	Talaromyces
537	OTU66_Talaromyces	-0.82823365173352	0.0244775903220294	1.50250034052918	63		1	3.70999726074063	Drought > Control	Saprotroph	Talaromyces
538	OTU122_Talaromyces	-0.203344966599605	0.777162528961328	3.17492568250068	47		1	0.252105775506122	Drought > Control	Saprotroph	Talaromyces
539	OTU12_Talaromyces	-0.341871086716872	0.44632110323632	6.01076119338047	11		1	0.806716623597408	Drought > Control	Saprotroph	Talaromyces
540	OTU485_Thielavia	-0.0297473433940519	0.322431340015967	0.0149503414659716	358		1	1.13186506458785	Drought > Control	Saprotroph	Thielavia
541	OTU657_Thielavia	-0.0297473433940519	0.322431340015967	0.0149503414659716	440		1	1.13186506458785	Drought > Control	Saprotroph	Thielavia
542	OTU823_Thielavia	-0.0297473433940519	0.322431340015967	0.0149503414659716	568		1	1.13186506458785	Drought > Control	Saprotroph	Thielavia
543	OTU242_Thielavia	-0.0285691521967708	0.650177480317025	0.0732489820306385	299		1	0.430509906721328	Drought > Control	Saprotroph	Thielavia
544	OTU167_Thielavia	-0.145430439521564	0.345149777486002	0.533978572002351	137		1	1.06377681852067	Drought > Control	Saprotroph	Thielavia
545	OTU138_Cladorrhinum	-0.205318907977507	0.546053043158693	0.930737337562886	92		1	0.605039159313561	Drought > Control	Saprotroph	Thielavia
546	OTU54_Fungi	-0.337034987277571	0.154922291261739	0.841302253980942	103		1	1.86483163447762	Drought > Control	Saprotroph	Trichocladium
547	OTU73_Trichocladium	-0.261774960061195	0.196538610757142	3.12928301694497	35		1	1.62689637457217	Drought > Control	Saprotroph	Trichocladium
548	OTU578_Trichoderma	0	1	0.0297473433940519	434		1	0	Drought > Control	Saprotroph	Trichoderma
549	OTU427_Trichoderma	-0.210217707390346	0.0469112419200778	0.196397212803503	261		1	3.05949793246487	Drought > Control	Saprotroph	Trichoderma
550	OTU325_Trichoderma	0.0473057147783568	0.703752380476143	0.34577483684173	205		1	0.351328716974607	Control > Drought	Saprotroph	Trichoderma
551	OTU162_Trichoderma	-1.93514885565003	0.170314577188419	2.1931146288142	135		1	1.77010809786328	Drought > Control	Saprotroph	Trichoderma
552	OTU152_Doratomyces	0.101283335837182	0.443544725592826	0.247927513443585	175		1	0.812956635433722	Control > Drought	Saprotroph	Trichurus
553	OTU938_Tulostoma	0.0874628412503394	0.0831932066125504	0.0443941193584534	590		1	2.48658958578008	Control > Drought	Saprotroph	Tulostoma
554	OTU102_Arthropsis	-0.337695410745679	0.196980672599499	1.10153802646206	110		1	1.6246496636891	Drought > Control	Saprotroph	Uncinocarpus
555	OTU752_Volvariella	-0.0297473433940519	0.322431340015967	0.0149503414659716	611		1	1.13186506458785	Drought > Control	Saprotroph	Volvariella
556	OTU642_Volvariella	-0.0577154978562875	0.312679546667596	0.0588936890535686	444		1	1.16257642545965	Drought > Control	Saprotroph	Volvariella
557	OTU1037_Wallemia	-0.115477217419936	0.15947345613245	0.0588936890535686	678		1	1.83587778983875	Drought > Control	Saprotroph	Wallemia
558	OTU1084_Wallemia	-0.742842160502876	0.00925640913026255	0.448460500816294	565		1	4.6824390884403	Drought > Control	Saprotroph	Wallemia
559	OTU718_Wallemia	-0.639410284743533	0.0777076033732673	0.470319934780033	491		1	2.55480217088427	Drought > Control	Saprotroph	Wallemia
560	OTU103_Wallemia	-3.16336728542015	0.318639264965964	2.34577483684173	227		1	1.14369564689661	Drought > Control	Saprotroph	Wallemia
561	OTU825_Westerdykella	0.0297473433940519	0.322431340015967	0.0149503414659716	639		1	1.13186506458785	Control > Drought	Saprotroph	Westerdykella
562	OTU856_Westerdykella	0.0297473433940519	0.322431340015967	0.0149503414659716	605		1	1.13186506458785	Control > Drought	Saprotroph	Westerdykella
563	OTU781_Sporormiaceae	-0.115477217419936	0.322431340015967	0.0588936890535686	722		1	1.13186506458785	Drought > Control	Saprotroph	Westerdykella
564	OTU1021_Xylariales	0.612976876890753	0.0774102095790886	0.841302253980942	210		1	2.55863660037881	Control > Drought	Saprotroph	Xylaria
565	OTU569_Sordariomycetes	-0.0588936890535686	0.15947345613245	0.0297473433940519	478		1	1.83587778983875	Drought > Control	Saprotroph	Zopfiella
566	OTU273_Sordariales	0.0269670476002694	0.80353313970186	0.156504485679991	302		1	0.218736850471068	Control > Drought	Saprotroph	Zopfiella
567	OTU39_Sordariales	-0.0658879356564568	0.804014297976024	1.18982455888002	64		1	0.218138226409027	Drought > Control	Saprotroph	Zopfiella
568	OTU37_Zopfiella	-1.11851447125939	0.0172159926537641	2.26990588253908	39		1	4.06191652171265	Drought > Control	Saprotroph	Zopfiella
569	OTU1036_Fungi	-0.0297473433940519	0.322431340015967	0.0149503414659716	684		1	1.13186506458785	Drought > Control	Saprotroph (Yeast)	_
570	OTU234_Basidiomycota	0.0534392589614601	0.576340216321674	0.169925001442312	231		1	0.551057139317031	Control > Drought	Saprotroph (Yeast)	_
571	OTU354_Fungi	0.238786859587116	0.0535032343720666	0.18322182405577	488		1	2.92801317135489	Control > Drought	Saprotroph (Yeast)	_
572	OTU71_Cryptococcus	0.031364170909335	0.864275721167524	0.938599455335857	116		1	0.145863439364917	Control > Drought	Saprotroph (Yeast)	_
573	OTU68_Cryptococcus	-0.0200842460433324	0.932004678862214	2.16658155836794	62		1	0.07041744407072	Drought > Control	Saprotroph (Yeast)	_
574	OTU50_Filobasidiaceae	0.773892163164563	0.00426607765806903	2.1931146288142	41		1	5.45706045514437	Control > Drought	Saprotroph (Yeast)	_
575	OTU912_Aureobasidium	-0.14017765804826	0.276402846821759	0.101538026462062	616		1	1.2858958874971	Drought > Control	Saprotroph (Yeast)	Aureobasidium
576	OTU313_Aureobasidium	0.0473057147783568	0.768475769432507	0.34577483684173	288		1	0.263346246191505	Control > Drought	Saprotroph (Yeast)	Aureobasidium
577	OTU33_Aureobasidium	1.58865225987022	0.0258432398755388	5.02698444109882	48		1	3.65570622574713	Control > Drought	Saprotroph (Yeast)	Aureobasidium
578	OTU434_Auriculibuller	0.0588936890535686	0.322431340015967	0.0297473433940519	481		1	1.13186506458785	Control > Drought	Saprotroph (Yeast)	Auriculibuller
579	OTU603_Buckleyzyma	0.0588936890535686	0.15947345613245	0.0297473433940519	461		1	1.83587778983875	Control > Drought	Saprotroph (Yeast)	Buckleyzyma
580	OTU199_Buckleyzyma	0.29218075149331	0.0131500437507851	0.18322182405577	282		1	4.33133019330799	Control > Drought	Saprotroph (Yeast)	Buckleyzyma
581	OTU1041_Candida	0.0874628412503394	0.322431340015967	0.0443941193584534	706		1	1.13186506458785	Control > Drought	Saprotroph (Yeast)	Candida
582	OTU295_Fungi	0.0794344674944049	0.447540502302033	0.18322182405577	257		1	0.803988237425319	Control > Drought	Saprotroph (Yeast)	Chrysozyma
583	OTU756_Chaetothyriales	-0.0588936890535686	0.15947345613245	0.0297473433940519	629		1	1.83587778983875	Drought > Control	Saprotroph (Yeast)	Cladophialophora
584	OTU496_Cryptococcus	0	1	0.0297473433940519	525		1	0	Drought > Control	Saprotroph (Yeast)	Cryptococcus
585	OTU366_Cryptococcus	0.0577154978562874	0.312679546667596	0.0588936890535686	433		1	1.16257642545965	Control > Drought	Saprotroph (Yeast)	Cryptococcus
586	OTU896_Cryptococcus	0.222392421336448	0.0881669491844824	0.115477217419936	331		1	2.42852311199617	Control > Drought	Saprotroph (Yeast)	Cryptococcus
587	OTU211_Cryptococcus	0.421463768438277	0.185730307085611	0.448460500816294	258		1	1.68345961938625	Control > Drought	Saprotroph (Yeast)	Cryptococcus
588	OTU124_Cryptococcus	0.576788569275456	0.00723284667812175	0.614709844115208	193		1	4.92912258888954	Control > Drought	Saprotroph (Yeast)	Cryptococcus
589	OTU43_Cryptococcus	0.474680445706246	0.075098720591642	0.938599455335857	114		1	2.58895175642052	Control > Drought	Saprotroph (Yeast)	Cryptococcus
590	OTU24_Cryptococcus	1.76481537709308	2.46111987449096e-09	3.43462822763672	32		1.77200630963349e-06	19.8226493570566	Control > Drought	Saprotroph (Yeast)	Cryptococcus
591	OTU780_Cutaneotrichosporon	-0.0297473433940519	0.322431340015967	0.0149503414659716	673		1	1.13186506458785	Drought > Control	Saprotroph (Yeast)	Cutaneotrichosporon
592	OTU572_Cystobasidium	0.0297473433940519	0.322431340015967	0.0149503414659716	505		1	1.13186506458785	Control > Drought	Saprotroph (Yeast)	Cystobasidium
593	OTU430_Basidiomycota	0	1	0.0297473433940519	507		1	0	Drought > Control	Saprotroph (Yeast)	Cystobasidium
594	OTU573_Fungi	0	1	0.0297473433940519	577		1	0	Drought > Control	Saprotroph (Yeast)	Cystobasidium
595	OTU282_Cystofilobasidium	0.082462160191973	0.298727675678458	0.129283016944966	334		1	1.20822290429101	Control > Drought	Saprotroph (Yeast)	Cystofilobasidium
596	OTU145_Cryptococcus	0.422233000683048	0.00792227567304426	0.285402218862248	217		1	4.83807678197278	Control > Drought	Saprotroph (Yeast)	Cystofilobasidium
597	OTU655_Erythrobasidium	0.0588936890535686	0.15947345613245	0.0297473433940519	518		1	1.83587778983875	Control > Drought	Saprotroph (Yeast)	Erythrobasidium
598	OTU931_Exophiala	0.0297473433940519	0.322431340015967	0.0149503414659716	601		1	1.13186506458785	Control > Drought	Saprotroph (Yeast)	Exophiala
599	OTU348_Exophiala	-0.0291463456595167	0.562448327992466	0.0443941193584534	379		1	0.575456010469801	Drought > Control	Saprotroph (Yeast)	Exophiala
600	OTU290_Filobasidium	0	1	0.0874628412503394	365		1	0	Drought > Control	Saprotroph (Yeast)	Filobasidium
601	OTU278_Filobasidium	0.132103536007345	0.511827331967388	0.672425341971496	141		1	0.66976795307278	Control > Drought	Saprotroph (Yeast)	Filobasidium
602	OTU10_Filobasidium	1.07874967398436	1.19990308007828e-05	4.04165915163721	17		0.00849531380695426	11.3306846780395	Control > Drought	Saprotroph (Yeast)	Filobasidium
603	OTU601_Hannaella	0.0874628412503394	0.182462767709032	0.0443941193584534	598		1	1.70120913932623	Control > Drought	Saprotroph (Yeast)	Hannaella
604	OTU410_Hannaella	0.0577154978562874	0.413867720391853	0.0588936890535686	459		1	0.882208872174632	Control > Drought	Saprotroph (Yeast)	Hannaella
605	OTU181_Holtermanniella	0.29176612437711	0.174619727143145	0.426264754702098	229		1	1.74514465717575	Control > Drought	Saprotroph (Yeast)	Holtermanniella
606	OTU454_Hormonema	0.0840642647884746	0.30899588372717	0.101538026462062	424		1	1.17442732344441	Control > Drought	Saprotroph (Yeast)	Hormonema
607	OTU409_Kodamaea	0.407657968913246	0.323622544934164	0.247927513443585	551		1	1.12817742708316	Control > Drought	Saprotroph (Yeast)	Kodamaea
608	OTU439_Meyerozyma	0.678071905112637	0.222413108158149	0.437405312307298	475		1	1.50321877878256	Control > Drought	Saprotroph (Yeast)	Meyerozyma
609	OTU238_Cryptococcus	0.321928094887363	0.00613288524967166	0.285402218862248	260		1	5.09408996282286	Control > Drought	Saprotroph (Yeast)	Naganishia
610	OTU135_Naganishia	0.584962500721156	0.0128591901710351	0.906890595608518	157		1	4.35369653485887	Control > Drought	Saprotroph (Yeast)	Naganishia
611	OTU69_Tremellomycetes	0.964666926887719	4.40034023126497e-06	0.930737337562886	123		0.00311984122396687	12.333828694742	Control > Drought	Saprotroph (Yeast)	Naganishia
612	OTU589_Occultifur	-0.0577154978562875	0.312679546667596	0.0588936890535686	421		1	1.16257642545965	Drought > Control	Saprotroph (Yeast)	Occultifur
613	OTU254_Tremellales	0.214124805352847	0.178693100288383	0.169925001442312	340		1	1.72208546814759	Control > Drought	Saprotroph (Yeast)	Papiliotrema
614	OTU61_Cryptococcus	0.966052668076662	0.00015636520111295	1.40372218605101	84		0.109142910376839	8.76331625388751	Control > Drought	Saprotroph (Yeast)	Papiliotrema
615	OTU1188_Phialophora	0.0297473433940519	0.322431340015967	0.0149503414659716	682		1	1.13186506458785	Control > Drought	Saprotroph (Yeast)	Phialophora
616	OTU904_Fungi	0.0297473433940519	0.322431340015967	0.0149503414659716	667		1	1.13186506458785	Control > Drought	Saprotroph (Yeast)	Phialophora
617	OTU811_Fungi	0.0297473433940519	0.322431340015967	0.0149503414659716	686		1	1.13186506458785	Control > Drought	Saprotroph (Yeast)	Pichia
618	OTU88_Pseudozyma	0.0853914912306447	0.804537421301391	1.81591693556103	88		1	0.217487798651511	Control > Drought	Saprotroph (Yeast)	Pseudozyma
619	OTU546_Rhodosporidiobolus	0.0297473433940519	0.322431340015967	0.0149503414659716	604		1	1.13186506458785	Control > Drought	Saprotroph (Yeast)	Rhodosporidiobolus
620	OTU280_Rhodotorula	0.0588936890535686	0.322431340015967	0.0297473433940519	382		1	1.13186506458785	Control > Drought	Saprotroph (Yeast)	Rhodotorula
621	OTU90_Rhodotorula	1.26459491982141	1.47385623015929e-05	1.44846050081629	128		0.0104201635472262	11.1250432131655	Control > Drought	Saprotroph (Yeast)	Rhodotorula
622	OTU440_Saitozyma	0.0297473433940519	0.322431340015967	0.0149503414659716	587		1	1.13186506458785	Control > Drought	Saprotroph (Yeast)	Saitozyma
623	OTU909_Basidiomycota	0	1	0.0297473433940519	602		1	0	Drought > Control	Saprotroph (Yeast)	Sampaiozyma
624	OTU139_Sporidiobolus	0.160464672193246	0.329908907797049	0.584962500721156	176		1	1.10893869960547	Control > Drought	Saprotroph (Yeast)	Sporidiobolus
625	OTU256_Sporidiobolales	0.333423733725192	0.0323209580023545	0.235216461694031	387		1	3.43203940460658	Control > Drought	Saprotroph (Yeast)	Sporobolomyces
626	OTU539_Sporobolomyces.	0.272079545436801	0.033076221759342	0.285402218862248	246		1	3.40894063060539	Control > Drought	Saprotroph (Yeast)	Sporobolomyces
627	OTU26_Sporobolomyces	1.62597421741963	5.60335428245198e-07	3.620830748676	29		0.000399519160338826	14.3947302535243	Control > Drought	Saprotroph (Yeast)	Sporobolomyces
628	OTU14_Symmetrospora	2.04730571477836	3.79045005703047e-07	3.48917896203135	31		0.000271017179077679	14.7856108903572	Control > Drought	Saprotroph (Yeast)	Symmetrospora
629	OTU959_Tilletiopsis	0.297680548640685	0.0261950814623225	0.156504485679991	622		1	3.64218361628436	Control > Drought	Saprotroph (Yeast)	Tilletiopsis
630	OTU926_Udeniomyces	0.0297473433940519	0.322431340015967	0.0149503414659716	719		1	1.13186506458785	Control > Drought	Saprotroph (Yeast)	Udeniomyces
631	OTU668_Cystofilobasidiales	0	1	0.0297473433940519	486		1	0	Drought > Control	Saprotroph (Yeast)	Udeniomyces
632	OTU1043_Sordariomycetes	-0.0297473433940519	0.322431340015967	0.0149503414659716	707		1	1.13186506458785	Drought > Control	Others	_
633	OTU1200_Helotiales	0.0297473433940519	0.322431340015967	0.0149503414659716	656		1	1.13186506458785	Control > Drought	Others	_
634	OTU1214_Fungi	0.0297473433940519	0.322431340015967	0.0149503414659716	640		1	1.13186506458785	Control > Drought	Others	_
635	OTU1233_Fungi	0.0297473433940519	0.322431340015967	0.0149503414659716	700		1	1.13186506458785	Control > Drought	Others	_
636	OTU219_Fungi	0.0297473433940519	0.322431340015967	0.0149503414659716	464		1	1.13186506458785	Control > Drought	Others	_
637	OTU245_Ascomycota	-0.0297473433940519	0.322431340015967	0.0149503414659716	309		1	1.13186506458785	Drought > Control	Others	_
638	OTU360_Chytridiomycota	0.0297473433940519	0.322431340015967	0.0149503414659716	406		1	1.13186506458785	Control > Drought	Others	_
639	OTU549_Chytridiomycota	0.0297473433940519	0.322431340015967	0.0149503414659716	474		1	1.13186506458785	Control > Drought	Others	_
640	OTU720_Fungi	0.0297473433940519	0.322431340015967	0.0149503414659716	592		1	1.13186506458785	Control > Drought	Others	_
641	OTU836_Fungi	0.0297473433940519	0.322431340015967	0.0149503414659716	579		1	1.13186506458785	Control > Drought	Others	_
642	OTU889_Fungi	-0.0297473433940519	0.322431340015967	0.0149503414659716	647		1	1.13186506458785	Drought > Control	Others	_
643	OTU930_Ascomycota	0.0297473433940519	0.322431340015967	0.0149503414659716	710		1	1.13186506458785	Control > Drought	Others	_
644	OTU972_Fungi	-0.0297473433940519	0.322431340015967	0.0149503414659716	709		1	1.13186506458785	Drought > Control	Others	_
645	OTU418_Fungi	0	1	0.0297473433940519	531		1	0	Drought > Control	Others	_
646	OTU644_Chytridiomycetes	-0.0588936890535686	0.322431340015967	0.0297473433940519	533		1	1.13186506458785	Drought > Control	Others	_
647	OTU407_Chytridiomycota	-0.0588936890535686	0.15947345613245	0.0297473433940519	388		1	1.83587778983875	Drought > Control	Others	_
648	OTU488_Chytridiomycota	-0.0588936890535686	0.15947345613245	0.0297473433940519	314		1	1.83587778983875	Drought > Control	Others	_
649	OTU622_Fungi	-0.0588936890535686	0.15947345613245	0.0297473433940519	549		1	1.83587778983875	Drought > Control	Others	_
650	OTU819_Fungi	0.0588936890535686	0.15947345613245	0.0297473433940519	631		1	1.83587778983875	Control > Drought	Others	_
651	OTU258_Fungi	0.0874628412503394	0.182462767709032	0.0443941193584534	304		1	1.70120913932623	Control > Drought	Others	_
652	OTU471_Fungi	0	1	0.0588936890535686	541		1	0	Drought > Control	Others	_
653	OTU516_Fungi	0	1	0.0588936890535686	380		1	0	Drought > Control	Others	_
654	OTU666_Fungi	0.115477217419936	0.103020107896047	0.0588936890535686	600		1	2.27283108751417	Control > Drought	Others	_
655	OTU712_Pleosporales	0.115477217419936	0.103020107896047	0.0588936890535686	671		1	2.27283108751417	Control > Drought	Others	_
656	OTU625_Fungi	-0.0285691521967708	0.738439021558341	0.0732489820306385	448		1	0.303216751092372	Drought > Control	Others	_
657	OTU365_Fungi	0.142957953842043	0.0579272993209113	0.0732489820306385	401		1	2.84856651465805	Control > Drought	Others	_
658	OTU425_Fungi	0.0565835283663672	0.404615288114366	0.0874628412503394	345		1	0.904818569212562	Control > Drought	Others	_
659	OTU461_Chytridiomycetes	0.0565835283663672	0.404615288114366	0.0874628412503394	392		1	0.904818569212562	Control > Drought	Others	_
660	OTU210_unidentified	0.0280143761695965	0.698356609013939	0.101538026462062	315		1	0.359025405519228	Control > Drought	Others	_
661	OTU247_Fungi	0.0280143761695965	0.698356609013939	0.101538026462062	319		1	0.359025405519228	Control > Drought	Others	_
662	OTU362_Chytridiomycetes	0.14017765804826	0.127423818533782	0.101538026462062	374		1	2.06023659465476	Control > Drought	Others	_
663	OTU312_Ascomycota	0.196397212803503	0.0333142551192815	0.101538026462062	339		1	3.40176989193645	Control > Drought	Others	_
664	OTU591_Chytridiomycetes	0.111031312388744	0.239475951123054	0.115477217419936	552		1	1.42930228002025	Control > Drought	Others	_
665	OTU299_Chytridiomycota	-0.111031312388744	0.143330816878702	0.115477217419936	359		1	1.94259991577698	Drought > Control	Others	_
666	OTU390_Fungi	-0.0274807364221072	0.729595319456278	0.129283016944966	322		1	0.31526525546151	Drought > Control	Others	_
667	OTU270_Fungi	-0.082462160191973	0.395488775410889	0.129283016944966	292		1	0.927632872933456	Drought > Control	Others	_
668	OTU1046_Fungi	-0.192645077942396	0.160398789694405	0.129283016944966	569		1	1.83009212912429	Drought > Control	Others	_
669	OTU940_	-0.134929580086109	0.181284455706329	0.156504485679991	494		1	1.70768790286544	Drought > Control	Others	_
670	OTU377_Fungi	0.0259952085329447	0.808894461138565	0.20945336562895	370		1	0.212086826381148	Control > Drought	Others	_
671	OTU343_Chytridiomycetes	-0.0780025120012732	0.438724988204017	0.20945336562895	294		1	0.82388251276943	Drought > Control	Others	_
672	OTU561_Fungi	-0.0515303006400822	0.715518128438925	0.222392421336448	469		1	0.334748343564568	Drought > Control	Others	_
673	OTU272_Fungi	0.0246620542342693	0.834828008540257	0.285402218862248	269		1	0.180529553143721	Control > Drought	Others	_
674	OTU303_Pleosporales	0.0473057147783568	0.800397282516776	0.34577483684173	220		1	0.222647071434774	Control > Drought	Others	_
675	OTU547_Fungi	-0.258734268400168	0.210672842058825	0.357552004618084	515		1	1.55744886036265	Drought > Control	Others	_
676	OTU287_Fungi	-0.0671141958585369	0.691412233815097	0.426264754702098	287		1	0.369019057385755	Drought > Control	Others	_
677	OTU405_Ascomycota	-0.282933963271499	0.200711240568699	0.470319934780033	532		1	1.60588801792854	Drought > Control	Others	_
678	OTU120_Fungi	-0.106915203916512	0.498132469155423	0.491853096329675	177		1	0.696889235009702	Drought > Control	Others	_
679	OTU80_Chytridiomycota	-0.698344300138899	0.0205384231912982	0.533978572002351	121		1	3.88545784513552	Drought > Control	Others	_
680	OTU240_Ascomycota	0.678071905112638	0.00765638788176191	0.574908836057233	325		1	4.87221496235284	Control > Drought	Others	_
681	OTU197_Fungi	-1.59693514238723	5.6528467476427e-08	4.44639409553455	93		4.05309111805982e-05	16.6885214765431	Drought > Control	Others	_
682	OTU1016_Abrothallus	-0.0297473433940519	0.322431340015967	0.0149503414659716	661		1	1.13186506458785	Drought > Control	Others	Abrothallus
683	OTU1129_Hypocreales	0.0291463456595168	0.562448327992466	0.0443941193584534	385		1	0.575456010469801	Control > Drought	Others	Beauveria
684	OTU264_Acremonium	-0.079434467494405	0.538967744692474	0.18322182405577	233		1	0.618099552734901	Drought > Control	Others	Beauveria
685	OTU212_Sordariomycetes	-0.904719496566891	0.0180044482209543	3.57742882803575	120		1	4.01713642822958	Drought > Control	Others	Beauveria
686	OTU640_Chordomyces	-0.0297473433940519	0.322431340015967	0.0149503414659716	562		1	1.13186506458785	Drought > Control	Others	Chordomyces
687	OTU714_Cosmospora	0	1	0.0297473433940519	435		1	0	Drought > Control	Others	Cosmospora
688	OTU1108_Dothideomycetes	0.0297473433940519	0.322431340015967	0.0149503414659716	716		1	1.13186506458785	Control > Drought	Others	Hydnobolites
689	OTU698_Pezizomycetes	0	1	0.0588936890535686	445		1	0	Drought > Control	Others	Hydnocystis
690	OTU214_Agaricales	0.021373650792567	0.944247530023103	0.491853096329675	244		1	0.0573669332011964	Control > Drought	Others	Laccaria
691	OTU809_Lecanicillium	0.0297473433940519	0.322431340015967	0.0149503414659716	697		1	1.13186506458785	Control > Drought	Others	Lecanicillium
692	OTU687_Fungi	-0.0712586831698216	0.863926786443282	0.754887502163469	523		1	0.14626725168141	Drought > Control	Others	Lecanicillium
693	OTU520_Lyophyllum	0	1	0.0297473433940519	520		1	0	Drought > Control	Others	Lyophyllum
694	OTU186_Madurella	0.0259952085329447	0.835766298353937	0.20945336562895	130		1	0.17940625240162	Control > Drought	Others	Madurella
695	OTU75_Cantharellales	0.132103536007345	0.672427183570022	0.672425341971496	102		1	0.396861450587842	Control > Drought	Others	Minimedusa
696	OTU236_Chaetomiaceae	0.0259952085329447	0.796540045421206	0.20945336562895	230		1	0.227477874158634	Control > Drought	Others	Myceliophthora
697	OTU903_Neocatenulostroma	0.0588936890535686	0.322431340015967	0.0297473433940519	630		1	1.13186506458785	Control > Drought	Others	Neocatenulostroma
698	OTU220_Gibberella	0.131244533278253	0.338892354886522	0.459431618637297	184		1	1.0820727592352	Control > Drought	Others	Ophiocordyceps
699	OTU463_Pyronemataceae	0.0577154978562874	0.312679546667596	0.0588936890535686	383		1	1.16257642545965	Control > Drought	Others	Otidea
700	OTU515_Paracamarosporium	-0.0297473433940519	0.322431340015967	0.0149503414659716	576		1	1.13186506458785	Drought > Control	Others	Paracamarosporium
701	OTU228_Ascomycota	-0.196397212803504	0.455616853203186	1.10153802646206	223		1	0.786103056865907	Drought > Control	Others	Poaceascoma
702	OTU709_Pleosporales	-0.0297473433940519	0.322431340015967	0.0149503414659716	514		1	1.13186506458785	Drought > Control	Others	Polyschema
703	OTU296_Pleosporales	0.0565835283663672	0.404615288114366	0.0874628412503394	332		1	0.904818569212562	Control > Drought	Others	Polyschema
704	OTU771_Pseudocamarosporium	0.0297473433940519	0.322431340015967	0.0149503414659716	626		1	1.13186506458785	Control > Drought	Others	Pseudocamarosporium
705	OTU85_Pseudogymnoascus	0.0152667566533103	0.936395667417501	0.977279923499916	82		1	0.0657171702262546	Control > Drought	Others	Pseudogymnoascus
706	OTU992_Pezizomycetes	-0.0291463456595167	0.562448327992466	0.0443941193584534	553		1	0.575456010469801	Drought > Control	Others	Pulvinula
707	OTU361_Pezizales	0.0874628412503394	0.0831932066125504	0.0443941193584534	458		1	2.48658958578008	Control > Drought	Others	Pulvinula
708	OTU631_Fungi	-0.0565835283663673	0.404615288114366	0.0874628412503394	417		1	0.904818569212562	Drought > Control	Others	Pulvinula
709	OTU336_Pulvinula	0.604862058158861	0.00126186740515139	0.333900736553438	384		0.861855437718396	6.67516258761651	Control > Drought	Others	Pulvinula
710	OTU697_Sarcinomyces	0.0588936890535686	0.322431340015967	0.0297473433940519	615		1	1.13186506458785	Control > Drought	Others	Sarcinomyces
711	OTU802_Fungi	0.0297473433940519	0.322431340015967	0.0149503414659716	703		1	1.13186506458785	Control > Drought	Others	Saxophila
712	OTU1099_Septoriella	0.0297473433940519	0.322431340015967	0.0149503414659716	660		1	1.13186506458785	Control > Drought	Others	Septoriella
713	OTU420_Dothideomycetes	0.0840642647884746	0.243907616141246	0.101538026462062	399		1	1.41096574775643	Control > Drought	Others	Septoriella
714	OTU949_Alternaria	-0.082462160191973	0.352224052669662	0.129283016944966	423		1	1.0434877926066	Drought > Control	Others	Setophoma
715	OTU1083_Simplicillium	-0.34577483684173	0.101971002450455	0.18322182405577	676		1	2.28306679581727	Drought > Control	Others	Simplicillium
716	OTU862_Sodiomyces	-0.0588936890535686	0.322431340015967	0.0297473433940519	502		1	1.13186506458785	Drought > Control	Others	Sodiomyces
717	OTU200_Sodiomyces	0.0874628412503394	0.0831932066125504	0.0443941193584534	245		1	2.48658958578008	Control > Drought	Others	Sodiomyces
718	OTU575_Terfezia	0	1	0.0297473433940519	633		1	0	Drought > Control	Others	Terfezia
719	OTU535_Pezizaceae	1.32192809488736	9.05675351052179e-05	1.22239242133645	234		0.0633972745736526	9.30941474130364	Control > Drought	Others	Terfezia
720	OTU255_Vermispora	-1.14543043952156	0.00216787583778142	1.14295795384204	281		1	6.13400746744077	Drought > Control	Others	Vermispora
721	OTU237_Vermispora	-0.980371193251067	0.113193482052468	1.1963972128035	318		1	2.1786566939126	Drought > Control	Others	Vermispora
722	OTU151_Vermispora	-1.03775492199542	0.00220861686833126	2.06967352780681	154		1	6.11538881081306	Drought > Control	Others	Vermispora
723	OTU637_Pleosporales	0.0274807364221072	0.75675680119181	0.129283016944966	341		1	0.278713343751273	Control > Drought	Others	Wettsteinina
724	OTU208_Dothideomycetes	-0.783995906626099	0.0143159509923781	2.26052755022322	108		1	4.24638090936041	Drought > Control	Others	Wettsteinina
