# Supplementary material for: Fungal community assembly in drought-stressed sorghum shows stochasticity, selection, and universal ecological dynamics
Source: Nat Commun. 2020 Jan 7;11:34. doi: 10.1038/s41467-019-13913-9 (PMC6946711; doi:10.1038/s41467-019-13913-9)
Supplement: Supplementary file 10 — Source Data [file 41467_2019_13913_MOESM10_ESM.zip › SourceData/Fig.4A.Soil.csv]

	name	log2FoldChange	pvalue	log2AverageAbundance	order	Group	padj	neglogp	level	Guild	Genus
1	OTU1197_Claroideoglomus	0.0159415438690215	0.320021628789029	0.00799279075353062	762		1	1.13936669550675	Control > Drought	Arbuscular mycorrhiza	_
2	OTU1103_Fungi	0.031708859727338	0.1584558867969	0.0159415438690215	788		1	1.84227904114089	Control > Drought	Arbuscular mycorrhiza	_
3	OTU975_Paraglomus	0.031708859727338	0.1584558867969	0.0159415438690215	804		1	1.84227904114089	Control > Drought	Arbuscular mycorrhiza	_
4	OTU1105_Fungi	0.0780025120012732	0.132444667924247	0.0395283641866373	749		1	2.02159032134698	Control > Drought	Arbuscular mycorrhiza	_
5	OTU986_Fungi	0.07716786052246	0.0551015158607131	0.0550413635579621	643		1	2.89857805211797	Control > Drought	Arbuscular mycorrhiza	_
6	OTU1065_Claroideoglomus	0.0306967972229164	0.560387211834522	0.0627357553479627	718		1	0.579127284489647	Control > Drought	Arbuscular mycorrhiza	_
7	OTU659_Glomus	0.0921182019884314	0.0547667058406547	0.0627357553479627	645		1	2.90467282731839	Control > Drought	Arbuscular mycorrhiza	_
8	OTU734_Rhizophagus	-0.0763508861301149	0.273546677820002	0.070389327891398	577		1	1.29628300323623	Drought > Control	Arbuscular mycorrhiza	_
9	OTU998_Glomus	0.106915203916512	0.0875412896836629	0.070389327891398	695		1	2.43564471482091	Control > Drought	Arbuscular mycorrhiza	_
10	OTU597_Paraglomus	0.121561979880914	0.0863649430040677	0.0780025120012732	693		1	2.44917343777959	Control > Drought	Arbuscular mycorrhiza	_
11	OTU1063_Fungi	0.16635838642212	0.0550295372702471	0.085575731706074	740		1	2.8998851966275	Control > Drought	Arbuscular mycorrhiza	_
12	OTU400_Glomus	0.117836490293858	0.149841007985272	0.122856747785533	437		1	1.89818049379157	Control > Drought	Arbuscular mycorrhiza	_
13	OTU660_Fungi	0.249613890071472	0.320021628789029	0.130198723126702	651		1	1.13936669550675	Control > Drought	Arbuscular mycorrhiza	_
14	OTU989_Funneliformis	0.16128090703306	0.050704852849718	0.130198723126702	528		1	2.98173365600861	Control > Drought	Arbuscular mycorrhiza	_
15	OTU683_Fungi	0.270853910293093	0.00889150777357317	0.173482820855502	559		1	4.72265864051078	Control > Drought	Arbuscular mycorrhiza	_
16	OTU551_Fungi	0.0840642647884746	0.390753301388601	0.194647430853544	502		1	0.939678860865056	Control > Drought	Arbuscular mycorrhiza	_
17	OTU333_Glomus	0.168271482589799	0.160374476471112	0.194647430853544	447		1	1.83024372045627	Control > Drought	Arbuscular mycorrhiza	_
18	OTU568_Fungi	0.366127898797897	0.0670576398260902	0.194647430853544	602		1	2.7022027335218	Control > Drought	Arbuscular mycorrhiza	_
19	OTU534_Glomus	0.0690416444296514	0.612964199375934	0.215506035751208	457		1	0.489448747074517	Control > Drought	Arbuscular mycorrhiza	_
20	OTU435_Glomus	0.15200309344505	0.130154900669019	0.215506035751208	452		1	2.03902999424339	Control > Drought	Arbuscular mycorrhiza	_
21	OTU987_Paraglomus	0.290901199266738	0.011554621971514	0.215506035751208	554		1	4.46066975136742	Control > Drought	Arbuscular mycorrhiza	_
22	OTU553_Fungi	0.438884241233212	0.0022842349764974	0.236067358233525	474		1	6.08172411310295	Control > Drought	Arbuscular mycorrhiza	_
23	OTU347_Rhizophagus	0.119739244274096	0.615952603218936	0.269698136114805	328		1	0.484585261235271	Control > Drought	Arbuscular mycorrhiza	_
24	OTU682_Fungi	0.46948528330122	0.00225800084813562	0.269698136114805	501		1	6.09327543764109	Control > Drought	Arbuscular mycorrhiza	_
25	OTU565_Funneliformis	0.439111634257701	0.00131619238181266	0.444784842672896	389		1	6.63301226997552	Control > Drought	Arbuscular mycorrhiza	_
26	OTU368_Fungi	0.700439718141092	0.00495925202996639	0.485426827170242	410		1	5.30650035002683	Control > Drought	Arbuscular mycorrhiza	_
27	OTU476_Glomus	0.42449782852791	0.058551683676012	0.568842835357879	336		1	2.83784543314329	Control > Drought	Arbuscular mycorrhiza	_
28	OTU355_Funneliformis	0.615519967697126	0.00131757230094528	0.616671360448494	316		1	6.63196440167664	Control > Drought	Arbuscular mycorrhiza	_
29	OTU229_Glomus	0.752907138035228	0.00175410231910937	0.68805599368526	292		1	6.34579805200757	Control > Drought	Arbuscular mycorrhiza	_
30	OTU408_Fungi	1.08572987402588	0.000621451896940943	0.765534746362977	327		0.492811354274168	7.38345204833403	Control > Drought	Arbuscular mycorrhiza	_
31	OTU323_Glomus	0.834940753729504	5.35569681391996e-05	0.7796099315747	275		0.0428991314794989	9.83476464555459	Control > Drought	Arbuscular mycorrhiza	_
32	OTU126_Glomus	0.903570237316907	6.85861439075184e-05	0.887525270741587	242		0.0548003289821072	9.58742002748934	Control > Drought	Arbuscular mycorrhiza	_
33	OTU251_Rhizophagus	-0.233059346388304	0.288694975805218	0.89616418901546	249		1	1.24238459528692	Drought > Control	Arbuscular mycorrhiza	_
34	OTU133_Glomus	1.1243281350022	2.91282326052569e-05	1.40599235967584	203		0.0233899707820213	10.443802661499	Control > Drought	Arbuscular mycorrhiza	_
35	OTU936_Claroideoglomus	-0.0155968550510188	0.65235170963625	0.0395283641866373	722		1	0.427171430539163	Drought > Control	Arbuscular mycorrhiza	Claroideoglomus
36	OTU735_Claroideoglomus	0.0763508861301148	0.221739053711399	0.070389327891398	687		1	1.50625402220634	Control > Drought	Arbuscular mycorrhiza	Claroideoglomus
37	OTU536_Claroideoglomus	-0.20546911829998	0.0736430364857368	0.22924609237751	475		1	2.60852568927757	Drought > Control	Arbuscular mycorrhiza	Claroideoglomus
38	OTU491_Claroideoglomus	0.115477217419936	0.409708405281079	0.321928094887362	396		1	0.892309578942711	Control > Drought	Arbuscular mycorrhiza	Claroideoglomus
39	OTU70_Claroideoglomus	-0.012982720150863	0.959481349848031	4.3041865125001	51		1	0.0413624010885522	Drought > Control	Arbuscular mycorrhiza	Claroideoglomus
40	OTU558_Funneliformis	1.27785312054534	0.0280173694200907	1.10433665981474	266		1	3.57493062470423	Control > Drought	Arbuscular mycorrhiza	Funneliformis
41	OTU253_Funneliformis	1.44159832554998	6.91907051618238e-05	2.1963972128035	144		0.0552141827191354	9.57864402283294	Control > Drought	Arbuscular mycorrhiza	Funneliformis
42	OTU564_Glomus	0.137503523749935	0.0117404369738069	0.070389327891398	658		1	4.44471624433732	Control > Drought	Arbuscular mycorrhiza	Glomus
43	OTU1068_Glomus	0.134649526694782	0.0683185666057502	0.100603940938406	657		1	2.68357371031691	Control > Drought	Arbuscular mycorrhiza	Glomus
44	OTU574_Glomus	0.222392421336448	0.00473273108739065	0.115477217419936	642		1	5.35325284619641	Control > Drought	Arbuscular mycorrhiza	Glomus
45	OTU715_Glomus	0.263034405833794	0.00226046238930639	0.137503523749935	636		1	6.09218588958684	Control > Drought	Arbuscular mycorrhiza	Glomus
46	OTU579_Glomus	0.255257055242074	0.0175067440926493	0.180572245641821	548		1	4.04516909556839	Control > Drought	Arbuscular mycorrhiza	Glomus
47	OTU498_Glomus	0.290901199266738	0.0070828831744096	0.215506035751208	534		1	4.95007422614738	Control > Drought	Arbuscular mycorrhiza	Glomus
48	OTU277_Glomus	0.957771764610703	5.71166803535674e-07	0.765534746362977	349		0.000460931610453289	14.3755845446693	Control > Drought	Arbuscular mycorrhiza	Glomus
49	OTU224_Glomus	1.10362263107416	9.7487838959806e-06	1.30256277002043	277		0.00785751982016036	11.5383680093512	Control > Drought	Arbuscular mycorrhiza	Glomus
50	OTU206_Glomus	1.67275810521617	3.22070882082145e-08	1.98388033463672	214		2.60233272722373e-05	17.2510792779314	Control > Drought	Arbuscular mycorrhiza	Glomus
51	OTU1274_Paraglomus	0.031708859727338	0.1584558867969	0.0159415438690215	778		1	1.84227904114089	Control > Drought	Arbuscular mycorrhiza	Paraglomus
52	OTU944_Rhizophagus	-0.0467942114789413	0.176112313396078	0.0395283641866373	465		1	1.73663334317558	Drought > Control	Arbuscular mycorrhiza	Rhizophagus
53	OTU213_Rhizophagus	0.109229069754758	0.557208578587123	1.03952836418664	219		1	0.58481564131	Control > Drought	Arbuscular mycorrhiza	Rhizophagus
54	OTU935_Rhizophagus	-0.676958284801929	0.205790240715796	1.22582332673672	235		1	1.58089787791265	Drought > Control	Arbuscular mycorrhiza	Rhizophagus
55	OTU118_Rhizophagus	0.214850872323829	0.271909809831351	1.71760026929928	155		1	1.30228484917383	Control > Drought	Arbuscular mycorrhiza	Rhizophagus
56	OTU132_Rhizophagus	0.190732111862043	0.35383391212697	1.75132088714328	164		1	1.03892765072786	Control > Drought	Arbuscular mycorrhiza	Rhizophagus
57	OTU161_Rhizophagus	0.293196376344046	0.143939749521561	1.81192765184743	161		1	1.93836047306266	Control > Drought	Arbuscular mycorrhiza	Rhizophagus
58	OTU150_Rhizophagus	0.187932950593075	0.374252263012347	2.03562390973072	132		1	0.982825208907503	Control > Drought	Arbuscular mycorrhiza	Rhizophagus
59	OTU166_Rhizophagus	0.22474592110942	0.294518589297141	3.07610297908579	94		1	1.22241315633032	Control > Drought	Arbuscular mycorrhiza	Rhizophagus
60	OTU51_Rhizophagus	-1.2662664319201	2.44024271054511e-05	4.49149683134678	45		0.0196195513927827	10.6208279590772	Drought > Control	Arbuscular mycorrhiza	Rhizophagus
61	OTU611_Fungi	0	1	0.031708859727338	530		1	0	Drought > Control	Endophyte	Acremonium
62	OTU680_Hypocreales	0.137503523749935	0.320021628789029	0.070389327891398	768		1	1.13936669550675	Control > Drought	Endophyte	Acremonium
63	OTU725_Acremonium	-0.0303736490435187	0.557040604527537	0.0780025120012732	583		1	0.585117143098655	Drought > Control	Endophyte	Acremonium
64	OTU1018_Acremonium	0	1	0.122856747785533	612		1	0	Drought > Control	Endophyte	Acremonium
65	OTU349_Acremonium	0	1	0.315501825727929	365		1	0	Drought > Control	Endophyte	Acremonium
66	OTU506_Acremonium	0.102180394806478	0.542417004343118	0.328325866085513	378		1	0.611720192657244	Control > Drought	Endophyte	Acremonium
67	OTU1082_Hypocreales	-0.538668848447221	0.352948281903404	0.372333048324606	438		1	1.04143374297116	Drought > Control	Endophyte	Acremonium
68	OTU316_Ascomycota	-0.542318163312663	0.166905184371878	0.491140478364635	407		1	1.79032938605336	Drought > Control	Endophyte	Acremonium
69	OTU560_Hypocreales	-1.22986754189859	0.323164275472538	1.03170885972734	253		1	1.12959449225473	Drought > Control	Endophyte	Acremonium
70	OTU205_Acremonium	0.060968017291427	0.680020136864018	2.65789402317501	115		1	0.385632868215121	Control > Drought	Endophyte	Acremonium
71	OTU40_Acremonium	-0.158138369553934	0.30369957611006	4.29155444584384	33		1	1.1917163026836	Drought > Control	Endophyte	Acremonium
72	OTU5_Acremonium	-1.46806901569795	8.95264223593241e-09	5.88847267593406	3		7.24268756886932e-06	18.5313171263372	Drought > Control	Endophyte	Acremonium
73	OTU58_Camarosporium	0.327041018281015	0.101290035515402	3.40372218605101	66		1	2.28976723865261	Control > Drought	Endophyte	Camarosporium
74	OTU555_Lecythophora	0.179706022234898	0.286209973330286	0.215506035751208	444		1	1.25102956505155	Control > Drought	Endophyte	Lecythophora
75	OTU775_Fungi	0.031708859727338	0.1584558867969	0.0159415438690215	694		1	1.84227904114089	Control > Drought	Endophyte	Periconia
76	OTU230_Periconia	-0.323741665259294	0.676730116744428	0.991962680934582	232		1	0.390482731422589	Drought > Control	Endophyte	Periconia
77	OTU22_Periconia	-0.0553790958105042	0.769007418623019	4.8698165831631	20		1	0.26265466241897	Drought > Control	Endophyte	Periconia
78	OTU985_Fungi	0.0467942114789412	0.176112313396078	0.0395283641866373	653		1	1.73663334317558	Control > Drought	Endophyte	Podospora
79	OTU345_Lasiosphaeriaceae	-0.130786607535354	0.650824053861103	0.673053830346013	299		1	0.429515943869902	Drought > Control	Endophyte	Podospora
80	OTU239_Podospora	0.239338313390437	0.180921838776674	0.68805599368526	262		1	1.70969017094485	Control > Drought	Endophyte	Podospora
81	OTU465_Podospora	-0.0611402948139044	0.7183423638139	1.39078995303217	192		1	0.330808993756755	Drought > Control	Endophyte	Podospora
82	OTU286_Lasiosphaeriaceae	-0.333322849487474	0.110715444074805	1.51096191927738	212		1	2.20079193612769	Drought > Control	Endophyte	Podospora
83	OTU121_Sordariales	0.540154705362481	0.621034036027438	1.57154198495883	222		1	0.47636939013281	Control > Drought	Endophyte	Podospora
84	OTU134_Schizothecium	-0.467903999922649	0.000318300767024178	3.23266075679027	100		0.253049109784222	8.05251381392676	Drought > Control	Endophyte	Podospora
85	OTU170_Fungi	-0.4231017742778	6.4129987706236e-05	4.53605290024021	54		0.0513039901649888	9.65459847650419	Drought > Control	Endophyte	Podospora
86	OTU106_Sordariomycetes	0.8894238513608	0.0033842679744655	5.09381367340273	42		1	5.68861765170158	Control > Drought	Endophyte	Podospora
87	OTU1035_Septorioides	0.0159415438690215	0.320021628789029	0.00799279075353062	797		1	1.13936669550675	Control > Drought	Endophyte	Septorioides
88	OTU350_Thermomyces	-0.132702537486114	0.573461707914502	1.80964309865287	171		1	0.55606411375346	Drought > Control	Endophyte	Thermomyces
89	OTU46_Thermomyces	0.587654096727422	0.0761237464767359	4.89643332343297	44		1	2.57539501973152	Control > Drought	Endophyte	Thermomyces
90	OTU840_Triscelophorus	-0.0614005446641434	0.150034432579426	0.0627357553479627	627		1	1.89689046069907	Drought > Control	Endophyte	Triscelophorus
91	OTU747_Ascomycota	0.134649526694782	0.147329296240146	0.100603940938406	664		1	1.91508508703295	Control > Drought	Plant pathogen	_
92	OTU352_Ascomycota	0.129283016944966	0.27320891451389	0.159198594849254	357		1	1.29751852182557	Control > Drought	Plant pathogen	_
93	OTU482_Ascomycota	-0.411724765238008	0.455936103148407	0.496831590442491	405		1	0.785402603960677	Drought > Control	Plant pathogen	_
94	OTU182_Ascomycota	-1.54340422845666	0.377298411463524	2.55390656505301	170		1	0.974718862294988	Drought > Control	Plant pathogen	_
95	OTU86_Acrophialophora	-0.190400511109413	0.241465845527409	4.93572165123542	22		1	1.4210272422787	Drought > Control	Plant pathogen	Acrophialophora
96	OTU17_Acrophialophora	-0.720108638130458	3.63433893359498e-05	5.26637011839705	8		0.0291473982474317	10.222498231983	Drought > Control	Plant pathogen	Acrophialophora
97	OTU797_Pleosporaceae	-0.0159415438690215	0.320021628789029	0.00799279075353062	634		1	1.13936669550675	Drought > Control	Plant pathogen	Alternaria
98	OTU250_Alternaria	-0.0157673158583165	0.655460062740624	0.0238467419543677	280		1	0.422417904040842	Drought > Control	Plant pathogen	Alternaria
99	OTU576_Alternaria	-0.0313641709093353	0.528419382057082	0.031708859727338	677		1	0.637865026353615	Drought > Control	Plant pathogen	Alternaria
100	OTU1126_Fungi	0.0627357553479627	0.320021628789029	0.031708859727338	789		1	1.13936669550675	Control > Drought	Plant pathogen	Alternaria
101	OTU645_Alternaria	0.0931094043914815	0.241442412096015	0.0473057147783568	599		1	1.42112429355518	Control > Drought	Plant pathogen	Alternaria
102	OTU821_Alternaria	-0.0614005446641434	0.450335602093575	0.0627357553479627	440		1	0.797762191745132	Drought > Control	Plant pathogen	Alternaria
103	OTU466_Alternaria	0.154722594798642	0.308912334500461	0.315501825727929	453		1	1.17469774945512	Control > Drought	Plant pathogen	Alternaria
104	OTU467_Alternaria	0.0890050060587447	0.420949611464577	0.33469539096124	252		1	0.8652421401955	Control > Drought	Plant pathogen	Alternaria
105	OTU27_Alternaria	0.692313827688417	0.150919069682366	2.19464743085354	43		1	1.89101154821482	Control > Drought	Plant pathogen	Alternaria
106	OTU84_Preussia	0.284154752255437	0.477631024931939	3.13294235953056	96		1	0.738916758938311	Control > Drought	Plant pathogen	Alternaria
107	OTU4_Alternaria	0.856014880945971	0.0230860819191417	5.30479494508417	4		1	3.76852535736195	Control > Drought	Plant pathogen	Alternaria
108	OTU7_Alternaria	-0.174750178672057	0.144165240445535	6.48900051005006	13		1	1.93679513419059	Drought > Control	Plant pathogen	Alternaria
109	OTU966_Fungi	0.0159415438690215	0.320021628789029	0.00799279075353062	802		1	1.13936669550675	Control > Drought	Plant pathogen	Angulomyces
110	OTU397_Ascochyta	0.927850214244165	0.0307519529794615	0.987927167699425	113		1	3.48180177521918	Control > Drought	Plant pathogen	Ascochyta
111	OTU837_Fungi	0.0157673158583166	0.563046717645364	0.0238467419543677	725		1	0.574392674453175	Control > Drought	Plant pathogen	Betamyces
112	OTU630_Chytridiomycota	0	1	0.108059745857453	578		1	0	Drought > Control	Plant pathogen	Betamyces
113	OTU447_Fungi	-0.145850866463455	0.019336504472445	0.137503523749935	507		1	3.94576054611755	Drought > Control	Plant pathogen	Betamyces
114	OTU163_Chytridiomycota	-0.426911599567136	0.00176216693801846	2.24116222535629	133		1	6.34121101247223	Drought > Control	Plant pathogen	Betamyces
115	OTU504_Ascomycota	0.0620609681322517	0.24772391624832	0.0473057147783568	517		1	1.3954403938643	Control > Drought	Plant pathogen	Bipolaris
116	OTU243_Bipolaris	-0.0601209924375706	0.364109834229624	0.0931094043914815	274		1	1.0102997144714	Drought > Control	Plant pathogen	Bipolaris
117	OTU599_Fungi	0.0306967972229164	0.654260906664972	0.0627357553479627	539		1	0.424249067225587	Control > Drought	Plant pathogen	Botryosphaeria
118	OTU432_Fungi	-0.183864192400186	0.0553547890107938	0.289506617194985	385		1	2.89399210124343	Drought > Control	Plant pathogen	Chytridium
119	OTU441_Bionectria	-0.282587203255194	0.116945387467224	1.07420094184142	185		1	2.14604822694159	Drought > Control	Plant pathogen	Clonostachys
120	OTU386_Clonostachys	-0.463400520840243	0.0476643648183521	1.38773015328311	208		1	3.04357122908045	Drought > Control	Plant pathogen	Clonostachys
121	OTU530_Cochliobolus	-0.0310268956206247	0.476922319430286	0.0473057147783568	537		1	0.740401653703088	Drought > Control	Plant pathogen	Cochliobolus
122	OTU963_Colletotrichum	0	1	0.0159415438690215	727		1	0	Drought > Control	Plant pathogen	Colletotrichum
123	OTU1221_Colletotrichum	0.0313641709093353	0.414038834706119	0.031708859727338	590		1	0.881795505918141	Control > Drought	Plant pathogen	Colletotrichum
124	OTU469_Coniella	0	1	0.122856747785533	487		1	0	Drought > Control	Plant pathogen	Coniella
125	OTU764_Fungi	-0.0462936522739351	0.312981022706753	0.0550413635579621	563		1	1.16161272060994	Drought > Control	Plant pathogen	Coniosporium
126	OTU315_Curvularia	0.115477217419936	0.183589644047392	0.15200309344505	416		1	1.6950522073572	Control > Drought	Plant pathogen	Curvularia
127	OTU174_Curvularia	0.088809266957856	0.659129106224769	0.53051471669878	248		1	0.416835851339009	Control > Drought	Plant pathogen	Curvularia
128	OTU198_Curvularia	0.184031947637688	0.696983501653683	1.80276765256195	163		1	0.36099353901298	Control > Drought	Plant pathogen	Curvularia
129	OTU112_Curvularia	-0.0496751590241899	0.858388901750358	1.82781902461732	126		1	0.152698016744618	Drought > Control	Plant pathogen	Curvularia
130	OTU44_Curvularia	-0.140372656364552	0.562924866944659	3.67807190511264	53		1	0.574609111000684	Drought > Control	Plant pathogen	Curvularia
131	OTU528_Cylindrocarpon	-0.584962500721156	0.0100496758314315	0.760812336120574	311		1	4.60021490057624	Drought > Control	Plant pathogen	Cylindrocarpon
132	OTU1230_Cylindrosympodium	-0.122856747785533	0.0589259889687862	0.0627357553479627	726		1	2.83147304678299	Drought > Control	Plant pathogen	Cylindrosympodium
133	OTU511_Diplodia	0.0159415438690215	0.320021628789029	0.00799279075353062	526		1	1.13936669550675	Control > Drought	Plant pathogen	Diplodia
134	OTU1167_Dothiorella	0.0159415438690215	0.320021628789029	0.00799279075353062	774		1	1.13936669550675	Control > Drought	Plant pathogen	Dothiorella
135	OTU743_Drechslera	0.0159415438690215	0.320021628789029	0.00799279075353062	609		1	1.13936669550675	Control > Drought	Plant pathogen	Drechslera
136	OTU1007_Eocronartium	-0.0159415438690215	0.320021628789029	0.00799279075353062	775		1	1.13936669550675	Drought > Control	Plant pathogen	Eocronartium
137	OTU757_Eocronartium	-0.0159415438690215	0.320021628789029	0.00799279075353062	769		1	1.13936669550675	Drought > Control	Plant pathogen	Eocronartium
138	OTU11_Epicoccum	0.947749771681869	0.0923771833763695	4.00100152384507	30		1	2.38187526398369	Control > Drought	Plant pathogen	Epicoccum
139	OTU480_Exserohilum	-0.0595010117486618	0.513085659029976	0.108059745857453	429		1	0.667312471083799	Drought > Control	Plant pathogen	Exserohilum
140	OTU808_Fusarium	0.0159415438690215	0.320021628789029	0.00799279075353062	635		1	1.13936669550675	Control > Drought	Plant pathogen	Fusarium
141	OTU1162_Fusarium	0	1	0.0159415438690215	692		1	0	Drought > Control	Plant pathogen	Fusarium
142	OTU670_Fusarium	0.0152667566533106	0.794654096141874	0.070389327891398	611		1	0.229848358203536	Control > Drought	Plant pathogen	Fusarium
143	OTU710_Fusarium	0.0426443374084934	0.690680614088794	0.173482820855502	425		1	0.370077770330765	Control > Drought	Plant pathogen	Fusarium
144	OTU612_Fusarium	0.012939055707498	0.921182318371931	0.30904680359063	368		1	0.0820973053449455	Control > Drought	Plant pathogen	Fusarium
145	OTU322_Fusarium	0.0164881227885691	0.937806401420851	0.959358015502654	73		1	0.0642117463520267	Control > Drought	Plant pathogen	Fusarium
146	OTU717_Fusarium	-0.341788517248205	0.291595095390502	1.34735069176727	145		1	1.23238909863757	Drought > Control	Plant pathogen	Fusarium
147	OTU172_Fusarium	-0.155794672607424	0.788326999534804	1.42103623990029	188		1	0.237842301173229	Drought > Control	Plant pathogen	Fusarium
148	OTU184_Fusarium	-0.0861566437497143	0.470947398243128	3.15919859484925	101		1	0.753008872214974	Drought > Control	Plant pathogen	Fusarium
149	OTU41_Fusarium	-0.119928175854483	0.280476676713822	5.04001567884788	26		1	1.27126470644679	Drought > Control	Plant pathogen	Fusarium
150	OTU82_Nectria	-0.208021875787239	0.135850263121523	5.27901723502786	40		1	1.99620200625834	Drought > Control	Plant pathogen	Fusarium
151	OTU32_Fusarium	-0.11144581072026	0.435161604839364	5.7844167345826	10		1	0.832037811506642	Drought > Control	Plant pathogen	Fusarium
152	OTU16_Fusarium	-0.099449658046886	0.442974604684532	6.00761911623189	7		1	0.814242836348736	Drought > Control	Plant pathogen	Fusarium
153	OTU6_Fusarium	-0.108461933789384	0.274820908624431	7.44077690598515	5		1	1.29163563483104	Drought > Control	Plant pathogen	Fusarium
154	OTU563_Ganoderma	-0.028854862672185	0.683771586532065	0.15200309344505	472		1	0.380131354947855	Drought > Control	Plant pathogen	Ganoderma
155	OTU18_Gibberella	-0.404038500329587	0.330739384325689	3.93493579826589	6		1	1.10642457226726	Drought > Control	Plant pathogen	Gibberella
156	OTU523_Gibellulopsis	-0.146841388329271	0.318140787376761	0.390789953032167	411		1	1.14526126657703	Drought > Control	Plant pathogen	Gibellulopsis
157	OTU94_Gibellulopsis	-0.144059810937467	0.512250182822437	4.09075935493734	74		1	0.668942134962388	Drought > Control	Plant pathogen	Gibellulopsis
158	OTU629_Ilyonectria	0.0300572338561796	0.666294883925544	0.0931094043914815	562		1	0.406022937777893	Control > Drought	Plant pathogen	Ilyonectria
159	OTU1289_Eurotiomycetes	-0.0159415438690215	0.320021628789029	0.00799279075353062	792		1	1.13936669550675	Drought > Control	Plant pathogen	Knufia
160	OTU484_Laetisaria	-0.118644496498619	0.74361970323328	0.282933963271499	486		1	0.296225526399715	Drought > Control	Plant pathogen	Laetisaria
161	OTU160_Pleosporales	-0.43755229361667	0.0438662076585656	1.98185265328974	183		1	3.12661101252429	Drought > Control	Plant pathogen	Leptosphaeria
162	OTU49_Macrophomina	-0.258217389536018	0.489092477441802	2.60880924267552	70		1	0.715203691964424	Drought > Control	Plant pathogen	Macrophomina
163	OTU1157_Magnaporthaceae	-0.0155968550510188	0.704631727136928	0.0395283641866373	499		1	0.350079985509523	Drought > Control	Plant pathogen	Magnaporthiopsis
164	OTU207_Magnaporthiopsis	-0.499177797430054	0.421454098558232	1.26303440583379	124		1	0.864044407688004	Drought > Control	Plant pathogen	Magnaporthiopsis
165	OTU63_Microdochium	-1.15421165910493	0.311241021102693	2.68556644165956	117		1	1.16718767948216	Drought > Control	Plant pathogen	Microdochium
166	OTU310_Monilinia	0	1	0.0159415438690215	334		1	0	Drought > Control	Plant pathogen	Monilinia
167	OTU632_Monographella	-0.0157673158583165	0.655460062740624	0.0238467419543677	567		1	0.422417904040842	Drought > Control	Plant pathogen	Monographella
168	OTU1008_Monographella	0.0157673158583166	0.563046717645364	0.0238467419543677	673		1	0.574392674453175	Control > Drought	Plant pathogen	Monographella
169	OTU284_Hyponectriaceae	-0.128104825747685	0.368062152855743	0.702903758092573	294		1	0.999503461444394	Drought > Control	Plant pathogen	Monographella
170	OTU241_Xylariales	0.239187663879426	0.0573097631191196	1.56342933917152	202		1	2.85928428375246	Control > Drought	Plant pathogen	Monographella
171	OTU353_Xylariales	-0.0151068923902083	0.805865435673073	0.085575731706074	394		1	0.21583850367297	Drought > Control	Plant pathogen	Monosporascus
172	OTU20_Xylariales	-0.898730033529478	0.0481904624042137	3.96450131877861	18		1	3.03259415293676	Drought > Control	Plant pathogen	Monosporascus
173	OTU624_Cylindrocarpon	-0.459431618637297	0.00384041094383162	2.21550603575121	143		1	5.56217590148555	Drought > Control	Plant pathogen	Neonectria
174	OTU831_Olpidium	0.0473057147783568	0.0832448310000023	0.0238467419543677	719		1	2.48596924213932	Control > Drought	Plant pathogen	Olpidium
175	OTU326_Fungi	-0.238610931894576	0.221639308898374	0.751320887143276	331		1	1.50670395311466	Drought > Control	Plant pathogen	Paraphysoderma
176	OTU223_Physodermataceae	-0.132450296023649	0.308997672296657	0.861293729168408	273		1	1.17442153513329	Drought > Control	Plant pathogen	Paraphysoderma
177	OTU178_Fungi	-0.0989150260726873	0.50754920146957	1.83457639079263	167		1	0.678161624056904	Drought > Control	Plant pathogen	Paraphysoderma
178	OTU195_Peniophora	-1.25065068137796	0.297749088624433	2.87228155867838	150		1	1.21150413162653	Drought > Control	Plant pathogen	Peniophora
179	OTU146_Chytridiomycetes	0.499571009490512	0.20079096534183	0.637429920615292	324		1	1.60549088549437	Control > Drought	Plant pathogen	Phlyctochytrium
180	OTU25_Pleosporales	-0.192944237101765	0.503460258568047	4.84325807209519	38		1	0.686250500290131	Drought > Control	Plant pathogen	Phoma
181	OTU371_Phyllachora	0.244622368719913	0.325900567742927	0.159198594849254	418		1	1.12116295106304	Control > Drought	Plant pathogen	Phyllachora
182	OTU857_Powellomyces	0.0157673158583166	0.563046717645364	0.0238467419543677	702		1	0.574392674453175	Control > Drought	Plant pathogen	Powellomyces
183	OTU849_Chytridiomycota	-0.0149503414659714	0.824576872193478	0.100603940938406	621		1	0.192884906406238	Drought > Control	Plant pathogen	Powellomyces
184	OTU616_Chytridiomycetes	0.0740005814437768	0.286472047714341	0.115477217419936	490		1	1.25011431228398	Control > Drought	Plant pathogen	Powellomyces
185	OTU608_Ascomycota	0.0159415438690215	0.320021628789029	0.00799279075353062	639		1	1.13936669550675	Control > Drought	Plant pathogen	Pyrenophora
186	OTU351_Ramularia	0.0151068923902084	0.833536368502862	0.085575731706074	291		1	0.182077944266461	Control > Drought	Plant pathogen	Ramularia
187	OTU450_Helotiales	-0.0443941193584536	0.684538019815609	0.115477217419936	529		1	0.379011091872678	Drought > Control	Plant pathogen	Rhexocercosporidium
188	OTU175_Rhizoctonia	-3.50962917549587	0.268066990472745	2.70904550870877	215		1	1.31651836525665	Drought > Control	Plant pathogen	Rhizoctonia
189	OTU654_Hypocreales	-0.0620609681322516	0.24772391624832	0.0473057147783568	430		1	1.3954403938643	Drought > Control	Plant pathogen	Sarocladium
190	OTU19_Sarocladium	-0.0658037737466747	0.549641264326425	5.9286335164961	15		1	0.598489460240253	Drought > Control	Plant pathogen	Sarocladium
191	OTU2_Setophoma	0.146374370777562	0.455904187908965	7.19950876469662	2		1	0.785472605779564	Control > Drought	Plant pathogen	Setophoma
192	OTU456_Sigarispora	-0.104697378666693	0.189074681749663	0.100603940938406	467		1	1.66561320043774	Drought > Control	Plant pathogen	Sigarispora
193	OTU187_Sparassis	0.796908134622488	0.0157541536433564	0.590295945024197	158		1	4.15065122509169	Control > Drought	Plant pathogen	Sparassis
194	OTU231_Sparassis	0.841935153767749	0.0479149593920387	0.717600269299275	196		1	3.03832751868675	Control > Drought	Plant pathogen	Sparassis
195	OTU1017_Spizellomyces	-0.0159415438690215	0.320021628789029	0.00799279075353062	794		1	1.13936669550675	Drought > Control	Plant pathogen	Spizellomyces
196	OTU518_Fungi	-0.0159415438690215	0.320021628789029	0.00799279075353062	699		1	1.13936669550675	Drought > Control	Plant pathogen	Spizellomyces
197	OTU858_Spizellomyces	0.0159415438690215	0.320021628789029	0.00799279075353062	688		1	1.13936669550675	Control > Drought	Plant pathogen	Spizellomyces
198	OTU1174_Spizellomyces	0.031708859727338	0.320021628789029	0.0159415438690215	795		1	1.13936669550675	Control > Drought	Plant pathogen	Spizellomyces
199	OTU941_Spizellomyces	0	1	0.031708859727338	715		1	0	Drought > Control	Plant pathogen	Spizellomyces
200	OTU1059_Spizellomyces	0.122856747785533	0.320021628789029	0.0627357553479627	630		1	1.13936669550675	Control > Drought	Plant pathogen	Spizellomyces
201	OTU968_Spizellomyces	-0.0763508861301149	0.0886903630602787	0.070389327891398	683		1	2.42260404201462	Drought > Control	Plant pathogen	Spizellomyces
202	OTU433_Fungi	0.105794664022597	0.449525802491044	0.085575731706074	413		1	0.799562024068223	Control > Drought	Plant pathogen	Spizellomyces
203	OTU580_Spizellomyces	0.120294233717712	0.14162239631149	0.0931094043914815	533		1	1.95459094418785	Control > Drought	Plant pathogen	Spizellomyces
204	OTU248_Spizellomyces	0.312384322216491	0.230314447627845	0.180572245641821	298		1	1.46830974017683	Control > Drought	Plant pathogen	Spizellomyces
205	OTU748_Spizellomyces	0.0414199273799808	0.661527004415152	0.215506035751208	473		1	0.413204473259376	Control > Drought	Plant pathogen	Spizellomyces
206	OTU429_Spizellomyces	0.0970244543948647	0.477619309343525	0.402964666978269	366		1	0.738941287772258	Control > Drought	Plant pathogen	Spizellomyces
207	OTU337_Chytridiomycetes	-0.15200309344505	0.142838487343149	0.456514135255003	345		1	1.94604074618071	Drought > Control	Plant pathogen	Spizellomyces
208	OTU300_Spizellomyces	0.0207585601667975	0.904952617283642	0.627087976393833	283		1	0.0998726932455256	Control > Drought	Plant pathogen	Spizellomyces
209	OTU279_Spizellomyces	-0.230297619421794	0.141628142698724	0.913288366806669	241		1	1.95455036959791	Drought > Control	Plant pathogen	Spizellomyces
210	OTU259_Spizellomyces	-0.359670188878913	0.0992539239450241	1.07420094184142	265		1	2.31007382422635	Drought > Control	Plant pathogen	Spizellomyces
211	OTU149_Spizellomyces	-1.11462329905178	0.156898994645085	2.19289552409195	159		1	1.85215302687945	Drought > Control	Plant pathogen	Spizellomyces
212	OTU87_Spizellomyces	-0.173559236811497	0.371041376299919	3.30661870477194	90		1	0.991441696178435	Drought > Control	Plant pathogen	Spizellomyces
213	OTU437_Fungi	0.031708859727338	0.1584558867969	0.0159415438690215	459		1	1.84227904114089	Control > Drought	Plant pathogen	Stagonosporopsis
214	OTU475_Stemphylium	0.0435016386365867	0.70287117268639	0.144771524213974	247		1	0.352581657611144	Control > Drought	Plant pathogen	Stemphylium
215	OTU53_Stemphylium	0.755763189620332	0.118506048668509	1.45066140900957	83		1	2.13279127609352	Control > Drought	Plant pathogen	Stemphylium
216	OTU285_Fungi	-0.0439433475875972	0.537785550846823	0.130198723126702	337		1	0.620295402658127	Drought > Control	Plant pathogen	Talbotiomyces
217	OTU721_Thanatephorus	0	1	0.0159415438690215	613		1	0	Drought > Control	Plant pathogen	Thanatephorus
218	OTU192_Ceratobasidiaceae	-0.0848888975865131	0.560722358787786	0.180572245641821	263		1	0.578529400086499	Drought > Control	Plant pathogen	Thanatephorus
219	OTU380_Thanatephorus	-0.390789953032167	0.320021628789029	0.208586621811417	597		1	1.13936669550675	Drought > Control	Plant pathogen	Thanatephorus
220	OTU567_Tranzschelia	0.0473057147783568	0.0832448310000023	0.0238467419543677	496		1	2.48596924213932	Control > Drought	Plant pathogen	Tranzschelia
221	OTU843_Trichothecium	-0.0264722113611912	0.822049485940059	0.276331228447252	346		1	0.195954683864467	Drought > Control	Plant pathogen	Trichothecium
222	OTU524_Triparticalcar	0.0911478880581954	0.198282772397459	0.0780025120012732	541		1	1.618061123693	Control > Drought	Plant pathogen	Triparticalcar
223	OTU78_Triparticalcar	-0.847469509348971	0.0909896877628261	3.24116222535629	98		1	2.39700910017425	Drought > Control	Plant pathogen	Triparticalcar
224	OTU559_Truncatella	-0.0155968550510188	0.704631727136928	0.0395283641866373	601		1	0.350079985509523	Drought > Control	Plant pathogen	Truncatella
225	OTU1006_Veronaea	-0.0159415438690215	0.320021628789029	0.00799279075353062	735		1	1.13936669550675	Drought > Control	Plant pathogen	Veronaea
226	OTU309_Sordariomycetes	0.356792358242891	0.0849961254382125	0.816485933809733	284		1	2.46514960661061	Control > Drought	Plant pathogen	Verticillium
227	OTU107_Waitea	1.55322573829597	0.0371899259508044	3.06561060526815	97		1	3.29171736215216	Control > Drought	Plant pathogen	Waitea
228	OTU45_Waitea	0.358805804846884	0.637534214500695	3.75666750860875	72		1	0.450147333584716	Control > Drought	Plant pathogen	Waitea
229	OTU190_Anthracocystis	-0.0159415438690215	0.320021628789029	0.00799279075353062	397		1	1.13936669550675	Drought > Control	Plant pathogen (Yeast)	Anthracocystis
230	OTU116_Anthracocystis	0.122856747785533	0.131329627575718	0.0627357553479627	134		1	2.03004487517895	Control > Drought	Plant pathogen (Yeast)	Anthracocystis
231	OTU431_Microstromatales	0.137503523749935	0.320021628789029	0.070389327891398	544		1	1.13936669550675	Control > Drought	Plant pathogen (Yeast)	Microstroma
232	OTU257_Sporisorium	-0.0306967972229164	0.472288622022666	0.0627357553479627	251		1	0.750164992942627	Drought > Control	Plant pathogen (Yeast)	Sporisorium
233	OTU79_Sporisorium	0.16128090703306	0.25870600314025	0.130198723126702	139		1	1.35206298503329	Control > Drought	Plant pathogen (Yeast)	Sporisorium
234	OTU155_Ustilago	-0.0159415438690215	0.320021628789029	0.00799279075353062	225		1	1.13936669550675	Drought > Control	Plant pathogen (Yeast)	Ustilago
235	OTU696_Ustilago	0.031708859727338	0.320021628789029	0.0159415438690215	614		1	1.13936669550675	Control > Drought	Plant pathogen (Yeast)	Ustilago
236	OTU389_Ustilago	-0.031708859727338	0.1584558867969	0.0159415438690215	354		1	1.84227904114089	Drought > Control	Plant pathogen (Yeast)	Ustilago
237	OTU777_Ustilago	-0.031708859727338	0.1584558867969	0.0159415438690215	588		1	1.84227904114089	Drought > Control	Plant pathogen (Yeast)	Ustilago
238	OTU15_Ustilago	0.613451057680852	0.0207111733560511	0.717600269299275	23		1	3.87708194868265	Control > Drought	Plant pathogen (Yeast)	Ustilago
239	OTU917_Fungi	0.0159415438690215	0.320021628789029	0.00799279075353062	800		1	1.13936669550675	Control > Drought	Saprotroph	_
240	OTU1198_Basidiobolales	0	1	0.0159415438690215	728		1	0	Drought > Control	Saprotroph	_
241	OTU692_Mortierellales	0.031708859727338	0.1584558867969	0.0159415438690215	603		1	1.84227904114089	Control > Drought	Saprotroph	_
242	OTU459_Fungi	-0.0473057147783568	0.0832448310000023	0.0238467419543677	468		1	2.48596924213932	Drought > Control	Saprotroph	_
243	OTU1229_Mortierellales	-0.0313641709093353	0.414038834706119	0.031708859727338	776		1	0.881795505918141	Drought > Control	Saprotroph	_
244	OTU545_Mortierellales	-0.0154300405696059	0.761720932859177	0.0550413635579621	460		1	0.272175020217618	Drought > Control	Saprotroph	_
245	OTU684_Mortierellales	0.0152667566533106	0.8525584123264	0.070389327891398	689		1	0.159513553313828	Control > Drought	Saprotroph	_
246	OTU457_Basidiobolales	-0.0595010117486618	0.30310437192516	0.108059745857453	520		1	1.1936780709869	Drought > Control	Saprotroph	_
247	OTU556_Hypocreales	0.366127898797897	0.320021628789029	0.194647430853544	752		1	1.13936669550675	Control > Drought	Saprotroph	_
248	OTU479_Pyronemataceae	0.373974842656958	0.100525328065588	0.321928094887362	456		1	2.29734556268174	Control > Drought	Saprotroph	_
249	OTU824_Penicillium	0.0118741002882917	0.926204540745392	0.432959407276106	399		1	0.0766601823936357	Control > Drought	Saprotroph	_
250	OTU298_Hypocreales	0.15200309344505	0.370263536171615	0.456514135255003	308		1	0.993540266957301	Control > Drought	Saprotroph	_
251	OTU320_Mortierella	0.0786098346963665	0.608322951037451	0.513771452864203	322		1	0.497049368567046	Control > Drought	Saprotroph	_
252	OTU327_unidentified	-0.324350757154218	0.022677232807527	0.574236094128098	335		1	3.78639381781657	Drought > Control	Saprotroph	_
253	OTU123_Hypocreales	-0.407175381505874	0.180246321602116	1.57154198495883	189		1	1.71343091022578	Drought > Control	Saprotroph	_
254	OTU60_Hypocreales	0.0511787239255632	0.900367170489578	3.61077879252529	76		1	0.10495263164318	Control > Drought	Saprotroph	_
255	OTU1232_Achroiostachys	0.16635838642212	0.320021628789029	0.085575731706074	736		1	1.13936669550675	Control > Drought	Saprotroph	Achroiostachys
256	OTU34_Stachybotrys	-1.67619217189441	0.166580116330055	2.48399487167711	24		1	1.79227890613172	Drought > Control	Saprotroph	Achroiostachys
257	OTU98_Acrocalymma	-0.594453949698454	0.0945871463828852	1.49398884067367	127		1	2.35823368548695	Drought > Control	Saprotroph	Acrocalymma
258	OTU283_Actinomucor	-0.466085104869236	0.00262855874551459	0.642573223891251	236		1	5.94131958851012	Drought > Control	Saprotroph	Actinomucor
259	OTU42_Actinomucor	-0.190789521363914	0.530845533733416	3.21031958903587	61		1	0.633284196982802	Drought > Control	Saprotroph	Actinomucor
260	OTU1149_Agaricus	0	1	0.031708859727338	659		1	0	Drought > Control	Saprotroph	Agaricus
261	OTU554_Agaricus	0.0144995696951152	0.84842494551353	0.144771524213974	511		1	0.164373653714051	Control > Drought	Saprotroph	Agaricus
262	OTU1128_Agrocybe	0.0159415438690215	0.320021628789029	0.00799279075353062	682		1	1.13936669550675	Control > Drought	Saprotroph	Agrocybe
263	OTU100_Albifimbria	0.855610090664825	0.0712065554419315	2.47825279428251	80		1	2.64217039398882	Control > Drought	Saprotroph	Albifimbria
264	OTU581_Fungi	-0.0473057147783568	0.320021628789029	0.0238467419543677	748		1	1.13936669550675	Drought > Control	Saprotroph	Alogomyces
265	OTU838_Aphanoascus	0	1	0.0159415438690215	608		1	0	Drought > Control	Saprotroph	Aphanoascus
266	OTU953_Eurotiomycetes	-0.166649869409452	0.0899865132554449	0.208586621811417	443		1	2.40809547259819	Drought > Control	Saprotroph	Arachnomyces
267	OTU415_Eurotiomycetes	-1.40053792958373	0.267593122980177	1.33786963875638	279		1	1.31828764993655	Drought > Control	Saprotroph	Arachnomyces
268	OTU128_Tricholomataceae	-0.00981428982695574	0.976484677002038	1.70781924850669	165		1	0.0237962205427055	Drought > Control	Saprotroph	Arrhenia
269	OTU364_Arthrobotrys	-0.200298650485831	0.11852080762805	0.16635838642212	347		1	2.13266674202349	Drought > Control	Saprotroph	Arthrobotrys
270	OTU438_Orbiliales	0.200298650485831	0.0997975246064486	0.16635838642212	505		1	2.30461189951493	Control > Drought	Saprotroph	Arthrobotrys
271	OTU562_Arthrographis	-0.146841388329271	0.489261382662549	0.390789953032167	377		1	0.714858407442509	Drought > Control	Saprotroph	Arthrographis
272	OTU38_Xylaria	0.173514689885222	0.540604734425488	2.39841118069143	46		1	0.615066887454336	Control > Drought	Saprotroph	Arthroxylaria
273	OTU652_Ascobolaceae	0.031708859727338	0.320021628789029	0.0159415438690215	684		1	1.13936669550675	Control > Drought	Saprotroph	Ascobolus
274	OTU598_Fungi	-0.180572245641821	0.164261070950355	0.0931094043914815	709		1	1.8062982208426	Drought > Control	Saprotroph	Ascobolus
275	OTU202_Ascobolus	0.088809266957856	0.706284400983058	0.53051471669878	302		1	0.347737288351207	Control > Drought	Saprotroph	Ascobolus
276	OTU275_Ascomycota	-0.532347874557734	0.357855276722446	0.717600269299275	341		1	1.02762662927974	Drought > Control	Saprotroph	Ascobolus
277	OTU57_Dothideomycetes	-0.687426133364891	0.134964335719166	3.3661278987979	95		1	2.00274471530338	Drought > Control	Saprotroph	Ascobolus
278	OTU21_Ascomycota	-0.232322952626223	0.242039215245775	5.17924562941879	36		1	1.41865551948342	Drought > Control	Saprotroph	Ascobolus
279	OTU865_Ascotricha	0.0155968550510189	0.65235170963625	0.0395283641866373	678		1	0.427171430539163	Control > Drought	Saprotroph	Ascotricha
280	OTU960_Aspergillus	-0.0159415438690215	0.320021628789029	0.00799279075353062	595		1	1.13936669550675	Drought > Control	Saprotroph	Aspergillus
281	OTU1000_Aspergillus	-0.0467942114789413	0.255301497856108	0.0395283641866373	700		1	1.36531008770879	Drought > Control	Saprotroph	Aspergillus
282	OTU1203_Aspergillus	0	1	0.0627357553479627	509		1	0	Drought > Control	Saprotroph	Aspergillus
283	OTU888_Fungi	0.0152667566533106	0.734112955513123	0.070389327891398	576		1	0.309092371862671	Control > Drought	Saprotroph	Aspergillus
284	OTU1277_Aspergillus	-0.206450877467426	0.322054731995076	0.122856747785533	607		1	1.13303377274188	Drought > Control	Saprotroph	Aspergillus
285	OTU678_Fungi	0.0717906830680101	0.334722774600551	0.159198594849254	469		1	1.0944526282619	Control > Drought	Saprotroph	Aspergillus
286	OTU137_Eurotiales	-0.716752373276698	0.00233286283922839	0.756074417113911	138		1	6.06065907925777	Drought > Control	Saprotroph	Aspergillus
287	OTU404_Aspergillus	-0.116193017504523	0.481881852526206	0.84353725836425	243		1	0.730056314218405	Drought > Control	Saprotroph	Aspergillus
288	OTU458_Aspergillus	-0.197939377611909	0.278655375219918	1.0198995574377	264		1	1.27777947493223	Drought > Control	Saprotroph	Aspergillus
289	OTU222_Aspergillus	-0.205318907977507	0.170156122323389	1.02384674195437	216		1	1.77103889676432	Drought > Control	Saprotroph	Aspergillus
290	OTU159_Aspergillus	0.163926260820869	0.551645035560719	1.50532638460795	168		1	0.594850491071787	Control > Drought	Saprotroph	Aspergillus
291	OTU171_Aspergillus	-0.146041535206333	0.242863581181136	1.76789016736111	136		1	1.41525538759869	Drought > Control	Saprotroph	Aspergillus
292	OTU105_Aspergillus	-1.83266601058679	0.0533203389429222	2.51797552103843	85		1	2.93143742692285	Drought > Control	Saprotroph	Aspergillus
293	OTU127_Aspergillus	0.757481664200339	0.0288615704075018	2.54706589296263	119		1	3.54524431244249	Control > Drought	Saprotroph	Aspergillus
294	OTU101_Aspergillus	0.0447383147652843	0.812960714974554	3.32672908115118	81		1	0.207072491666336	Control > Drought	Saprotroph	Aspergillus
295	OTU527_Astrosphaeriella	0.0588936890535686	0.356217372786532	0.122856747785533	508		1	1.03221413675407	Control > Drought	Saprotroph	Astrosphaeriella
296	OTU183_Pleosporales	-0.0610755767517683	0.665685525991677	1.0703893278914	228		1	0.406937903151018	Drought > Control	Saprotroph	Astrosphaeriella
297	OTU477_Auriculariales	-0.0473057147783568	0.0832448310000023	0.0238467419543677	350		1	2.48596924213932	Drought > Control	Saprotroph	Auricularia
298	OTU153_Auriculariales	0.726239187573148	0.209322398152922	1.25633975325979	186		1	1.56387964066949	Control > Drought	Saprotroph	Auricularia
299	OTU136_Auriculariales	1.1650592462705	0.159222147123793	2.24961389007147	107		1	1.83745490014826	Control > Drought	Saprotroph	Auricularia
300	OTU1062_Bisporella	-0.0159415438690215	0.320021628789029	0.00799279075353062	803		1	1.13936669550675	Drought > Control	Saprotroph	Bisporella
301	OTU165_Bolbitius	1.60072981657947	0.317375551868992	1.02778315651354	348		1	1.14766950010417	Control > Drought	Saprotroph	Bolbitius
302	OTU233_Pezizales	-0.312384322216491	0.352496220675558	1.18057224564182	198		1	1.04271537827507	Drought > Control	Saprotroph	Boubovia
303	OTU1147_Bovista	0.0780025120012732	0.227239418953713	0.0395283641866373	696		1	1.48175110826835	Control > Drought	Saprotroph	Bovista
304	OTU891_Bovista	-0.0911478880581953	0.153573605596859	0.0780025120012732	703		1	1.87357531159662	Drought > Control	Saprotroph	Bovista
305	OTU1038_Byssochlamys	-0.0155968550510188	0.704631727136928	0.0395283641866373	660		1	0.350079985509523	Drought > Control	Saprotroph	Byssochlamys
306	OTU331_Catenaria	-0.0159415438690215	0.320021628789029	0.00799279075353062	560		1	1.13936669550675	Drought > Control	Saprotroph	Catenaria
307	OTU623_Catenaria	-0.0458036896131246	0.400238067404854	0.070389327891398	553		1	0.915695740404556	Drought > Control	Saprotroph	Catenaria
308	OTU585_Catenaria	0.0448542357842602	0.525796018025231	0.100603940938406	432		1	0.642841939888805	Control > Drought	Saprotroph	Catenaria
309	OTU131_Catenaria	0.647698256069119	0.320021628789029	0.359895945086383	375		1	1.13936669550675	Control > Drought	Saprotroph	Catenaria
310	OTU1195_Ascomycota	0.0159415438690215	0.320021628789029	0.00799279075353062	734		1	1.13936669550675	Control > Drought	Saprotroph	Cephaliophora
311	OTU357_Cephalotheca	-0.265344566520995	0.252360531913888	0.347350691767269	455		1	1.37689653172343	Drought > Control	Saprotroph	Cephalotheca
312	OTU994_Ceratobasidiaceae	0.103622631074157	0.0982173474304252	0.115477217419936	617		1	2.32057242514556	Control > Drought	Saprotroph	Ceratobasidium
313	OTU318_unidentified	-0.334419039070559	0.0114816464040139	0.53051471669878	290		1	4.46700548338987	Drought > Control	Saprotroph	Ceratobasidium
314	OTU635_Lasiosphaeriaceae	0.0467942114789412	0.366282110565363	0.0395283641866373	637		1	1.00435144859539	Control > Drought	Saprotroph	Cercophora
315	OTU1156_Fungi	-0.07716786052246	0.129463618330575	0.0550413635579621	622		1	2.04435537684568	Drought > Control	Saprotroph	Cercophora
316	OTU148_Cercophora	0.343732465205711	0.350676775809415	1.31227792485364	182		1	1.04789034641428	Control > Drought	Saprotroph	Cercophora
317	OTU854_Chaetomium	0.0157673158583166	0.655460062740624	0.0238467419543677	580		1	0.422417904040842	Control > Drought	Saprotroph	Chaetomium
318	OTU1034_Chaetomium	0.0151068923902084	0.777287479145253	0.085575731706074	593		1	0.251945011012516	Control > Drought	Saprotroph	Chaetomium
319	OTU1015_Fungi	-0.0595010117486618	0.333504131301387	0.108059745857453	581		1	1.09810002599288	Drought > Control	Saprotroph	Chaetomium
320	OTU444_Chaetomium	-0.399095955409822	0.286377626454035	0.22924609237751	464		1	1.25044396687023	Drought > Control	Saprotroph	Chaetomium
321	OTU829_Chaetomium	-0.0269670476002693	0.786127716581173	0.249613890071472	492		1	0.240636010463861	Drought > Control	Saprotroph	Chaetomium
322	OTU47_Chaetomium	-0.0845335102116679	0.462572328782732	0.409013711651074	52		1	0.770952347699501	Drought > Control	Saprotroph	Chaetomium
323	OTU503_Chaetomium	0.340340132001243	0.107245534916298	0.456514135255003	307		1	2.23263435452273	Control > Drought	Saprotroph	Chaetomium
324	OTU387_Chaetomium	0.0321804057491497	0.784758690795114	0.579609266226949	313		1	0.242379008717875	Control > Drought	Saprotroph	Chaetomium
325	OTU428_Chaetomium	0.031708859727338	0.896786672849125	0.600904044590178	312		1	0.108937268118368	Control > Drought	Saprotroph	Chaetomium
326	OTU317_Chaetomium	-0.0944646840034923	0.466501284533494	0.611434712082347	306		1	0.762494505143343	Drought > Control	Saprotroph	Chaetomium
327	OTU403_Chaetomium	0.0180339228302616	0.888619612582589	0.830074998557688	268		1	0.118086017395303	Control > Drought	Saprotroph	Chaetomium
328	OTU267_Chaetomium	1.12642336280573	0.0380335010316126	1.83682183099827	180		1	3.26928790154708	Control > Drought	Saprotroph	Chaetomium
329	OTU92_Chaetomium	0.168445855902824	0.284776799802935	3.16278293219829	77		1	1.25604956412857	Control > Drought	Saprotroph	Chaetomium
330	OTU96_Chaetomium	-0.0560241429057785	0.651694371507508	3.97626179004842	69		1	0.428179582312205	Drought > Control	Saprotroph	Chaetomium
331	OTU76_Chaetomium	-0.463929650512505	0.186674211687844	4.77200292326641	50		1	1.6783903649816	Drought > Control	Saprotroph	Chaetomium
332	OTU59_Chaetomium	-0.441142464367122	2.27701282820065e-05	6.01259350281991	27		0.0183299532670152	10.6900610440878	Drought > Control	Saprotroph	Chaetomium
333	OTU28_Chaetomium	-0.0607765114734031	0.703719813251249	6.81556119766232	12		1	0.351374994584985	Drought > Control	Saprotroph	Chaetomium
334	OTU31_Chaetomium	-0.360517728140055	0.000746674500957215	7.14788328162142	9		0.591366204758114	7.19988120948493	Drought > Control	Saprotroph	Chaetomium
335	OTU993_Chlorophyllum	-0.0285691521967708	0.75149988138053	0.16635838642212	584		1	0.285684227632726	Drought > Control	Saprotroph	Chlorophyllum
336	OTU307_Chlorophyllum	-0.113210610447991	0.545551578872648	0.180572245641821	419		1	0.605957924791829	Drought > Control	Saprotroph	Chlorophyllum
337	OTU1175_Chrysosporium	0.031708859727338	0.1584558867969	0.0159415438690215	764		1	1.84227904114089	Control > Drought	Saprotroph	Chrysosporium
338	OTU636_Chrysosporium	0.0303736490435187	0.557040604527537	0.0780025120012732	598		1	0.585117143098655	Control > Drought	Saprotroph	Chrysosporium
339	OTU225_Onygenaceae	0.00580562168120556	0.981997534430498	1.46524894523261	224		1	0.0181664813940636	Control > Drought	Saprotroph	Chrysosporium
340	OTU235_Geomyces	-0.444381460860988	0.00477459276722031	1.52216737398526	207		1	5.34444659303813	Drought > Control	Saprotroph	Chrysosporium
341	OTU246_Chrysosporium	0.639410284743533	0.0432934870707854	2.14839183989267	146		1	3.13975306935664	Control > Drought	Saprotroph	Chrysosporium
342	OTU141_Onygenales	-0.219266320349728	0.164109524960585	2.25129829778283	156		1	1.80722123893506	Drought > Control	Saprotroph	Chrysosporium
343	OTU111_Chrysosporium	-0.0884379646675837	0.659678482636715	2.99598693749338	106		1	0.416002710176697	Drought > Control	Saprotroph	Chrysosporium
344	OTU1210_Cirrenalia	-0.0159415438690215	0.320021628789029	0.00799279075353062	784		1	1.13936669550675	Drought > Control	Saprotroph	Cirrenalia
345	OTU713_Helotiales	-0.0780025120012732	0.227239418953713	0.0395283641866373	710		1	1.48175110826835	Drought > Control	Saprotroph	Cistella
346	OTU501_Helotiales	-0.18727856819258	0.112094288868563	0.263034405833794	451		1	2.18841489695865	Drought > Control	Saprotroph	Cistella
347	OTU507_Lasiosphaeriaceae	0.16635838642212	0.320021628789029	0.085575731706074	458		1	1.13936669550675	Control > Drought	Saprotroph	Cladorrhinum
348	OTU188_Cladorrhinum	-0.33469539096124	0.546097471526455	1.17703188793657	173		1	0.604957799890681	Drought > Control	Saprotroph	Cladorrhinum
349	OTU1060_Cladorrhinum	0.145050332803283	0.629904730333551	1.2829339632715	206		1	0.462186692724487	Control > Drought	Saprotroph	Cladorrhinum
350	OTU261_Cladorrhinum	-0.284031487128834	0.377891726005484	1.41202874940651	190		1	0.973147563533006	Drought > Control	Saprotroph	Cladorrhinum
351	OTU647_Cladosporium	0.0306967972229164	0.472288622022666	0.0627357553479627	374		1	0.750164992942627	Control > Drought	Saprotroph	Cladosporium
352	OTU83_Cladosporium	0.738702734702264	0.0118377989586565	1.29930979222534	89		1	4.43645756556972	Control > Drought	Saprotroph	Cladosporium
353	OTU1_Cladosporium	1.66739016079139	8.47690011860217e-05	7.48926817974517	1		0.0675608939452593	9.37558063404849	Control > Drought	Saprotroph	Cladosporium
354	OTU363_Clavaria	0.466567799918926	0.00283773679786395	0.541569905207775	356		1	5.86474844666492	Control > Drought	Saprotroph	Clavaria
355	OTU30_Clitopilus	2.03925943044723	0.356337334563705	2.04147663597616	151		1	1.03187742779104	Control > Drought	Saprotroph	Clitopilus
356	OTU739_Coniochaeta	-0.0159415438690215	0.320021628789029	0.00799279075353062	624		1	1.13936669550675	Drought > Control	Saprotroph	Coniochaeta
357	OTU468_unidentified	0.0443941193584534	0.750775620904874	0.53051471669878	318		1	0.286648445621593	Control > Drought	Saprotroph	Coniochaeta
358	OTU95_Coniochaeta	-0.04268639910155	0.785717155089514	2.90902633995251	109		1	0.241158404891447	Drought > Control	Saprotroph	Coniochaeta
359	OTU590_Coniochaetales	-0.041027268260055	0.713117075332123	0.22924609237751	478		1	0.338109671020534	Drought > Control	Saprotroph	Coniolariella
360	OTU191_Lecythophora	-0.549202737603556	0.229245850537561	1.27633122844725	240		1	1.47296026817268	Drought > Control	Saprotroph	Coniolariella
361	OTU168_Sordariomycetes	-0.317447671904693	0.352437516034434	2.6868117546768	129		1	1.04288193191891	Drought > Control	Saprotroph	Coniolariella
362	OTU947_Conlarium	0.031708859727338	0.1584558867969	0.0159415438690215	720		1	1.84227904114089	Control > Drought	Saprotroph	Conlarium
363	OTU449_Bolbitiaceae	0.0157673158583166	0.655460062740624	0.0238467419543677	515		1	0.422417904040842	Control > Drought	Saprotroph	Conocybe
364	OTU964_Bolbitiaceae	-0.0780025120012732	0.227239418953713	0.0395283641866373	570		1	1.48175110826835	Drought > Control	Saprotroph	Conocybe
365	OTU533_Conocybe	0.137503523749935	0.106361483573825	0.070389327891398	571		1	2.24091176409774	Control > Drought	Saprotroph	Conocybe
366	OTU525_Fungi	0.159656665988485	0.0568760820538693	0.144771524213974	463		1	2.86688037676902	Control > Drought	Saprotroph	Conocybe
367	OTU305_Conocybe	0.328054197684204	0.216002766177597	0.236067358233525	415		1	1.53246406500221	Control > Drought	Saprotroph	Conocybe
368	OTU532_Bolbitiaceae	0.300509111252457	0.152066622433673	0.236067358233525	549		1	1.88343654867896	Control > Drought	Saprotroph	Conocybe
369	OTU541_Conocybe	-0.230780206829167	0.216775268491813	0.242856523896164	604		1	1.52889409114598	Drought > Control	Saprotroph	Conocybe
370	OTU143_Conocybe	1.10691520391651	0.052206810163482	0.865698908288409	147		1	2.95254232970113	Control > Drought	Saprotroph	Conocybe
371	OTU185_Conocybe	0.00765357254343549	0.992246260717671	1.06656761693899	218		1	0.00778395581417507	Control > Drought	Saprotroph	Conocybe
372	OTU176_Conocybe	1.00214527183156	0.507423302640019	2.48685736277668	204		1	0.678409707290069	Control > Drought	Saprotroph	Conocybe
373	OTU72_Conocybe	0.826691407155203	0.608605766864022	3.361456459074	140		1	0.496584565941383	Control > Drought	Saprotroph	Conocybe
374	OTU1023_Coprinellus	-0.0159415438690215	0.320021628789029	0.00799279075353062	799		1	1.13936669550675	Drought > Control	Saprotroph	Coprinellus
375	OTU664_Coprinellus	-0.0159415438690215	0.320021628789029	0.00799279075353062	524		1	1.13936669550675	Drought > Control	Saprotroph	Coprinellus
376	OTU115_Coprinellus	-0.0732489820306386	0.323826733772809	0.130198723126702	187		1	1.12754667853766	Drought > Control	Saprotroph	Coprinellus
377	OTU378_Psathyrellaceae	0.106041637410324	0.538703025655091	0.444784842672896	301		1	0.618590832725027	Control > Drought	Saprotroph	Coprinellus
378	OTU289_Coprinellus	-0.128584206061413	0.259195345244768	0.456514135255003	267		1	1.35017327282589	Drought > Control	Saprotroph	Coprinellus
379	OTU108_Coprinellus	0.0496020861997459	0.957137266358611	2.45797361442944	125		1	0.043808463793321	Control > Drought	Saprotroph	Coprinellus
380	OTU203_Coprinopsis	-0.0473057147783568	0.181171846951026	0.0238467419543677	213		1	1.70830926747188	Drought > Control	Saprotroph	Coprinopsis
381	OTU1189_Coprinopsis	-0.0473057147783568	0.0832448310000023	0.0238467419543677	747		1	2.48596924213932	Drought > Control	Saprotroph	Coprinopsis
382	OTU332_Coprinopsis	0.0462936522739352	0.437751359213951	0.0550413635579621	259		1	0.826104202820538	Control > Drought	Saprotroph	Coprinopsis
383	OTU662_Coprinopsis	-0.0601209924375706	0.409134725998264	0.0931094043914815	656		1	0.893710773761992	Drought > Control	Saprotroph	Coprinopsis
384	OTU1114_Coprinopsis	-0.0595010117486618	0.333703854045429	0.108059745857453	585		1	1.09750134385959	Drought > Control	Saprotroph	Coprinopsis
385	OTU154_Coprinopsis	-0.321928094887362	0.34230824288746	0.20163386116965	191		1	1.07204365284941	Drought > Control	Saprotroph	Coprinopsis
386	OTU204_Coprinopsis	0.812067049406925	0.0359196392606011	1.0040019305575	250		1	3.32647107845489	Control > Drought	Saprotroph	Coprinopsis
387	OTU140_Coprinopsis	1.66296501272243	0.000208153694708379	1.61143471208235	194		0.16569034098787	8.47723383426041	Control > Drought	Saprotroph	Coprinopsis
388	OTU1286_Coprinus	0.031708859727338	0.320021628789029	0.0159415438690215	808		1	1.13936669550675	Control > Drought	Saprotroph	Coprinus
389	OTU65_Corynascus	-0.418444100722093	0.00207309893706444	5.62692579382485	28		1	6.17871072015293	Drought > Control	Saprotroph	Corynascus
390	OTU367_Pleosporales	0.0627357553479627	0.044868630998371	0.031708859727338	412		1	3.10401636985927	Control > Drought	Saprotroph	Corynespora
391	OTU218_Agaricomycetes	-0.315775867905767	0.0100638423246442	0.22924609237751	317		1	4.59880624641187	Drought > Control	Saprotroph	Cristinia
392	OTU358_Stephanosporaceae	0.54564957669633	0.294715390002952	0.760812336120574	238		1	1.22174516799277	Control > Drought	Saprotroph	Cristinia
393	OTU232_Cristinia	0.77354020906536	0.126879030984808	1.15560533012525	195		1	2.06452115838195	Control > Drought	Saprotroph	Cristinia
394	OTU306_Cryptodiscus	-0.031708859727338	0.1584558867969	0.0159415438690215	352		1	1.84227904114089	Drought > Control	Saprotroph	Cryptodiscus
395	OTU557_Cunninghamella	-0.0931094043914815	0.109219888321358	0.0473057147783568	618		1	2.21439210476957	Drought > Control	Saprotroph	Cunninghamella
396	OTU416_Cuphophyllus	0.541569905207775	0.219332111824889	0.296049463061757	483		1	1.51716820552787	Control > Drought	Saprotroph	Cuphophyllus
397	OTU227_Cyathus	0.0159415438690215	0.320021628789029	0.00799279075353062	363		1	1.13936669550675	Control > Drought	Saprotroph	Cyathus
398	OTU521_Cystoagaricus	-0.224431566610046	0.0265641083006661	0.282933963271499	431		1	3.62819428634066	Drought > Control	Saprotroph	Cystoagaricus
399	OTU268_Cystoagaricus	-0.452512204697507	0.0145966406286959	1.90689059560852	162		1	4.22696387066846	Drought > Control	Saprotroph	Cystoagaricus
400	OTU388_Disciseda	-0.0624640869466535	0.570208260282091	0.359895945086383	390		1	0.56175361596856	Drought > Control	Saprotroph	Disciseda
401	OTU173_Emericellopsis	-0.342012340930695	0.0771548856821166	3.43073130638399	86		1	2.56194037512533	Drought > Control	Saprotroph	Emericellopsis
402	OTU508_Dothideomycetes	-0.031708859727338	0.1584558867969	0.0159415438690215	417		1	1.84227904114089	Drought > Control	Saprotroph	Endoconidioma
403	OTU1261_Entoloma	-0.031708859727338	0.1584558867969	0.0159415438690215	787		1	1.84227904114089	Drought > Control	Saprotroph	Entoloma
404	OTU833_Entoloma	0.0157673158583166	0.563046717645364	0.0238467419543677	716		1	0.574392674453175	Control > Drought	Saprotroph	Entoloma
405	OTU741_Entoloma	0.0627357553479627	0.207680063094069	0.031708859727338	513		1	1.5717565416622	Control > Drought	Saprotroph	Entoloma
406	OTU1030_Entoloma	0.0614005446641433	0.244191518817711	0.0627357553479627	495		1	1.40980244838485	Control > Drought	Saprotroph	Entoloma
407	OTU620_Agaricaceae	-0.0274807364221072	0.721272059115872	0.222392421336448	504		1	0.326738877064792	Drought > Control	Saprotroph	Entoloma
408	OTU414_Entoloma	0.0544477840223765	0.727906651643915	0.236067358233525	408		1	0.31758246477093	Control > Drought	Saprotroph	Entoloma
409	OTU369_Entoloma	0.176322772640463	0.525719359342326	0.242856523896164	395		1	0.642987745998141	Control > Drought	Saprotroph	Entoloma
410	OTU417_Entoloma	0.0334230015374503	0.931491374981992	0.524955191356879	338		1	0.0709683482619528	Control > Drought	Saprotroph	Entoloma
411	OTU319_Entoloma	0.736965594166206	0.209971943352064	0.900464326449086	272		1	1.56078136027577	Control > Drought	Saprotroph	Entoloma
412	OTU67_Entoloma	2.06752399419701	0.257178134412376	1.79123525669433	105		1	1.35798630418133	Control > Drought	Saprotroph	Entoloma
413	OTU853_Eucasphaeria	0.186011985609949	0.0851345391546037	0.372333048324606	371		1	2.46352246023743	Control > Drought	Saprotroph	Eucasphaeria
414	OTU1137_Ascomycota	0.0157673158583166	0.563046717645364	0.0238467419543677	772		1	0.574392674453175	Control > Drought	Saprotroph	Eupenicillium
415	OTU1014_Auriculariales	0.263034405833794	0.0306433907346107	0.137503523749935	423		1	3.48533827657029	Control > Drought	Saprotroph	Exidia
416	OTU401_Auriculariales	0.270853910293093	0.018297114418125	0.173482820855502	364		1	4.00101191363756	Control > Drought	Saprotroph	Exidia
417	OTU1194_Geastraceae	0.031708859727338	0.320021628789029	0.0159415438690215	757		1	1.13936669550675	Control > Drought	Saprotroph	Geastrum
418	OTU314_Geastrum	0.012072832300575	0.909106493662706	0.409013711651074	370		1	0.095293036922288	Control > Drought	Saprotroph	Geastrum
419	OTU1032_Geniculifera	0.0159415438690215	0.320021628789029	0.00799279075353062	707		1	1.13936669550675	Control > Drought	Saprotroph	Geniculifera
420	OTU1257_Geomyces	0.0780025120012732	0.320021628789029	0.0395283641866373	743		1	1.13936669550675	Control > Drought	Saprotroph	Geomyces
421	OTU104_Geomyces	-0.288904867429894	0.0298777197199497	3.01296589130317	104		1	3.51064223622301	Drought > Control	Saprotroph	Geomyces
422	OTU48_Geomyces	-0.209348826297656	0.0472823963294252	4.15964712432306	68		1	3.05161722338218	Drought > Control	Saprotroph	Geomyces
423	OTU667_Geosmithia	-0.031708859727338	0.1584558867969	0.0159415438690215	531		1	1.84227904114089	Drought > Control	Saprotroph	Geosmithia
424	OTU566_Geosmithia	0.0921182019884314	0.179123450750239	0.0627357553479627	226		1	1.719680041858	Control > Drought	Saprotroph	Geosmithia
425	OTU109_Beauveria	-1.20744207987048	0.0170414047259768	1.83457639079263	65		1	4.07210932400824	Drought > Control	Saprotroph	Geosmithia
426	OTU686_Gilbertella	0.0159415438690215	0.320021628789029	0.00799279075353062	690		1	1.13936669550675	Control > Drought	Saprotroph	Gilbertella
427	OTU878_Gliomastix	0.150416842553099	0.0392543251338445	0.0931094043914815	564		1	3.23769364633183	Control > Drought	Saprotroph	Gliomastix
428	OTU753_Gliomastix	-0.473931188332412	0.320021628789029	0.256339753259786	551		1	1.13936669550675	Drought > Control	Saprotroph	Gliomastix
429	OTU9_Meruliaceae	0.159396790757544	0.434810883913498	6.1347685560287	19		1	0.832844092048612	Control > Drought	Saprotroph	Gloeoporus
430	OTU8_Agaricomycetes	0.323678938598475	0.0773421911564981	6.3646696981001	14		1	2.55951566172645	Control > Drought	Saprotroph	Gloeoporus
431	OTU436_Ascomycota	-0.0619277491432019	0.595191311888712	0.372333048324606	353		1	0.518872392530961	Drought > Control	Saprotroph	Gymnoascoideus
432	OTU74_Gymnoascus	-0.408445878871986	0.164897434107345	3.75191593563218	87		1	1.8024316098327	Drought > Control	Saprotroph	Gymnoascus
433	OTU196_Hansfordia	-0.224786936476831	0.175739209090731	1.05117872392556	239		1	1.73875414937563	Drought > Control	Saprotroph	Hansfordia
434	OTU324_Ceratostomataceae	0.122335542924052	0.424524419380824	0.390789953032167	321		1	0.856785749842071	Control > Drought	Saprotroph	Harzia
435	OTU704_Dothideomycetes	-0.112110366321537	0.161065361203357	0.194647430853544	479		1	1.8259450261741	Drought > Control	Saprotroph	Helicoma
436	OTU398_Sordariomycetes	0.232362710091376	0.499708449635328	0.315501825727929	296		1	0.693730451358634	Control > Drought	Saprotroph	Humicola
437	OTU266_Chaetomiaceae	-0.0747193533797051	0.709580827044112	1.7796099315747	172		1	0.343080867737209	Drought > Control	Saprotroph	Humicola
438	OTU751_Polyporales	0.137503523749935	0.320021628789029	0.070389327891398	667		1	1.13936669550675	Control > Drought	Saprotroph	Hydnophlebia
439	OTU887_Hyphodontia	-0.031708859727338	0.320021628789029	0.0159415438690215	785		1	1.13936669550675	Drought > Control	Saprotroph	Hyphodontia
440	OTU274_pezizomycetes	-0.108934371553164	0.627871821608273	0.236067358233525	393		1	0.465419239065656	Drought > Control	Saprotroph	Iodophanus
441	OTU1056_Ischnoderma	0.0473057147783568	0.320021628789029	0.0238467419543677	806		1	1.13936669550675	Control > Drought	Saprotroph	Ischnoderma
442	OTU344_unidentified	0.0513468800002206	0.778776065591882	0.642573223891251	329		1	0.250031738375601	Control > Drought	Saprotroph	Kabatiella
443	OTU766_Kernia	-0.031708859727338	0.320021628789029	0.0159415438690215	761		1	1.13936669550675	Drought > Control	Saprotroph	Kernia
444	OTU665_Didymosphaeriaceae	0.0627357553479627	0.320021628789029	0.031708859727338	708		1	1.13936669550675	Control > Drought	Saprotroph	Laburnicola
445	OTU302_Pleosporales	0.0118741002882917	0.970457102700309	0.432959407276106	398		1	0.0299880785861336	Control > Drought	Saprotroph	Laburnicola
446	OTU651_Agaricaceae	-0.0313641709093353	0.528419382057082	0.031708859727338	470		1	0.637865026353615	Drought > Control	Saprotroph	Leucoagaricus
447	OTU1290_Leucoagaricus	-0.0780025120012732	0.132444667924247	0.0395283641866373	777		1	2.02159032134698	Drought > Control	Saprotroph	Leucoagaricus
448	OTU1278_Leucocoprinus	-0.0627357553479628	0.207680063094069	0.031708859727338	615		1	1.5717565416622	Drought > Control	Saprotroph	Leucocoprinus
449	OTU164_Penicillium	-0.0573331750659518	0.718655635638356	2.06847973788277	169		1	0.330372985036439	Drought > Control	Saprotroph	Leucothecium
450	OTU64_Penicillium	0.160515734717926	0.30640484345019	4.12882494580573	75		1	1.18284803363558	Control > Drought	Saprotroph	Leucothecium
451	OTU997_Basidiomycota	-0.0462936522739351	0.403767123940241	0.0550413635579621	672		1	0.906916993108753	Drought > Control	Saprotroph	Limnoperdon
452	OTU754_Lindgomyces	-0.0627357553479628	0.320021628789029	0.031708859727338	760		1	1.13936669550675	Drought > Control	Saprotroph	Lindgomyces
453	OTU1285_Lophiostoma	-0.0473057147783568	0.320021628789029	0.0238467419543677	805		1	1.13936669550675	Drought > Control	Saprotroph	Lophiostoma
454	OTU842_Pleosporales	-0.0310268956206247	0.476922319430286	0.0473057147783568	649		1	0.740401653703088	Drought > Control	Saprotroph	Lophiotrema
455	OTU1275_Lycoperdon	0.0159415438690215	0.320021628789029	0.00799279075353062	793		1	1.13936669550675	Control > Drought	Saprotroph	Lycoperdon
456	OTU294_Onygenales	-0.031708859727338	0.1584558867969	0.0159415438690215	439		1	1.84227904114089	Drought > Control	Saprotroph	Mallochia
457	OTU125_Marasmius	0.0155968550510189	0.781880706614393	0.0395283641866373	271		1	0.246053099160075	Control > Drought	Saprotroph	Marasmius
458	OTU99_Marasmius	-0.0747677684019722	0.473872602757867	0.100603940938406	111		1	0.746816763965363	Drought > Control	Saprotroph	Marasmius
459	OTU923_Massarina	-0.15200309344505	0.320021628789029	0.0780025120012732	596		1	1.13936669550675	Drought > Control	Saprotroph	Massarina
460	OTU832_Melanoleuca	0.0159415438690215	0.320021628789029	0.00799279075353062	773		1	1.13936669550675	Control > Drought	Saprotroph	Melanoleuca
461	OTU1179_Sphaerodes	-0.150416842553099	0.0165527166063773	0.0931094043914815	434		1	4.10120504522901	Drought > Control	Saprotroph	Melanospora
462	OTU341_Helotiales	0.0114956388378294	0.926224292840805	0.479690457621097	372		1	0.0766388567750141	Control > Drought	Saprotroph	Meliniomyces
463	OTU967_Microascus	-0.0627357553479628	0.102775639434912	0.031708859727338	759		1	2.27520692452052	Drought > Control	Saprotroph	Microascus
464	OTU453_Microascus	-0.42294269736419	0.335524757971314	0.242856523896164	592		1	1.09205953104175	Drought > Control	Saprotroph	Microascus
465	OTU995_Dothideomycetes	0.0159415438690215	0.320021628789029	0.00799279075353062	758		1	1.13936669550675	Control > Drought	Saprotroph	Minutisphaera
466	OTU426_Monoblepharis	0.0746388008927559	0.540913890421865	0.366127898797897	381		1	0.614495180231372	Control > Drought	Saprotroph	Monoblepharis
467	OTU346_Hypocreales	0.0301619705102524	0.834528065104303	0.673053830346013	297		1	0.180888905404053	Control > Drought	Saprotroph	Monocillium
468	OTU169_Hypocreales	-0.299077155759325	0.119687821133665	2.79470466527828	112		1	2.12286841650966	Drought > Control	Saprotroph	Monocillium
469	OTU1152_Mortierella	0.0159415438690215	0.320021628789029	0.00799279075353062	661		1	1.13936669550675	Control > Drought	Saprotroph	Mortierella
470	OTU1209_Mortierella	0.0159415438690215	0.320021628789029	0.00799279075353062	600		1	1.13936669550675	Control > Drought	Saprotroph	Mortierella
471	OTU673_Mortierella	-0.0159415438690215	0.320021628789029	0.00799279075353062	663		1	1.13936669550675	Drought > Control	Saprotroph	Mortierella
472	OTU703_Mortierella	0.0155968550510189	0.65235170963625	0.0395283641866373	730		1	0.427171430539163	Control > Drought	Saprotroph	Mortierella
473	OTU1122_Mortierella	-0.0931094043914815	0.320021628789029	0.0473057147783568	771		1	1.13936669550675	Drought > Control	Saprotroph	Mortierella
474	OTU1003_Mortierella	0.015430040569606	0.761720932859177	0.0550413635579621	640		1	0.272175020217618	Control > Drought	Saprotroph	Mortierella
475	OTU681_Fungi	0.16635838642212	0.131560200173077	0.085575731706074	631		1	2.02829073612795	Control > Drought	Saprotroph	Mortierella
476	OTU724_Mortierella	0.0300572338561796	0.666134573221763	0.0931094043914815	542		1	0.406263566958964	Control > Drought	Saprotroph	Mortierella
477	OTU676_Mortierella	0.180572245641821	0.0767143062994642	0.0931094043914815	552		1	2.56766706519296	Control > Drought	Saprotroph	Mortierella
478	OTU671_Mortierella	0.059501011748662	0.30310437192516	0.108059745857453	632		1	1.1936780709869	Control > Drought	Saprotroph	Mortierella
479	OTU656_Mortierellales	-0.102569733640548	0.467519583227879	0.130198723126702	655		1	0.76031404187323	Drought > Control	Saprotroph	Mortierella
480	OTU548_Mortierella	0.0285691521967709	0.767939672437477	0.16635838642212	561		1	0.264044100433498	Control > Drought	Saprotroph	Mortierella
481	OTU661_Fungi	-0.156504485679991	0.396943546156575	0.173482820855502	591		1	0.923961209523424	Drought > Control	Saprotroph	Mortierella
482	OTU445_Mortierella	-0.18727856819258	0.48751368805721	0.263034405833794	454		1	0.718436910872344	Drought > Control	Saprotroph	Mortierella
483	OTU216_Mortierella	0.230119783361059	0.151786027546234	0.683072586171004	278		1	1.885283463407	Control > Drought	Saprotroph	Mortierella
484	OTU263_Mortierella	0.0335525597110267	0.837382911755834	0.934411658372423	270		1	0.177473831915511	Control > Drought	Saprotroph	Mortierella
485	OTU422_Mortierella	0.132835682707092	0.382359746131494	1.19814487508977	211		1	0.961393369738324	Control > Drought	Saprotroph	Mortierella
486	OTU157_Mortierella	-0.518325307690866	0.013490706919065	1.37542564337999	181		1	4.30575420694311	Drought > Control	Saprotroph	Mortierella
487	OTU147_Mortierella	0.048791438800149	0.742921514354465	2.20163386116965	153		1	0.297164873283464	Control > Drought	Saprotroph	Mortierella
488	OTU114_Mortierella	0.141307958158851	0.482562534490986	3.81534771281113	79		1	0.728644761438454	Control > Drought	Saprotroph	Mortierella
489	OTU89_Mortierella	-0.0758379278879501	0.537108264506583	3.92810708151821	78		1	0.621555594911908	Drought > Control	Saprotroph	Mortierella
490	OTU93_Mortierella	0.217401177027967	0.103960954044062	4.03562390973072	67		1	2.26373989222073	Control > Drought	Saprotroph	Mortierella
491	OTU62_Mortierella	0.0983068703236855	0.365410799570152	4.37271998544397	60		1	1.00673308000112	Control > Drought	Saprotroph	Mortierella
492	OTU52_Mortierella	-0.00666031209483106	0.961449199231253	4.43703534306796	55		1	0.0393135502620087	Drought > Control	Saprotroph	Mortierella
493	OTU451_Mucor	-0.0159415438690215	0.320021628789029	0.00799279075353062	512		1	1.13936669550675	Drought > Control	Saprotroph	Mucor
494	OTU1142_Mucor	0	1	0.0159415438690215	701		1	0	Drought > Control	Saprotroph	Mucor
495	OTU1049_Mucor	0.031708859727338	0.320021628789029	0.0159415438690215	662		1	1.13936669550675	Control > Drought	Saprotroph	Mucor
496	OTU342_Mucor	0.0755510330071765	0.189125777653016	0.085575731706074	325		1	1.66534299503532	Control > Drought	Saprotroph	Mucor
497	OTU201_Mycothermus	0.81730770248381	0.0961812091069688	1.80046853647236	178		1	2.34152127191855	Control > Drought	Saprotroph	Mycothermus
498	OTU110_Myrmecridium	-0.252484486492884	0.467140770168795	1.15560533012525	152		1	0.761124631684705	Drought > Control	Saprotroph	Myrmecridium
499	OTU1192_Myxotrichaceae	0.0780025120012732	0.132444667924247	0.0395283641866373	756		1	2.02159032134698	Control > Drought	Saprotroph	Myxotrichum
500	OTU334_Nigrospora	-0.0159415438690215	0.320021628789029	0.00799279075353062	494		1	1.13936669550675	Drought > Control	Saprotroph	Nigrospora
501	OTU803_Nigrospora	0.031708859727338	0.1584558867969	0.0159415438690215	648		1	1.84227904114089	Control > Drought	Saprotroph	Nigrospora
502	OTU158_Ochroconis	-0.320149551361243	0.0498113199576114	2.60486205815886	118		1	2.99951301239639	Drought > Control	Saprotroph	Ochroconis
503	OTU474_Fungi	0.0159415438690215	0.320021628789029	0.00799279075353062	680		1	1.13936669550675	Control > Drought	Saprotroph	Oedocephalum
504	OTU875_Fungi	-0.0157673158583165	0.563046717645364	0.0238467419543677	724		1	0.574392674453175	Drought > Control	Saprotroph	Oedocephalum
505	OTU851_Oidiodendron	0.015430040569606	0.780817920831935	0.0550413635579621	713		1	0.247413292261482	Control > Drought	Saprotroph	Oidiodendron
506	OTU677_Auriculariales	0.0627357553479627	0.044868630998371	0.031708859727338	421		1	3.10401636985927	Control > Drought	Saprotroph	Oliveonia
507	OTU359_Auriculariales	0.387925653661603	0.356087243166699	0.269698136114805	376		1	1.03257951307865	Control > Drought	Saprotroph	Oliveonia
508	OTU56_Agaricomycetes	1.26858964966696	0.130975535434297	3.35442081502023	57		1	2.03274472563134	Control > Drought	Saprotroph	Oliveonia
509	OTU1193_Paecilomyces	0	1	0.031708859727338	652		1	0	Drought > Control	Saprotroph	Paecilomyces
510	OTU1002_Paecilomyces	-0.0310268956206247	0.655460062740624	0.0473057147783568	753		1	0.422417904040842	Drought > Control	Saprotroph	Paecilomyces
511	OTU423_Panaeolus	-0.114458724584915	0.756235676596518	0.33469539096124	209		1	0.279402209854113	Drought > Control	Saprotroph	Panaeolus
512	OTU55_Panaeolus	0.273884925902573	0.761610672953635	2.81648593380973	58		1	0.272319781745985	Control > Drought	Saprotroph	Panaeolus
513	OTU1071_Paraconiothyrium	-0.0614005446641434	0.370380487944256	0.0627357553479627	669		1	0.993224455933906	Drought > Control	Saprotroph	Paraconiothyrium
514	OTU395_Paraconiothyrium	-0.171368418311981	0.568277984085429	0.390789953032167	414		1	0.565144571381207	Drought > Control	Saprotroph	Paraconiothyrium
515	OTU726_Paraphaeosphaeria	-0.0443941193584536	0.502409384601302	0.115477217419936	538		1	0.6883399844618	Drought > Control	Saprotroph	Paraphaeosphaeria
516	OTU478_Parasola	-0.105933444749065	0.47171488183408	0.276331228447252	428		1	0.75138053982754	Drought > Control	Saprotroph	Parasola
517	OTU742_Parastagonospora	0.0159415438690215	0.320021628789029	0.00799279075353062	647		1	1.13936669550675	Control > Drought	Saprotroph	Parastagonospora
518	OTU486_Fungi	0.0134205157623214	0.925970369951168	0.256339753259786	197		1	0.0769130427408088	Control > Drought	Saprotroph	Parasympodiella
519	OTU252_Xylariales	0.0600073093642769	0.923619561077749	1.55527081578435	221		1	0.079455022560038	Control > Drought	Saprotroph	Parasympodiella
520	OTU335_Penicillium	-0.031708859727338	0.320021628789029	0.0159415438690215	433		1	1.13936669550675	Drought > Control	Saprotroph	Penicillium
521	OTU1042_Penicillium	-0.0473057147783568	0.320021628789029	0.0238467419543677	510		1	1.13936669550675	Drought > Control	Saprotroph	Penicillium
522	OTU750_Penicillium	0.0313641709093353	0.414038834706119	0.031708859727338	566		1	0.881795505918141	Control > Drought	Saprotroph	Penicillium
523	OTU979_Penicillium	-0.0155968550510188	0.65235170963625	0.0395283641866373	732		1	0.427171430539163	Drought > Control	Saprotroph	Penicillium
524	OTU892_Penicillium	0.0306967972229164	0.522373723935988	0.0627357553479627	574		1	0.649372001029221	Control > Drought	Saprotroph	Penicillium
525	OTU841_Penicillium	-0.148863385914483	0.0464747132528231	0.108059745857453	523		1	3.06884691531678	Drought > Control	Saprotroph	Penicillium
526	OTU848_Penicillium	-0.178705886984522	0.00910324009458794	0.108059745857453	522		1	4.69912487448132	Drought > Control	Saprotroph	Penicillium
527	OTU1165_Penicillium	0.0146467759644016	0.859337412560154	0.130198723126702	514		1	0.151593637195561	Control > Drought	Saprotroph	Penicillium
528	OTU304_Ascomycota	0.133678435231969	0.250048521081629	0.263034405833794	461		1	1.3861002956253	Control > Drought	Saprotroph	Penicillium
529	OTU517_Penicillium	-0.106915203916512	0.177037983569908	0.263034405833794	342		1	1.73139097299067	Drought > Control	Saprotroph	Penicillium
530	OTU421_Penicillium	-0.0259952085329444	0.770112145903572	0.302562770020431	255		1	0.261219130708856	Drought > Control	Saprotroph	Penicillium
531	OTU481_Penicillium	-0.0122783297784367	0.958386185463764	0.384663850235325	361		1	0.0425044658903591	Drought > Control	Saprotroph	Penicillium
532	OTU177_Penicillium	-0.0957111995797614	0.547544311889972	1.67053823242723	179		1	0.602311885607685	Drought > Control	Saprotroph	Penicillium
533	OTU179_Penicillium	0	1	1.87009067740557	174		1	0	Drought > Control	Saprotroph	Penicillium
534	OTU97_Penicillium	-1.35420449791112	0.00122197869736156	3.12653240592893	71		0.966585149612992	6.7072838509857	Drought > Control	Saprotroph	Penicillium
535	OTU1291_Petriella	-0.0159415438690215	0.320021628789029	0.00799279075353062	807		1	1.13936669550675	Drought > Control	Saprotroph	Petriella
536	OTU113_Petriella	-0.982926486641059	0.381938421863627	1.49114047836464	237		1	0.962495882679445	Drought > Control	Saprotroph	Petriella
537	OTU156_Petriella	-0.251853216657386	0.0647460915026058	2.15919859484925	149		1	2.73728194311852	Drought > Control	Saprotroph	Petriella
538	OTU1138_Peziza	-0.0159415438690215	0.320021628789029	0.00799279075353062	733		1	1.13936669550675	Drought > Control	Saprotroph	Peziza
539	OTU144_Peziza	-2.08068784556556	0.0700359545353953	1.71516122384786	148		1	2.65874653257878	Drought > Control	Saprotroph	Peziza
540	OTU276_Peziza	3.22766736337712	0.0887698763683059	2.75251073879084	99		1	2.4217079166222	Control > Drought	Saprotroph	Peziza
541	OTU723_Pholiota	-0.0780025120012732	0.166788816481394	0.0395283641866373	619		1	1.79102683877893	Drought > Control	Saprotroph	Pholiota
542	OTU370_Pleosporales	-0.153350776906797	0.251352451570687	0.328325866085513	343		1	1.38089913527788	Drought > Control	Saprotroph	Plenodomus
543	OTU356_Chytridiomycota	-0.0506260730699678	0.666882322791524	0.341036917835067	402		1	0.405141676230608	Drought > Control	Saprotroph	Pleuroflammula
544	OTU592_Pluteus	0.0303736490435187	0.517895764223753	0.0780025120012732	589		1	0.657981284338869	Control > Drought	Saprotroph	Pluteus
545	OTU582_Pluteus	0.0970244543948647	0.497695483992214	0.402964666978269	391		1	0.697766866913641	Control > Drought	Saprotroph	Pluteus
546	OTU226_Onygenales	-0.563900885193327	0.011276619330784	0.925999418556223	256		1	4.48502378255039	Drought > Control	Saprotroph	Polytolypa
547	OTU1106_Preussia	0	1	0.0159415438690215	750		1	0	Drought > Control	Saprotroph	Preussia
548	OTU1181_Preussia	0	1	0.0159415438690215	755		1	0	Drought > Control	Saprotroph	Preussia
549	OTU513_Pleosporales	-0.0467942114789413	0.366282110565363	0.0395283641866373	572		1	1.00435144859539	Drought > Control	Saprotroph	Preussia
550	OTU627_Preussia	-0.0467942114789413	0.255301497856108	0.0395283641866373	527		1	1.36531008770879	Drought > Control	Saprotroph	Preussia
551	OTU292_Preussia	0.208586621811417	0.320021628789029	0.108059745857453	586		1	1.13936669550675	Control > Drought	Saprotroph	Preussia
552	OTU509_Pleosporales	0.0892673380970873	0.312825582570705	0.108059745857453	442		1	1.16210948794328	Control > Drought	Saprotroph	Preussia
553	OTU744_Preussia	-0.366127898797897	0.320021628789029	0.194647430853544	550		1	1.13936669550675	Drought > Control	Saprotroph	Preussia
554	OTU374_Preussia	0.280107919192735	0.500238753942628	1.04730571477836	254		1	0.692669786645301	Control > Drought	Saprotroph	Preussia
555	OTU130_Preussia	0.394531843844203	0.147769300044697	2.25801633106717	131		1	1.91210300486676	Control > Drought	Saprotroph	Preussia
556	OTU77_Sporormiaceae	-0.200605201560374	0.381845177875976	2.86459887389208	91		1	0.962740046047565	Drought > Control	Saprotroph	Preussia
557	OTU13_Preussia	-0.182963542706848	0.224496567877804	6.28200727763367	21		1	1.49389485976612	Drought > Control	Saprotroph	Preussia
558	OTU538_Basidiomycota	-0.0627357553479628	0.102775639434912	0.031708859727338	500		1	2.27520692452052	Drought > Control	Saprotroph	Psathyrella
559	OTU36_Fungi	-0.606632504359619	0.112085966784526	4.589630341764	49		1	2.18848914153489	Drought > Control	Saprotroph	Pseudaleuria
560	OTU728_Pseudeurotium	0.0142138592197009	0.868653024048504	0.173482820855502	540		1	0.14081151532842	Control > Drought	Saprotroph	Pseudeurotium
561	OTU244_Pseudopithomyces	0.0740005814437768	0.392513909744901	0.115477217419936	304		1	0.935183303547103	Control > Drought	Saprotroph	Pseudopithomyces
562	OTU1258_Pyrenochaeta	-0.0931094043914815	0.320021628789029	0.0473057147783568	796		1	1.13936669550675	Drought > Control	Saprotroph	Pyrenochaeta
563	OTU586_Ramicandelaber	0.0300572338561796	0.666134573221763	0.0931094043914815	633		1	0.406263566958964	Control > Drought	Saprotroph	Ramicandelaber
564	OTU633_Rhizophlyctis	0.031708859727338	0.320021628789029	0.0159415438690215	616		1	1.13936669550675	Control > Drought	Saprotroph	Rhizophlyctis
565	OTU271_Rhizophlyctis	0.0473057147783568	0.320021628789029	0.0238467419543677	448		1	1.13936669550675	Control > Drought	Saprotroph	Rhizophlyctis
566	OTU984_Chytridiomycetes	0	1	0.031708859727338	742		1	0	Drought > Control	Saprotroph	Rhizophlyctis
567	OTU489_Fungi	0.0780025120012732	0.320021628789029	0.0395283641866373	670		1	1.13936669550675	Control > Drought	Saprotroph	Rhizophlyctis
568	OTU522_Chytridiomycota	0	1	0.0473057147783568	480		1	0	Drought > Control	Saprotroph	Rhizophlyctis
569	OTU691_Fungi	-0.0154300405696059	0.808147611319709	0.0550413635579621	685		1	0.213010549869463	Drought > Control	Saprotroph	Rhizophlyctis
570	OTU618_Rhizophlyctis	0	1	0.108059745857453	482		1	0	Drought > Control	Saprotroph	Rhizophlyctis
571	OTU217_Rhizophlyctis	-0.13245029602365	0.541158880912653	0.276331228447252	199		1	0.614042363190847	Drought > Control	Saprotroph	Rhizophlyctis
572	OTU265_Chytridiomycetes	0.0769619818148841	0.766843102117656	0.736965594166206	355		1	0.265473059012646	Control > Drought	Saprotroph	Rhizophlyctis
573	OTU406_Rhizophlyctis	-0.420575682820274	0.0674737384778155	0.756074417113911	330		1	2.69601681639489	Drought > Control	Saprotroph	Rhizophlyctis
574	OTU194_Rhizophlyctis	0.0592392033746761	0.940862369559262	0.921774832694498	289		1	0.0609584098607511	Control > Drought	Saprotroph	Rhizophlyctis
575	OTU249_Rhizopus	0	1	0.0473057147783568	276		1	0	Drought > Control	Saprotroph	Rhizopus
576	OTU29_Rhizopus	-0.242113754206696	0.129340613821143	2.86789646399265	34		1	2.04530593717981	Drought > Control	Saprotroph	Rhizopus
577	OTU1178_Rosellinia	-0.0627357553479628	0.320021628789029	0.031708859727338	780		1	1.13936669550675	Drought > Control	Saprotroph	Rosellinia
578	OTU962_Nectria	-0.031708859727338	0.320021628789029	0.0159415438690215	484		1	1.13936669550675	Drought > Control	Saprotroph	Sarocladium
579	OTU281_Microascaceae	-0.108059745857453	0.00742920681420601	0.0550413635579621	485		1	4.90233618043216	Drought > Control	Saprotroph	Scedosporium
580	OTU193_Scedosporium	1.11150831521699	0.0279485013395799	1.56071495447448	200		1	3.57739170015384	Control > Drought	Saprotroph	Scedosporium
581	OTU402_Sordariomycetes	0.118563197293679	0.572875300590673	4.02088736647382	56		1	0.55708721144747	Control > Drought	Saprotroph	Schizothecium
582	OTU91_Schizothecium	-0.372528053230237	0.00280179901520553	4.28004898436804	59		1	5.87749356268868	Drought > Control	Saprotroph	Schizothecium
583	OTU81_Schizothecium	-0.0883493845792096	0.739813242679307	4.65694122509466	37		1	0.301357499393483	Drought > Control	Saprotroph	Schizothecium
584	OTU970_Montagnulaceae	-0.0159415438690215	0.320021628789029	0.00799279075353062	650		1	1.13936669550675	Drought > Control	Saprotroph	Sclerostagonospora
585	OTU381_Ochroconis	-0.169925001442312	0.149210234427948	0.402964666978269	360		1	1.90239899820345	Drought > Control	Saprotroph	Scolecobasidium
586	OTU384_Ochroconis	-0.00978102079258529	0.927630375159148	0.712718047919529	286		1	0.0751219281697271	Drought > Control	Saprotroph	Scolecobasidium
587	OTU876_Pyronemataceae	-0.0159415438690215	0.320021628789029	0.00799279075353062	767		1	1.13936669550675	Drought > Control	Saprotroph	Scutellinia
588	OTU1235_Scutellinia	0	1	0.031708859727338	790		1	0	Drought > Control	Saprotroph	Scutellinia
589	OTU675_Fungi	0.0303736490435187	0.587914023965136	0.0780025120012732	641		1	0.531174559520734	Control > Drought	Saprotroph	Scutellinia
590	OTU379_Scutellinia	0.0681715026415792	0.694115226787642	0.496831590442491	404		1	0.36511729942204	Control > Drought	Saprotroph	Scutellinia
591	OTU1115_Fungi	0.031708859727338	0.320021628789029	0.0159415438690215	791		1	1.13936669550675	Control > Drought	Saprotroph	Scytalidium
592	OTU1020_Scytalidium	-0.134649526694782	0.0253922249481411	0.100603940938406	546		1	3.67331225622106	Drought > Control	Saprotroph	Scytalidium
593	OTU760_Leotiomycetes	0.0297473433940519	0.60688999849986	0.108059745857453	605		1	0.499407725927033	Control > Drought	Saprotroph	Scytalidium
594	OTU470_Scytalidium	0.115477217419936	0.594756620543928	0.321928094887362	422		1	0.519602998219281	Control > Drought	Saprotroph	Scytalidium
595	OTU383_Scytalidium	-0.10350457575386	0.400018736865909	0.479690457621097	362		1	0.916243890806443	Drought > Control	Saprotroph	Scytalidium
596	OTU189_Scytalidium	0.0261128403191313	0.851563882653789	1.29604946306176	201		1	0.160680758024957	Control > Drought	Saprotroph	Scytalidium
597	OTU142_Scytalidium	-0.13271392234524	0.307259513031874	2.1609918766723	160		1	1.18006256915403	Drought > Control	Saprotroph	Scytalidium
598	OTU674_Sebacinales	0.0473057147783568	0.0832448310000023	0.0238467419543677	686		1	2.48596924213932	Control > Drought	Saprotroph	Serendipita
599	OTU375_Agaricomycetes	-0.304153393159387	0.212227337012022	0.282933963271499	367		1	1.55009723446434	Drought > Control	Saprotroph	Serendipita
600	OTU497_Ascomycota	0.0159415438690215	0.320021628789029	0.00799279075353062	556		1	1.13936669550675	Control > Drought	Saprotroph	Setophaeosphaeria
601	OTU976_Sirastachys	0.0159415438690215	0.320021628789029	0.00799279075353062	697		1	1.13936669550675	Control > Drought	Saprotroph	Sirastachys
602	OTU550_Fungi	0.0740005814437768	0.345862587186962	0.115477217419936	543		1	1.0617137296666	Control > Drought	Saprotroph	Smardaea
603	OTU129_Gelasinospora	0.0512805049436932	0.88417544192206	1.78194250288459	142		1	0.123099772323073	Control > Drought	Saprotroph	Sordaria
604	OTU1259_Spiromastix	-0.0467942114789413	0.176112313396078	0.0395283641866373	698		1	1.73663334317558	Drought > Control	Saprotroph	Spiromastix
605	OTU221_Spiromastix	-0.0456587169917006	0.744042054596537	1.81192765184743	166		1	0.295657720751177	Drought > Control	Saprotroph	Spiromastix
606	OTU596_Spirosphaera	0	1	0.0627357553479627	565		1	0	Drought > Control	Saprotroph	Spirosphaera
607	OTU614_Dothideomycetes	0.0144995696951152	0.81975036426704	0.144771524213974	489		1	0.198755418893904	Control > Drought	Saprotroph	Spirosphaera
608	OTU464_Fungi	-0.031708859727338	0.1584558867969	0.0159415438690215	623		1	1.84227904114089	Drought > Control	Saprotroph	Sporormiella
609	OTU117_Spororminula	-0.11789250532137	0.468806272509238	2.54843662469604	122		1	0.757565660882995	Drought > Control	Saprotroph	Spororminula
610	OTU396_Stachybotrys	-0.0676387168753632	0.589302842236088	0.508146903670325	285		1	0.52881506407831	Drought > Control	Saprotroph	Stachybotrys
611	OTU23_Stachybotrys	-0.186630527287235	0.026782691840382	5.95652136333312	25		1	3.61999942695274	Drought > Control	Saprotroph	Stachybotrys
612	OTU35_Myrothecium	-0.329322755058484	0.0460841441779759	4.60848072279687	16		1	3.07728633222048	Drought > Control	Saprotroph	Striaticonidium
613	OTU955_Chaetomium	0.0890050060587447	0.554880038474504	0.33469539096124	406		1	0.589003335491594	Control > Drought	Saprotroph	Subramaniula
614	OTU391_Talaromyces	-0.15994091286969	0.251428604403871	0.770241749040505	309		1	1.3805962088535	Drought > Control	Saprotroph	Talaromyces
615	OTU66_Talaromyces	-0.227410496103073	0.0884590558595963	1.56884283535788	63		1	2.42521547967605	Drought > Control	Saprotroph	Talaromyces
616	OTU122_Talaromyces	0.806520270578791	0.183462838525493	1.91541466791506	47		1	1.69574314684386	Control > Drought	Saprotroph	Talaromyces
617	OTU12_Talaromyces	-0.680243004154265	0.0211031215959896	3.84799690655495	11		1	3.8583343065047	Drought > Control	Saprotroph	Talaromyces
618	OTU1223_Chaetomium	-0.0159415438690215	0.320021628789029	0.00799279075353062	646		1	1.13936669550675	Drought > Control	Saprotroph	Thielavia
619	OTU823_Thielavia	0.0310268956206246	0.409225313000901	0.0473057147783568	579		1	0.893489387089403	Control > Drought	Saprotroph	Thielavia
620	OTU1234_Thielavia	0.117836490293858	0.515029088751098	0.122856747785533	575		1	0.663531896901665	Control > Drought	Saprotroph	Thielavia
621	OTU657_Thielavia	-0.126757142285939	0.110458472434277	0.187627003175771	441		1	2.20311564373493	Drought > Control	Saprotroph	Thielavia
622	OTU242_Thielavia	-0.0129390557074981	0.946490972986187	0.30904680359063	300		1	0.054993845635305	Drought > Control	Saprotroph	Thielavia
623	OTU485_Thielavia	-0.861923864597028	0.394109673266786	0.97982211806237	358		1	0.931126049873614	Drought > Control	Saprotroph	Thielavia
624	OTU167_Thielavia	-0.237976316554903	0.629010794131679	2.63485137651352	137		1	0.463606861647258	Drought > Control	Saprotroph	Thielavia
625	OTU138_Cladorrhinum	-0.488213971318218	0.472645436505914	2.97982211806237	92		1	0.749409777280779	Drought > Control	Saprotroph	Thielavia
626	OTU54_Fungi	2.30949099164914	0.11524778223361	2.94693875624859	103		1	2.16067084038285	Control > Drought	Saprotroph	Trichocladium
627	OTU73_Trichocladium	-0.187967598824194	0.0268253296322528	5.61781434792113	35		1	3.61840870229287	Drought > Control	Saprotroph	Trichocladium
628	OTU578_Trichoderma	-0.178970141045319	0.332376376699487	0.328325866085513	435		1	1.1014872874208	Drought > Control	Saprotroph	Trichoderma
629	OTU427_Trichoderma	0.0081739314457001	0.96417526895957	0.971671276941506	261		1	0.0364821866243904	Control > Drought	Saprotroph	Trichoderma
630	OTU325_Trichoderma	-0.272833545359193	0.192491389185326	1.72246602447109	205		1	1.64770385775958	Drought > Control	Saprotroph	Trichoderma
631	OTU162_Trichoderma	0.0339473319233378	0.821943667232959	1.72489276186563	135		1	0.196083417621102	Control > Drought	Saprotroph	Trichoderma
632	OTU1069_Trichophyton	0	1	0.0473057147783568	610		1	0	Drought > Control	Saprotroph	Trichophyton
633	OTU152_Doratomyces	-0.396105683268468	0.0600783489986092	2.06847973788277	175		1	2.81210575195362	Drought > Control	Saprotroph	Trichurus
634	OTU861_Agaricales	0.0159415438690215	0.320021628789029	0.00799279075353062	786		1	1.13936669550675	Control > Drought	Saprotroph	Tulostoma
635	OTU1282_Agaricaceae	0.0157673158583166	0.655460062740624	0.0238467419543677	801		1	0.422417904040842	Control > Drought	Saprotroph	Tulostoma
636	OTU593_Tulostoma	-0.0473057147783568	0.181171846951026	0.0238467419543677	711		1	1.70830926747188	Drought > Control	Saprotroph	Tulostoma
637	OTU1121_Tulostoma	-0.0306967972229164	0.472288622022666	0.0627357553479627	674		1	0.750164992942627	Drought > Control	Saprotroph	Tulostoma
638	OTU938_Tulostoma	0	1	0.0931094043914815	606		1	0	Drought > Control	Saprotroph	Tulostoma
639	OTU487_Uncinocarpus	-0.0303736490435187	0.587914023965136	0.0780025120012732	497		1	0.531174559520734	Drought > Control	Saprotroph	Uncinocarpus
640	OTU102_Arthropsis	-0.578703510249474	0.100040233037078	1.67807190511264	110		1	2.30218284353643	Drought > Control	Saprotroph	Uncinocarpus
641	OTU752_Volvariella	-0.15200309344505	0.320021628789029	0.0780025120012732	638		1	1.13936669550675	Drought > Control	Saprotroph	Volvariella
642	OTU642_Volvariella	0.110558375147699	0.598434190063613	0.384663850235325	445		1	0.513438718152564	Control > Drought	Saprotroph	Volvariella
643	OTU1084_Wallemia	0.0159415438690215	0.320021628789029	0.00799279075353062	573		1	1.13936669550675	Control > Drought	Saprotroph	Wallemia
644	OTU718_Wallemia	0.0159415438690215	0.320021628789029	0.00799279075353062	491		1	1.13936669550675	Control > Drought	Saprotroph	Wallemia
645	OTU103_Wallemia	0.0157673158583166	0.563046717645364	0.0238467419543677	227		1	0.574392674453175	Control > Drought	Saprotroph	Wallemia
646	OTU825_Westerdykella	0.0473057147783568	0.0832448310000023	0.0238467419543677	675		1	2.48596924213932	Control > Drought	Saprotroph	Westerdykella
647	OTU856_Westerdykella	-0.07716786052246	0.164081435933249	0.0550413635579621	629		1	1.80739241383475	Drought > Control	Saprotroph	Westerdykella
648	OTU1021_Xylariales	-0.483014293094851	0.541396134326367	1.18762700317577	210		1	0.61360404197082	Drought > Control	Saprotroph	Xylaria
649	OTU569_Sordariomycetes	0.0291463456595165	0.779263922104327	0.137503523749935	481		1	0.249405494463709	Control > Drought	Saprotroph	Zopfiella
650	OTU273_Sordariales	0.276124405274238	0.626176980506155	0.652805146502208	303		1	0.468122231375301	Control > Drought	Saprotroph	Zopfiella
651	OTU39_Sordariales	0.841599135356799	0.417480563356864	4.13157119354024	64		1	0.873517290608796	Control > Drought	Saprotroph	Zopfiella
652	OTU37_Zopfiella	-0.404390255079335	0.451344004648392	4.5668151540109	39		1	0.795525470480305	Drought > Control	Saprotroph	Zopfiella
653	OTU1036_Fungi	0.0627357553479627	0.102775639434912	0.031708859727338	745		1	2.27520692452052	Control > Drought	Saprotroph (Yeast)	_
654	OTU354_Fungi	0.451379346342564	0.0526797805933609	0.366127898797897	488		1	2.94352356701017	Control > Drought	Saprotroph (Yeast)	_
655	OTU50_Filobasidiaceae	0.72329065726913	0.00232924463321801	0.642573223891251	41		1	6.06221125571796	Control > Drought	Saprotroph (Yeast)	_
656	OTU234_Basidiomycota	0.239827014672469	0.104742978988649	1.18762700317577	231		1	2.2562457487876	Control > Drought	Saprotroph (Yeast)	_
657	OTU71_Cryptococcus	0.369233809665719	0.252107717713887	1.74893823583228	116		1	1.37789883155639	Control > Drought	Saprotroph (Yeast)	_
658	OTU68_Cryptococcus	-0.263163051341114	0.007837396921746	4.5137714528642	62		1	4.84884852503992	Drought > Control	Saprotroph (Yeast)	_
659	OTU313_Aureobasidium	0.131911675505581	0.184518088056983	0.130198723126702	288		1	1.69000778205776	Control > Drought	Saprotroph (Yeast)	Aureobasidium
660	OTU33_Aureobasidium	1.0052557254515	0.0279721645498946	1.19464743085354	48		1	3.57654538649321	Control > Drought	Saprotroph (Yeast)	Aureobasidium
661	OTU199_Buckleyzyma	0.137503523749935	0.0192768995264565	0.070389327891398	282		1	3.94884781567465	Control > Drought	Saprotroph (Yeast)	Buckleyzyma
662	OTU295_Fungi	0.0263112771158474	0.84347530875347	0.870090677405567	257		1	0.170224649797445	Control > Drought	Saprotroph (Yeast)	Chrysozyma
663	OTU756_Chaetothyriales	-0.0303736490435187	0.634375346007721	0.0780025120012732	665		1	0.455114471321243	Drought > Control	Saprotroph (Yeast)	Cladophialophora
664	OTU908_Clavispora	0.0780025120012732	0.320021628789029	0.0395283641866373	721		1	1.13936669550675	Control > Drought	Saprotroph (Yeast)	Clavispora
665	OTU124_Cryptococcus	0.106915203916512	0.0495846156158897	0.070389327891398	193		1	3.0040746623981	Control > Drought	Saprotroph (Yeast)	Cryptococcus
666	OTU211_Cryptococcus	0.19068356160911	0.0394322327286003	0.130198723126702	258		1	3.23317170757273	Control > Drought	Saprotroph (Yeast)	Cryptococcus
667	OTU896_Cryptococcus	0.0966760194116739	0.413512963037226	0.215506035751208	332		1	0.883066415463887	Control > Drought	Saprotroph (Yeast)	Cryptococcus
668	OTU43_Cryptococcus	0.584962500721156	0.156930140126927	0.662965012722429	114		1	1.85195454000559	Control > Drought	Saprotroph (Yeast)	Cryptococcus
669	OTU24_Cryptococcus	0.651235720140322	0.0199671552247424	1.15560533012525	32		1	3.91366659414327	Control > Drought	Saprotroph (Yeast)	Cryptococcus
670	OTU780_Cutaneotrichosporon	-0.0159415438690215	0.320021628789029	0.00799279075353062	737		1	1.13936669550675	Drought > Control	Saprotroph (Yeast)	Cutaneotrichosporon
671	OTU572_Cystobasidium	0.0159415438690215	0.320021628789029	0.00799279075353062	506		1	1.13936669550675	Control > Drought	Saprotroph (Yeast)	Cystobasidium
672	OTU145_Cryptococcus	0.015430040569606	0.761720932859177	0.0550413635579621	217		1	0.272175020217618	Control > Drought	Saprotroph (Yeast)	Cystofilobasidium
673	OTU931_Exophiala	0.148863385914483	0.111231803336384	0.108059745857453	626		1	2.19613893682974	Control > Drought	Saprotroph (Yeast)	Exophiala
674	OTU412_Exophiala	0.350186354928876	0.174230257310999	0.20163386116965	388		1	1.74737753670172	Control > Drought	Saprotroph (Yeast)	Exophiala
675	OTU348_Exophiala	-0.659924558402378	0.222279451000626	0.519374159093579	379		1	1.50381990042849	Drought > Control	Saprotroph (Yeast)	Exophiala
676	OTU278_Filobasidium	0.652076696579693	0.161988504064827	0.37851162325373	141		1	1.82022990883051	Control > Drought	Saprotroph (Yeast)	Filobasidium
677	OTU10_Filobasidium	1.49507699720396	0.00387501398178593	1.66043174597691	17		1	5.55320600798052	Control > Drought	Saprotroph (Yeast)	Filobasidium
678	OTU181_Holtermanniella	0.031708859727338	0.320021628789029	0.0159415438690215	229		1	1.13936669550675	Control > Drought	Saprotroph (Yeast)	Holtermanniella
679	OTU454_Hormonema	-0.0892673380970872	0.326705155725167	0.108059745857453	427		1	1.11869717927782	Drought > Control	Saprotroph (Yeast)	Hormonema
680	OTU1148_Lipomyces	-0.0627357553479628	0.207680063094069	0.031708859727338	754		1	1.5717565416622	Drought > Control	Saprotroph (Yeast)	Lipomyces
681	OTU238_Cryptococcus	0.031708859727338	0.320021628789029	0.0159415438690215	260		1	1.13936669550675	Control > Drought	Saprotroph (Yeast)	Naganishia
682	OTU69_Tremellomycetes	0.106915203916512	0.275533576183095	0.070389327891398	123		1	1.2890457841923	Control > Drought	Saprotroph (Yeast)	Naganishia
683	OTU135_Naganishia	0.0391705972806778	0.666027896270131	0.296049463061757	157		1	0.406423723027466	Control > Drought	Saprotroph (Yeast)	Naganishia
684	OTU589_Occultifur	0.115477217419936	0.250441180253015	0.15200309344505	424		1	1.38453119539845	Control > Drought	Saprotroph (Yeast)	Occultifur
685	OTU919_Papiliotrema	0.0159415438690215	0.320021628789029	0.00799279075353062	765		1	1.13936669550675	Control > Drought	Saprotroph (Yeast)	Papiliotrema
686	OTU61_Cryptococcus	0.0809199953835678	0.431938471856263	0.249613890071472	84		1	0.839472127140261	Control > Drought	Saprotroph (Yeast)	Papiliotrema
687	OTU1187_Ascomycota	0.0159415438690215	0.320021628789029	0.00799279075353062	783		1	1.13936669550675	Control > Drought	Saprotroph (Yeast)	Phaeococcomyces
688	OTU904_Fungi	-0.0157673158583165	0.563046717645364	0.0238467419543677	723		1	0.574392674453175	Drought > Control	Saprotroph (Yeast)	Phialophora
689	OTU88_Pseudozyma	0.130584109810144	0.130532475944304	0.144771524213974	88		1	2.0361332253686	Control > Drought	Saprotroph (Yeast)	Pseudozyma
690	OTU546_Rhodosporidiobolus	0.0159415438690215	0.320021628789029	0.00799279075353062	628		1	1.13936669550675	Control > Drought	Saprotroph (Yeast)	Rhodosporidiobolus
691	OTU90_Rhodotorula	0.115477217419936	0.144315039632774	0.15200309344505	128		1	1.93575659387399	Control > Drought	Saprotroph (Yeast)	Rhodotorula
692	OTU139_Sporidiobolus	0.0601209924375706	0.307912517364101	0.0931094043914815	176		1	1.17793957088615	Control > Drought	Saprotroph (Yeast)	Sporidiobolus
693	OTU539_Sporobolomyces.	0.0780025120012732	0.0245020955512088	0.0395283641866373	246		1	3.70899663238677	Control > Drought	Saprotroph (Yeast)	Sporobolomyces
694	OTU256_Sporidiobolales	0.0458036896131248	0.530456348808555	0.070389327891398	386		1	0.634017607426538	Control > Drought	Saprotroph (Yeast)	Sporobolomyces
695	OTU26_Sporobolomyces	1	0.000506320389915818	1.35989594508638	29		0.40201838959316	7.58834090739992	Control > Drought	Saprotroph (Yeast)	Sporobolomyces
696	OTU14_Symmetrospora	0.739937160697497	0.0227103716424424	1.52495519135688	31		1	3.78493355829393	Control > Drought	Saprotroph (Yeast)	Symmetrospora
697	OTU959_Tilletiopsis	0.0157673158583166	0.563046717645364	0.0238467419543677	654		1	0.574392674453175	Control > Drought	Saprotroph (Yeast)	Tilletiopsis
698	OTU1182_Trichosporon	0.0620609681322517	0.154740429064287	0.0473057147783568	751		1	1.86600621705682	Control > Drought	Saprotroph (Yeast)	Trichosporon
699	OTU1040_Chytridiomycetes	0.0159415438690215	0.320021628789029	0.00799279075353062	779		1	1.13936669550675	Control > Drought	Others	_
700	OTU1098_Dothioraceae	0.0159415438690215	0.320021628789029	0.00799279075353062	582		1	1.13936669550675	Control > Drought	Others	_
701	OTU365_Fungi	0.0159415438690215	0.320021628789029	0.00799279075353062	403		1	1.13936669550675	Control > Drought	Others	_
702	OTU405_Ascomycota	-0.0159415438690215	0.320021628789029	0.00799279075353062	535		1	1.13936669550675	Drought > Control	Others	_
703	OTU628_Fungi	0.0159415438690215	0.320021628789029	0.00799279075353062	681		1	1.13936669550675	Control > Drought	Others	_
704	OTU889_Fungi	-0.0159415438690215	0.320021628789029	0.00799279075353062	691		1	1.13936669550675	Drought > Control	Others	_
705	OTU972_Fungi	0.0159415438690215	0.320021628789029	0.00799279075353062	782		1	1.13936669550675	Control > Drought	Others	_
706	OTU1220_Fungi	0	1	0.0159415438690215	706		1	0	Drought > Control	Others	_
707	OTU1233_Fungi	0.031708859727338	0.320021628789029	0.0159415438690215	763		1	1.13936669550675	Control > Drought	Others	_
708	OTU733_Fungi	-0.031708859727338	0.320021628789029	0.0159415438690215	741		1	1.13936669550675	Drought > Control	Others	_
709	OTU855_Chytridiomycota	0.0157673158583166	0.563046717645364	0.0238467419543677	729		1	0.574392674453175	Control > Drought	Others	_
710	OTU1077_Chytridiomycetes	-0.0473057147783568	0.0832448310000023	0.0238467419543677	746		1	2.48596924213932	Drought > Control	Others	_
711	OTU950_Ascomycota	0.0473057147783568	0.0832448310000023	0.0238467419543677	717		1	2.48596924213932	Control > Drought	Others	_
712	OTU1200_Helotiales	-0.0467942114789413	0.255301497856108	0.0395283641866373	705		1	1.36531008770879	Drought > Control	Others	_
713	OTU1214_Fungi	0.0310268956206246	0.409225313000901	0.0473057147783568	676		1	0.893489387089403	Control > Drought	Others	_
714	OTU1119_Agaricomycetes	-0.0931094043914815	0.320021628789029	0.0473057147783568	738		1	1.13936669550675	Drought > Control	Others	_
715	OTU570_Fungi	0.0931094043914815	0.320021628789029	0.0473057147783568	731		1	1.13936669550675	Control > Drought	Others	_
716	OTU622_Fungi	0	1	0.0627357553479627	555		1	0	Drought > Control	Others	_
717	OTU321_Fungi	-0.0306967972229164	0.705850403080519	0.0627357553479627	498		1	0.348351957595183	Drought > Control	Others	_
718	OTU700_Chytridiomycota	0.0306967972229164	0.472288622022666	0.0627357553479627	620		1	0.750164992942627	Control > Drought	Others	_
719	OTU874_Dothideomycetes	-0.106915203916512	0.1936676276905	0.070389327891398	679		1	1.64161184855333	Drought > Control	Others	_
720	OTU1024_Fungi	0.0453239905094903	0.561551222045918	0.085575731706074	704		1	0.577052285374022	Control > Drought	Others	_
721	OTU418_Fungi	0.0453239905094903	0.528507331714858	0.085575731706074	532		1	0.637698601081489	Control > Drought	Others	_
722	OTU836_Fungi	-0.0448542357842603	0.39055775831029	0.100603940938406	594		1	0.940179412034698	Drought > Control	Others	_
723	OTU666_Fungi	0.194647430853544	0.243271641526921	0.100603940938406	625		1	1.41357659362302	Control > Drought	Others	_
724	OTU549_Chytridiomycota	0.103622631074157	0.231493264247961	0.115477217419936	477		1	1.46320450200027	Control > Drought	Others	_
725	OTU641_Chytridiomycetes	-0.0588936890535686	0.32863317146158	0.122856747785533	545		1	1.11281313062973	Drought > Control	Others	_
726	OTU561_Fungi	-0.147341716075187	0.0362297951791915	0.122856747785533	471		1	3.31787342743942	Drought > Control	Others	_
727	OTU644_Chytridiomycetes	-0.0582986405646671	0.419075158697613	0.137503523749935	536		1	0.869704998779397	Drought > Control	Others	_
728	OTU471_Fungi	0.173331602885562	0.0846156786519679	0.15200309344505	547		1	2.46963570268545	Control > Drought	Others	_
729	OTU591_Chytridiomycetes	-0.085729874025884	0.301329749483619	0.16635838642212	557		1	1.19955010063537	Drought > Control	Others	_
730	OTU940_	0.198328716445978	0.0289961883014416	0.180572245641821	493		1	3.5405908955157	Control > Drought	Others	_
731	OTU293_Chytridiomycetes	-0.154974659976341	0.459131043245738	0.187627003175771	401		1	0.778419612400778	Drought > Control	Others	_
732	OTU519_Fungi	-0.275634442613427	0.148871440186749	0.222392421336448	569		1	1.90467216301657	Drought > Control	Others	_
733	OTU625_Fungi	0.123148230772865	0.122354333319497	0.22924609237751	450		1	2.10083407231568	Control > Drought	Others	_
734	OTU461_Chytridiomycetes	-0.117569596381176	0.203719051797192	0.296049463061757	392		1	1.591013431418	Drought > Control	Others	_
735	OTU219_Fungi	0.531720479444177	0.247813867220708	0.321928094887362	466		1	1.39507735001023	Control > Drought	Others	_
736	OTU425_Fungi	0.153350776906797	0.097964835196855	0.328325866085513	344		1	2.32314668922638	Control > Drought	Others	_
737	OTU407_Chytridiomycota	-0.0123837244558327	0.910138421162134	0.372333048324606	387		1	0.0941585798717922	Drought > Control	Others	_
738	OTU362_Chytridiomycetes	-0.0122783297784367	0.938971546526591	0.384663850235325	373		1	0.0629701021216	Drought > Control	Others	_
739	OTU303_Pleosporales	0.012072832300575	0.967821850680222	0.409013711651074	220		1	0.0327072471962221	Control > Drought	Others	_
740	OTU377_Fungi	-0.120294233717712	0.260158853106215	0.415037499278844	369		1	1.34646286104948	Drought > Control	Others	_
741	OTU287_Fungi	-0.0593785470789316	0.594316560722816	0.432959407276106	287		1	0.520343171066732	Drought > Control	Others	_
742	OTU516_Fungi	-0.178337241258513	0.104778819258967	0.432959407276106	380		1	2.25590363382899	Drought > Control	Others	_
743	OTU299_Chytridiomycota	0.082462160191973	0.46721547896947	0.444784842672896	359		1	0.760964716661065	Control > Drought	Others	_
744	OTU492_Fungi	-0.662965012722429	0.0094179321110413	0.4623432140572	449		1	4.66513973561303	Drought > Control	Others	_
745	OTU210_unidentified	0.136419198226595	0.332477342874998	0.496831590442491	315		1	1.10118356293731	Control > Drought	Others	_
746	OTU390_Fungi	0.331843563752445	0.00622357392628419	0.541569905207775	323		1	5.07941095102318	Control > Drought	Others	_
747	OTU360_Chytridiomycota	-0.227410496103073	0.201335743831518	0.568842835357879	409		1	1.602781397114	Drought > Control	Others	_
748	OTU247_Fungi	-0.0751014552407188	0.573973927619021	0.579609266226949	320		1	0.555171305960707	Drought > Control	Others	_
749	OTU258_Fungi	-0.0965732596950528	0.434494275995639	0.579609266226949	305		1	0.833572508136447	Drought > Control	Others	_
750	OTU312_Ascomycota	0.282143228781498	0.210204726572467	0.621889069719514	339		1	1.55967333471946	Control > Drought	Others	_
751	OTU245_Ascomycota	0.370368449945116	0.0329260829747468	0.647698256069119	310		1	3.41349013972222	Control > Drought	Others	_
752	OTU240_Ascomycota	0.534336427651188	0.00757015653865764	0.657894023175007	326		1	4.88354153292787	Control > Drought	Others	_
753	OTU270_Fungi	0.0506260730699681	0.741013755828473	0.662965012722429	293		1	0.299736089987274	Control > Drought	Others	_
754	OTU343_Chytridiomycetes	-0.0851673832626774	0.56881830646045	0.760812336120574	295		1	0.564194216657196	Drought > Control	Others	_
755	OTU488_Chytridiomycota	-0.0415791037513996	0.826647457757694	0.946938756248586	314		1	0.190376965344628	Drought > Control	Others	_
756	OTU272_Fungi	-0.276413435634994	0.0478611349636117	0.983880334636723	269		1	3.03945148254131	Drought > Control	Others	_
757	OTU197_Fungi	1.07429378234731	0.00533542740947757	1.08557573170607	93		1	5.23338628319605	Control > Drought	Others	_
758	OTU120_Fungi	0.603751352860417	0.0139761976041148	2.31711107858959	177		1	4.27039956743274	Control > Drought	Others	_
759	OTU80_Chytridiomycota	-2.09165794464505	0.283353996142584	2.56207278520143	121		1	1.26105829326291	Drought > Control	Others	_
760	OTU1016_Abrothallus	-0.0310268956206247	0.525597784407914	0.0473057147783568	714		1	0.643219027178471	Drought > Control	Others	Abrothallus
761	OTU746_Ajellomycetaceae	-0.0571439071036086	0.429398701144497	0.16635838642212	476		1	0.845369418356896	Drought > Control	Others	Ajellomyces
762	OTU119_Amanita	-1.53230355144859	0.295034158295014	1.00799279075353	351		1	1.220664138515	Drought > Control	Others	Amanita
763	OTU1129_Hypocreales	-0.0306967972229164	0.472288622022666	0.0627357553479627	384		1	0.750164992942627	Drought > Control	Others	Beauveria
764	OTU264_Acremonium	0.0939761482090141	0.316038130169346	0.256339753259786	233		1	1.15189240758181	Control > Drought	Others	Beauveria
765	OTU212_Sordariomycetes	-0.515588797680494	0.0491086862536099	0.938599455335857	120		1	3.01371935038614	Drought > Control	Others	Beauveria
766	OTU640_Chordomyces	0.07716786052246	0.164081435933249	0.0550413635579621	568		1	1.80739241383475	Control > Drought	Others	Chordomyces
767	OTU714_Cosmospora	-0.13632147121278	0.175712342905848	0.372333048324606	436		1	1.7389070363655	Drought > Control	Others	Cosmospora
768	OTU663_Monoblepharidomycetes	0.0313641709093353	0.314896726458085	0.031708859727338	712		1	1.1555105464259	Control > Drought	Others	Harpochytrium
769	OTU499_Hydnellum	0.0510741845942691	0.900350081187364	0.328325866085513	519		1	0.104971612193512	Control > Drought	Others	Hydnellum
770	OTU698_Pezizomycetes	0.0690416444296514	0.422351211722572	0.215506035751208	446		1	0.861918055811748	Control > Drought	Others	Hydnocystis
771	OTU214_Agaricales	0.0506260730699678	0.916112567408116	1.14839183989267	244		1	0.0876160316748542	Control > Drought	Others	Laccaria
772	OTU687_Fungi	0.031708859727338	0.1584558867969	0.0159415438690215	525		1	1.84227904114089	Control > Drought	Others	Lecanicillium
773	OTU814_Leptospora	-0.0159415438690215	0.320021628789029	0.00799279075353062	770		1	1.13936669550675	Drought > Control	Others	Leptospora
774	OTU881_Lyophyllum	-0.0159415438690215	0.320021628789029	0.00799279075353062	739		1	1.13936669550675	Drought > Control	Others	Lyophyllum
775	OTU520_Lyophyllum	-0.245577208757248	0.00983231111493543	0.236067358233525	521		1	4.62208126412145	Drought > Control	Others	Lyophyllum
776	OTU186_Madurella	-0.151309323274965	0.786756010294754	1.28622403320568	130		1	0.239837103670863	Drought > Control	Others	Madurella
777	OTU75_Cantharellales	-0.539952765803591	0.111633324785477	2.99799486410962	102		1	2.19253566442092	Drought > Control	Others	Minimedusa
778	OTU1026_Myceliophthora	0.137503523749935	0.0192768995264565	0.070389327891398	671		1	3.94884781567465	Control > Drought	Others	Myceliophthora
779	OTU236_Chaetomiaceae	0.132682483203822	0.572852598115775	1.3441972587284	230		1	0.55712684123204	Control > Drought	Others	Myceliophthora
780	OTU903_Neocatenulostroma	-0.0159415438690215	0.320021628789029	0.00799279075353062	666		1	1.13936669550675	Drought > Control	Others	Neocatenulostroma
781	OTU779_Fungi	0.0159415438690215	0.320021628789029	0.00799279075353062	781		1	1.13936669550675	Control > Drought	Others	Neodevriesia
782	OTU220_Gibberella	0.0591130936682241	0.733165164927929	1.57692518165574	184		1	0.310384275154642	Control > Drought	Others	Ophiocordyceps
783	OTU463_Pyronemataceae	-0.102180394806478	0.402683562984508	0.328325866085513	382		1	0.909604228981585	Drought > Control	Others	Otidea
784	OTU515_Paracamarosporium	0.0931094043914815	0.0331185832755327	0.0473057147783568	587		1	3.40766072587718	Control > Drought	Others	Paracamarosporium
785	OTU460_Paraphoma	0.059501011748662	0.570180695144046	0.108059745857453	518		1	0.561801959365642	Control > Drought	Others	Paraphoma
786	OTU228_Ascomycota	-0.324622204056626	0.262033268190517	0.421036239900287	223		1	1.33928380545564	Drought > Control	Others	Poaceascoma
787	OTU709_Pleosporales	-0.0747677684019722	0.464619606446303	0.100603940938406	516		1	0.766536258833922	Drought > Control	Others	Polyschema
788	OTU296_Pleosporales	0.222392421336448	0.632876387498392	0.600904044590178	333		1	0.457480156320945	Control > Drought	Others	Polyschema
789	OTU1205_Fungi	-0.031708859727338	0.1584558867969	0.0159415438690215	766		1	1.84227904114089	Drought > Control	Others	Pseudogymnoascus
790	OTU85_Pseudogymnoascus	-0.287696460068063	0.0529831719790329	4.00898878322726	82		1	2.9377809256765	Drought > Control	Others	Pseudogymnoascus
791	OTU992_Pezizomycetes	-0.171611378070199	0.0628138593988807	0.16635838642212	558		1	2.76757953879169	Drought > Control	Others	Pulvinula
792	OTU631_Fungi	0.0391705972806778	0.694765084395973	0.296049463061757	420		1	0.364181498618295	Control > Drought	Others	Pulvinula
793	OTU361_Pezizales	0.114559764262856	0.63636649964475	0.485426827170242	462		1	0.45198062431143	Control > Drought	Others	Pulvinula
794	OTU336_Pulvinula	0.520007058880386	0.0765206859202136	0.519374159093579	383		1	2.57019417051647	Control > Drought	Others	Pulvinula
795	OTU697_Sarcinomyces	0.031708859727338	0.1584558867969	0.0159415438690215	644		1	1.84227904114089	Control > Drought	Others	Sarcinomyces
796	OTU420_Dothideomycetes	0.122856747785533	0.260192634740513	0.0627357553479627	400		1	1.34633301945151	Control > Drought	Others	Septoriella
797	OTU949_Alternaria	-0.0157673158583165	0.563046717645364	0.0238467419543677	426		1	0.574392674453175	Drought > Control	Others	Setophoma
798	OTU862_Sodiomyces	0.0282890444314237	0.795625282367222	0.180572245641821	503		1	0.228626954770643	Control > Drought	Others	Sodiomyces
799	OTU200_Sodiomyces	1.78891767380093	0.0526973376726475	1.15560533012525	245		1	2.94319034325651	Control > Drought	Others	Sodiomyces
800	OTU1215_Dothideomycetes	-0.0627357553479628	0.1584558867969	0.031708859727338	798		1	1.84227904114089	Drought > Control	Others	Speiropsis
801	OTU575_Terfezia	0.16635838642212	0.0626177313595531	0.085575731706074	668		1	2.77070679242822	Control > Drought	Others	Terfezia
802	OTU535_Pezizaceae	0.344959063542703	0.341687750437548	1.13385574673479	234		1	1.07385796938394	Control > Drought	Others	Terfezia
803	OTU634_Tricholoma	0.0157673158583166	0.563046717645364	0.0238467419543677	744		1	0.574392674453175	Control > Drought	Others	Tricholoma
804	OTU1058_Orbiliaceae	0.0473057147783568	0.320021628789029	0.0238467419543677	809		1	1.13936669550675	Control > Drought	Others	Vermispora
805	OTU237_Vermispora	-0.174678531412947	0.148769158917593	0.256339753259786	319		1	1.90535944340433	Drought > Control	Others	Vermispora
806	OTU255_Vermispora	-0.223832955695663	0.402312235753625	0.784271308944563	281		1	0.910526785988223	Drought > Control	Others	Vermispora
807	OTU151_Vermispora	-0.224215156943266	0.458571351268356	1.4447848426729	154		1	0.77963938048708	Drought > Control	Others	Vermispora
808	OTU637_Pleosporales	-0.0601209924375706	0.388042223498656	0.0931094043914815	340		1	0.946641121829561	Drought > Control	Others	Wettsteinina
809	OTU208_Dothideomycetes	0.180572245641821	0.438829127068736	1.50814690367033	108		1	0.823645173867144	Control > Drought	Others	Wettsteinina
