# Supplementary material for: Fungal community assembly in drought-stressed sorghum shows stochasticity, selection, and universal ecological dynamics
Source: Nat Commun. 2020 Jan 7;11:34. doi: 10.1038/s41467-019-13913-9 (PMC6946711; doi:10.1038/s41467-019-13913-9)
Supplement: Supplementary file 10 — Source Data [file 41467_2019_13913_MOESM10_ESM.zip › SourceData/Fig.S15.Rhizosphere.week.6.csv]

	fung.dist	gd
1	0.447682340868318	63.2455532033676
2	0.397938751900613	52
3	0.484372390267299	41.182520563948
4	0.538826953243443	31.2409987036266
5	0.609847393477586	40
6	0.592812857181819	41.7612260356422
7	0.414329473086069	46.6476151587624
8	0.379708764512106	12
9	0.394289324525101	53.8144961882948
10	0.417125506672591	48
11	0.600255460234501	60
12	0.396295920798811	12
13	0.600935697012405	24
14	0.601413822970634	36
15	0.625587308767707	63.2455532033676
16	0.581851183861053	52
17	0.429421708170344	41.182520563948
18	0.456801782305384	52
19	0.426468385770296	31.2409987036266
20	0.497535416317344	23.3238075793812
21	0.599410419317263	20
22	0.530209581686691	12
23	0.584973491804421	24
24	0.604764050468029	52
25	0.576236268932447	41.182520563948
26	0.44018530061003	31.2409987036266
27	0.401650230902791	41.182520563948
28	0.439260709762938	23.3238075793812
29	0.520214877022849	20
30	0.621951872461395	23.3238075793812
31	0.420183807807614	12
32	0.485646411131132	41.182520563948
33	0.468293486461035	31.2409987036266
34	0.508118208395914	23.3238075793812
35	0.529244876463443	31.2409987036266
36	0.567984366786988	20
37	0.475990125799376	23.3238075793812
38	0.552990053278125	31.2409987036266
39	0.414249286505309	31.2409987036266
40	0.360986869261282	23.3238075793812
41	0.578866085492867	20
42	0.577824826677423	23.3238075793812
43	0.603311471187827	23.3238075793812
44	0.502611133293613	31.2409987036266
45	0.413591378156592	41.182520563948
46	0.403574643976124	12
47	0.566941983352531	24
48	0.616482699665799	41.7612260356422
49	0.607836835288843	36
50	0.5121138234366	62.4819974072532
51	0.401619596988055	72.1110255092798
52	0.545079110939578	12
53	0.582773692857467	40
54	0.603421078498978	24
55	0.509090518173112	53.8144961882948
56	0.419463800295911	62.4819974072532
57	0.420756734838352	41.7612260356422
58	0.368239418884102	12
59	0.522956819269251	46.6476151587624
60	0.581401679590757	53.8144961882948
61	0.426104523198746	46.6476151587624
62	0.460530788506853	36
63	0.544243046088884	48
64	0.533669289574678	41.7612260356422
65	0.630323531897221	46.6476151587624
66	0.492280801284844	12
