# Supplementary material for: Fungal community assembly in drought-stressed sorghum shows stochasticity, selection, and universal ecological dynamics
Source: Nat Commun. 2020 Jan 7;11:34. doi: 10.1038/s41467-019-13913-9 (PMC6946711; doi:10.1038/s41467-019-13913-9)
Supplement: Supplementary file 10 — Source Data [file 41467_2019_13913_MOESM10_ESM.zip › SourceData/Fig.S15.Root.week.13.csv]

	fung.dist	gd
1	0.36496921105325	63.2455532033676
2	0.423916778675836	52
3	0.472492106962884	41.182520563948
4	0.469458733816978	31.2409987036266
5	0.471935682363953	23.3238075793812
6	0.499172529185575	20
7	0.454851356914259	40
8	0.477981212008711	41.7612260356422
9	0.391232254197883	46.6476151587624
10	0.36024918404218	12
11	0.426763768453676	53.8144961882948
12	0.411376495910873	62.4819974072532
13	0.445720214955955	72.1110255092798
14	0.463313158006656	24
15	0.430007382919672	36
16	0.432802481238611	48
17	0.462426446388653	60
18	0.368975972850979	12
19	0.57514948680571	24
20	0.517436243251662	36
21	0.440507147736962	48
22	0.504591551964055	60
23	0.518682519843193	63.2455532033676
24	0.547328510946454	52
25	0.33398272309858	41.182520563948
26	0.415481755015954	52
27	0.431350455647559	31.2409987036266
28	0.471451344979337	23.3238075793812
29	0.424732040447122	20
30	0.522273293885564	41.182520563948
31	0.429250314104953	31.2409987036266
32	0.528307971567063	23.3238075793812
33	0.534562883650712	20
34	0.542667420693782	12
35	0.50492808484238	24
36	0.43639305345437	36
37	0.412283985043948	48
38	0.505845519599449	52
39	0.520905529533831	41.182520563948
40	0.353823241273192	31.2409987036266
41	0.35660534631708	41.182520563948
42	0.354497017359912	23.3238075793812
43	0.43439109644677	20
44	0.407646704276668	23.3238075793812
45	0.431338539280728	31.2409987036266
46	0.428129581978539	23.3238075793812
47	0.480130195193052	20
48	0.498142591334543	23.3238075793812
49	0.341746832434678	12
50	0.510055056070658	24
51	0.459927077624906	36
52	0.359664392376048	41.182520563948
53	0.305259319136351	31.2409987036266
54	0.500166204215956	23.3238075793812
55	0.466719526458735	31.2409987036266
56	0.494514682438046	20
57	0.465232260764637	23.3238075793812
58	0.433207569071606	31.2409987036266
59	0.539818330850922	23.3238075793812
60	0.440677430998017	20
61	0.325863452775694	23.3238075793812
62	0.350236945615603	31.2409987036266
63	0.451470743794532	12
64	0.448224211846228	24
65	0.344542568035408	31.2409987036266
66	0.305726496341293	23.3238075793812
67	0.458691024272066	20
68	0.432508828111936	23.3238075793812
69	0.454519698444944	23.3238075793812
70	0.441567879816094	31.2409987036266
71	0.374773886706384	41.182520563948
72	0.484773364342401	20
73	0.442460324046237	23.3238075793812
74	0.277701643824296	31.2409987036266
75	0.30020422466176	41.182520563948
76	0.289656498974131	12
77	0.506775644860039	23.3238075793812
78	0.567952262653482	20
79	0.484282891329047	23.3238075793812
80	0.522844569677681	20
81	0.376943008772557	31.2409987036266
82	0.272734073669979	41.182520563948
83	0.236060039762916	52
84	0.318722690520059	23.3238075793812
85	0.351755903686865	31.2409987036266
86	0.543544077692593	41.182520563948
87	0.520188268116218	52
88	0.496211993136778	20
89	0.518177571898762	23.3238075793812
90	0.519846950646898	31.2409987036266
91	0.489534091173517	23.3238075793812
92	0.337284208297039	41.182520563948
93	0.326714486334362	52
94	0.222223301799324	63.2455532033676
95	0.306573289949149	31.2409987036266
96	0.4308245225247	41.182520563948
97	0.478601274796446	52
98	0.513840740544447	63.2455532033676
99	0.339579537366401	12
100	0.48601590110038	24
101	0.430370456125727	41.7612260356422
102	0.52908594617988	36
103	0.424507482705215	48
104	0.484534743767232	60
105	0.54093484614256	46.6476151587624
106	0.440844889106311	53.8144961882948
107	0.339216400499566	62.4819974072532
108	0.346716555465548	72.1110255092798
109	0.489075062913139	12
110	0.449988584224955	40
111	0.543113190173645	24
112	0.528645422056796	36
113	0.483395947499483	48
114	0.592583144580002	41.7612260356422
115	0.488362488239633	46.6476151587624
116	0.339645655099257	53.8144961882948
117	0.333260835692185	62.4819974072532
118	0.36048208897786	41.7612260356422
119	0.423229581397021	12
120	0.467816419086136	24
121	0.435679791795271	36
122	0.52393121222038	40
123	0.430283453223578	41.7612260356422
124	0.499162628046477	46.6476151587624
125	0.445194814091246	53.8144961882948
126	0.441483976533694	46.6476151587624
127	0.483549772151882	53.8144961882948
128	0.486186601469846	62.4819974072532
129	0.560695887615362	12
130	0.461778839490223	24
131	0.419715863681708	36
132	0.415159494727551	48
133	0.304374638983006	12
134	0.306050909879251	24
135	0.373744324184761	41.7612260356422
136	0.416791748087643	40
137	0.476694584002596	41.7612260356422
138	0.51802189606345	46.6476151587624
139	0.296260065978092	12
140	0.327705808485135	46.6476151587624
141	0.294672588841124	41.7612260356422
142	0.47233954421707	40
143	0.472481583563561	41.7612260356422
144	0.287462633304824	53.8144961882948
145	0.368216732729146	46.6476151587624
146	0.48225631155193	41.7612260356422
147	0.475118054127678	40
148	0.414365466483676	12
149	0.55590288790962	24
150	0.56461225286853	36
151	0.4386575255958	12
152	0.462111591284562	24
153	0.290045256418579	12
