# Supplementary material for: Fungal community assembly in drought-stressed sorghum shows stochasticity, selection, and universal ecological dynamics
Source: Nat Commun. 2020 Jan 7;11:34. doi: 10.1038/s41467-019-13913-9 (PMC6946711; doi:10.1038/s41467-019-13913-9)
Supplement: Supplementary file 10 — Source Data [file 41467_2019_13913_MOESM10_ESM.zip › SourceData/Fig.S9.POST.POST.Soil.csv]

	row	col	value
12	0	8	0.503703703703704
23	0	9	0.521739130434783
24	8	9	0.446153846153846
34	0	10	0.505494505494505
35	8	10	0.446153846153846
36	9	10	0.513333333333333
45	0	11	0.510948905109489
46	8	11	0.481203007518797
47	9	11	0.458781362007168
48	10	11	0.480565371024735
56	0	12	0.448669201520913
57	8	12	0.44015444015444
58	9	12	0.52
59	10	12	0.534653465346535
60	11	12	0.491228070175439
67	0	13	0.516363636363636
68	8	13	0.452107279693487
69	9	13	0.5
70	10	13	0.473498233215548
71	11	13	0.469750889679715
72	12	13	0.48951048951049
78	0	14	0.510948905109489
79	8	14	0.481203007518797
80	9	14	0.466666666666667
81	10	14	0.455223880597015
82	11	14	0.413793103448276
83	12	14	0.431818181818182
84	13	14	0.472324723247232
89	0	15	0.553191489361702
90	8	15	0.458015267175573
91	9	15	0.55663430420712
92	10	15	0.516556291390728
93	11	15	0.537414965986395
94	12	15	0.52
95	13	15	0.468085106382979
96	14	15	0.505415162454874
100	0	16	0.510948905109489
101	8	16	0.452107279693487
102	9	16	0.521739130434783
103	10	16	0.45993031358885
104	11	16	0.496503496503497
105	12	16	0.470588235294118
106	13	16	0.457142857142857
107	14	16	0.437735849056604
108	15	16	0.486301369863014
111	0	17	0.550387596899225
112	8	17	0.479674796747967
113	9	17	0.479674796747967
114	10	17	0.479674796747967
115	11	17	0.48582995951417
116	12	17	0.467213114754098
117	13	17	0.421940928270042
118	14	17	0.454545454545455
119	15	17	0.473469387755102
120	16	17	0.448132780082988
