# Supplementary material for: Fungal community assembly in drought-stressed sorghum shows stochasticity, selection, and universal ecological dynamics
Source: Nat Commun. 2020 Jan 7;11:34. doi: 10.1038/s41467-019-13913-9 (PMC6946711; doi:10.1038/s41467-019-13913-9)
Supplement: Supplementary file 10 — Source Data [file 41467_2019_13913_MOESM10_ESM.zip › SourceData/Fig.S2.csv]

	Fungi	Relative_Abundance	Habitat	TP	Treatment	Cultivar
1	Arbuscular_mycorrhiza	0.000126274692957987	Soil	0	CON	BTx642
2	Arbuscular_mycorrhiza	0.00469886706767886	Leaf	1	CON	BTx642
3	Arbuscular_mycorrhiza	0.00281166716804751	Rhizosphere	1	CON	BTx642
4	Arbuscular_mycorrhiza	0.010935055946826	Root	1	CON	BTx642
5	Arbuscular_mycorrhiza	0.000927531165695538	Soil	1	CON	BTx642
6	Arbuscular_mycorrhiza	0.00237948274797852	Leaf	2	CON	BTx642
7	Arbuscular_mycorrhiza	0.0284273113948757	Rhizosphere	2	CON	BTx642
8	Arbuscular_mycorrhiza	0.0421684351092737	Root	2	CON	BTx642
9	Arbuscular_mycorrhiza	0.0111379499018997	Soil	2	CON	BTx642
10	Arbuscular_mycorrhiza	0.000684659091667925	Leaf	3	CON	BTx642
11	Arbuscular_mycorrhiza	0.0216192713618172	Rhizosphere	3	CON	BTx642
12	Arbuscular_mycorrhiza	0.0260124488356803	Root	3	CON	BTx642
13	Arbuscular_mycorrhiza	0.00757803190235677	Soil	3	CON	BTx642
14	Arbuscular_mycorrhiza	0.00340259608821449	Leaf	4	CON	BTx642
15	Arbuscular_mycorrhiza	0.00865015575267099	Rhizosphere	4	CON	BTx642
16	Arbuscular_mycorrhiza	0.00966063656759985	Root	4	CON	BTx642
17	Arbuscular_mycorrhiza	0.0400780514172548	Soil	4	CON	BTx642
18	Arbuscular_mycorrhiza	0.00432089732136527	Leaf	5	CON	BTx642
19	Arbuscular_mycorrhiza	0.016050456561386	Rhizosphere	5	CON	BTx642
20	Arbuscular_mycorrhiza	0.00523403239348872	Root	5	CON	BTx642
21	Arbuscular_mycorrhiza	0.0193415448608098	Soil	5	CON	BTx642
22	Arbuscular_mycorrhiza	0.00319876330022478	Leaf	6	CON	BTx642
23	Arbuscular_mycorrhiza	0.00722249946942656	Rhizosphere	6	CON	BTx642
24	Arbuscular_mycorrhiza	0.00390029971136539	Root	6	CON	BTx642
25	Arbuscular_mycorrhiza	0.0148797287148864	Soil	6	CON	BTx642
26	Arbuscular_mycorrhiza	0.000838574423480084	Leaf	7	CON	BTx642
27	Arbuscular_mycorrhiza	0.0130626252671088	Rhizosphere	7	CON	BTx642
28	Arbuscular_mycorrhiza	0.00705357121115249	Root	7	CON	BTx642
29	Arbuscular_mycorrhiza	0.01500975575169	Soil	7	CON	BTx642
30	Arbuscular_mycorrhiza	0.000470726684318917	Leaf	8	CON	BTx642
31	Arbuscular_mycorrhiza	0.0147093294399165	Rhizosphere	8	CON	BTx642
32	Arbuscular_mycorrhiza	0.00858097979769497	Root	8	CON	BTx642
33	Arbuscular_mycorrhiza	0.0190643989756374	Soil	8	CON	BTx642
34	Arbuscular_mycorrhiza	9.92900759569081e-05	Leaf	9	CON	BTx642
35	Arbuscular_mycorrhiza	0.0218319608255144	Rhizosphere	9	CON	BTx642
36	Arbuscular_mycorrhiza	0.012378730696726	Root	9	CON	BTx642
37	Arbuscular_mycorrhiza	0.0226972867278566	Soil	9	CON	BTx642
38	Arbuscular_mycorrhiza	0.000155961054296727	Leaf	10	CON	BTx642
39	Arbuscular_mycorrhiza	0.02303611529582	Rhizosphere	10	CON	BTx642
40	Arbuscular_mycorrhiza	0.00923680678612422	Root	10	CON	BTx642
41	Arbuscular_mycorrhiza	0.031396655054894	Soil	10	CON	BTx642
42	Arbuscular_mycorrhiza	0.000205984594113304	Leaf	11	CON	BTx642
43	Arbuscular_mycorrhiza	0.0152669455050045	Rhizosphere	11	CON	BTx642
44	Arbuscular_mycorrhiza	0.0145045087136046	Root	11	CON	BTx642
45	Arbuscular_mycorrhiza	0.0234097511669049	Soil	11	CON	BTx642
46	Arbuscular_mycorrhiza	4.44755773485885e-05	Leaf	12	CON	BTx642
47	Arbuscular_mycorrhiza	0.00771293414499132	Rhizosphere	12	CON	BTx642
48	Arbuscular_mycorrhiza	0.0167105130482596	Root	12	CON	BTx642
49	Arbuscular_mycorrhiza	0.0270753306064115	Soil	12	CON	BTx642
50	Arbuscular_mycorrhiza	5.3792773795336e-05	Leaf	13	CON	BTx642
51	Arbuscular_mycorrhiza	0.00885478724574405	Rhizosphere	13	CON	BTx642
52	Arbuscular_mycorrhiza	0.0184427810021099	Root	13	CON	BTx642
53	Arbuscular_mycorrhiza	0.0318288435381085	Soil	13	CON	BTx642
54	Arbuscular_mycorrhiza	1.78697474111203e-05	Leaf	14	CON	BTx642
55	Arbuscular_mycorrhiza	0.00901360911770734	Rhizosphere	14	CON	BTx642
56	Arbuscular_mycorrhiza	0.0168953756344777	Root	14	CON	BTx642
57	Arbuscular_mycorrhiza	0.027873214633353	Soil	14	CON	BTx642
58	Arbuscular_mycorrhiza	6.35681166739217e-05	Leaf	15	CON	BTx642
59	Arbuscular_mycorrhiza	0.0119648366853532	Rhizosphere	15	CON	BTx642
60	Arbuscular_mycorrhiza	0.0239686201579333	Root	15	CON	BTx642
61	Arbuscular_mycorrhiza	0.0263519112855114	Soil	15	CON	BTx642
62	Arbuscular_mycorrhiza	3.22417227320737e-05	Leaf	16	CON	BTx642
63	Arbuscular_mycorrhiza	0.0100546360041948	Rhizosphere	16	CON	BTx642
64	Arbuscular_mycorrhiza	0.00777977324610964	Root	16	CON	BTx642
65	Arbuscular_mycorrhiza	0.0279047147423026	Soil	16	CON	BTx642
66	Arbuscular_mycorrhiza	0	Leaf	17	CON	BTx642
67	Arbuscular_mycorrhiza	0.00699711945272192	Rhizosphere	17	CON	BTx642
68	Arbuscular_mycorrhiza	0.0194364728343583	Root	17	CON	BTx642
69	Arbuscular_mycorrhiza	0.0287526734146961	Soil	17	CON	BTx642
70	Arbuscular_mycorrhiza	0.000143612024261123	Soil	0	POST	BTx642
71	Arbuscular_mycorrhiza	0.000833860974388298	Leaf	8	POST	BTx642
72	Arbuscular_mycorrhiza	0.014314311329013	Rhizosphere	8	POST	BTx642
73	Arbuscular_mycorrhiza	0.0102118254550018	Root	8	POST	BTx642
74	Arbuscular_mycorrhiza	0.0333998859569235	Soil	8	POST	BTx642
75	Arbuscular_mycorrhiza	4.1750167000668e-06	Leaf	9	POST	BTx642
76	Arbuscular_mycorrhiza	0.0171317938207604	Rhizosphere	9	POST	BTx642
77	Arbuscular_mycorrhiza	0.00825603065861848	Root	9	POST	BTx642
78	Arbuscular_mycorrhiza	0.0379666643897664	Soil	9	POST	BTx642
79	Arbuscular_mycorrhiza	9.80363322647373e-06	Leaf	10	POST	BTx642
80	Arbuscular_mycorrhiza	0.0154646868724876	Rhizosphere	10	POST	BTx642
81	Arbuscular_mycorrhiza	0.00598137087033327	Root	10	POST	BTx642
82	Arbuscular_mycorrhiza	0.0426809798381249	Soil	10	POST	BTx642
83	Arbuscular_mycorrhiza	0.000228834168978357	Leaf	11	POST	BTx642
84	Arbuscular_mycorrhiza	0.0107618510971149	Rhizosphere	11	POST	BTx642
85	Arbuscular_mycorrhiza	0.00621967693591327	Root	11	POST	BTx642
86	Arbuscular_mycorrhiza	0.0194834221709349	Soil	11	POST	BTx642
87	Arbuscular_mycorrhiza	3.65430294171387e-05	Leaf	12	POST	BTx642
88	Arbuscular_mycorrhiza	0.00897712007720361	Rhizosphere	12	POST	BTx642
89	Arbuscular_mycorrhiza	0.00630314226943468	Root	12	POST	BTx642
90	Arbuscular_mycorrhiza	0.0236130997287064	Soil	12	POST	BTx642
91	Arbuscular_mycorrhiza	0.000584923660180988	Leaf	13	POST	BTx642
92	Arbuscular_mycorrhiza	0.00908461053887386	Rhizosphere	13	POST	BTx642
93	Arbuscular_mycorrhiza	0.00474470260807401	Root	13	POST	BTx642
94	Arbuscular_mycorrhiza	0.0244098413417841	Soil	13	POST	BTx642
95	Arbuscular_mycorrhiza	7.10578840975273e-05	Leaf	14	POST	BTx642
96	Arbuscular_mycorrhiza	0.00865688614741573	Rhizosphere	14	POST	BTx642
97	Arbuscular_mycorrhiza	0.00585918011898657	Root	14	POST	BTx642
98	Arbuscular_mycorrhiza	0.0322542787164754	Soil	14	POST	BTx642
99	Arbuscular_mycorrhiza	6.14601960191707e-05	Leaf	15	POST	BTx642
100	Arbuscular_mycorrhiza	0.0136135239991465	Rhizosphere	15	POST	BTx642
101	Arbuscular_mycorrhiza	0.00644218982047328	Root	15	POST	BTx642
102	Arbuscular_mycorrhiza	0.0340132152622921	Soil	15	POST	BTx642
103	Arbuscular_mycorrhiza	6.33249827249956e-05	Leaf	16	POST	BTx642
104	Arbuscular_mycorrhiza	0.0112147361159158	Rhizosphere	16	POST	BTx642
105	Arbuscular_mycorrhiza	0.003823788246335	Root	16	POST	BTx642
106	Arbuscular_mycorrhiza	0.0325260012383696	Soil	16	POST	BTx642
107	Arbuscular_mycorrhiza	2.73705146569106e-05	Leaf	17	POST	BTx642
108	Arbuscular_mycorrhiza	0.00539380990075525	Rhizosphere	17	POST	BTx642
109	Arbuscular_mycorrhiza	0.00332572084373509	Root	17	POST	BTx642
110	Arbuscular_mycorrhiza	0.0192116548212811	Soil	17	POST	BTx642
111	Arbuscular_mycorrhiza	9.50697164567174e-05	Soil	0	PRE	BTx642
112	Arbuscular_mycorrhiza	0.00379869786894248	Leaf	3	PRE	BTx642
113	Arbuscular_mycorrhiza	0.0186479857582077	Rhizosphere	3	PRE	BTx642
114	Arbuscular_mycorrhiza	0.0277712444367421	Root	3	PRE	BTx642
115	Arbuscular_mycorrhiza	0.0378961761648465	Soil	3	PRE	BTx642
116	Arbuscular_mycorrhiza	0.00239071301803533	Leaf	4	PRE	BTx642
117	Arbuscular_mycorrhiza	0.00354301493952547	Rhizosphere	4	PRE	BTx642
118	Arbuscular_mycorrhiza	0.00682608371348182	Root	4	PRE	BTx642
119	Arbuscular_mycorrhiza	0.0383094496393229	Soil	4	PRE	BTx642
120	Arbuscular_mycorrhiza	0.00483516865945807	Leaf	5	PRE	BTx642
121	Arbuscular_mycorrhiza	0.00211032033841615	Rhizosphere	5	PRE	BTx642
122	Arbuscular_mycorrhiza	0.0021969656573416	Root	5	PRE	BTx642
123	Arbuscular_mycorrhiza	0.0253553397048912	Soil	5	PRE	BTx642
124	Arbuscular_mycorrhiza	0.00791306662157259	Leaf	6	PRE	BTx642
125	Arbuscular_mycorrhiza	0.00197833998452989	Rhizosphere	6	PRE	BTx642
126	Arbuscular_mycorrhiza	0.00195895929608022	Root	6	PRE	BTx642
127	Arbuscular_mycorrhiza	0.0186154507726627	Soil	6	PRE	BTx642
128	Arbuscular_mycorrhiza	0.0040272614622057	Leaf	7	PRE	BTx642
129	Arbuscular_mycorrhiza	0.000672648877336917	Rhizosphere	7	PRE	BTx642
130	Arbuscular_mycorrhiza	0.00264270600394925	Root	7	PRE	BTx642
131	Arbuscular_mycorrhiza	0.0220638015279691	Soil	7	PRE	BTx642
132	Arbuscular_mycorrhiza	0.0018245344497577	Leaf	8	PRE	BTx642
133	Arbuscular_mycorrhiza	0.00183380693780184	Rhizosphere	8	PRE	BTx642
134	Arbuscular_mycorrhiza	0.0040161322956244	Root	8	PRE	BTx642
135	Arbuscular_mycorrhiza	0.0226207938199171	Soil	8	PRE	BTx642
136	Arbuscular_mycorrhiza	0	Leaf	9	PRE	BTx642
137	Arbuscular_mycorrhiza	0.00524750997553434	Rhizosphere	9	PRE	BTx642
138	Arbuscular_mycorrhiza	0.00265727283767445	Root	9	PRE	BTx642
139	Arbuscular_mycorrhiza	0.0169702029153839	Soil	9	PRE	BTx642
140	Arbuscular_mycorrhiza	0	Leaf	10	PRE	BTx642
141	Arbuscular_mycorrhiza	0.00533531088636992	Rhizosphere	10	PRE	BTx642
142	Arbuscular_mycorrhiza	0.00121319256637115	Root	10	PRE	BTx642
143	Arbuscular_mycorrhiza	0.00795217791366206	Soil	10	PRE	BTx642
144	Arbuscular_mycorrhiza	0.00235617784711291	Leaf	11	PRE	BTx642
145	Arbuscular_mycorrhiza	0.0044256972938905	Rhizosphere	11	PRE	BTx642
146	Arbuscular_mycorrhiza	0.00210373823917094	Root	11	PRE	BTx642
147	Arbuscular_mycorrhiza	0.0167819502616182	Soil	11	PRE	BTx642
148	Arbuscular_mycorrhiza	0.000248715206380129	Leaf	12	PRE	BTx642
149	Arbuscular_mycorrhiza	0.00691256308571561	Rhizosphere	12	PRE	BTx642
150	Arbuscular_mycorrhiza	0.00597517786851214	Root	12	PRE	BTx642
151	Arbuscular_mycorrhiza	0.0149471185619561	Soil	12	PRE	BTx642
152	Arbuscular_mycorrhiza	0.000217201751159359	Leaf	13	PRE	BTx642
153	Arbuscular_mycorrhiza	0.0124084654717318	Rhizosphere	13	PRE	BTx642
154	Arbuscular_mycorrhiza	0.00831796388655473	Root	13	PRE	BTx642
155	Arbuscular_mycorrhiza	0.0167942354903608	Soil	13	PRE	BTx642
156	Arbuscular_mycorrhiza	0.000138037576558285	Leaf	14	PRE	BTx642
157	Arbuscular_mycorrhiza	0.00915534650058304	Rhizosphere	14	PRE	BTx642
158	Arbuscular_mycorrhiza	0.0109009952184207	Root	14	PRE	BTx642
159	Arbuscular_mycorrhiza	0.030330913369783	Soil	14	PRE	BTx642
160	Arbuscular_mycorrhiza	0.000213561379427397	Leaf	15	PRE	BTx642
161	Arbuscular_mycorrhiza	0.0168674681830495	Rhizosphere	15	PRE	BTx642
162	Arbuscular_mycorrhiza	0.0131702188311597	Root	15	PRE	BTx642
163	Arbuscular_mycorrhiza	0.0295436827612831	Soil	15	PRE	BTx642
164	Arbuscular_mycorrhiza	7.87203224384407e-06	Leaf	16	PRE	BTx642
165	Arbuscular_mycorrhiza	0.00996356358858596	Rhizosphere	16	PRE	BTx642
166	Arbuscular_mycorrhiza	0.00943323164256944	Root	16	PRE	BTx642
167	Arbuscular_mycorrhiza	0.0190249970382414	Soil	16	PRE	BTx642
168	Arbuscular_mycorrhiza	1.41836728904623e-06	Leaf	17	PRE	BTx642
169	Arbuscular_mycorrhiza	0.00703603552303164	Rhizosphere	17	PRE	BTx642
170	Arbuscular_mycorrhiza	0.0118214299681453	Root	17	PRE	BTx642
171	Arbuscular_mycorrhiza	0.0186400378794091	Soil	17	PRE	BTx642
172	Arbuscular_mycorrhiza	0.000182746877319356	Soil	0	CON	RTx430
173	Arbuscular_mycorrhiza	0.00258555969762866	Leaf	1	CON	RTx430
174	Arbuscular_mycorrhiza	0.00110475283698932	Rhizosphere	1	CON	RTx430
175	Arbuscular_mycorrhiza	0.00572663661809354	Root	1	CON	RTx430
176	Arbuscular_mycorrhiza	0.000760764944792914	Soil	1	CON	RTx430
177	Arbuscular_mycorrhiza	0.000605510142294883	Leaf	2	CON	RTx430
178	Arbuscular_mycorrhiza	0.0215032263884001	Rhizosphere	2	CON	RTx430
179	Arbuscular_mycorrhiza	0.0857178313734454	Root	2	CON	RTx430
180	Arbuscular_mycorrhiza	0.00509403290567093	Soil	2	CON	RTx430
181	Arbuscular_mycorrhiza	0.00973095656264432	Leaf	3	CON	RTx430
182	Arbuscular_mycorrhiza	0.0194595968316981	Rhizosphere	3	CON	RTx430
183	Arbuscular_mycorrhiza	0.0169716991823242	Root	3	CON	RTx430
184	Arbuscular_mycorrhiza	0.0198741201473627	Soil	3	CON	RTx430
185	Arbuscular_mycorrhiza	0.00160064025610244	Leaf	4	CON	RTx430
186	Arbuscular_mycorrhiza	0.0203546026076741	Rhizosphere	4	CON	RTx430
187	Arbuscular_mycorrhiza	0.0133390753172798	Root	4	CON	RTx430
188	Arbuscular_mycorrhiza	0.0582316471931894	Soil	4	CON	RTx430
189	Arbuscular_mycorrhiza	0.000999200639488409	Leaf	5	CON	RTx430
190	Arbuscular_mycorrhiza	0.0265700446969263	Rhizosphere	5	CON	RTx430
191	Arbuscular_mycorrhiza	0.0114568924722402	Root	5	CON	RTx430
192	Arbuscular_mycorrhiza	0.0324621290155313	Soil	5	CON	RTx430
193	Arbuscular_mycorrhiza	0.0036986911527635	Leaf	6	CON	RTx430
194	Arbuscular_mycorrhiza	0.0124759265796424	Rhizosphere	6	CON	RTx430
195	Arbuscular_mycorrhiza	0.00857441006281347	Root	6	CON	RTx430
196	Arbuscular_mycorrhiza	0.0218586709926874	Soil	6	CON	RTx430
197	Arbuscular_mycorrhiza	0.000165741277865252	Leaf	7	CON	RTx430
198	Arbuscular_mycorrhiza	0.0154287247525654	Rhizosphere	7	CON	RTx430
199	Arbuscular_mycorrhiza	0.00683656592058211	Root	7	CON	RTx430
200	Arbuscular_mycorrhiza	0.0382750546409085	Soil	7	CON	RTx430
201	Arbuscular_mycorrhiza	0	Leaf	8	CON	RTx430
202	Arbuscular_mycorrhiza	0.0166111507987922	Rhizosphere	8	CON	RTx430
203	Arbuscular_mycorrhiza	0.00646122042845644	Root	8	CON	RTx430
204	Arbuscular_mycorrhiza	0.0352661395508288	Soil	8	CON	RTx430
205	Arbuscular_mycorrhiza	0	Leaf	9	CON	RTx430
206	Arbuscular_mycorrhiza	0.0186481057334855	Rhizosphere	9	CON	RTx430
207	Arbuscular_mycorrhiza	0.00843731646795125	Root	9	CON	RTx430
208	Arbuscular_mycorrhiza	0.0384962270668893	Soil	9	CON	RTx430
209	Arbuscular_mycorrhiza	0.000268603622796723	Leaf	10	CON	RTx430
210	Arbuscular_mycorrhiza	0.0322783624333072	Rhizosphere	10	CON	RTx430
211	Arbuscular_mycorrhiza	0.00822749751534719	Root	10	CON	RTx430
212	Arbuscular_mycorrhiza	0.0351068891029769	Soil	10	CON	RTx430
213	Arbuscular_mycorrhiza	0.000227267939357397	Leaf	11	CON	RTx430
214	Arbuscular_mycorrhiza	0.0165383426359009	Rhizosphere	11	CON	RTx430
215	Arbuscular_mycorrhiza	0.0143857786202381	Root	11	CON	RTx430
216	Arbuscular_mycorrhiza	0.0212352613009002	Soil	11	CON	RTx430
217	Arbuscular_mycorrhiza	3.82184999955707e-05	Leaf	12	CON	RTx430
218	Arbuscular_mycorrhiza	0.00829809456496949	Rhizosphere	12	CON	RTx430
219	Arbuscular_mycorrhiza	0.0140727553233144	Root	12	CON	RTx430
220	Arbuscular_mycorrhiza	0.0302245038906715	Soil	12	CON	RTx430
221	Arbuscular_mycorrhiza	3.5751781209884e-05	Leaf	13	CON	RTx430
222	Arbuscular_mycorrhiza	0.00856477030384124	Rhizosphere	13	CON	RTx430
223	Arbuscular_mycorrhiza	0.0163950606803069	Root	13	CON	RTx430
224	Arbuscular_mycorrhiza	0.0192848398080934	Soil	13	CON	RTx430
225	Arbuscular_mycorrhiza	0.000101333733481749	Leaf	14	CON	RTx430
226	Arbuscular_mycorrhiza	0.00570544456051752	Rhizosphere	14	CON	RTx430
227	Arbuscular_mycorrhiza	0.0167653023731642	Root	14	CON	RTx430
228	Arbuscular_mycorrhiza	0.0302631145208907	Soil	14	CON	RTx430
229	Arbuscular_mycorrhiza	0.000815990550802388	Leaf	15	CON	RTx430
230	Arbuscular_mycorrhiza	0.0132738264682351	Rhizosphere	15	CON	RTx430
231	Arbuscular_mycorrhiza	0.0238073176220044	Root	15	CON	RTx430
232	Arbuscular_mycorrhiza	0.0367129149418446	Soil	15	CON	RTx430
233	Arbuscular_mycorrhiza	8.75816540618826e-05	Leaf	16	CON	RTx430
234	Arbuscular_mycorrhiza	0.0129358346567828	Rhizosphere	16	CON	RTx430
235	Arbuscular_mycorrhiza	0.0146999884263465	Root	16	CON	RTx430
236	Arbuscular_mycorrhiza	0.0355534449004491	Soil	16	CON	RTx430
237	Arbuscular_mycorrhiza	2.12242862647833e-05	Leaf	17	CON	RTx430
238	Arbuscular_mycorrhiza	0.00492469072649645	Rhizosphere	17	CON	RTx430
239	Arbuscular_mycorrhiza	0.0205743811004266	Root	17	CON	RTx430
240	Arbuscular_mycorrhiza	0.0243717403907668	Soil	17	CON	RTx430
241	Arbuscular_mycorrhiza	4.52799794395982e-05	Soil	0	POST	RTx430
242	Arbuscular_mycorrhiza	0	Leaf	8	POST	RTx430
243	Arbuscular_mycorrhiza	0.0236563276018299	Rhizosphere	8	POST	RTx430
244	Arbuscular_mycorrhiza	0.00730551263484328	Root	8	POST	RTx430
245	Arbuscular_mycorrhiza	0.047934811353114	Soil	8	POST	RTx430
246	Arbuscular_mycorrhiza	0	Leaf	9	POST	RTx430
247	Arbuscular_mycorrhiza	0.021873599856057	Rhizosphere	9	POST	RTx430
248	Arbuscular_mycorrhiza	0.00989274248205718	Root	9	POST	RTx430
249	Arbuscular_mycorrhiza	0.0406999725141164	Soil	9	POST	RTx430
250	Arbuscular_mycorrhiza	0.000255751631806607	Leaf	10	POST	RTx430
251	Arbuscular_mycorrhiza	0.0221199394668062	Rhizosphere	10	POST	RTx430
252	Arbuscular_mycorrhiza	0.00469430549910127	Root	10	POST	RTx430
253	Arbuscular_mycorrhiza	0.0231770105524661	Soil	10	POST	RTx430
254	Arbuscular_mycorrhiza	0.002337030387654	Leaf	11	POST	RTx430
255	Arbuscular_mycorrhiza	0.00968455951595539	Rhizosphere	11	POST	RTx430
256	Arbuscular_mycorrhiza	0.00416335702352244	Root	11	POST	RTx430
257	Arbuscular_mycorrhiza	0.0204376134971997	Soil	11	POST	RTx430
258	Arbuscular_mycorrhiza	0.000146046319733942	Leaf	12	POST	RTx430
259	Arbuscular_mycorrhiza	0.00717865108240439	Rhizosphere	12	POST	RTx430
260	Arbuscular_mycorrhiza	0.00264136756541611	Root	12	POST	RTx430
261	Arbuscular_mycorrhiza	0.0221145663801241	Soil	12	POST	RTx430
262	Arbuscular_mycorrhiza	0.000102381056880045	Leaf	13	POST	RTx430
263	Arbuscular_mycorrhiza	0.0107363174916625	Rhizosphere	13	POST	RTx430
264	Arbuscular_mycorrhiza	0.00221417482461869	Root	13	POST	RTx430
265	Arbuscular_mycorrhiza	0.0202605455294095	Soil	13	POST	RTx430
266	Arbuscular_mycorrhiza	6.01154457202591e-05	Leaf	14	POST	RTx430
267	Arbuscular_mycorrhiza	0.00793302000326307	Rhizosphere	14	POST	RTx430
268	Arbuscular_mycorrhiza	0.00222193283638246	Root	14	POST	RTx430
269	Arbuscular_mycorrhiza	0.0157470571103444	Soil	14	POST	RTx430
270	Arbuscular_mycorrhiza	4.51735636130019e-05	Leaf	15	POST	RTx430
271	Arbuscular_mycorrhiza	0.0099718401731925	Rhizosphere	15	POST	RTx430
272	Arbuscular_mycorrhiza	0.00204228240371327	Root	15	POST	RTx430
273	Arbuscular_mycorrhiza	0.0321622075005801	Soil	15	POST	RTx430
274	Arbuscular_mycorrhiza	1.65053270943197e-05	Leaf	16	POST	RTx430
275	Arbuscular_mycorrhiza	0.0136062312949489	Rhizosphere	16	POST	RTx430
276	Arbuscular_mycorrhiza	0.00174092447579218	Root	16	POST	RTx430
277	Arbuscular_mycorrhiza	0.0313614164677631	Soil	16	POST	RTx430
278	Arbuscular_mycorrhiza	3.97189487188653e-06	Leaf	17	POST	RTx430
279	Arbuscular_mycorrhiza	0.00594366279668374	Rhizosphere	17	POST	RTx430
280	Arbuscular_mycorrhiza	0.00136008489970508	Root	17	POST	RTx430
281	Arbuscular_mycorrhiza	0.0182824575952401	Soil	17	POST	RTx430
282	Arbuscular_mycorrhiza	0.000594317638129148	Soil	0	PRE	RTx430
283	Arbuscular_mycorrhiza	0.00582920273252782	Leaf	3	PRE	RTx430
284	Arbuscular_mycorrhiza	0.0115799971640302	Rhizosphere	3	PRE	RTx430
285	Arbuscular_mycorrhiza	0.0221799890211939	Root	3	PRE	RTx430
286	Arbuscular_mycorrhiza	0.0226243833321216	Soil	3	PRE	RTx430
287	Arbuscular_mycorrhiza	0.00450635135146626	Leaf	4	PRE	RTx430
288	Arbuscular_mycorrhiza	0.00241935354160754	Rhizosphere	4	PRE	RTx430
289	Arbuscular_mycorrhiza	0.00223785927739595	Root	4	PRE	RTx430
290	Arbuscular_mycorrhiza	0.0480745534242059	Soil	4	PRE	RTx430
291	Arbuscular_mycorrhiza	0.00480420904315291	Leaf	5	PRE	RTx430
292	Arbuscular_mycorrhiza	0.025903907982134	Rhizosphere	5	PRE	RTx430
293	Arbuscular_mycorrhiza	0.0023292566682249	Root	5	PRE	RTx430
294	Arbuscular_mycorrhiza	0.0562448712079168	Soil	5	PRE	RTx430
295	Arbuscular_mycorrhiza	0.00885508712153236	Leaf	6	PRE	RTx430
296	Arbuscular_mycorrhiza	0.00457273233010062	Rhizosphere	6	PRE	RTx430
297	Arbuscular_mycorrhiza	0.00262318593384514	Root	6	PRE	RTx430
298	Arbuscular_mycorrhiza	0.0143095855514587	Soil	6	PRE	RTx430
299	Arbuscular_mycorrhiza	0.0036923024988865	Leaf	7	PRE	RTx430
300	Arbuscular_mycorrhiza	0.00296942525793711	Rhizosphere	7	PRE	RTx430
301	Arbuscular_mycorrhiza	0.00281841868825719	Root	7	PRE	RTx430
302	Arbuscular_mycorrhiza	0.0259978619165323	Soil	7	PRE	RTx430
303	Arbuscular_mycorrhiza	4.48209403433284e-05	Leaf	8	PRE	RTx430
304	Arbuscular_mycorrhiza	0.00309614092479143	Rhizosphere	8	PRE	RTx430
305	Arbuscular_mycorrhiza	0.0020888400393547	Root	8	PRE	RTx430
306	Arbuscular_mycorrhiza	0.0457397339496333	Soil	8	PRE	RTx430
307	Arbuscular_mycorrhiza	0.000108318890814558	Leaf	9	PRE	RTx430
308	Arbuscular_mycorrhiza	0.0170384862707973	Rhizosphere	9	PRE	RTx430
309	Arbuscular_mycorrhiza	0.0100569613814387	Root	9	PRE	RTx430
310	Arbuscular_mycorrhiza	0.0461326551132859	Soil	9	PRE	RTx430
311	Arbuscular_mycorrhiza	0.000420964233170119	Leaf	10	PRE	RTx430
312	Arbuscular_mycorrhiza	0.0261794951513971	Rhizosphere	10	PRE	RTx430
313	Arbuscular_mycorrhiza	0.00823455097009059	Root	10	PRE	RTx430
314	Arbuscular_mycorrhiza	0.0135612386556187	Soil	10	PRE	RTx430
315	Arbuscular_mycorrhiza	0.00101542573430201	Leaf	11	PRE	RTx430
316	Arbuscular_mycorrhiza	0.0129232968017149	Rhizosphere	11	PRE	RTx430
317	Arbuscular_mycorrhiza	0.00485819608321191	Root	11	PRE	RTx430
318	Arbuscular_mycorrhiza	0.0151001380297475	Soil	11	PRE	RTx430
319	Arbuscular_mycorrhiza	6.67722439091916e-05	Leaf	12	PRE	RTx430
320	Arbuscular_mycorrhiza	0.00811804007114	Rhizosphere	12	PRE	RTx430
321	Arbuscular_mycorrhiza	0.00674562708134274	Root	12	PRE	RTx430
322	Arbuscular_mycorrhiza	0.0148299857715901	Soil	12	PRE	RTx430
323	Arbuscular_mycorrhiza	0.000219557393879011	Leaf	13	PRE	RTx430
324	Arbuscular_mycorrhiza	0.00926276818728171	Rhizosphere	13	PRE	RTx430
325	Arbuscular_mycorrhiza	0.0101871178159856	Root	13	PRE	RTx430
326	Arbuscular_mycorrhiza	0.0175735218333232	Soil	13	PRE	RTx430
327	Arbuscular_mycorrhiza	0.000350176237232699	Leaf	14	PRE	RTx430
328	Arbuscular_mycorrhiza	0.0103719056118173	Rhizosphere	14	PRE	RTx430
329	Arbuscular_mycorrhiza	0.012008609288394	Root	14	PRE	RTx430
330	Arbuscular_mycorrhiza	0.0226491400147152	Soil	14	PRE	RTx430
331	Arbuscular_mycorrhiza	0.000109233305455431	Leaf	15	PRE	RTx430
332	Arbuscular_mycorrhiza	0.0144698815072634	Rhizosphere	15	PRE	RTx430
333	Arbuscular_mycorrhiza	0.0090837087925296	Root	15	PRE	RTx430
334	Arbuscular_mycorrhiza	0.027941830683854	Soil	15	PRE	RTx430
335	Arbuscular_mycorrhiza	1.94103146412003e-05	Leaf	16	PRE	RTx430
336	Arbuscular_mycorrhiza	0.0126751154745955	Rhizosphere	16	PRE	RTx430
337	Arbuscular_mycorrhiza	0.00976525409346048	Root	16	PRE	RTx430
338	Arbuscular_mycorrhiza	0.0196362365105572	Soil	16	PRE	RTx430
339	Arbuscular_mycorrhiza	0	Leaf	17	PRE	RTx430
340	Arbuscular_mycorrhiza	0.0116624317572429	Rhizosphere	17	PRE	RTx430
341	Arbuscular_mycorrhiza	0.0127366359025401	Root	17	PRE	RTx430
342	Arbuscular_mycorrhiza	0.0191664079204453	Soil	17	PRE	RTx430
343	Endophyte	0.0663142790675803	Soil	0	CON	BTx642
344	Endophyte	0.0610046004417674	Leaf	1	CON	BTx642
345	Endophyte	0.0266476033824493	Rhizosphere	1	CON	BTx642
346	Endophyte	0.0562518108762249	Root	1	CON	BTx642
347	Endophyte	0.0665098997041911	Soil	1	CON	BTx642
348	Endophyte	0.0600091205055523	Leaf	2	CON	BTx642
349	Endophyte	0.0472011583264361	Rhizosphere	2	CON	BTx642
350	Endophyte	0.0788756750209083	Root	2	CON	BTx642
351	Endophyte	0.0750681920939654	Soil	2	CON	BTx642
352	Endophyte	0.0708558052438452	Leaf	3	CON	BTx642
353	Endophyte	0.203287618001254	Rhizosphere	3	CON	BTx642
354	Endophyte	0.145043661760757	Root	3	CON	BTx642
355	Endophyte	0.0779170931665074	Soil	3	CON	BTx642
356	Endophyte	0.0576792042144236	Leaf	4	CON	BTx642
357	Endophyte	0.257843780022132	Rhizosphere	4	CON	BTx642
358	Endophyte	0.13611683478324	Root	4	CON	BTx642
359	Endophyte	0.0628348302538754	Soil	4	CON	BTx642
360	Endophyte	0.0794580432306216	Leaf	5	CON	BTx642
361	Endophyte	0.178736421386548	Rhizosphere	5	CON	BTx642
362	Endophyte	0.081799188349267	Root	5	CON	BTx642
363	Endophyte	0.0789423159814819	Soil	5	CON	BTx642
364	Endophyte	0.0557496014822143	Leaf	6	CON	BTx642
365	Endophyte	0.0922187046928894	Rhizosphere	6	CON	BTx642
366	Endophyte	0.0523583493527629	Root	6	CON	BTx642
367	Endophyte	0.0861672535131339	Soil	6	CON	BTx642
368	Endophyte	0.0475649311124216	Leaf	7	CON	BTx642
369	Endophyte	0.140844801568089	Rhizosphere	7	CON	BTx642
370	Endophyte	0.0464858288575554	Root	7	CON	BTx642
371	Endophyte	0.0864985407533159	Soil	7	CON	BTx642
372	Endophyte	0.00586292999971355	Leaf	8	CON	BTx642
373	Endophyte	0.126798352012027	Rhizosphere	8	CON	BTx642
374	Endophyte	0.0441434239439825	Root	8	CON	BTx642
375	Endophyte	0.0711282263947321	Soil	8	CON	BTx642
376	Endophyte	0.00317187315853145	Leaf	9	CON	BTx642
377	Endophyte	0.105239160706959	Rhizosphere	9	CON	BTx642
378	Endophyte	0.0442620209372909	Root	9	CON	BTx642
379	Endophyte	0.0926536908267497	Soil	9	CON	BTx642
380	Endophyte	0.00294988908175893	Leaf	10	CON	BTx642
381	Endophyte	0.250455670763068	Rhizosphere	10	CON	BTx642
382	Endophyte	0.112930790670192	Root	10	CON	BTx642
383	Endophyte	0.0780393865920799	Soil	10	CON	BTx642
384	Endophyte	0.00173278509975472	Leaf	11	CON	BTx642
385	Endophyte	0.265437755296714	Rhizosphere	11	CON	BTx642
386	Endophyte	0.0990543542135307	Root	11	CON	BTx642
387	Endophyte	0.0688519592502392	Soil	11	CON	BTx642
388	Endophyte	0.00124521564501388	Leaf	12	CON	BTx642
389	Endophyte	0.0913506492344733	Rhizosphere	12	CON	BTx642
390	Endophyte	0.0479701651380637	Root	12	CON	BTx642
391	Endophyte	0.0512040419706087	Soil	12	CON	BTx642
392	Endophyte	0.0012976576513285	Leaf	13	CON	BTx642
393	Endophyte	0.0303598753595985	Rhizosphere	13	CON	BTx642
394	Endophyte	0.0525712243333552	Root	13	CON	BTx642
395	Endophyte	0.0707378615584672	Soil	13	CON	BTx642
396	Endophyte	0.000840703066166155	Leaf	14	CON	BTx642
397	Endophyte	0.066853960614678	Rhizosphere	14	CON	BTx642
398	Endophyte	0.0533948086875729	Root	14	CON	BTx642
399	Endophyte	0.0883597724398775	Soil	14	CON	BTx642
400	Endophyte	0.000610030240687411	Leaf	15	CON	BTx642
401	Endophyte	0.0372344890982808	Rhizosphere	15	CON	BTx642
402	Endophyte	0.0598336796882819	Root	15	CON	BTx642
403	Endophyte	0.080280791487092	Soil	15	CON	BTx642
404	Endophyte	0.00110811266091188	Leaf	16	CON	BTx642
405	Endophyte	0.0474826268670657	Rhizosphere	16	CON	BTx642
406	Endophyte	0.0516756700894086	Root	16	CON	BTx642
407	Endophyte	0.070900534691887	Soil	16	CON	BTx642
408	Endophyte	0.000424409386731956	Leaf	17	CON	BTx642
409	Endophyte	0.0302485154914336	Rhizosphere	17	CON	BTx642
410	Endophyte	0.0533088771177487	Root	17	CON	BTx642
411	Endophyte	0.0974233409386323	Soil	17	CON	BTx642
412	Endophyte	0.0593167031263163	Soil	0	POST	BTx642
413	Endophyte	0.00859747595260871	Leaf	8	POST	BTx642
414	Endophyte	0.123712120604049	Rhizosphere	8	POST	BTx642
415	Endophyte	0.0315822291204969	Root	8	POST	BTx642
416	Endophyte	0.0704371297750953	Soil	8	POST	BTx642
417	Endophyte	0.00218639766289749	Leaf	9	POST	BTx642
418	Endophyte	0.135096943489126	Rhizosphere	9	POST	BTx642
419	Endophyte	0.0494382226967094	Root	9	POST	BTx642
420	Endophyte	0.0572911935846701	Soil	9	POST	BTx642
421	Endophyte	0.00173223689827915	Leaf	10	POST	BTx642
422	Endophyte	0.274572102530458	Rhizosphere	10	POST	BTx642
423	Endophyte	0.0924266135724384	Root	10	POST	BTx642
424	Endophyte	0.0676347744732391	Soil	10	POST	BTx642
425	Endophyte	0.00178798365039071	Leaf	11	POST	BTx642
426	Endophyte	0.226099475169845	Rhizosphere	11	POST	BTx642
427	Endophyte	0.0828971773779198	Root	11	POST	BTx642
428	Endophyte	0.0634183120780814	Soil	11	POST	BTx642
429	Endophyte	0.00121972660464079	Leaf	12	POST	BTx642
430	Endophyte	0.19709449732588	Rhizosphere	12	POST	BTx642
431	Endophyte	0.0739781380115249	Root	12	POST	BTx642
432	Endophyte	0.0649625898072858	Soil	12	POST	BTx642
433	Endophyte	0.00428231971590222	Leaf	13	POST	BTx642
434	Endophyte	0.105069611777895	Rhizosphere	13	POST	BTx642
435	Endophyte	0.0374349825236308	Root	13	POST	BTx642
436	Endophyte	0.064922220942107	Soil	13	POST	BTx642
437	Endophyte	0.000619090042885812	Leaf	14	POST	BTx642
438	Endophyte	0.0957505198901688	Rhizosphere	14	POST	BTx642
439	Endophyte	0.0457430284600124	Root	14	POST	BTx642
440	Endophyte	0.0633027691051769	Soil	14	POST	BTx642
441	Endophyte	0.00132631900267777	Leaf	15	POST	BTx642
442	Endophyte	0.0692036050967295	Rhizosphere	15	POST	BTx642
443	Endophyte	0.0331014467999346	Root	15	POST	BTx642
444	Endophyte	0.0781802363955416	Soil	15	POST	BTx642
445	Endophyte	0.000908615677565097	Leaf	16	POST	BTx642
446	Endophyte	0.177174351927374	Rhizosphere	16	POST	BTx642
447	Endophyte	0.0713512231041533	Root	16	POST	BTx642
448	Endophyte	0.0738477923101053	Soil	16	POST	BTx642
449	Endophyte	0.000827068853060459	Leaf	17	POST	BTx642
450	Endophyte	0.124767930675328	Rhizosphere	17	POST	BTx642
451	Endophyte	0.0930996771322185	Root	17	POST	BTx642
452	Endophyte	0.0523270597483448	Soil	17	POST	BTx642
453	Endophyte	0.048853719224588	Soil	0	PRE	BTx642
454	Endophyte	0.0505937801538792	Leaf	3	PRE	BTx642
455	Endophyte	0.170461965088804	Rhizosphere	3	PRE	BTx642
456	Endophyte	0.0989412942044462	Root	3	PRE	BTx642
457	Endophyte	0.0541310319512248	Soil	3	PRE	BTx642
458	Endophyte	0.0536808177699345	Leaf	4	PRE	BTx642
459	Endophyte	0.517905738608737	Rhizosphere	4	PRE	BTx642
460	Endophyte	0.377419537809975	Root	4	PRE	BTx642
461	Endophyte	0.0531890848016621	Soil	4	PRE	BTx642
462	Endophyte	0.094720484467989	Leaf	5	PRE	BTx642
463	Endophyte	0.601116723194361	Rhizosphere	5	PRE	BTx642
464	Endophyte	0.45131636375441	Root	5	PRE	BTx642
465	Endophyte	0.0762102232544118	Soil	5	PRE	BTx642
466	Endophyte	0.0785660566193327	Leaf	6	PRE	BTx642
467	Endophyte	0.675180463148278	Rhizosphere	6	PRE	BTx642
468	Endophyte	0.68157605319279	Root	6	PRE	BTx642
469	Endophyte	0.114042447536406	Soil	6	PRE	BTx642
470	Endophyte	0.0439526884697411	Leaf	7	PRE	BTx642
471	Endophyte	0.677746951017381	Rhizosphere	7	PRE	BTx642
472	Endophyte	0.728052367425741	Root	7	PRE	BTx642
473	Endophyte	0.0801328003643	Soil	7	PRE	BTx642
474	Endophyte	0.0151684650219107	Leaf	8	PRE	BTx642
475	Endophyte	0.635872755313916	Rhizosphere	8	PRE	BTx642
476	Endophyte	0.613551180653199	Root	8	PRE	BTx642
477	Endophyte	0.103654971687128	Soil	8	PRE	BTx642
478	Endophyte	0.0471938342169835	Leaf	9	PRE	BTx642
479	Endophyte	0.358069872286662	Rhizosphere	9	PRE	BTx642
480	Endophyte	0.522741813943432	Root	9	PRE	BTx642
481	Endophyte	0.0452038847993894	Soil	9	PRE	BTx642
482	Endophyte	0.00780235469387359	Leaf	10	PRE	BTx642
483	Endophyte	0.481545252479523	Rhizosphere	10	PRE	BTx642
484	Endophyte	0.43568698880606	Root	10	PRE	BTx642
485	Endophyte	0.0571206640837613	Soil	10	PRE	BTx642
486	Endophyte	0.0213933744494458	Leaf	11	PRE	BTx642
487	Endophyte	0.468446776217763	Rhizosphere	11	PRE	BTx642
488	Endophyte	0.514287114825817	Root	11	PRE	BTx642
489	Endophyte	0.119704377601504	Soil	11	PRE	BTx642
490	Endophyte	0.00366990793328581	Leaf	12	PRE	BTx642
491	Endophyte	0.344844497238019	Rhizosphere	12	PRE	BTx642
492	Endophyte	0.316002894768922	Root	12	PRE	BTx642
493	Endophyte	0.106599158376147	Soil	12	PRE	BTx642
494	Endophyte	0.00238627442749764	Leaf	13	PRE	BTx642
495	Endophyte	0.204344658554679	Rhizosphere	13	PRE	BTx642
496	Endophyte	0.22129341394761	Root	13	PRE	BTx642
497	Endophyte	0.0910693427749666	Soil	13	PRE	BTx642
498	Endophyte	0.00228497712023875	Leaf	14	PRE	BTx642
499	Endophyte	0.312149932294001	Rhizosphere	14	PRE	BTx642
500	Endophyte	0.177810631631252	Root	14	PRE	BTx642
501	Endophyte	0.0589018225363743	Soil	14	PRE	BTx642
502	Endophyte	0.00204383159496045	Leaf	15	PRE	BTx642
503	Endophyte	0.136270587322826	Rhizosphere	15	PRE	BTx642
504	Endophyte	0.114298158594109	Root	15	PRE	BTx642
505	Endophyte	0.0534213052997453	Soil	15	PRE	BTx642
506	Endophyte	0.00035167724563426	Leaf	16	PRE	BTx642
507	Endophyte	0.125541402423727	Rhizosphere	16	PRE	BTx642
508	Endophyte	0.12595506062079	Root	16	PRE	BTx642
509	Endophyte	0.120703660382739	Soil	16	PRE	BTx642
510	Endophyte	0.000768734317161701	Leaf	17	PRE	BTx642
511	Endophyte	0.154269797373105	Rhizosphere	17	PRE	BTx642
512	Endophyte	0.144435199789332	Root	17	PRE	BTx642
513	Endophyte	0.0589638327423726	Soil	17	PRE	BTx642
514	Endophyte	0.0591029204621623	Soil	0	CON	RTx430
515	Endophyte	0.031477550011025	Leaf	1	CON	RTx430
516	Endophyte	0.0300969742060347	Rhizosphere	1	CON	RTx430
517	Endophyte	0.0475200878911598	Root	1	CON	RTx430
518	Endophyte	0.0521581371193692	Soil	1	CON	RTx430
519	Endophyte	0.0205536645610982	Leaf	2	CON	RTx430
520	Endophyte	0.0434780674726954	Rhizosphere	2	CON	RTx430
521	Endophyte	0.0625662661581024	Root	2	CON	RTx430
522	Endophyte	0.0501223263267499	Soil	2	CON	RTx430
523	Endophyte	0.0526394447105521	Leaf	3	CON	RTx430
524	Endophyte	0.117738791725545	Rhizosphere	3	CON	RTx430
525	Endophyte	0.0972995033237966	Root	3	CON	RTx430
526	Endophyte	0.0481075361388775	Soil	3	CON	RTx430
527	Endophyte	0.0300990626380534	Leaf	4	CON	RTx430
528	Endophyte	0.174388154874241	Rhizosphere	4	CON	RTx430
529	Endophyte	0.0790007984329356	Root	4	CON	RTx430
530	Endophyte	0.0653848173346076	Soil	4	CON	RTx430
531	Endophyte	0.0442318509864473	Leaf	5	CON	RTx430
532	Endophyte	0.113382404307941	Rhizosphere	5	CON	RTx430
533	Endophyte	0.0649142763361406	Root	5	CON	RTx430
534	Endophyte	0.0478581228139885	Soil	5	CON	RTx430
535	Endophyte	0.0500861659442836	Leaf	6	CON	RTx430
536	Endophyte	0.0798165049177396	Rhizosphere	6	CON	RTx430
537	Endophyte	0.0490636901834123	Root	6	CON	RTx430
538	Endophyte	0.0741850030707651	Soil	6	CON	RTx430
539	Endophyte	0.0163671551256522	Leaf	7	CON	RTx430
540	Endophyte	0.0964194788832346	Rhizosphere	7	CON	RTx430
541	Endophyte	0.0370864025152414	Root	7	CON	RTx430
542	Endophyte	0.0598995338342468	Soil	7	CON	RTx430
543	Endophyte	0.0078534251381753	Leaf	8	CON	RTx430
544	Endophyte	0.118294815612644	Rhizosphere	8	CON	RTx430
545	Endophyte	0.0375383389617421	Root	8	CON	RTx430
546	Endophyte	0.0658372047622189	Soil	8	CON	RTx430
547	Endophyte	0.00236414369610946	Leaf	9	CON	RTx430
548	Endophyte	0.0988630864932226	Rhizosphere	9	CON	RTx430
549	Endophyte	0.0512979234309639	Root	9	CON	RTx430
550	Endophyte	0.0538635756769572	Soil	9	CON	RTx430
551	Endophyte	0.00220598632497559	Leaf	10	CON	RTx430
552	Endophyte	0.134036176551759	Rhizosphere	10	CON	RTx430
553	Endophyte	0.0877593867206662	Root	10	CON	RTx430
554	Endophyte	0.0442136096708131	Soil	10	CON	RTx430
555	Endophyte	0.00160247510555474	Leaf	11	CON	RTx430
556	Endophyte	0.122696017636173	Rhizosphere	11	CON	RTx430
557	Endophyte	0.0717020764732717	Root	11	CON	RTx430
558	Endophyte	0.0664174667245193	Soil	11	CON	RTx430
559	Endophyte	0.000500073106601887	Leaf	12	CON	RTx430
560	Endophyte	0.0831951979854673	Rhizosphere	12	CON	RTx430
561	Endophyte	0.0418523117062751	Root	12	CON	RTx430
562	Endophyte	0.0817034122602164	Soil	12	CON	RTx430
563	Endophyte	0.00131925364162148	Leaf	13	CON	RTx430
564	Endophyte	0.0391409173175207	Rhizosphere	13	CON	RTx430
565	Endophyte	0.0327538070503053	Root	13	CON	RTx430
566	Endophyte	0.0436394502434952	Soil	13	CON	RTx430
567	Endophyte	0.000605576195762995	Leaf	14	CON	RTx430
568	Endophyte	0.0794936862367236	Rhizosphere	14	CON	RTx430
569	Endophyte	0.0473893035713196	Root	14	CON	RTx430
570	Endophyte	0.0710878837323528	Soil	14	CON	RTx430
571	Endophyte	0.00512104889225472	Leaf	15	CON	RTx430
572	Endophyte	0.040613245739506	Rhizosphere	15	CON	RTx430
573	Endophyte	0.0684228493100055	Root	15	CON	RTx430
574	Endophyte	0.0715930605349447	Soil	15	CON	RTx430
575	Endophyte	0.00163174182137203	Leaf	16	CON	RTx430
576	Endophyte	0.0471714970298356	Rhizosphere	16	CON	RTx430
577	Endophyte	0.0552652315474725	Root	16	CON	RTx430
578	Endophyte	0.0765849691621927	Soil	16	CON	RTx430
579	Endophyte	0.000233712079336978	Leaf	17	CON	RTx430
580	Endophyte	0.0278972435330032	Rhizosphere	17	CON	RTx430
581	Endophyte	0.0569669747392609	Root	17	CON	RTx430
582	Endophyte	0.0408380497346	Soil	17	CON	RTx430
583	Endophyte	0.0654575253633105	Soil	0	POST	RTx430
584	Endophyte	0.000858593814155593	Leaf	8	POST	RTx430
585	Endophyte	0.0986869053543167	Rhizosphere	8	POST	RTx430
586	Endophyte	0.0269596898972316	Root	8	POST	RTx430
587	Endophyte	0.192279506112403	Soil	8	POST	RTx430
588	Endophyte	0.00363193266710347	Leaf	9	POST	RTx430
589	Endophyte	0.0835406568831689	Rhizosphere	9	POST	RTx430
590	Endophyte	0.0409141669429876	Root	9	POST	RTx430
591	Endophyte	0.071004994236354	Soil	9	POST	RTx430
592	Endophyte	0.0017937882890971	Leaf	10	POST	RTx430
593	Endophyte	0.193848530790299	Rhizosphere	10	POST	RTx430
594	Endophyte	0.0711731479580659	Root	10	POST	RTx430
595	Endophyte	0.0546554382338542	Soil	10	POST	RTx430
596	Endophyte	0.0174400069019989	Leaf	11	POST	RTx430
597	Endophyte	0.172857424489318	Rhizosphere	11	POST	RTx430
598	Endophyte	0.108187862624403	Root	11	POST	RTx430
599	Endophyte	0.0673697252188676	Soil	11	POST	RTx430
600	Endophyte	0.00103436907040285	Leaf	12	POST	RTx430
601	Endophyte	0.151462811646739	Rhizosphere	12	POST	RTx430
602	Endophyte	0.0403281165241262	Root	12	POST	RTx430
603	Endophyte	0.0697038257530221	Soil	12	POST	RTx430
604	Endophyte	0.000608382208579398	Leaf	13	POST	RTx430
605	Endophyte	0.0796738252336227	Rhizosphere	13	POST	RTx430
606	Endophyte	0.0355801540415601	Root	13	POST	RTx430
607	Endophyte	0.0638170958216714	Soil	13	POST	RTx430
608	Endophyte	0.000550419730268838	Leaf	14	POST	RTx430
609	Endophyte	0.173380131940539	Rhizosphere	14	POST	RTx430
610	Endophyte	0.0717626468584487	Root	14	POST	RTx430
611	Endophyte	0.0460612329750433	Soil	14	POST	RTx430
612	Endophyte	0.000617883566499552	Leaf	15	POST	RTx430
613	Endophyte	0.0846263867919761	Rhizosphere	15	POST	RTx430
614	Endophyte	0.0514828436207231	Root	15	POST	RTx430
615	Endophyte	0.0582984157604202	Soil	15	POST	RTx430
616	Endophyte	0.000254801010793967	Leaf	16	POST	RTx430
617	Endophyte	0.102217281429923	Rhizosphere	16	POST	RTx430
618	Endophyte	0.0857273895302307	Root	16	POST	RTx430
619	Endophyte	0.0771820394503045	Soil	16	POST	RTx430
620	Endophyte	0.000167054375628339	Leaf	17	POST	RTx430
621	Endophyte	0.113124604345126	Rhizosphere	17	POST	RTx430
622	Endophyte	0.0780605781161178	Root	17	POST	RTx430
623	Endophyte	0.0330314940293011	Soil	17	POST	RTx430
624	Endophyte	0.0588665733196955	Soil	0	PRE	RTx430
625	Endophyte	0.0529829074640149	Leaf	3	PRE	RTx430
626	Endophyte	0.0853538391498308	Rhizosphere	3	PRE	RTx430
627	Endophyte	0.0920822877123542	Root	3	PRE	RTx430
628	Endophyte	0.0640476215225944	Soil	3	PRE	RTx430
629	Endophyte	0.0704824942693726	Leaf	4	PRE	RTx430
630	Endophyte	0.42772277978982	Rhizosphere	4	PRE	RTx430
631	Endophyte	0.402055270702675	Root	4	PRE	RTx430
632	Endophyte	0.0632806196265955	Soil	4	PRE	RTx430
633	Endophyte	0.103362657514632	Leaf	5	PRE	RTx430
634	Endophyte	0.288379669403609	Rhizosphere	5	PRE	RTx430
635	Endophyte	0.355270223704071	Root	5	PRE	RTx430
636	Endophyte	0.0790739626838485	Soil	5	PRE	RTx430
637	Endophyte	0.0956924688054678	Leaf	6	PRE	RTx430
638	Endophyte	0.434551242831736	Rhizosphere	6	PRE	RTx430
639	Endophyte	0.405125369337809	Root	6	PRE	RTx430
640	Endophyte	0.069596388311525	Soil	6	PRE	RTx430
641	Endophyte	0.0579809611340348	Leaf	7	PRE	RTx430
642	Endophyte	0.572393779737055	Rhizosphere	7	PRE	RTx430
643	Endophyte	0.606605817073756	Root	7	PRE	RTx430
644	Endophyte	0.100550718255454	Soil	7	PRE	RTx430
645	Endophyte	0.0101774362269386	Leaf	8	PRE	RTx430
646	Endophyte	0.643150036909813	Rhizosphere	8	PRE	RTx430
647	Endophyte	0.640075077004175	Root	8	PRE	RTx430
648	Endophyte	0.074129933065365	Soil	8	PRE	RTx430
649	Endophyte	0.00615247429319161	Leaf	9	PRE	RTx430
650	Endophyte	0.291787117430664	Rhizosphere	9	PRE	RTx430
651	Endophyte	0.279054720877706	Root	9	PRE	RTx430
652	Endophyte	0.0634872835017941	Soil	9	PRE	RTx430
653	Endophyte	0.00401870420008422	Leaf	10	PRE	RTx430
654	Endophyte	0.388084213655996	Rhizosphere	10	PRE	RTx430
655	Endophyte	0.357972648083908	Root	10	PRE	RTx430
656	Endophyte	0.0826158528044745	Soil	10	PRE	RTx430
657	Endophyte	0.0107885287630726	Leaf	11	PRE	RTx430
658	Endophyte	0.273938543337978	Rhizosphere	11	PRE	RTx430
659	Endophyte	0.32285586468091	Root	11	PRE	RTx430
660	Endophyte	0.0506324402129349	Soil	11	PRE	RTx430
661	Endophyte	0.00226802404610504	Leaf	12	PRE	RTx430
662	Endophyte	0.299042550008815	Rhizosphere	12	PRE	RTx430
663	Endophyte	0.308076423670271	Root	12	PRE	RTx430
664	Endophyte	0.110001903569249	Soil	12	PRE	RTx430
665	Endophyte	0.00198183812928045	Leaf	13	PRE	RTx430
666	Endophyte	0.128538945955637	Rhizosphere	13	PRE	RTx430
667	Endophyte	0.203464647110847	Root	13	PRE	RTx430
668	Endophyte	0.0995293046227426	Soil	13	PRE	RTx430
669	Endophyte	0.00144718369254953	Leaf	14	PRE	RTx430
670	Endophyte	0.114349713818709	Rhizosphere	14	PRE	RTx430
671	Endophyte	0.137793322370276	Root	14	PRE	RTx430
672	Endophyte	0.0644485578549862	Soil	14	PRE	RTx430
673	Endophyte	0.00134201345701059	Leaf	15	PRE	RTx430
674	Endophyte	0.0718255918794299	Rhizosphere	15	PRE	RTx430
675	Endophyte	0.108078005897151	Root	15	PRE	RTx430
676	Endophyte	0.0632501490564507	Soil	15	PRE	RTx430
677	Endophyte	0.000735744435883103	Leaf	16	PRE	RTx430
678	Endophyte	0.0910523698012465	Rhizosphere	16	PRE	RTx430
679	Endophyte	0.110438322615631	Root	16	PRE	RTx430
680	Endophyte	0.0836439440046337	Soil	16	PRE	RTx430
681	Endophyte	0.000491285939348949	Leaf	17	PRE	RTx430
682	Endophyte	0.0664822965439089	Rhizosphere	17	PRE	RTx430
683	Endophyte	0.137677150229002	Root	17	PRE	RTx430
684	Endophyte	0.152482636044931	Soil	17	PRE	RTx430
685	Plant_pathogen	0.353687626098696	Soil	0	CON	BTx642
686	Plant_pathogen	0.376994361833575	Leaf	1	CON	BTx642
687	Plant_pathogen	0.530220174166836	Rhizosphere	1	CON	BTx642
688	Plant_pathogen	0.633650366855482	Root	1	CON	BTx642
689	Plant_pathogen	0.328201363224666	Soil	1	CON	BTx642
690	Plant_pathogen	0.488547309005501	Leaf	2	CON	BTx642
691	Plant_pathogen	0.28029192089605	Rhizosphere	2	CON	BTx642
692	Plant_pathogen	0.367661923799902	Root	2	CON	BTx642
693	Plant_pathogen	0.321345782678665	Soil	2	CON	BTx642
694	Plant_pathogen	0.513172782905724	Leaf	3	CON	BTx642
695	Plant_pathogen	0.319924918406289	Rhizosphere	3	CON	BTx642
696	Plant_pathogen	0.486481238567753	Root	3	CON	BTx642
697	Plant_pathogen	0.308769137351929	Soil	3	CON	BTx642
698	Plant_pathogen	0.311096834653005	Leaf	4	CON	BTx642
699	Plant_pathogen	0.368282086459443	Rhizosphere	4	CON	BTx642
700	Plant_pathogen	0.58101979976391	Root	4	CON	BTx642
701	Plant_pathogen	0.368849575360512	Soil	4	CON	BTx642
702	Plant_pathogen	0.487590552223215	Leaf	5	CON	BTx642
703	Plant_pathogen	0.447453239233982	Rhizosphere	5	CON	BTx642
704	Plant_pathogen	0.676681937650437	Root	5	CON	BTx642
705	Plant_pathogen	0.314426124504418	Soil	5	CON	BTx642
706	Plant_pathogen	0.438645713319094	Leaf	6	CON	BTx642
707	Plant_pathogen	0.499688727722916	Rhizosphere	6	CON	BTx642
708	Plant_pathogen	0.819837456813934	Root	6	CON	BTx642
709	Plant_pathogen	0.31343372249623	Soil	6	CON	BTx642
710	Plant_pathogen	0.306490733771282	Leaf	7	CON	BTx642
711	Plant_pathogen	0.490302898317155	Rhizosphere	7	CON	BTx642
712	Plant_pathogen	0.835331960352831	Root	7	CON	BTx642
713	Plant_pathogen	0.337665549137322	Soil	7	CON	BTx642
714	Plant_pathogen	0.301748270008768	Leaf	8	CON	BTx642
715	Plant_pathogen	0.475936542864908	Rhizosphere	8	CON	BTx642
716	Plant_pathogen	0.846252967657271	Root	8	CON	BTx642
717	Plant_pathogen	0.388523458665899	Soil	8	CON	BTx642
718	Plant_pathogen	0.262950880760356	Leaf	9	CON	BTx642
719	Plant_pathogen	0.386252609606618	Rhizosphere	9	CON	BTx642
720	Plant_pathogen	0.831787059195298	Root	9	CON	BTx642
721	Plant_pathogen	0.297173418007691	Soil	9	CON	BTx642
722	Plant_pathogen	0.210490714220339	Leaf	10	CON	BTx642
723	Plant_pathogen	0.389629426786033	Rhizosphere	10	CON	BTx642
724	Plant_pathogen	0.694969686069592	Root	10	CON	BTx642
725	Plant_pathogen	0.304857859596852	Soil	10	CON	BTx642
726	Plant_pathogen	0.215017413904627	Leaf	11	CON	BTx642
727	Plant_pathogen	0.337135449977005	Rhizosphere	11	CON	BTx642
728	Plant_pathogen	0.728103492624531	Root	11	CON	BTx642
729	Plant_pathogen	0.349321335288442	Soil	11	CON	BTx642
730	Plant_pathogen	0.178760054316089	Leaf	12	CON	BTx642
731	Plant_pathogen	0.290449496306451	Rhizosphere	12	CON	BTx642
732	Plant_pathogen	0.710745490783692	Root	12	CON	BTx642
733	Plant_pathogen	0.328475911683424	Soil	12	CON	BTx642
734	Plant_pathogen	0.205239028726218	Leaf	13	CON	BTx642
735	Plant_pathogen	0.29728132085785	Rhizosphere	13	CON	BTx642
736	Plant_pathogen	0.645706655605155	Root	13	CON	BTx642
737	Plant_pathogen	0.32637111878548	Soil	13	CON	BTx642
738	Plant_pathogen	0.252919920235135	Leaf	14	CON	BTx642
739	Plant_pathogen	0.257471664872676	Rhizosphere	14	CON	BTx642
740	Plant_pathogen	0.696426079286402	Root	14	CON	BTx642
741	Plant_pathogen	0.305388000039533	Soil	14	CON	BTx642
742	Plant_pathogen	0.280062002460883	Leaf	15	CON	BTx642
743	Plant_pathogen	0.317119689260633	Rhizosphere	15	CON	BTx642
744	Plant_pathogen	0.736737352422997	Root	15	CON	BTx642
745	Plant_pathogen	0.296741643036614	Soil	15	CON	BTx642
746	Plant_pathogen	0.287016837032854	Leaf	16	CON	BTx642
747	Plant_pathogen	0.298207377194935	Rhizosphere	16	CON	BTx642
748	Plant_pathogen	0.755032321931696	Root	16	CON	BTx642
749	Plant_pathogen	0.308188496671421	Soil	16	CON	BTx642
750	Plant_pathogen	0.265989206458042	Leaf	17	CON	BTx642
751	Plant_pathogen	0.297409918656759	Rhizosphere	17	CON	BTx642
752	Plant_pathogen	0.72344242625931	Root	17	CON	BTx642
753	Plant_pathogen	0.297177521257568	Soil	17	CON	BTx642
754	Plant_pathogen	0.313672781949843	Soil	0	POST	BTx642
755	Plant_pathogen	0.335415473734906	Leaf	8	POST	BTx642
756	Plant_pathogen	0.36919726305346	Rhizosphere	8	POST	BTx642
757	Plant_pathogen	0.867200653557544	Root	8	POST	BTx642
758	Plant_pathogen	0.388508192425545	Soil	8	POST	BTx642
759	Plant_pathogen	0.28739156934795	Leaf	9	POST	BTx642
760	Plant_pathogen	0.419278745675131	Rhizosphere	9	POST	BTx642
761	Plant_pathogen	0.840640162706851	Root	9	POST	BTx642
762	Plant_pathogen	0.372451545378478	Soil	9	POST	BTx642
763	Plant_pathogen	0.261759498068081	Leaf	10	POST	BTx642
764	Plant_pathogen	0.418083320003852	Rhizosphere	10	POST	BTx642
765	Plant_pathogen	0.738980093395496	Root	10	POST	BTx642
766	Plant_pathogen	0.380994953438891	Soil	10	POST	BTx642
767	Plant_pathogen	0.248675310692867	Leaf	11	POST	BTx642
768	Plant_pathogen	0.433945133698138	Rhizosphere	11	POST	BTx642
769	Plant_pathogen	0.766259221696601	Root	11	POST	BTx642
770	Plant_pathogen	0.335475818942223	Soil	11	POST	BTx642
771	Plant_pathogen	0.212688340079727	Leaf	12	POST	BTx642
772	Plant_pathogen	0.410892157783506	Rhizosphere	12	POST	BTx642
773	Plant_pathogen	0.721810540067062	Root	12	POST	BTx642
774	Plant_pathogen	0.388882383689959	Soil	12	POST	BTx642
775	Plant_pathogen	0.189983790009503	Leaf	13	POST	BTx642
776	Plant_pathogen	0.492139669311394	Rhizosphere	13	POST	BTx642
777	Plant_pathogen	0.874133001364379	Root	13	POST	BTx642
778	Plant_pathogen	0.336134966949871	Soil	13	POST	BTx642
779	Plant_pathogen	0.236336365896301	Leaf	14	POST	BTx642
780	Plant_pathogen	0.403886090963115	Rhizosphere	14	POST	BTx642
781	Plant_pathogen	0.839814035087784	Root	14	POST	BTx642
782	Plant_pathogen	0.312974321778129	Soil	14	POST	BTx642
783	Plant_pathogen	0.292751377651649	Leaf	15	POST	BTx642
784	Plant_pathogen	0.511852725600433	Rhizosphere	15	POST	BTx642
785	Plant_pathogen	0.875891580308931	Root	15	POST	BTx642
786	Plant_pathogen	0.370921299658296	Soil	15	POST	BTx642
787	Plant_pathogen	0.287448583364293	Leaf	16	POST	BTx642
788	Plant_pathogen	0.426582262592166	Rhizosphere	16	POST	BTx642
789	Plant_pathogen	0.797370341170129	Root	16	POST	BTx642
790	Plant_pathogen	0.373347218548832	Soil	16	POST	BTx642
791	Plant_pathogen	0.235390963442696	Leaf	17	POST	BTx642
792	Plant_pathogen	0.363915456853932	Rhizosphere	17	POST	BTx642
793	Plant_pathogen	0.787187070443736	Root	17	POST	BTx642
794	Plant_pathogen	0.310990179421965	Soil	17	POST	BTx642
795	Plant_pathogen	0.350755845441507	Soil	0	PRE	BTx642
796	Plant_pathogen	0.484054209238654	Leaf	3	PRE	BTx642
797	Plant_pathogen	0.292042752225448	Rhizosphere	3	PRE	BTx642
798	Plant_pathogen	0.521357247687522	Root	3	PRE	BTx642
799	Plant_pathogen	0.323993899467874	Soil	3	PRE	BTx642
800	Plant_pathogen	0.399485645775577	Leaf	4	PRE	BTx642
801	Plant_pathogen	0.199375846923375	Rhizosphere	4	PRE	BTx642
802	Plant_pathogen	0.337843141642507	Root	4	PRE	BTx642
803	Plant_pathogen	0.35340523536292	Soil	4	PRE	BTx642
804	Plant_pathogen	0.422639217778713	Leaf	5	PRE	BTx642
805	Plant_pathogen	0.136103478361361	Rhizosphere	5	PRE	BTx642
806	Plant_pathogen	0.355292087770905	Root	5	PRE	BTx642
807	Plant_pathogen	0.358973229244342	Soil	5	PRE	BTx642
808	Plant_pathogen	0.47532860979573	Leaf	6	PRE	BTx642
809	Plant_pathogen	0.106431676106541	Rhizosphere	6	PRE	BTx642
810	Plant_pathogen	0.173257347515438	Root	6	PRE	BTx642
811	Plant_pathogen	0.299047899591221	Soil	6	PRE	BTx642
812	Plant_pathogen	0.499290929268409	Leaf	7	PRE	BTx642
813	Plant_pathogen	0.0961853353020843	Rhizosphere	7	PRE	BTx642
814	Plant_pathogen	0.137015302491311	Root	7	PRE	BTx642
815	Plant_pathogen	0.341895271699185	Soil	7	PRE	BTx642
816	Plant_pathogen	0.394666189166422	Leaf	8	PRE	BTx642
817	Plant_pathogen	0.0692889017298627	Rhizosphere	8	PRE	BTx642
818	Plant_pathogen	0.217608284330895	Root	8	PRE	BTx642
819	Plant_pathogen	0.334239743029867	Soil	8	PRE	BTx642
820	Plant_pathogen	0.137964432312101	Leaf	9	PRE	BTx642
821	Plant_pathogen	0.287256940489426	Rhizosphere	9	PRE	BTx642
822	Plant_pathogen	0.267921429220295	Root	9	PRE	BTx642
823	Plant_pathogen	0.276285826229016	Soil	9	PRE	BTx642
824	Plant_pathogen	0.147456522853199	Leaf	10	PRE	BTx642
825	Plant_pathogen	0.247052003163595	Rhizosphere	10	PRE	BTx642
826	Plant_pathogen	0.43144595335824	Root	10	PRE	BTx642
827	Plant_pathogen	0.341229366838764	Soil	10	PRE	BTx642
828	Plant_pathogen	0.298124309753574	Leaf	11	PRE	BTx642
829	Plant_pathogen	0.284381042742506	Rhizosphere	11	PRE	BTx642
830	Plant_pathogen	0.348076271959512	Root	11	PRE	BTx642
831	Plant_pathogen	0.352573381073503	Soil	11	PRE	BTx642
832	Plant_pathogen	0.203695789759465	Leaf	12	PRE	BTx642
833	Plant_pathogen	0.3110246143437	Rhizosphere	12	PRE	BTx642
834	Plant_pathogen	0.542497265376465	Root	12	PRE	BTx642
835	Plant_pathogen	0.30502135243671	Soil	12	PRE	BTx642
836	Plant_pathogen	0.182491528717974	Leaf	13	PRE	BTx642
837	Plant_pathogen	0.370270281546546	Rhizosphere	13	PRE	BTx642
838	Plant_pathogen	0.61032903788223	Root	13	PRE	BTx642
839	Plant_pathogen	0.323687845302467	Soil	13	PRE	BTx642
840	Plant_pathogen	0.221658358401847	Leaf	14	PRE	BTx642
841	Plant_pathogen	0.277402555140404	Rhizosphere	14	PRE	BTx642
842	Plant_pathogen	0.59048196062731	Root	14	PRE	BTx642
843	Plant_pathogen	0.31818672766873	Soil	14	PRE	BTx642
844	Plant_pathogen	0.254206574397355	Leaf	15	PRE	BTx642
845	Plant_pathogen	0.389032221971484	Rhizosphere	15	PRE	BTx642
846	Plant_pathogen	0.711204036838703	Root	15	PRE	BTx642
847	Plant_pathogen	0.299434356442149	Soil	15	PRE	BTx642
848	Plant_pathogen	0.233489353431247	Leaf	16	PRE	BTx642
849	Plant_pathogen	0.312738291560896	Rhizosphere	16	PRE	BTx642
850	Plant_pathogen	0.661227002522564	Root	16	PRE	BTx642
851	Plant_pathogen	0.37135760837175	Soil	16	PRE	BTx642
852	Plant_pathogen	0.241146338722062	Leaf	17	PRE	BTx642
853	Plant_pathogen	0.337569565452152	Rhizosphere	17	PRE	BTx642
854	Plant_pathogen	0.629201793826913	Root	17	PRE	BTx642
855	Plant_pathogen	0.35597009426999	Soil	17	PRE	BTx642
856	Plant_pathogen	0.298013668324768	Soil	0	CON	RTx430
857	Plant_pathogen	0.253777813672747	Leaf	1	CON	RTx430
858	Plant_pathogen	0.45469282803882	Rhizosphere	1	CON	RTx430
859	Plant_pathogen	0.593129897491567	Root	1	CON	RTx430
860	Plant_pathogen	0.337686495468136	Soil	1	CON	RTx430
861	Plant_pathogen	0.445119731955618	Leaf	2	CON	RTx430
862	Plant_pathogen	0.247236669905486	Rhizosphere	2	CON	RTx430
863	Plant_pathogen	0.306352300409893	Root	2	CON	RTx430
864	Plant_pathogen	0.287401457054011	Soil	2	CON	RTx430
865	Plant_pathogen	0.491786028832337	Leaf	3	CON	RTx430
866	Plant_pathogen	0.278556190006946	Rhizosphere	3	CON	RTx430
867	Plant_pathogen	0.467444056796498	Root	3	CON	RTx430
868	Plant_pathogen	0.300820281891746	Soil	3	CON	RTx430
869	Plant_pathogen	0.374193192485628	Leaf	4	CON	RTx430
870	Plant_pathogen	0.487899588838781	Rhizosphere	4	CON	RTx430
871	Plant_pathogen	0.728340409531819	Root	4	CON	RTx430
872	Plant_pathogen	0.32944041653208	Soil	4	CON	RTx430
873	Plant_pathogen	0.323873444662293	Leaf	5	CON	RTx430
874	Plant_pathogen	0.447331972191338	Rhizosphere	5	CON	RTx430
875	Plant_pathogen	0.706065790706313	Root	5	CON	RTx430
876	Plant_pathogen	0.355156390424651	Soil	5	CON	RTx430
877	Plant_pathogen	0.308389552273739	Leaf	6	CON	RTx430
878	Plant_pathogen	0.470997533610063	Rhizosphere	6	CON	RTx430
879	Plant_pathogen	0.809148539015376	Root	6	CON	RTx430
880	Plant_pathogen	0.378523098380223	Soil	6	CON	RTx430
881	Plant_pathogen	0.153872490725688	Leaf	7	CON	RTx430
882	Plant_pathogen	0.561741356001121	Rhizosphere	7	CON	RTx430
883	Plant_pathogen	0.864532946522346	Root	7	CON	RTx430
884	Plant_pathogen	0.405005043073583	Soil	7	CON	RTx430
885	Plant_pathogen	0.26819364662079	Leaf	8	CON	RTx430
886	Plant_pathogen	0.464731739036447	Rhizosphere	8	CON	RTx430
887	Plant_pathogen	0.791671255057826	Root	8	CON	RTx430
888	Plant_pathogen	0.37008595824411	Soil	8	CON	RTx430
889	Plant_pathogen	0.24449828372836	Leaf	9	CON	RTx430
890	Plant_pathogen	0.41976951143494	Rhizosphere	9	CON	RTx430
891	Plant_pathogen	0.787808140009141	Root	9	CON	RTx430
892	Plant_pathogen	0.300424960868509	Soil	9	CON	RTx430
893	Plant_pathogen	0.208088724796528	Leaf	10	CON	RTx430
894	Plant_pathogen	0.452433491651359	Rhizosphere	10	CON	RTx430
895	Plant_pathogen	0.658890426728162	Root	10	CON	RTx430
896	Plant_pathogen	0.32238018483317	Soil	10	CON	RTx430
897	Plant_pathogen	0.193532433901593	Leaf	11	CON	RTx430
898	Plant_pathogen	0.34004011158418	Rhizosphere	11	CON	RTx430
899	Plant_pathogen	0.677247420119111	Root	11	CON	RTx430
900	Plant_pathogen	0.272594125648052	Soil	11	CON	RTx430
901	Plant_pathogen	0.164651486017432	Leaf	12	CON	RTx430
902	Plant_pathogen	0.283525439739258	Rhizosphere	12	CON	RTx430
903	Plant_pathogen	0.656290643453393	Root	12	CON	RTx430
904	Plant_pathogen	0.317054752720111	Soil	12	CON	RTx430
905	Plant_pathogen	0.152073026338826	Leaf	13	CON	RTx430
906	Plant_pathogen	0.266772601418999	Rhizosphere	13	CON	RTx430
907	Plant_pathogen	0.73140435225198	Root	13	CON	RTx430
908	Plant_pathogen	0.239861419367746	Soil	13	CON	RTx430
909	Plant_pathogen	0.205179897034111	Leaf	14	CON	RTx430
910	Plant_pathogen	0.225196074005698	Rhizosphere	14	CON	RTx430
911	Plant_pathogen	0.662370074570974	Root	14	CON	RTx430
912	Plant_pathogen	0.270680530316779	Soil	14	CON	RTx430
913	Plant_pathogen	0.255421220155145	Leaf	15	CON	RTx430
914	Plant_pathogen	0.254830714647805	Rhizosphere	15	CON	RTx430
915	Plant_pathogen	0.546931183301254	Root	15	CON	RTx430
916	Plant_pathogen	0.296655060518212	Soil	15	CON	RTx430
917	Plant_pathogen	0.254117965969375	Leaf	16	CON	RTx430
918	Plant_pathogen	0.231256876533021	Rhizosphere	16	CON	RTx430
919	Plant_pathogen	0.531382255774704	Root	16	CON	RTx430
920	Plant_pathogen	0.321136545400636	Soil	16	CON	RTx430
921	Plant_pathogen	0.196390173915897	Leaf	17	CON	RTx430
922	Plant_pathogen	0.202425048721226	Rhizosphere	17	CON	RTx430
923	Plant_pathogen	0.491933743830508	Root	17	CON	RTx430
924	Plant_pathogen	0.211115444479765	Soil	17	CON	RTx430
925	Plant_pathogen	0.359402142539661	Soil	0	POST	RTx430
926	Plant_pathogen	0.178724350333853	Leaf	8	POST	RTx430
927	Plant_pathogen	0.540403195972632	Rhizosphere	8	POST	RTx430
928	Plant_pathogen	0.856191681910269	Root	8	POST	RTx430
929	Plant_pathogen	0.308176440352432	Soil	8	POST	RTx430
930	Plant_pathogen	0.288165285132103	Leaf	9	POST	RTx430
931	Plant_pathogen	0.491199596733339	Rhizosphere	9	POST	RTx430
932	Plant_pathogen	0.816043025735179	Root	9	POST	RTx430
933	Plant_pathogen	0.339162717111098	Soil	9	POST	RTx430
934	Plant_pathogen	0.256669445580365	Leaf	10	POST	RTx430
935	Plant_pathogen	0.439878571302611	Rhizosphere	10	POST	RTx430
936	Plant_pathogen	0.754809274447328	Root	10	POST	RTx430
937	Plant_pathogen	0.419572703281147	Soil	10	POST	RTx430
938	Plant_pathogen	0.239564058847958	Leaf	11	POST	RTx430
939	Plant_pathogen	0.40625607392039	Rhizosphere	11	POST	RTx430
940	Plant_pathogen	0.68924413885179	Root	11	POST	RTx430
941	Plant_pathogen	0.355539655178374	Soil	11	POST	RTx430
942	Plant_pathogen	0.20677724413618	Leaf	12	POST	RTx430
943	Plant_pathogen	0.483022508232417	Rhizosphere	12	POST	RTx430
944	Plant_pathogen	0.824833485103541	Root	12	POST	RTx430
945	Plant_pathogen	0.381503008208011	Soil	12	POST	RTx430
946	Plant_pathogen	0.180334870667654	Leaf	13	POST	RTx430
947	Plant_pathogen	0.625575863802777	Rhizosphere	13	POST	RTx430
948	Plant_pathogen	0.858039225685929	Root	13	POST	RTx430
949	Plant_pathogen	0.291825103323894	Soil	13	POST	RTx430
950	Plant_pathogen	0.225029169368483	Leaf	14	POST	RTx430
951	Plant_pathogen	0.40864900856548	Rhizosphere	14	POST	RTx430
952	Plant_pathogen	0.773031972671609	Root	14	POST	RTx430
953	Plant_pathogen	0.225618462819429	Soil	14	POST	RTx430
954	Plant_pathogen	0.233510482533339	Leaf	15	POST	RTx430
955	Plant_pathogen	0.447883268294548	Rhizosphere	15	POST	RTx430
956	Plant_pathogen	0.837158955381793	Root	15	POST	RTx430
957	Plant_pathogen	0.336445480293577	Soil	15	POST	RTx430
958	Plant_pathogen	0.301207004334957	Leaf	16	POST	RTx430
959	Plant_pathogen	0.460347962764572	Rhizosphere	16	POST	RTx430
960	Plant_pathogen	0.783785684227352	Root	16	POST	RTx430
961	Plant_pathogen	0.35261273403106	Soil	16	POST	RTx430
962	Plant_pathogen	0.243286445292811	Leaf	17	POST	RTx430
963	Plant_pathogen	0.354734943198038	Rhizosphere	17	POST	RTx430
964	Plant_pathogen	0.777731431737319	Root	17	POST	RTx430
965	Plant_pathogen	0.335057911095021	Soil	17	POST	RTx430
966	Plant_pathogen	0.385234092182532	Soil	0	PRE	RTx430
967	Plant_pathogen	0.547567779474746	Leaf	3	PRE	RTx430
968	Plant_pathogen	0.284179982633332	Rhizosphere	3	PRE	RTx430
969	Plant_pathogen	0.52095643896353	Root	3	PRE	RTx430
970	Plant_pathogen	0.312270628168915	Soil	3	PRE	RTx430
971	Plant_pathogen	0.491236539054032	Leaf	4	PRE	RTx430
972	Plant_pathogen	0.19956442631576	Rhizosphere	4	PRE	RTx430
973	Plant_pathogen	0.385549906927338	Root	4	PRE	RTx430
974	Plant_pathogen	0.320122670154554	Soil	4	PRE	RTx430
975	Plant_pathogen	0.524276993988639	Leaf	5	PRE	RTx430
976	Plant_pathogen	0.269545269607953	Rhizosphere	5	PRE	RTx430
977	Plant_pathogen	0.335199599959835	Root	5	PRE	RTx430
978	Plant_pathogen	0.366177624481114	Soil	5	PRE	RTx430
979	Plant_pathogen	0.433490548649203	Leaf	6	PRE	RTx430
980	Plant_pathogen	0.15649518994647	Rhizosphere	6	PRE	RTx430
981	Plant_pathogen	0.398776979433693	Root	6	PRE	RTx430
982	Plant_pathogen	0.333092599830074	Soil	6	PRE	RTx430
983	Plant_pathogen	0.513789802949435	Leaf	7	PRE	RTx430
984	Plant_pathogen	0.137983782868765	Rhizosphere	7	PRE	RTx430
985	Plant_pathogen	0.24799556216672	Root	7	PRE	RTx430
986	Plant_pathogen	0.364430794517822	Soil	7	PRE	RTx430
987	Plant_pathogen	0.375603334924065	Leaf	8	PRE	RTx430
988	Plant_pathogen	0.105313830812099	Rhizosphere	8	PRE	RTx430
989	Plant_pathogen	0.212748518341608	Root	8	PRE	RTx430
990	Plant_pathogen	0.326962360708656	Soil	8	PRE	RTx430
991	Plant_pathogen	0.149918415048066	Leaf	9	PRE	RTx430
992	Plant_pathogen	0.24517362542141	Rhizosphere	9	PRE	RTx430
993	Plant_pathogen	0.358122950619635	Root	9	PRE	RTx430
994	Plant_pathogen	0.33339196641221	Soil	9	PRE	RTx430
995	Plant_pathogen	0.151623157240815	Leaf	10	PRE	RTx430
996	Plant_pathogen	0.30856566581515	Rhizosphere	10	PRE	RTx430
997	Plant_pathogen	0.50135945787424	Root	10	PRE	RTx430
998	Plant_pathogen	0.40428545433927	Soil	10	PRE	RTx430
999	Plant_pathogen	0.240401566531412	Leaf	11	PRE	RTx430
1000	Plant_pathogen	0.326240295055644	Rhizosphere	11	PRE	RTx430
1001	Plant_pathogen	0.5184858420729	Root	11	PRE	RTx430
1002	Plant_pathogen	0.403811047948147	Soil	11	PRE	RTx430
1003	Plant_pathogen	0.189716452079961	Leaf	12	PRE	RTx430
1004	Plant_pathogen	0.32276418235993	Rhizosphere	12	PRE	RTx430
1005	Plant_pathogen	0.532081735670875	Root	12	PRE	RTx430
1006	Plant_pathogen	0.417324416269834	Soil	12	PRE	RTx430
1007	Plant_pathogen	0.199487224406988	Leaf	13	PRE	RTx430
1008	Plant_pathogen	0.364449923350292	Rhizosphere	13	PRE	RTx430
1009	Plant_pathogen	0.610918282279683	Root	13	PRE	RTx430
1010	Plant_pathogen	0.349843488719952	Soil	13	PRE	RTx430
1011	Plant_pathogen	0.252293421652755	Leaf	14	PRE	RTx430
1012	Plant_pathogen	0.309384069562947	Rhizosphere	14	PRE	RTx430
1013	Plant_pathogen	0.659164004592562	Root	14	PRE	RTx430
1014	Plant_pathogen	0.385344084025302	Soil	14	PRE	RTx430
1015	Plant_pathogen	0.207116449221232	Leaf	15	PRE	RTx430
1016	Plant_pathogen	0.386499845123759	Rhizosphere	15	PRE	RTx430
1017	Plant_pathogen	0.656169994107779	Root	15	PRE	RTx430
1018	Plant_pathogen	0.330193335862191	Soil	15	PRE	RTx430
1019	Plant_pathogen	0.243863981679324	Leaf	16	PRE	RTx430
1020	Plant_pathogen	0.311370691890014	Rhizosphere	16	PRE	RTx430
1021	Plant_pathogen	0.603514585085317	Root	16	PRE	RTx430
1022	Plant_pathogen	0.320740469818355	Soil	16	PRE	RTx430
1023	Plant_pathogen	0.274859965910126	Leaf	17	PRE	RTx430
1024	Plant_pathogen	0.318258185814108	Rhizosphere	17	PRE	RTx430
1025	Plant_pathogen	0.540103178252296	Root	17	PRE	RTx430
1026	Plant_pathogen	0.290808709054209	Soil	17	PRE	RTx430
1027	Plant_pathogen_Yeast	0.000182385977417804	Soil	0	CON	BTx642
1028	Plant_pathogen_Yeast	0.00520860568191322	Leaf	1	CON	BTx642
1029	Plant_pathogen_Yeast	0.000129032959278788	Rhizosphere	1	CON	BTx642
1030	Plant_pathogen_Yeast	0.000101452626069025	Root	1	CON	BTx642
1031	Plant_pathogen_Yeast	1.39741896716764e-05	Soil	1	CON	BTx642
1032	Plant_pathogen_Yeast	0.0148919259652924	Leaf	2	CON	BTx642
1033	Plant_pathogen_Yeast	8.46271315154402e-05	Rhizosphere	2	CON	BTx642
1034	Plant_pathogen_Yeast	0	Root	2	CON	BTx642
1035	Plant_pathogen_Yeast	1.46977625394507e-05	Soil	2	CON	BTx642
1036	Plant_pathogen_Yeast	0.0197890563047427	Leaf	3	CON	BTx642
1037	Plant_pathogen_Yeast	0.000113239006453881	Rhizosphere	3	CON	BTx642
1038	Plant_pathogen_Yeast	0	Root	3	CON	BTx642
1039	Plant_pathogen_Yeast	1.70246090724142e-05	Soil	3	CON	BTx642
1040	Plant_pathogen_Yeast	0.39006046313229	Leaf	4	CON	BTx642
1041	Plant_pathogen_Yeast	0.000242587951942504	Rhizosphere	4	CON	BTx642
1042	Plant_pathogen_Yeast	4.22133038913091e-05	Root	4	CON	BTx642
1043	Plant_pathogen_Yeast	0	Soil	4	CON	BTx642
1044	Plant_pathogen_Yeast	0.0968095271857555	Leaf	5	CON	BTx642
1045	Plant_pathogen_Yeast	0.000204683471461175	Rhizosphere	5	CON	BTx642
1046	Plant_pathogen_Yeast	2.41580905445234e-05	Root	5	CON	BTx642
1047	Plant_pathogen_Yeast	0	Soil	5	CON	BTx642
1048	Plant_pathogen_Yeast	0.158538416254532	Leaf	6	CON	BTx642
1049	Plant_pathogen_Yeast	8.59728912417274e-05	Rhizosphere	6	CON	BTx642
1050	Plant_pathogen_Yeast	0	Root	6	CON	BTx642
1051	Plant_pathogen_Yeast	0	Soil	6	CON	BTx642
1052	Plant_pathogen_Yeast	0.404959255866538	Leaf	7	CON	BTx642
1053	Plant_pathogen_Yeast	0.000148056407708369	Rhizosphere	7	CON	BTx642
1054	Plant_pathogen_Yeast	1.75688258753668e-05	Root	7	CON	BTx642
1055	Plant_pathogen_Yeast	0	Soil	7	CON	BTx642
1056	Plant_pathogen_Yeast	0.269287270930218	Leaf	8	CON	BTx642
1057	Plant_pathogen_Yeast	0.000498668675753184	Rhizosphere	8	CON	BTx642
1058	Plant_pathogen_Yeast	0	Root	8	CON	BTx642
1059	Plant_pathogen_Yeast	5.51531534643475e-05	Soil	8	CON	BTx642
1060	Plant_pathogen_Yeast	0.153227153453004	Leaf	9	CON	BTx642
1061	Plant_pathogen_Yeast	0.00159735856145436	Rhizosphere	9	CON	BTx642
1062	Plant_pathogen_Yeast	2.42501843014007e-05	Root	9	CON	BTx642
1063	Plant_pathogen_Yeast	0.000106118531818018	Soil	9	CON	BTx642
1064	Plant_pathogen_Yeast	0.0747000689820334	Leaf	10	CON	BTx642
1065	Plant_pathogen_Yeast	0.00255298591936085	Rhizosphere	10	CON	BTx642
1066	Plant_pathogen_Yeast	8.63450774852115e-06	Root	10	CON	BTx642
1067	Plant_pathogen_Yeast	6.9802025859199e-05	Soil	10	CON	BTx642
1068	Plant_pathogen_Yeast	0.0348109112339531	Leaf	11	CON	BTx642
1069	Plant_pathogen_Yeast	0.00132812096978159	Rhizosphere	11	CON	BTx642
1070	Plant_pathogen_Yeast	4.80595403068385e-05	Root	11	CON	BTx642
1071	Plant_pathogen_Yeast	1.59948816378759e-05	Soil	11	CON	BTx642
1072	Plant_pathogen_Yeast	0.0139397572021632	Leaf	12	CON	BTx642
1073	Plant_pathogen_Yeast	0.000671676026609006	Rhizosphere	12	CON	BTx642
1074	Plant_pathogen_Yeast	3.09710188690932e-05	Root	12	CON	BTx642
1075	Plant_pathogen_Yeast	0.000186388963841296	Soil	12	CON	BTx642
1076	Plant_pathogen_Yeast	0.00750891841596587	Leaf	13	CON	BTx642
1077	Plant_pathogen_Yeast	0.00158020756203372	Rhizosphere	13	CON	BTx642
1078	Plant_pathogen_Yeast	0.000211698163955768	Root	13	CON	BTx642
1079	Plant_pathogen_Yeast	0.000123697282090293	Soil	13	CON	BTx642
1080	Plant_pathogen_Yeast	0.00752529361625621	Leaf	14	CON	BTx642
1081	Plant_pathogen_Yeast	0.00156864975962411	Rhizosphere	14	CON	BTx642
1082	Plant_pathogen_Yeast	0.000153311778523969	Root	14	CON	BTx642
1083	Plant_pathogen_Yeast	4.80919271622868e-05	Soil	14	CON	BTx642
1084	Plant_pathogen_Yeast	0.00454807113693317	Leaf	15	CON	BTx642
1085	Plant_pathogen_Yeast	0.00375951775811699	Rhizosphere	15	CON	BTx642
1086	Plant_pathogen_Yeast	6.01645226218605e-05	Root	15	CON	BTx642
1087	Plant_pathogen_Yeast	0.000119294103473624	Soil	15	CON	BTx642
1088	Plant_pathogen_Yeast	0.00501518192575111	Leaf	16	CON	BTx642
1089	Plant_pathogen_Yeast	0.00372668824387327	Rhizosphere	16	CON	BTx642
1090	Plant_pathogen_Yeast	3.93948074652234e-05	Root	16	CON	BTx642
1091	Plant_pathogen_Yeast	0.000337631219354503	Soil	16	CON	BTx642
1092	Plant_pathogen_Yeast	0.00273915343924574	Leaf	17	CON	BTx642
1093	Plant_pathogen_Yeast	0.000686673133932741	Rhizosphere	17	CON	BTx642
1094	Plant_pathogen_Yeast	5.59864266108175e-05	Root	17	CON	BTx642
1095	Plant_pathogen_Yeast	9.22157353299657e-05	Soil	17	CON	BTx642
1096	Plant_pathogen_Yeast	0.000292232892424921	Soil	0	POST	BTx642
1097	Plant_pathogen_Yeast	0.234260603641278	Leaf	8	POST	BTx642
1098	Plant_pathogen_Yeast	0.000647676803195285	Rhizosphere	8	POST	BTx642
1099	Plant_pathogen_Yeast	3.01055010282697e-05	Root	8	POST	BTx642
1100	Plant_pathogen_Yeast	4.22715520896223e-05	Soil	8	POST	BTx642
1101	Plant_pathogen_Yeast	0.0764766886448661	Leaf	9	POST	BTx642
1102	Plant_pathogen_Yeast	0.00146715637553212	Rhizosphere	9	POST	BTx642
1103	Plant_pathogen_Yeast	0	Root	9	POST	BTx642
1104	Plant_pathogen_Yeast	4.75809828327814e-05	Soil	9	POST	BTx642
1105	Plant_pathogen_Yeast	0.0606649866024947	Leaf	10	POST	BTx642
1106	Plant_pathogen_Yeast	0.000465287240622125	Rhizosphere	10	POST	BTx642
1107	Plant_pathogen_Yeast	7.50193174742496e-06	Root	10	POST	BTx642
1108	Plant_pathogen_Yeast	0	Soil	10	POST	BTx642
1109	Plant_pathogen_Yeast	0.0281304984680455	Leaf	11	POST	BTx642
1110	Plant_pathogen_Yeast	0.000639844797232952	Rhizosphere	11	POST	BTx642
1111	Plant_pathogen_Yeast	1.00410679679891e-05	Root	11	POST	BTx642
1112	Plant_pathogen_Yeast	9.39714075830478e-05	Soil	11	POST	BTx642
1113	Plant_pathogen_Yeast	0.0143557493931977	Leaf	12	POST	BTx642
1114	Plant_pathogen_Yeast	0.00030415463882309	Rhizosphere	12	POST	BTx642
1115	Plant_pathogen_Yeast	9.34649319575295e-06	Root	12	POST	BTx642
1116	Plant_pathogen_Yeast	0.000691287318078966	Soil	12	POST	BTx642
1117	Plant_pathogen_Yeast	0.0103609809106022	Leaf	13	POST	BTx642
1118	Plant_pathogen_Yeast	0.000940277885213081	Rhizosphere	13	POST	BTx642
1119	Plant_pathogen_Yeast	0	Root	13	POST	BTx642
1120	Plant_pathogen_Yeast	0.000267058971051092	Soil	13	POST	BTx642
1121	Plant_pathogen_Yeast	0.00450390852265247	Leaf	14	POST	BTx642
1122	Plant_pathogen_Yeast	0.00173149552067624	Rhizosphere	14	POST	BTx642
1123	Plant_pathogen_Yeast	4.51273720074911e-05	Root	14	POST	BTx642
1124	Plant_pathogen_Yeast	8.74167616721324e-05	Soil	14	POST	BTx642
1125	Plant_pathogen_Yeast	0.00410788406260528	Leaf	15	POST	BTx642
1126	Plant_pathogen_Yeast	0.00172102355886289	Rhizosphere	15	POST	BTx642
1127	Plant_pathogen_Yeast	2.82828491363834e-05	Root	15	POST	BTx642
1128	Plant_pathogen_Yeast	0.000136091131471141	Soil	15	POST	BTx642
1129	Plant_pathogen_Yeast	0.00262813316067721	Leaf	16	POST	BTx642
1130	Plant_pathogen_Yeast	0.000972198046797478	Rhizosphere	16	POST	BTx642
1131	Plant_pathogen_Yeast	6.58421838151593e-05	Root	16	POST	BTx642
1132	Plant_pathogen_Yeast	0.000217447341048588	Soil	16	POST	BTx642
1133	Plant_pathogen_Yeast	0.00655226943601193	Leaf	17	POST	BTx642
1134	Plant_pathogen_Yeast	0.0003539882661116	Rhizosphere	17	POST	BTx642
1135	Plant_pathogen_Yeast	0	Root	17	POST	BTx642
1136	Plant_pathogen_Yeast	0.000113484303629378	Soil	17	POST	BTx642
1137	Plant_pathogen_Yeast	0.000255977494369179	Soil	0	PRE	BTx642
1138	Plant_pathogen_Yeast	0.0247654068674317	Leaf	3	PRE	BTx642
1139	Plant_pathogen_Yeast	7.43931876304409e-06	Rhizosphere	3	PRE	BTx642
1140	Plant_pathogen_Yeast	0	Root	3	PRE	BTx642
1141	Plant_pathogen_Yeast	6.71982216954427e-05	Soil	3	PRE	BTx642
1142	Plant_pathogen_Yeast	0.261042689335507	Leaf	4	PRE	BTx642
1143	Plant_pathogen_Yeast	0.00984248670440246	Rhizosphere	4	PRE	BTx642
1144	Plant_pathogen_Yeast	2.46639536317672e-05	Root	4	PRE	BTx642
1145	Plant_pathogen_Yeast	2.02007959113589e-05	Soil	4	PRE	BTx642
1146	Plant_pathogen_Yeast	0.0202812581988594	Leaf	5	PRE	BTx642
1147	Plant_pathogen_Yeast	0.000119988977666256	Rhizosphere	5	PRE	BTx642
1148	Plant_pathogen_Yeast	7.96590592265105e-05	Root	5	PRE	BTx642
1149	Plant_pathogen_Yeast	6.05166609932297e-05	Soil	5	PRE	BTx642
1150	Plant_pathogen_Yeast	0.109283658426264	Leaf	6	PRE	BTx642
1151	Plant_pathogen_Yeast	4.93425110403868e-05	Rhizosphere	6	PRE	BTx642
1152	Plant_pathogen_Yeast	3.73996054341627e-05	Root	6	PRE	BTx642
1153	Plant_pathogen_Yeast	0	Soil	6	PRE	BTx642
1154	Plant_pathogen_Yeast	0.0309605803146642	Leaf	7	PRE	BTx642
1155	Plant_pathogen_Yeast	6.4870696372381e-05	Rhizosphere	7	PRE	BTx642
1156	Plant_pathogen_Yeast	0	Root	7	PRE	BTx642
1157	Plant_pathogen_Yeast	0.000119588725665382	Soil	7	PRE	BTx642
1158	Plant_pathogen_Yeast	0.113535232673886	Leaf	8	PRE	BTx642
1159	Plant_pathogen_Yeast	0.000332412486155669	Rhizosphere	8	PRE	BTx642
1160	Plant_pathogen_Yeast	0	Root	8	PRE	BTx642
1161	Plant_pathogen_Yeast	9.73583436100474e-05	Soil	8	PRE	BTx642
1162	Plant_pathogen_Yeast	0.419730893094802	Leaf	9	PRE	BTx642
1163	Plant_pathogen_Yeast	0.000736079609053757	Rhizosphere	9	PRE	BTx642
1164	Plant_pathogen_Yeast	2.69366319325661e-05	Root	9	PRE	BTx642
1165	Plant_pathogen_Yeast	0.000195661212610365	Soil	9	PRE	BTx642
1166	Plant_pathogen_Yeast	0.445027692804571	Leaf	10	PRE	BTx642
1167	Plant_pathogen_Yeast	0.00138104261862594	Rhizosphere	10	PRE	BTx642
1168	Plant_pathogen_Yeast	2.95056769578527e-05	Root	10	PRE	BTx642
1169	Plant_pathogen_Yeast	0.00014347337437175	Soil	10	PRE	BTx642
1170	Plant_pathogen_Yeast	0.15569170443706	Leaf	11	PRE	BTx642
1171	Plant_pathogen_Yeast	0.00274265876940709	Rhizosphere	11	PRE	BTx642
1172	Plant_pathogen_Yeast	7.71806204042058e-05	Root	11	PRE	BTx642
1173	Plant_pathogen_Yeast	8.08080808080808e-05	Soil	11	PRE	BTx642
1174	Plant_pathogen_Yeast	0.0918747235607368	Leaf	12	PRE	BTx642
1175	Plant_pathogen_Yeast	0.000602767936364697	Rhizosphere	12	PRE	BTx642
1176	Plant_pathogen_Yeast	7.28565600046628e-05	Root	12	PRE	BTx642
1177	Plant_pathogen_Yeast	0.000240305852361536	Soil	12	PRE	BTx642
1178	Plant_pathogen_Yeast	0.0449523983071321	Leaf	13	PRE	BTx642
1179	Plant_pathogen_Yeast	0.00126231821696074	Rhizosphere	13	PRE	BTx642
1180	Plant_pathogen_Yeast	8.56819395518502e-05	Root	13	PRE	BTx642
1181	Plant_pathogen_Yeast	0.00019667531100182	Soil	13	PRE	BTx642
1182	Plant_pathogen_Yeast	0.0312145495589987	Leaf	14	PRE	BTx642
1183	Plant_pathogen_Yeast	0.00102743000772033	Rhizosphere	14	PRE	BTx642
1184	Plant_pathogen_Yeast	9.09524943336618e-05	Root	14	PRE	BTx642
1185	Plant_pathogen_Yeast	0.000161860792522805	Soil	14	PRE	BTx642
1186	Plant_pathogen_Yeast	0.0212572616567624	Leaf	15	PRE	BTx642
1187	Plant_pathogen_Yeast	0.00405701859283541	Rhizosphere	15	PRE	BTx642
1188	Plant_pathogen_Yeast	9.96631385915605e-05	Root	15	PRE	BTx642
1189	Plant_pathogen_Yeast	0.000729336865861215	Soil	15	PRE	BTx642
1190	Plant_pathogen_Yeast	0.014064641428843	Leaf	16	PRE	BTx642
1191	Plant_pathogen_Yeast	0.00272401832971498	Rhizosphere	16	PRE	BTx642
1192	Plant_pathogen_Yeast	3.52308070643424e-05	Root	16	PRE	BTx642
1193	Plant_pathogen_Yeast	0.000272501908931505	Soil	16	PRE	BTx642
1194	Plant_pathogen_Yeast	0.00812362562503791	Leaf	17	PRE	BTx642
1195	Plant_pathogen_Yeast	0.00105610644506542	Rhizosphere	17	PRE	BTx642
1196	Plant_pathogen_Yeast	5.45625177328183e-06	Root	17	PRE	BTx642
1197	Plant_pathogen_Yeast	4.88029475909251e-05	Soil	17	PRE	BTx642
1198	Plant_pathogen_Yeast	0.000337809213723041	Soil	0	CON	RTx430
1199	Plant_pathogen_Yeast	0.002004571486927	Leaf	1	CON	RTx430
1200	Plant_pathogen_Yeast	7.30980511149478e-05	Rhizosphere	1	CON	RTx430
1201	Plant_pathogen_Yeast	0	Root	1	CON	RTx430
1202	Plant_pathogen_Yeast	1.37274585247384e-05	Soil	1	CON	RTx430
1203	Plant_pathogen_Yeast	0.0155185488920046	Leaf	2	CON	RTx430
1204	Plant_pathogen_Yeast	6.52850896750762e-05	Rhizosphere	2	CON	RTx430
1205	Plant_pathogen_Yeast	0	Root	2	CON	RTx430
1206	Plant_pathogen_Yeast	5.77899183782342e-05	Soil	2	CON	RTx430
1207	Plant_pathogen_Yeast	0.0276801763521274	Leaf	3	CON	RTx430
1208	Plant_pathogen_Yeast	3.84392440024096e-05	Rhizosphere	3	CON	RTx430
1209	Plant_pathogen_Yeast	8.70362305238563e-05	Root	3	CON	RTx430
1210	Plant_pathogen_Yeast	4.65374416817076e-05	Soil	3	CON	RTx430
1211	Plant_pathogen_Yeast	0.158398261179391	Leaf	4	CON	RTx430
1212	Plant_pathogen_Yeast	3.8659845943215e-05	Rhizosphere	4	CON	RTx430
1213	Plant_pathogen_Yeast	0	Root	4	CON	RTx430
1214	Plant_pathogen_Yeast	0	Soil	4	CON	RTx430
1215	Plant_pathogen_Yeast	0.290169551904821	Leaf	5	CON	RTx430
1216	Plant_pathogen_Yeast	0.000356959577612016	Rhizosphere	5	CON	RTx430
1217	Plant_pathogen_Yeast	1.38043373227868e-05	Root	5	CON	RTx430
1218	Plant_pathogen_Yeast	1.2046306000265e-05	Soil	5	CON	RTx430
1219	Plant_pathogen_Yeast	0.328429074696397	Leaf	6	CON	RTx430
1220	Plant_pathogen_Yeast	0.000960644653857002	Rhizosphere	6	CON	RTx430
1221	Plant_pathogen_Yeast	0	Root	6	CON	RTx430
1222	Plant_pathogen_Yeast	1.19641553904502e-05	Soil	6	CON	RTx430
1223	Plant_pathogen_Yeast	0.595818343103705	Leaf	7	CON	RTx430
1224	Plant_pathogen_Yeast	0.0013007881166374	Rhizosphere	7	CON	RTx430
1225	Plant_pathogen_Yeast	1.55537927923724e-05	Root	7	CON	RTx430
1226	Plant_pathogen_Yeast	0	Soil	7	CON	RTx430
1227	Plant_pathogen_Yeast	0.36083625541467	Leaf	8	CON	RTx430
1228	Plant_pathogen_Yeast	0.00183565686240658	Rhizosphere	8	CON	RTx430
1229	Plant_pathogen_Yeast	5.34368986743333e-05	Root	8	CON	RTx430
1230	Plant_pathogen_Yeast	3.90228674002966e-05	Soil	8	CON	RTx430
1231	Plant_pathogen_Yeast	0.236464350587202	Leaf	9	CON	RTx430
1232	Plant_pathogen_Yeast	0.0031723664030713	Rhizosphere	9	CON	RTx430
1233	Plant_pathogen_Yeast	1.77872643187478e-05	Root	9	CON	RTx430
1234	Plant_pathogen_Yeast	0.00121888059590241	Soil	9	CON	RTx430
1235	Plant_pathogen_Yeast	0.0703014843554699	Leaf	10	CON	RTx430
1236	Plant_pathogen_Yeast	0.00190550874046203	Rhizosphere	10	CON	RTx430
1237	Plant_pathogen_Yeast	4.96634062640454e-06	Root	10	CON	RTx430
1238	Plant_pathogen_Yeast	0.000759465557989079	Soil	10	CON	RTx430
1239	Plant_pathogen_Yeast	0.0681109930860405	Leaf	11	CON	RTx430
1240	Plant_pathogen_Yeast	0.006716340527183	Rhizosphere	11	CON	RTx430
1241	Plant_pathogen_Yeast	7.25127530810333e-05	Root	11	CON	RTx430
1242	Plant_pathogen_Yeast	0.000199964942475114	Soil	11	CON	RTx430
1243	Plant_pathogen_Yeast	0.021451525877078	Leaf	12	CON	RTx430
1244	Plant_pathogen_Yeast	0.00122292892373107	Rhizosphere	12	CON	RTx430
1245	Plant_pathogen_Yeast	2.48969887092156e-05	Root	12	CON	RTx430
1246	Plant_pathogen_Yeast	0.000916236338602371	Soil	12	CON	RTx430
1247	Plant_pathogen_Yeast	0.0147375784369373	Leaf	13	CON	RTx430
1248	Plant_pathogen_Yeast	0.00452194349904904	Rhizosphere	13	CON	RTx430
1249	Plant_pathogen_Yeast	0.00025848054152175	Root	13	CON	RTx430
1250	Plant_pathogen_Yeast	0.00445957930267372	Soil	13	CON	RTx430
1251	Plant_pathogen_Yeast	0.0106740474047618	Leaf	14	CON	RTx430
1252	Plant_pathogen_Yeast	0.00321750935821995	Rhizosphere	14	CON	RTx430
1253	Plant_pathogen_Yeast	0.000144858336312343	Root	14	CON	RTx430
1254	Plant_pathogen_Yeast	0.000914138021517928	Soil	14	CON	RTx430
1255	Plant_pathogen_Yeast	0.00678981948414396	Leaf	15	CON	RTx430
1256	Plant_pathogen_Yeast	0.0054848171004353	Rhizosphere	15	CON	RTx430
1257	Plant_pathogen_Yeast	0.000162921802075798	Root	15	CON	RTx430
1258	Plant_pathogen_Yeast	0.00203102285131634	Soil	15	CON	RTx430
1259	Plant_pathogen_Yeast	0.0127332253721059	Leaf	16	CON	RTx430
1260	Plant_pathogen_Yeast	0.00764103753293258	Rhizosphere	16	CON	RTx430
1261	Plant_pathogen_Yeast	9.90885713117096e-05	Root	16	CON	RTx430
1262	Plant_pathogen_Yeast	0.00172346506965493	Soil	16	CON	RTx430
1263	Plant_pathogen_Yeast	0.00808997651042869	Leaf	17	CON	RTx430
1264	Plant_pathogen_Yeast	0.00216208381224675	Rhizosphere	17	CON	RTx430
1265	Plant_pathogen_Yeast	0.000125107677904081	Root	17	CON	RTx430
1266	Plant_pathogen_Yeast	0.00139955483082782	Soil	17	CON	RTx430
1267	Plant_pathogen_Yeast	0.000337457942470237	Soil	0	POST	RTx430
1268	Plant_pathogen_Yeast	0.563884413189189	Leaf	8	POST	RTx430
1269	Plant_pathogen_Yeast	0.00146016893242139	Rhizosphere	8	POST	RTx430
1270	Plant_pathogen_Yeast	3.39073853676069e-06	Root	8	POST	RTx430
1271	Plant_pathogen_Yeast	6.65057776715115e-05	Soil	8	POST	RTx430
1272	Plant_pathogen_Yeast	0.12542461208267	Leaf	9	POST	RTx430
1273	Plant_pathogen_Yeast	0.00159259284912266	Rhizosphere	9	POST	RTx430
1274	Plant_pathogen_Yeast	2.09140116283689e-05	Root	9	POST	RTx430
1275	Plant_pathogen_Yeast	0.000193364824176128	Soil	9	POST	RTx430
1276	Plant_pathogen_Yeast	0.154144366260174	Leaf	10	POST	RTx430
1277	Plant_pathogen_Yeast	0.00281815132818033	Rhizosphere	10	POST	RTx430
1278	Plant_pathogen_Yeast	2.82434678829764e-05	Root	10	POST	RTx430
1279	Plant_pathogen_Yeast	0.000176422207624783	Soil	10	POST	RTx430
1280	Plant_pathogen_Yeast	0.0298035613723017	Leaf	11	POST	RTx430
1281	Plant_pathogen_Yeast	0.00126455750595722	Rhizosphere	11	POST	RTx430
1282	Plant_pathogen_Yeast	2.83808712927487e-05	Root	11	POST	RTx430
1283	Plant_pathogen_Yeast	3.48656799679236e-05	Soil	11	POST	RTx430
1284	Plant_pathogen_Yeast	0.0159003947069246	Leaf	12	POST	RTx430
1285	Plant_pathogen_Yeast	0.000603223366973479	Rhizosphere	12	POST	RTx430
1286	Plant_pathogen_Yeast	3.44797502130534e-05	Root	12	POST	RTx430
1287	Plant_pathogen_Yeast	0.000383134832198665	Soil	12	POST	RTx430
1288	Plant_pathogen_Yeast	0.00504199024486682	Leaf	13	POST	RTx430
1289	Plant_pathogen_Yeast	0.000450435384794058	Rhizosphere	13	POST	RTx430
1290	Plant_pathogen_Yeast	0	Root	13	POST	RTx430
1291	Plant_pathogen_Yeast	0.000143123756170011	Soil	13	POST	RTx430
1292	Plant_pathogen_Yeast	0.00576758405299984	Leaf	14	POST	RTx430
1293	Plant_pathogen_Yeast	0.00151552739143333	Rhizosphere	14	POST	RTx430
1294	Plant_pathogen_Yeast	1.72425684529968e-05	Root	14	POST	RTx430
1295	Plant_pathogen_Yeast	0.000148948074805226	Soil	14	POST	RTx430
1296	Plant_pathogen_Yeast	0.00709127703372662	Leaf	15	POST	RTx430
1297	Plant_pathogen_Yeast	0.00905631051467341	Rhizosphere	15	POST	RTx430
1298	Plant_pathogen_Yeast	4.34225667079181e-05	Root	15	POST	RTx430
1299	Plant_pathogen_Yeast	0.000348616569021997	Soil	15	POST	RTx430
1300	Plant_pathogen_Yeast	0.00482657035123262	Leaf	16	POST	RTx430
1301	Plant_pathogen_Yeast	0.000613134452759005	Rhizosphere	16	POST	RTx430
1302	Plant_pathogen_Yeast	8.23167218188703e-06	Root	16	POST	RTx430
1303	Plant_pathogen_Yeast	0.00255163393142389	Soil	16	POST	RTx430
1304	Plant_pathogen_Yeast	0.00213383492792138	Leaf	17	POST	RTx430
1305	Plant_pathogen_Yeast	0.000344194374521737	Rhizosphere	17	POST	RTx430
1306	Plant_pathogen_Yeast	0	Root	17	POST	RTx430
1307	Plant_pathogen_Yeast	2.20575260278807e-05	Soil	17	POST	RTx430
1308	Plant_pathogen_Yeast	0.000280542175927276	Soil	0	PRE	RTx430
1309	Plant_pathogen_Yeast	0.00707685609937542	Leaf	3	PRE	RTx430
1310	Plant_pathogen_Yeast	2.32414084856518e-05	Rhizosphere	3	PRE	RTx430
1311	Plant_pathogen_Yeast	3.78960133393967e-05	Root	3	PRE	RTx430
1312	Plant_pathogen_Yeast	9.92920476998997e-06	Soil	3	PRE	RTx430
1313	Plant_pathogen_Yeast	0.018810221819482	Leaf	4	PRE	RTx430
1314	Plant_pathogen_Yeast	2.19251253752491e-05	Rhizosphere	4	PRE	RTx430
1315	Plant_pathogen_Yeast	0	Root	4	PRE	RTx430
1316	Plant_pathogen_Yeast	1.14306858879713e-05	Soil	4	PRE	RTx430
1317	Plant_pathogen_Yeast	0.010459362001513	Leaf	5	PRE	RTx430
1318	Plant_pathogen_Yeast	0.000121246109960522	Rhizosphere	5	PRE	RTx430
1319	Plant_pathogen_Yeast	0.000157645835959472	Root	5	PRE	RTx430
1320	Plant_pathogen_Yeast	9.48829618665376e-06	Soil	5	PRE	RTx430
1321	Plant_pathogen_Yeast	0.0408990609274114	Leaf	6	PRE	RTx430
1322	Plant_pathogen_Yeast	0.000150408013226647	Rhizosphere	6	PRE	RTx430
1323	Plant_pathogen_Yeast	0	Root	6	PRE	RTx430
1324	Plant_pathogen_Yeast	7.91652812742444e-06	Soil	6	PRE	RTx430
1325	Plant_pathogen_Yeast	0.0414704236581353	Leaf	7	PRE	RTx430
1326	Plant_pathogen_Yeast	8.72326319829722e-05	Rhizosphere	7	PRE	RTx430
1327	Plant_pathogen_Yeast	4.40222182105593e-05	Root	7	PRE	RTx430
1328	Plant_pathogen_Yeast	8.87138269370664e-06	Soil	7	PRE	RTx430
1329	Plant_pathogen_Yeast	0.105383689871322	Leaf	8	PRE	RTx430
1330	Plant_pathogen_Yeast	0.000462119256081443	Rhizosphere	8	PRE	RTx430
1331	Plant_pathogen_Yeast	6.35901740463064e-06	Root	8	PRE	RTx430
1332	Plant_pathogen_Yeast	0.000158726404129605	Soil	8	PRE	RTx430
1333	Plant_pathogen_Yeast	0.50014455101136	Leaf	9	PRE	RTx430
1334	Plant_pathogen_Yeast	0.00413984394566426	Rhizosphere	9	PRE	RTx430
1335	Plant_pathogen_Yeast	2.1984644526573e-05	Root	9	PRE	RTx430
1336	Plant_pathogen_Yeast	0.000161226039344908	Soil	9	PRE	RTx430
1337	Plant_pathogen_Yeast	0.409845651043748	Leaf	10	PRE	RTx430
1338	Plant_pathogen_Yeast	0.00192678313954447	Rhizosphere	10	PRE	RTx430
1339	Plant_pathogen_Yeast	0.000105643142588737	Root	10	PRE	RTx430
1340	Plant_pathogen_Yeast	0.000235088532257941	Soil	10	PRE	RTx430
1341	Plant_pathogen_Yeast	0.134119216687518	Leaf	11	PRE	RTx430
1342	Plant_pathogen_Yeast	0.00243807009462891	Rhizosphere	11	PRE	RTx430
1343	Plant_pathogen_Yeast	2.4133603629694e-05	Root	11	PRE	RTx430
1344	Plant_pathogen_Yeast	5.72871380829234e-05	Soil	11	PRE	RTx430
1345	Plant_pathogen_Yeast	0.0737407094059243	Leaf	12	PRE	RTx430
1346	Plant_pathogen_Yeast	0.000700979685379857	Rhizosphere	12	PRE	RTx430
1347	Plant_pathogen_Yeast	1.32564459468417e-05	Root	12	PRE	RTx430
1348	Plant_pathogen_Yeast	0.000120279416512892	Soil	12	PRE	RTx430
1349	Plant_pathogen_Yeast	0.0345732957987698	Leaf	13	PRE	RTx430
1350	Plant_pathogen_Yeast	0.00229707538620839	Rhizosphere	13	PRE	RTx430
1351	Plant_pathogen_Yeast	5.60180915221166e-05	Root	13	PRE	RTx430
1352	Plant_pathogen_Yeast	0.000577297677469185	Soil	13	PRE	RTx430
1353	Plant_pathogen_Yeast	0.0157932603579791	Leaf	14	PRE	RTx430
1354	Plant_pathogen_Yeast	0.00386873711644979	Rhizosphere	14	PRE	RTx430
1355	Plant_pathogen_Yeast	2.84632681524493e-05	Root	14	PRE	RTx430
1356	Plant_pathogen_Yeast	0.000282964947194835	Soil	14	PRE	RTx430
1357	Plant_pathogen_Yeast	0.0192930759058048	Leaf	15	PRE	RTx430
1358	Plant_pathogen_Yeast	0.00417185006345942	Rhizosphere	15	PRE	RTx430
1359	Plant_pathogen_Yeast	0.000119636340640358	Root	15	PRE	RTx430
1360	Plant_pathogen_Yeast	0.00021253871012449	Soil	15	PRE	RTx430
1361	Plant_pathogen_Yeast	0.0268709708610795	Leaf	16	PRE	RTx430
1362	Plant_pathogen_Yeast	0.00333921508531242	Rhizosphere	16	PRE	RTx430
1363	Plant_pathogen_Yeast	0.000113316479546588	Root	16	PRE	RTx430
1364	Plant_pathogen_Yeast	0.000203876354377236	Soil	16	PRE	RTx430
1365	Plant_pathogen_Yeast	0.00539882059656017	Leaf	17	PRE	RTx430
1366	Plant_pathogen_Yeast	0.00117445900533864	Rhizosphere	17	PRE	RTx430
1367	Plant_pathogen_Yeast	5.50035498049528e-05	Root	17	PRE	RTx430
1368	Plant_pathogen_Yeast	0.000101164153270557	Soil	17	PRE	RTx430
1369	Saprotroph	0.541736478056149	Soil	0	CON	BTx642
1370	Saprotroph	0.540012878875581	Leaf	1	CON	BTx642
1371	Saprotroph	0.43192790441628	Rhizosphere	1	CON	BTx642
1372	Saprotroph	0.288977031859298	Root	1	CON	BTx642
1373	Saprotroph	0.564127220678861	Soil	1	CON	BTx642
1374	Saprotroph	0.360590078686167	Leaf	2	CON	BTx642
1375	Saprotroph	0.630698579598824	Rhizosphere	2	CON	BTx642
1376	Saprotroph	0.483961360935196	Root	2	CON	BTx642
1377	Saprotroph	0.56038260709512	Soil	2	CON	BTx642
1378	Saprotroph	0.337025597693304	Leaf	3	CON	BTx642
1379	Saprotroph	0.447366870610187	Rhizosphere	3	CON	BTx642
1380	Saprotroph	0.336445600301591	Root	3	CON	BTx642
1381	Saprotroph	0.57894962048477	Soil	3	CON	BTx642
1382	Saprotroph	0.210477104230863	Leaf	4	CON	BTx642
1383	Saprotroph	0.352335663874544	Rhizosphere	4	CON	BTx642
1384	Saprotroph	0.264483780898493	Root	4	CON	BTx642
1385	Saprotroph	0.497863209069051	Soil	4	CON	BTx642
1386	Saprotroph	0.299484248190846	Leaf	5	CON	BTx642
1387	Saprotroph	0.339553894855403	Rhizosphere	5	CON	BTx642
1388	Saprotroph	0.230612300294399	Root	5	CON	BTx642
1389	Saprotroph	0.553226491876812	Soil	5	CON	BTx642
1390	Saprotroph	0.292602871593676	Leaf	6	CON	BTx642
1391	Saprotroph	0.388610191192642	Rhizosphere	6	CON	BTx642
1392	Saprotroph	0.120315802716684	Root	6	CON	BTx642
1393	Saprotroph	0.534009299329124	Soil	6	CON	BTx642
1394	Saprotroph	0.205107459143973	Leaf	7	CON	BTx642
1395	Saprotroph	0.337625958304987	Rhizosphere	7	CON	BTx642
1396	Saprotroph	0.106692239573731	Root	7	CON	BTx642
1397	Saprotroph	0.530540665999647	Soil	7	CON	BTx642
1398	Saprotroph	0.32308230672197	Leaf	8	CON	BTx642
1399	Saprotroph	0.363970842706861	Rhizosphere	8	CON	BTx642
1400	Saprotroph	0.0959641648461139	Root	8	CON	BTx642
1401	Saprotroph	0.485673368735871	Soil	8	CON	BTx642
1402	Saprotroph	0.323009784885082	Leaf	9	CON	BTx642
1403	Saprotroph	0.461222405906257	Rhizosphere	9	CON	BTx642
1404	Saprotroph	0.103920002651863	Root	9	CON	BTx642
1405	Saprotroph	0.538600988572747	Soil	9	CON	BTx642
1406	Saprotroph	0.334912644236052	Leaf	10	CON	BTx642
1407	Saprotroph	0.309214540899544	Rhizosphere	10	CON	BTx642
1408	Saprotroph	0.17318662102535	Root	10	CON	BTx642
1409	Saprotroph	0.541786523549979	Soil	10	CON	BTx642
1410	Saprotroph	0.348878587710889	Leaf	11	CON	BTx642
1411	Saprotroph	0.349303880300494	Rhizosphere	11	CON	BTx642
1412	Saprotroph	0.143939161416504	Root	11	CON	BTx642
1413	Saprotroph	0.52415321106195	Soil	11	CON	BTx642
1414	Saprotroph	0.397274826480534	Leaf	12	CON	BTx642
1415	Saprotroph	0.571480832708163	Rhizosphere	12	CON	BTx642
1416	Saprotroph	0.215188062357682	Root	12	CON	BTx642
1417	Saprotroph	0.561648759309571	Soil	12	CON	BTx642
1418	Saprotroph	0.438110445724447	Leaf	13	CON	BTx642
1419	Saprotroph	0.624272789878374	Rhizosphere	13	CON	BTx642
1420	Saprotroph	0.268107386997681	Root	13	CON	BTx642
1421	Saprotroph	0.539118184633307	Soil	13	CON	BTx642
1422	Saprotroph	0.441787628489819	Leaf	14	CON	BTx642
1423	Saprotroph	0.61684206614821	Rhizosphere	14	CON	BTx642
1424	Saprotroph	0.211988231077692	Root	14	CON	BTx642
1425	Saprotroph	0.550884456057355	Soil	14	CON	BTx642
1426	Saprotroph	0.460087540095613	Leaf	15	CON	BTx642
1427	Saprotroph	0.580783740029053	Rhizosphere	15	CON	BTx642
1428	Saprotroph	0.165787950869145	Root	15	CON	BTx642
1429	Saprotroph	0.565968048347115	Soil	15	CON	BTx642
1430	Saprotroph	0.475353411384404	Leaf	16	CON	BTx642
1431	Saprotroph	0.608053277347597	Rhizosphere	16	CON	BTx642
1432	Saprotroph	0.175725695314734	Root	16	CON	BTx642
1433	Saprotroph	0.549370906127561	Soil	16	CON	BTx642
1434	Saprotroph	0.551501794100337	Leaf	17	CON	BTx642
1435	Saprotroph	0.622869608964292	Rhizosphere	17	CON	BTx642
1436	Saprotroph	0.181373205851273	Root	17	CON	BTx642
1437	Saprotroph	0.545855556235415	Soil	17	CON	BTx642
1438	Saprotroph	0.590537588496817	Soil	0	POST	BTx642
1439	Saprotroph	0.259532323771878	Leaf	8	POST	BTx642
1440	Saprotroph	0.474177962632024	Rhizosphere	8	POST	BTx642
1441	Saprotroph	0.0858953574484262	Root	8	POST	BTx642
1442	Saprotroph	0.471586691973769	Soil	8	POST	BTx642
1443	Saprotroph	0.368903435520871	Leaf	9	POST	BTx642
1444	Saprotroph	0.402685008482206	Rhizosphere	9	POST	BTx642
1445	Saprotroph	0.0940572735849449	Root	9	POST	BTx642
1446	Saprotroph	0.495668566331752	Soil	9	POST	BTx642
1447	Saprotroph	0.401397367248311	Leaf	10	POST	BTx642
1448	Saprotroph	0.26184253511428	Rhizosphere	10	POST	BTx642
1449	Saprotroph	0.152015386105119	Root	10	POST	BTx642
1450	Saprotroph	0.468650168396984	Soil	10	POST	BTx642
1451	Saprotroph	0.426565147200539	Leaf	11	POST	BTx642
1452	Saprotroph	0.303540842001802	Rhizosphere	11	POST	BTx642
1453	Saprotroph	0.129038634007647	Root	11	POST	BTx642
1454	Saprotroph	0.545371047152923	Soil	11	POST	BTx642
1455	Saprotroph	0.475411936053727	Leaf	12	POST	BTx642
1456	Saprotroph	0.356558661407353	Rhizosphere	12	POST	BTx642
1457	Saprotroph	0.186188113248219	Root	12	POST	BTx642
1458	Saprotroph	0.487769180466434	Soil	12	POST	BTx642
1459	Saprotroph	0.527126751941249	Leaf	13	POST	BTx642
1460	Saprotroph	0.365033897057199	Rhizosphere	13	POST	BTx642
1461	Saprotroph	0.0702924408346296	Root	13	POST	BTx642
1462	Saprotroph	0.519718624289595	Soil	13	POST	BTx642
1463	Saprotroph	0.516405705948399	Leaf	14	POST	BTx642
1464	Saprotroph	0.44608137482356	Rhizosphere	14	POST	BTx642
1465	Saprotroph	0.0918063725658409	Root	14	POST	BTx642
1466	Saprotroph	0.551833446273182	Soil	14	POST	BTx642
1467	Saprotroph	0.522428319229875	Leaf	15	POST	BTx642
1468	Saprotroph	0.3663346800537	Rhizosphere	15	POST	BTx642
1469	Saprotroph	0.0726280980308235	Root	15	POST	BTx642
1470	Saprotroph	0.48465600949364	Soil	15	POST	BTx642
1471	Saprotroph	0.546075996580415	Leaf	16	POST	BTx642
1472	Saprotroph	0.360330216935937	Rhizosphere	16	POST	BTx642
1473	Saprotroph	0.118110638577745	Root	16	POST	BTx642
1474	Saprotroph	0.48055581451361	Soil	16	POST	BTx642
1475	Saprotroph	0.598257716091469	Leaf	17	POST	BTx642
1476	Saprotroph	0.471710171033088	Rhizosphere	17	POST	BTx642
1477	Saprotroph	0.110434221481677	Root	17	POST	BTx642
1478	Saprotroph	0.590929084358112	Soil	17	POST	BTx642
1479	Saprotroph	0.572988858561344	Soil	0	PRE	BTx642
1480	Saprotroph	0.338755233043872	Leaf	3	PRE	BTx642
1481	Saprotroph	0.510065577153724	Rhizosphere	3	PRE	BTx642
1482	Saprotroph	0.345454588208929	Root	3	PRE	BTx642
1483	Saprotroph	0.548415139746821	Soil	3	PRE	BTx642
1484	Saprotroph	0.241920061819883	Leaf	4	PRE	BTx642
1485	Saprotroph	0.264047730658012	Rhizosphere	4	PRE	BTx642
1486	Saprotroph	0.27346379736619	Root	4	PRE	BTx642
1487	Saprotroph	0.527503777396972	Soil	4	PRE	BTx642
1488	Saprotroph	0.339955995032268	Leaf	5	PRE	BTx642
1489	Saprotroph	0.253323104229435	Rhizosphere	5	PRE	BTx642
1490	Saprotroph	0.18810275775299	Root	5	PRE	BTx642
1491	Saprotroph	0.522536278421271	Soil	5	PRE	BTx642
1492	Saprotroph	0.264050090886358	Leaf	6	PRE	BTx642
1493	Saprotroph	0.210900981272214	Rhizosphere	6	PRE	BTx642
1494	Saprotroph	0.135682070317587	Root	6	PRE	BTx642
1495	Saprotroph	0.54761082835252	Soil	6	PRE	BTx642
1496	Saprotroph	0.369117609173006	Leaf	7	PRE	BTx642
1497	Saprotroph	0.218358632774865	Rhizosphere	7	PRE	BTx642
1498	Saprotroph	0.129575559708799	Root	7	PRE	BTx642
1499	Saprotroph	0.530338027335937	Soil	7	PRE	BTx642
1500	Saprotroph	0.405705730377407	Leaf	8	PRE	BTx642
1501	Saprotroph	0.281931920767139	Rhizosphere	8	PRE	BTx642
1502	Saprotroph	0.152367170551826	Root	8	PRE	BTx642
1503	Saprotroph	0.508918196191861	Soil	8	PRE	BTx642
1504	Saprotroph	0.213175784178364	Leaf	9	PRE	BTx642
1505	Saprotroph	0.335404226701591	Rhizosphere	9	PRE	BTx642
1506	Saprotroph	0.203005147282937	Root	9	PRE	BTx642
1507	Saprotroph	0.601915766363696	Soil	9	PRE	BTx642
1508	Saprotroph	0.243534977286012	Leaf	10	PRE	BTx642
1509	Saprotroph	0.252959236178247	Rhizosphere	10	PRE	BTx642
1510	Saprotroph	0.12938582016726	Root	10	PRE	BTx642
1511	Saprotroph	0.559039901177083	Soil	10	PRE	BTx642
1512	Saprotroph	0.431266660459665	Leaf	11	PRE	BTx642
1513	Saprotroph	0.220557132654654	Rhizosphere	11	PRE	BTx642
1514	Saprotroph	0.129958176779651	Root	11	PRE	BTx642
1515	Saprotroph	0.479209145459854	Soil	11	PRE	BTx642
1516	Saprotroph	0.454518940181332	Leaf	12	PRE	BTx642
1517	Saprotroph	0.321736846697879	Rhizosphere	12	PRE	BTx642
1518	Saprotroph	0.127866698306049	Root	12	PRE	BTx642
1519	Saprotroph	0.5424617553615	Soil	12	PRE	BTx642
1520	Saprotroph	0.455953143517449	Leaf	13	PRE	BTx642
1521	Saprotroph	0.383460555678632	Rhizosphere	13	PRE	BTx642
1522	Saprotroph	0.14791652759422	Root	13	PRE	BTx642
1523	Saprotroph	0.53069293519271	Soil	13	PRE	BTx642
1524	Saprotroph	0.399086387977682	Leaf	14	PRE	BTx642
1525	Saprotroph	0.375295895476112	Rhizosphere	14	PRE	BTx642
1526	Saprotroph	0.204954045668842	Root	14	PRE	BTx642
1527	Saprotroph	0.496602418216858	Soil	14	PRE	BTx642
1528	Saprotroph	0.388799491547193	Leaf	15	PRE	BTx642
1529	Saprotroph	0.41123688002008	Rhizosphere	15	PRE	BTx642
1530	Saprotroph	0.149315933488667	Root	15	PRE	BTx642
1531	Saprotroph	0.571406068032939	Soil	15	PRE	BTx642
1532	Saprotroph	0.427234849340331	Leaf	16	PRE	BTx642
1533	Saprotroph	0.512625169801908	Rhizosphere	16	PRE	BTx642
1534	Saprotroph	0.193075747171892	Root	16	PRE	BTx642
1535	Saprotroph	0.459712994003847	Soil	16	PRE	BTx642
1536	Saprotroph	0.485048080390945	Leaf	17	PRE	BTx642
1537	Saprotroph	0.47224923799757	Rhizosphere	17	PRE	BTx642
1538	Saprotroph	0.20708369052938	Root	17	PRE	BTx642
1539	Saprotroph	0.534035492882729	Soil	17	PRE	BTx642
1540	Saprotroph	0.596296310330111	Soil	0	CON	RTx430
1541	Saprotroph	0.700019313073007	Leaf	1	CON	RTx430
1542	Saprotroph	0.506812443821278	Rhizosphere	1	CON	RTx430
1543	Saprotroph	0.347906000900793	Root	1	CON	RTx430
1544	Saprotroph	0.562081562777715	Soil	1	CON	RTx430
1545	Saprotroph	0.373558443322912	Leaf	2	CON	RTx430
1546	Saprotroph	0.677057612887482	Rhizosphere	2	CON	RTx430
1547	Saprotroph	0.534348663558289	Root	2	CON	RTx430
1548	Saprotroph	0.618909179393577	Soil	2	CON	RTx430
1549	Saprotroph	0.367829557179671	Leaf	3	CON	RTx430
1550	Saprotroph	0.576374710845596	Rhizosphere	3	CON	RTx430
1551	Saprotroph	0.414677491056361	Root	3	CON	RTx430
1552	Saprotroph	0.605458888240764	Soil	3	CON	RTx430
1553	Saprotroph	0.342727139623541	Leaf	4	CON	RTx430
1554	Saprotroph	0.309890974273096	Rhizosphere	4	CON	RTx430
1555	Saprotroph	0.175721537679354	Root	4	CON	RTx430
1556	Saprotroph	0.520785380064716	Soil	4	CON	RTx430
1557	Saprotroph	0.220733484632502	Leaf	5	CON	RTx430
1558	Saprotroph	0.389024524057216	Rhizosphere	5	CON	RTx430
1559	Saprotroph	0.214270992463091	Root	5	CON	RTx430
1560	Saprotroph	0.541438010314693	Soil	5	CON	RTx430
1561	Saprotroph	0.213994524733418	Leaf	6	CON	RTx430
1562	Saprotroph	0.419108432268268	Rhizosphere	6	CON	RTx430
1563	Saprotroph	0.123516674333219	Root	6	CON	RTx430
1564	Saprotroph	0.494233366401238	Soil	6	CON	RTx430
1565	Saprotroph	0.137708794832023	Leaf	7	CON	RTx430
1566	Saprotroph	0.307519643121083	Rhizosphere	7	CON	RTx430
1567	Saprotroph	0.0854717303618128	Root	7	CON	RTx430
1568	Saprotroph	0.473257383644448	Soil	7	CON	RTx430
1569	Saprotroph	0.291129192504515	Leaf	8	CON	RTx430
1570	Saprotroph	0.369849885611999	Rhizosphere	8	CON	RTx430
1571	Saprotroph	0.156033727982096	Root	8	CON	RTx430
1572	Saprotroph	0.496099143520057	Soil	8	CON	RTx430
1573	Saprotroph	0.377370137815159	Leaf	9	CON	RTx430
1574	Saprotroph	0.433761575061883	Rhizosphere	9	CON	RTx430
1575	Saprotroph	0.14502249860749	Root	9	CON	RTx430
1576	Saprotroph	0.569114611186671	Soil	9	CON	RTx430
1577	Saprotroph	0.429044450662755	Leaf	10	CON	RTx430
1578	Saprotroph	0.350420118457092	Rhizosphere	10	CON	RTx430
1579	Saprotroph	0.235933209996818	Root	10	CON	RTx430
1580	Saprotroph	0.556196952398249	Soil	10	CON	RTx430
1581	Saprotroph	0.387835144860107	Leaf	11	CON	RTx430
1582	Saprotroph	0.448908127726453	Rhizosphere	11	CON	RTx430
1583	Saprotroph	0.222865546800002	Root	11	CON	RTx430
1584	Saprotroph	0.613065764705455	Soil	11	CON	RTx430
1585	Saprotroph	0.417819409533297	Leaf	12	CON	RTx430
1586	Saprotroph	0.535323537410354	Rhizosphere	12	CON	RTx430
1587	Saprotroph	0.274475335103756	Root	12	CON	RTx430
1588	Saprotroph	0.539423295661848	Soil	12	CON	RTx430
1589	Saprotroph	0.481373317260463	Leaf	13	CON	RTx430
1590	Saprotroph	0.629541521893747	Rhizosphere	13	CON	RTx430
1591	Saprotroph	0.208030645476568	Root	13	CON	RTx430
1592	Saprotroph	0.664356443757215	Soil	13	CON	RTx430
1593	Saprotroph	0.479800770077494	Leaf	14	CON	RTx430
1594	Saprotroph	0.631719594566215	Rhizosphere	14	CON	RTx430
1595	Saprotroph	0.260978522546177	Root	14	CON	RTx430
1596	Saprotroph	0.591546828045519	Soil	14	CON	RTx430
1597	Saprotroph	0.454565226136226	Leaf	15	CON	RTx430
1598	Saprotroph	0.628018936011297	Rhizosphere	15	CON	RTx430
1599	Saprotroph	0.348899052258801	Root	15	CON	RTx430
1600	Saprotroph	0.557234739059801	Soil	15	CON	RTx430
1601	Saprotroph	0.484639344863297	Leaf	16	CON	RTx430
1602	Saprotroph	0.652669014140648	Rhizosphere	16	CON	RTx430
1603	Saprotroph	0.386307753003279	Root	16	CON	RTx430
1604	Saprotroph	0.502228975212915	Soil	16	CON	RTx430
1605	Saprotroph	0.587271961326903	Leaf	17	CON	RTx430
1606	Saprotroph	0.722898175163024	Rhizosphere	17	CON	RTx430
1607	Saprotroph	0.416625299652515	Root	17	CON	RTx430
1608	Saprotroph	0.684313285803122	Soil	17	CON	RTx430
1609	Saprotroph	0.540316840110361	Soil	0	POST	RTx430
1610	Saprotroph	0.194175418466421	Leaf	8	POST	RTx430
1611	Saprotroph	0.306472137448713	Rhizosphere	8	POST	RTx430
1612	Saprotroph	0.104256202792955	Root	8	POST	RTx430
1613	Saprotroph	0.418199929221083	Soil	8	POST	RTx430
1614	Saprotroph	0.418382218386639	Leaf	9	POST	RTx430
1615	Saprotroph	0.370212163601334	Rhizosphere	9	POST	RTx430
1616	Saprotroph	0.124892809432753	Root	9	POST	RTx430
1617	Saprotroph	0.514078918932028	Soil	9	POST	RTx430
1618	Saprotroph	0.400344890479128	Leaf	10	POST	RTx430
1619	Saprotroph	0.307623258786744	Rhizosphere	10	POST	RTx430
1620	Saprotroph	0.16208261262232	Root	10	POST	RTx430
1621	Saprotroph	0.465472816282008	Soil	10	POST	RTx430
1622	Saprotroph	0.521866044481466	Leaf	11	POST	RTx430
1623	Saprotroph	0.376725949718927	Rhizosphere	11	POST	RTx430
1624	Saprotroph	0.183600596199932	Root	11	POST	RTx430
1625	Saprotroph	0.521104811901402	Soil	11	POST	RTx430
1626	Saprotroph	0.543522287613937	Leaf	12	POST	RTx430
1627	Saprotroph	0.338239119658162	Rhizosphere	12	POST	RTx430
1628	Saprotroph	0.125727729351092	Root	12	POST	RTx430
1629	Saprotroph	0.489771387913067	Soil	12	POST	RTx430
1630	Saprotroph	0.597751726506813	Leaf	13	POST	RTx430
1631	Saprotroph	0.261907010150499	Rhizosphere	13	POST	RTx430
1632	Saprotroph	0.0982710652749882	Root	13	POST	RTx430
1633	Saprotroph	0.597375341783195	Soil	13	POST	RTx430
1634	Saprotroph	0.568680810026402	Leaf	14	POST	RTx430
1635	Saprotroph	0.373547040675148	Rhizosphere	14	POST	RTx430
1636	Saprotroph	0.143907990387604	Root	14	POST	RTx430
1637	Saprotroph	0.68333086697679	Soil	14	POST	RTx430
1638	Saprotroph	0.581236396905686	Leaf	15	POST	RTx430
1639	Saprotroph	0.397795883639503	Rhizosphere	15	POST	RTx430
1640	Saprotroph	0.102242269245789	Root	15	POST	RTx430
1641	Saprotroph	0.535292081975197	Soil	15	POST	RTx430
1642	Saprotroph	0.598892700862764	Leaf	16	POST	RTx430
1643	Saprotroph	0.400100450231588	Rhizosphere	16	POST	RTx430
1644	Saprotroph	0.12350966931089	Root	16	POST	RTx430
1645	Saprotroph	0.506987249409105	Soil	16	POST	RTx430
1646	Saprotroph	0.667174451017419	Leaf	17	POST	RTx430
1647	Saprotroph	0.498642514024392	Rhizosphere	17	POST	RTx430
1648	Saprotroph	0.138273633040829	Root	17	POST	RTx430
1649	Saprotroph	0.598558003828836	Soil	17	POST	RTx430
1650	Saprotroph	0.524709698377641	Soil	0	PRE	RTx430
1651	Saprotroph	0.349086291670119	Leaf	3	PRE	RTx430
1652	Saprotroph	0.611999832773027	Rhizosphere	3	PRE	RTx430
1653	Saprotroph	0.358354236099085	Root	3	PRE	RTx430
1654	Saprotroph	0.566847005747655	Soil	3	PRE	RTx430
1655	Saprotroph	0.353290657580059	Leaf	4	PRE	RTx430
1656	Saprotroph	0.364028466574812	Rhizosphere	4	PRE	RTx430
1657	Saprotroph	0.204861601954386	Root	4	PRE	RTx430
1658	Saprotroph	0.537194114467449	Soil	4	PRE	RTx430
1659	Saprotroph	0.321297737451145	Leaf	5	PRE	RTx430
1660	Saprotroph	0.399264049873748	Rhizosphere	5	PRE	RTx430
1661	Saprotroph	0.300290465098324	Root	5	PRE	RTx430
1662	Saprotroph	0.465156221701357	Soil	5	PRE	RTx430
1663	Saprotroph	0.34670928790271	Leaf	6	PRE	RTx430
1664	Saprotroph	0.390371833103505	Rhizosphere	6	PRE	RTx430
1665	Saprotroph	0.188148373632617	Root	6	PRE	RTx430
1666	Saprotroph	0.557588637130921	Soil	6	PRE	RTx430
1667	Saprotroph	0.338790194584737	Leaf	7	PRE	RTx430
1668	Saprotroph	0.281721211500395	Rhizosphere	7	PRE	RTx430
1669	Saprotroph	0.136455121313164	Root	7	PRE	RTx430
1670	Saprotroph	0.480002288208201	Soil	7	PRE	RTx430
1671	Saprotroph	0.379727886208938	Leaf	8	PRE	RTx430
1672	Saprotroph	0.234775073146591	Rhizosphere	8	PRE	RTx430
1673	Saprotroph	0.136500926070689	Root	8	PRE	RTx430
1674	Saprotroph	0.522871941520028	Soil	8	PRE	RTx430
1675	Saprotroph	0.231650348556003	Leaf	9	PRE	RTx430
1676	Saprotroph	0.422749541326809	Rhizosphere	9	PRE	RTx430
1677	Saprotroph	0.346588053358567	Root	9	PRE	RTx430
1678	Saprotroph	0.520879097941283	Soil	9	PRE	RTx430
1679	Saprotroph	0.304279184184103	Leaf	10	PRE	RTx430
1680	Saprotroph	0.255616965589766	Rhizosphere	10	PRE	RTx430
1681	Saprotroph	0.12356939918455	Root	10	PRE	RTx430
1682	Saprotroph	0.453424244523285	Soil	10	PRE	RTx430
1683	Saprotroph	0.435570565647281	Leaf	11	PRE	RTx430
1684	Saprotroph	0.360948225947807	Rhizosphere	11	PRE	RTx430
1685	Saprotroph	0.143815311960977	Root	11	PRE	RTx430
1686	Saprotroph	0.501885422022621	Soil	11	PRE	RTx430
1687	Saprotroph	0.451574632790602	Leaf	12	PRE	RTx430
1688	Saprotroph	0.344226654170415	Rhizosphere	12	PRE	RTx430
1689	Saprotroph	0.145650543642311	Root	12	PRE	RTx430
1690	Saprotroph	0.429050171689867	Soil	12	PRE	RTx430
1691	Saprotroph	0.492183894871892	Leaf	13	PRE	RTx430
1692	Saprotroph	0.463579678048082	Rhizosphere	13	PRE	RTx430
1693	Saprotroph	0.16059719333234	Root	13	PRE	RTx430
1694	Saprotroph	0.505648128286149	Soil	13	PRE	RTx430
1695	Saprotroph	0.442222156433937	Leaf	14	PRE	RTx430
1696	Saprotroph	0.516293396082125	Rhizosphere	14	PRE	RTx430
1697	Saprotroph	0.174525010760934	Root	14	PRE	RTx430
1698	Saprotroph	0.495996703457553	Soil	14	PRE	RTx430
1699	Saprotroph	0.484293215845526	Leaf	15	PRE	RTx430
1700	Saprotroph	0.481985425581824	Rhizosphere	15	PRE	RTx430
1701	Saprotroph	0.216366998602082	Root	15	PRE	RTx430
1702	Saprotroph	0.548463059541251	Soil	15	PRE	RTx430
1703	Saprotroph	0.459836548055053	Leaf	16	PRE	RTx430
1704	Saprotroph	0.551467731582429	Rhizosphere	16	PRE	RTx430
1705	Saprotroph	0.260833875157684	Root	16	PRE	RTx430
1706	Saprotroph	0.54141996808467	Soil	16	PRE	RTx430
1707	Saprotroph	0.572991698630413	Leaf	17	PRE	RTx430
1708	Saprotroph	0.562982317237393	Rhizosphere	17	PRE	RTx430
1709	Saprotroph	0.298533701781511	Root	17	PRE	RTx430
1710	Saprotroph	0.507765858382532	Soil	17	PRE	RTx430
1711	Saprotroph_Yeast	0.0112607757496633	Soil	0	CON	BTx642
1712	Saprotroph_Yeast	0.00273921446606141	Leaf	1	CON	BTx642
1713	Saprotroph_Yeast	0.00316768052181006	Rhizosphere	1	CON	BTx642
1714	Saprotroph_Yeast	0.00333990178505799	Root	1	CON	BTx642
1715	Saprotroph_Yeast	0.0101778745156912	Soil	1	CON	BTx642
1716	Saprotroph_Yeast	0.0657240555408279	Leaf	2	CON	BTx642
1717	Saprotroph_Yeast	0.00454106810770686	Rhizosphere	2	CON	BTx642
1718	Saprotroph_Yeast	0.0193755596838814	Root	2	CON	BTx642
1719	Saprotroph_Yeast	0.0105884209721901	Soil	2	CON	BTx642
1720	Saprotroph_Yeast	0.0547307060301288	Leaf	3	CON	BTx642
1721	Saprotroph_Yeast	0.00297317692748318	Rhizosphere	3	CON	BTx642
1722	Saprotroph_Yeast	0.00281554474128	Root	3	CON	BTx642
1723	Saprotroph_Yeast	0.00853006626640756	Soil	3	CON	BTx642
1724	Saprotroph_Yeast	0.0246551459837468	Leaf	4	CON	BTx642
1725	Saprotroph_Yeast	0.00530974835048697	Rhizosphere	4	CON	BTx642
1726	Saprotroph_Yeast	0.000728082145638643	Root	4	CON	BTx642
1727	Saprotroph_Yeast	0.0136469226893876	Soil	4	CON	BTx642
1728	Saprotroph_Yeast	0.0246716391807641	Leaf	5	CON	BTx642
1729	Saprotroph_Yeast	0.00510645366106867	Rhizosphere	5	CON	BTx642
1730	Saprotroph_Yeast	0.000476371351124181	Root	5	CON	BTx642
1731	Saprotroph_Yeast	0.00939253205585179	Soil	5	CON	BTx642
1732	Saprotroph_Yeast	0.0460998389237255	Leaf	6	CON	BTx642
1733	Saprotroph_Yeast	0.00466797861576023	Rhizosphere	6	CON	BTx642
1734	Saprotroph_Yeast	7.58251982426394e-05	Root	6	CON	BTx642
1735	Saprotroph_Yeast	0.0141041893268441	Soil	6	CON	BTx642
1736	Saprotroph_Yeast	0.0339529618225271	Leaf	7	CON	BTx642
1737	Saprotroph_Yeast	0.00632146785277025	Rhizosphere	7	CON	BTx642
1738	Saprotroph_Yeast	0.000273063863893158	Root	7	CON	BTx642
1739	Saprotroph_Yeast	0.00866708458407103	Soil	7	CON	BTx642
1740	Saprotroph_Yeast	0.0953389037586772	Leaf	8	CON	BTx642
1741	Saprotroph_Yeast	0.00449360092950445	Rhizosphere	8	CON	BTx642
1742	Saprotroph_Yeast	7.07717226157119e-05	Root	8	CON	BTx642
1743	Saprotroph_Yeast	0.00968100902651631	Soil	8	CON	BTx642
1744	Saprotroph_Yeast	0.255727434185027	Leaf	9	CON	BTx642
1745	Saprotroph_Yeast	0.00885462088806	Rhizosphere	9	CON	BTx642
1746	Saprotroph_Yeast	0.00023087275305812	Root	9	CON	BTx642
1747	Saprotroph_Yeast	0.0135900481145731	Soil	9	CON	BTx642
1748	Saprotroph_Yeast	0.376477528722564	Leaf	10	CON	BTx642
1749	Saprotroph_Yeast	0.00969386263225633	Rhizosphere	10	CON	BTx642
1750	Saprotroph_Yeast	0.000320958755193767	Root	10	CON	BTx642
1751	Saprotroph_Yeast	0.0120549321600794	Soil	10	CON	BTx642
1752	Saprotroph_Yeast	0.399054657867342	Leaf	11	CON	BTx642
1753	Saprotroph_Yeast	0.014171024413275	Rhizosphere	11	CON	BTx642
1754	Saprotroph_Yeast	0.00093956481804595	Root	11	CON	BTx642
1755	Saprotroph_Yeast	0.00886312840843942	Soil	11	CON	BTx642
1756	Saprotroph_Yeast	0.408330337739069	Leaf	12	CON	BTx642
1757	Saprotroph_Yeast	0.0293709935261507	Rhizosphere	12	CON	BTx642
1758	Saprotroph_Yeast	0.00150044607617405	Root	12	CON	BTx642
1759	Saprotroph_Yeast	0.0112790842428267	Soil	12	CON	BTx642
1760	Saprotroph_Yeast	0.347511610303758	Leaf	13	CON	BTx642
1761	Saprotroph_Yeast	0.0335363186048271	Rhizosphere	13	CON	BTx642
1762	Saprotroph_Yeast	0.00152521725494006	Root	13	CON	BTx642
1763	Saprotroph_Yeast	0.0140288946407358	Soil	13	CON	BTx642
1764	Saprotroph_Yeast	0.296577461540766	Leaf	14	CON	BTx642
1765	Saprotroph_Yeast	0.0425554522055262	Rhizosphere	14	CON	BTx642
1766	Saprotroph_Yeast	0.00439024540968902	Root	14	CON	BTx642
1767	Saprotroph_Yeast	0.0127361650346546	Soil	14	CON	BTx642
1768	Saprotroph_Yeast	0.254213918836412	Leaf	15	CON	BTx642
1769	Saprotroph_Yeast	0.0430796413770106	Rhizosphere	15	CON	BTx642
1770	Saprotroph_Yeast	0.00320878591375333	Root	15	CON	BTx642
1771	Saprotroph_Yeast	0.0129189282582313	Soil	15	CON	BTx642
1772	Saprotroph_Yeast	0.230809536744607	Leaf	16	CON	BTx642
1773	Saprotroph_Yeast	0.0256703841133564	Rhizosphere	16	CON	BTx642
1774	Saprotroph_Yeast	0.00206411205088095	Root	16	CON	BTx642
1775	Saprotroph_Yeast	0.0258772429578706	Soil	16	CON	BTx642
1776	Saprotroph_Yeast	0.178960219204758	Leaf	17	CON	BTx642
1777	Saprotroph_Yeast	0.0376263992336379	Rhizosphere	17	CON	BTx642
1778	Saprotroph_Yeast	0.0121061101160054	Root	17	CON	BTx642
1779	Saprotroph_Yeast	0.0155902001039978	Soil	17	CON	BTx642
1780	Saprotroph_Yeast	0.00995365071826018	Soil	0	POST	BTx642
1781	Saprotroph_Yeast	0.158932055580279	Leaf	8	POST	BTx642
1782	Saprotroph_Yeast	0.00473083638829423	Rhizosphere	8	POST	BTx642
1783	Saprotroph_Yeast	8.94482764332888e-05	Root	8	POST	BTx642
1784	Saprotroph_Yeast	0.0121410552349338	Soil	8	POST	BTx642
1785	Saprotroph_Yeast	0.263998788449241	Leaf	9	POST	BTx642
1786	Saprotroph_Yeast	0.00735681979101587	Rhizosphere	9	POST	BTx642
1787	Saprotroph_Yeast	0.000118892937264163	Root	9	POST	BTx642
1788	Saprotroph_Yeast	0.0115844025890833	Soil	9	POST	BTx642
1789	Saprotroph_Yeast	0.273986245958252	Leaf	10	POST	BTx642
1790	Saprotroph_Yeast	0.00607626131633107	Rhizosphere	10	POST	BTx642
1791	Saprotroph_Yeast	0.000209478074599095	Root	10	POST	BTx642
1792	Saprotroph_Yeast	0.0112364352240374	Soil	10	POST	BTx642
1793	Saprotroph_Yeast	0.293923239433619	Leaf	11	POST	BTx642
1794	Saprotroph_Yeast	0.00512788493635412	Rhizosphere	11	POST	BTx642
1795	Saprotroph_Yeast	0.000317826694738787	Root	11	POST	BTx642
1796	Saprotroph_Yeast	0.0120114502245471	Soil	11	POST	BTx642
1797	Saprotroph_Yeast	0.295590629920029	Leaf	12	POST	BTx642
1798	Saprotroph_Yeast	0.0124801947579805	Rhizosphere	12	POST	BTx642
1799	Saprotroph_Yeast	0.00065348537485621	Root	12	POST	BTx642
1800	Saprotroph_Yeast	0.0142045897989763	Soil	12	POST	BTx642
1801	Saprotroph_Yeast	0.266782451665973	Leaf	13	POST	BTx642
1802	Saprotroph_Yeast	0.0140131039779052	Rhizosphere	13	POST	BTx642
1803	Saprotroph_Yeast	0.000589960181875418	Root	13	POST	BTx642
1804	Saprotroph_Yeast	0.0362212836018086	Soil	13	POST	BTx642
1805	Saprotroph_Yeast	0.241800633114688	Leaf	14	POST	BTx642
1806	Saprotroph_Yeast	0.0266150808704632	Rhizosphere	14	POST	BTx642
1807	Saprotroph_Yeast	0.000605173421758728	Root	14	POST	BTx642
1808	Saprotroph_Yeast	0.011883579636575	Soil	14	POST	BTx642
1809	Saprotroph_Yeast	0.179098043210807	Leaf	15	POST	BTx642
1810	Saprotroph_Yeast	0.0213321095762627	Rhizosphere	15	POST	BTx642
1811	Saprotroph_Yeast	0.00035475955430124	Root	15	POST	BTx642
1812	Saprotroph_Yeast	0.0132312147931884	Soil	15	POST	BTx642
1813	Saprotroph_Yeast	0.162658780070495	Leaf	16	POST	BTx642
1814	Saprotroph_Yeast	0.0106489261656701	Rhizosphere	16	POST	BTx642
1815	Saprotroph_Yeast	0.000811792024317656	Root	16	POST	BTx642
1816	Saprotroph_Yeast	0.0135409588085667	Soil	16	POST	BTx642
1817	Saprotroph_Yeast	0.15843109613022	Leaf	17	POST	BTx642
1818	Saprotroph_Yeast	0.0209606075866668	Rhizosphere	17	POST	BTx642
1819	Saprotroph_Yeast	0.000165184723716751	Root	17	POST	BTx642
1820	Saprotroph_Yeast	0.0137489656522197	Soil	17	POST	BTx642
1821	Saprotroph_Yeast	0.00927301571512676	Soil	0	PRE	BTx642
1822	Saprotroph_Yeast	0.0801093998527132	Leaf	3	PRE	BTx642
1823	Saprotroph_Yeast	0.00309390724287412	Rhizosphere	3	PRE	BTx642
1824	Saprotroph_Yeast	0.00101993732035921	Root	3	PRE	BTx642
1825	Saprotroph_Yeast	0.0109549509220126	Soil	3	PRE	BTx642
1826	Saprotroph_Yeast	0.0365905386061617	Leaf	4	PRE	BTx642
1827	Saprotroph_Yeast	0.00228544862527899	Rhizosphere	4	PRE	BTx642
1828	Saprotroph_Yeast	0.00138694813186098	Root	4	PRE	BTx642
1829	Saprotroph_Yeast	0.00912273432181916	Soil	4	PRE	BTx642
1830	Saprotroph_Yeast	0.113870058707216	Leaf	5	PRE	BTx642
1831	Saprotroph_Yeast	0.0021444143269399	Rhizosphere	5	PRE	BTx642
1832	Saprotroph_Yeast	0.000833312565236824	Root	5	PRE	BTx642
1833	Saprotroph_Yeast	0.00583521027905532	Soil	5	PRE	BTx642
1834	Saprotroph_Yeast	0.049674758151135	Leaf	6	PRE	BTx642
1835	Saprotroph_Yeast	0.00196671456455074	Rhizosphere	6	PRE	BTx642
1836	Saprotroph_Yeast	0.00229775109355148	Root	6	PRE	BTx642
1837	Saprotroph_Yeast	0.00695503389440017	Soil	6	PRE	BTx642
1838	Saprotroph_Yeast	0.047744669087457	Leaf	7	PRE	BTx642
1839	Saprotroph_Yeast	0.0012487304258779	Rhizosphere	7	PRE	BTx642
1840	Saprotroph_Yeast	0.000359248801911499	Root	7	PRE	BTx642
1841	Saprotroph_Yeast	0.0118067869741322	Soil	7	PRE	BTx642
1842	Saprotroph_Yeast	0.0620692051719738	Leaf	8	PRE	BTx642
1843	Saprotroph_Yeast	0.00151237359079313	Rhizosphere	8	PRE	BTx642
1844	Saprotroph_Yeast	0.00023778102745182	Root	8	PRE	BTx642
1845	Saprotroph_Yeast	0.0106498122350096	Soil	8	PRE	BTx642
1846	Saprotroph_Yeast	0.181626763687932	Leaf	9	PRE	BTx642
1847	Saprotroph_Yeast	0.00630000770038798	Rhizosphere	9	PRE	BTx642
1848	Saprotroph_Yeast	0.000380727567581484	Root	9	PRE	BTx642
1849	Saprotroph_Yeast	0.01186233009695	Soil	9	PRE	BTx642
1850	Saprotroph_Yeast	0.152638453627768	Leaf	10	PRE	BTx642
1851	Saprotroph_Yeast	0.00250595563660225	Rhizosphere	10	PRE	BTx642
1852	Saprotroph_Yeast	8.51770965800642e-05	Root	10	PRE	BTx642
1853	Saprotroph_Yeast	0.0123794273205788	Soil	10	PRE	BTx642
1854	Saprotroph_Yeast	0.0882199490979621	Leaf	11	PRE	BTx642
1855	Saprotroph_Yeast	0.00357097525398313	Rhizosphere	11	PRE	BTx642
1856	Saprotroph_Yeast	0.000201832142107524	Root	11	PRE	BTx642
1857	Saprotroph_Yeast	0.0132574688319816	Soil	11	PRE	BTx642
1858	Saprotroph_Yeast	0.244982111990212	Leaf	12	PRE	BTx642
1859	Saprotroph_Yeast	0.00797882154751532	Rhizosphere	12	PRE	BTx642
1860	Saprotroph_Yeast	0.00166151036150949	Root	12	PRE	BTx642
1861	Saprotroph_Yeast	0.00906698807346009	Soil	12	PRE	BTx642
1862	Saprotroph_Yeast	0.313560718271662	Leaf	13	PRE	BTx642
1863	Saprotroph_Yeast	0.0179343091647402	Rhizosphere	13	PRE	BTx642
1864	Saprotroph_Yeast	0.00105321003797966	Root	13	PRE	BTx642
1865	Saprotroph_Yeast	0.0129980589565598	Soil	13	PRE	BTx642
1866	Saprotroph_Yeast	0.345080146084538	Leaf	14	PRE	BTx642
1867	Saprotroph_Yeast	0.0160741878579165	Rhizosphere	14	PRE	BTx642
1868	Saprotroph_Yeast	0.00267198157278448	Root	14	PRE	BTx642
1869	Saprotroph_Yeast	0.00996232348110781	Soil	14	PRE	BTx642
1870	Saprotroph_Yeast	0.332497300866272	Leaf	15	PRE	BTx642
1871	Saprotroph_Yeast	0.0314167223692755	Rhizosphere	15	PRE	BTx642
1872	Saprotroph_Yeast	0.0013632450719557	Root	15	PRE	BTx642
1873	Saprotroph_Yeast	0.0194529058816668	Soil	15	PRE	BTx642
1874	Saprotroph_Yeast	0.323782446958651	Leaf	16	PRE	BTx642
1875	Saprotroph_Yeast	0.027864685698363	Rhizosphere	16	PRE	BTx642
1876	Saprotroph_Yeast	0.00230508109119145	Root	16	PRE	BTx642
1877	Saprotroph_Yeast	0.00999455831420707	Soil	16	PRE	BTx642
1878	Saprotroph_Yeast	0.26414361592157	Leaf	17	PRE	BTx642
1879	Saprotroph_Yeast	0.0219253542637328	Rhizosphere	17	PRE	BTx642
1880	Saprotroph_Yeast	0.00103651710632259	Root	17	PRE	BTx642
1881	Saprotroph_Yeast	0.0149617404919872	Soil	17	PRE	BTx642
1882	Saprotroph_Yeast	0.0116543912246943	Soil	0	CON	RTx430
1883	Saprotroph_Yeast	0.00491129158089516	Leaf	1	CON	RTx430
1884	Saprotroph_Yeast	0.00282199517931183	Rhizosphere	1	CON	RTx430
1885	Saprotroph_Yeast	0.000662138664566162	Root	1	CON	RTx430
1886	Saprotroph_Yeast	0.0130979889103255	Soil	1	CON	RTx430
1887	Saprotroph_Yeast	0.126447933476187	Leaf	2	CON	RTx430
1888	Saprotroph_Yeast	0.00389696303422798	Rhizosphere	2	CON	RTx430
1889	Saprotroph_Yeast	0.00349644329974106	Root	2	CON	RTx430
1890	Saprotroph_Yeast	0.0110168854847472	Soil	2	CON	RTx430
1891	Saprotroph_Yeast	0.0477678717052008	Leaf	3	CON	RTx430
1892	Saprotroph_Yeast	0.00284161364098083	Rhizosphere	3	CON	RTx430
1893	Saprotroph_Yeast	0.00111542047405159	Root	3	CON	RTx430
1894	Saprotroph_Yeast	0.0110952255788617	Soil	3	CON	RTx430
1895	Saprotroph_Yeast	0.0913573129057155	Leaf	4	CON	RTx430
1896	Saprotroph_Yeast	0.00238436546076121	Rhizosphere	4	CON	RTx430
1897	Saprotroph_Yeast	0.000400302315705345	Root	4	CON	RTx430
1898	Saprotroph_Yeast	0.00996715709411232	Soil	4	CON	RTx430
1899	Saprotroph_Yeast	0.110837373109747	Leaf	5	CON	RTx430
1900	Saprotroph_Yeast	0.00355349957773085	Rhizosphere	5	CON	RTx430
1901	Saprotroph_Yeast	0.000347134188037031	Root	5	CON	RTx430
1902	Saprotroph_Yeast	0.00712645914157051	Soil	5	CON	RTx430
1903	Saprotroph_Yeast	0.0917059481225379	Leaf	6	CON	RTx430
1904	Saprotroph_Yeast	0.0053845077448638	Rhizosphere	6	CON	RTx430
1905	Saprotroph_Yeast	0.000115144541395984	Root	6	CON	RTx430
1906	Saprotroph_Yeast	0.0090130930503795	Soil	6	CON	RTx430
1907	Saprotroph_Yeast	0.0935328419149035	Leaf	7	CON	RTx430
1908	Saprotroph_Yeast	0.00426136213016935	Rhizosphere	7	CON	RTx430
1909	Saprotroph_Yeast	0.000130964765773096	Root	7	CON	RTx430
1910	Saprotroph_Yeast	0.00903239388785783	Soil	7	CON	RTx430
1911	Saprotroph_Yeast	0.071461007629039	Leaf	8	CON	RTx430
1912	Saprotroph_Yeast	0.00616228409493643	Rhizosphere	8	CON	RTx430
1913	Saprotroph_Yeast	0.000136081067673846	Root	8	CON	RTx430
1914	Saprotroph_Yeast	0.0088382232988731	Soil	8	CON	RTx430
1915	Saprotroph_Yeast	0.138074805743496	Leaf	9	CON	RTx430
1916	Saprotroph_Yeast	0.00699755156598512	Rhizosphere	9	CON	RTx430
1917	Saprotroph_Yeast	0.000180288529981729	Root	9	CON	RTx430
1918	Saprotroph_Yeast	0.0114526268139946	Soil	9	CON	RTx430
1919	Saprotroph_Yeast	0.289083238619617	Leaf	10	CON	RTx430
1920	Saprotroph_Yeast	0.00717570377419543	Rhizosphere	10	CON	RTx430
1921	Saprotroph_Yeast	0.000117362866600181	Root	10	CON	RTx430
1922	Saprotroph_Yeast	0.011455119504724	Soil	10	CON	RTx430
1923	Saprotroph_Yeast	0.348091884077045	Leaf	11	CON	RTx430
1924	Saprotroph_Yeast	0.0527744396955993	Rhizosphere	11	CON	RTx430
1925	Saprotroph_Yeast	0.0010039735237874	Root	11	CON	RTx430
1926	Saprotroph_Yeast	0.0126967745178418	Soil	11	CON	RTx430
1927	Saprotroph_Yeast	0.395308403814022	Leaf	12	CON	RTx430
1928	Saprotroph_Yeast	0.0804873676777779	Rhizosphere	12	CON	RTx430
1929	Saprotroph_Yeast	0.00177675663366233	Root	12	CON	RTx430
1930	Saprotroph_Yeast	0.0172043799268271	Soil	12	CON	RTx430
1931	Saprotroph_Yeast	0.35018980798842	Leaf	13	CON	RTx430
1932	Saprotroph_Yeast	0.0458378309418436	Rhizosphere	13	CON	RTx430
1933	Saprotroph_Yeast	0.00136962244800817	Root	13	CON	RTx430
1934	Saprotroph_Yeast	0.0187856657816256	Soil	13	CON	RTx430
1935	Saprotroph_Yeast	0.30311616973634	Leaf	14	CON	RTx430
1936	Saprotroph_Yeast	0.0478546236841511	Rhizosphere	14	CON	RTx430
1937	Saprotroph_Yeast	0.00201420130134931	Root	14	CON	RTx430
1938	Saprotroph_Yeast	0.0214040897355772	Soil	14	CON	RTx430
1939	Saprotroph_Yeast	0.275968458301696	Leaf	15	CON	RTx430
1940	Saprotroph_Yeast	0.0515305740176288	Rhizosphere	15	CON	RTx430
1941	Saprotroph_Yeast	0.00199017400827345	Root	15	CON	RTx430
1942	Saprotroph_Yeast	0.0184963366974221	Soil	15	CON	RTx430
1943	Saprotroph_Yeast	0.24605011410205	Leaf	16	CON	RTx430
1944	Saprotroph_Yeast	0.0387792016746987	Rhizosphere	16	CON	RTx430
1945	Saprotroph_Yeast	0.0030196997427337	Root	16	CON	RTx430
1946	Saprotroph_Yeast	0.0430845520599162	Soil	16	CON	RTx430
1947	Saprotroph_Yeast	0.207496867404581	Leaf	17	CON	RTx430
1948	Saprotroph_Yeast	0.0357023012042617	Rhizosphere	17	CON	RTx430
1949	Saprotroph_Yeast	0.00206104001538822	Root	17	CON	RTx430
1950	Saprotroph_Yeast	0.0251790100616008	Soil	17	CON	RTx430
1951	Saprotroph_Yeast	0.0101858425098031	Soil	0	POST	RTx430
1952	Saprotroph_Yeast	0.0607683274852818	Leaf	8	POST	RTx430
1953	Saprotroph_Yeast	0.00640125865379659	Rhizosphere	8	POST	RTx430
1954	Saprotroph_Yeast	8.65862574086151e-05	Root	8	POST	RTx430
1955	Saprotroph_Yeast	0.00815188660409932	Soil	8	POST	RTx430
1956	Saprotroph_Yeast	0.163516148929766	Leaf	9	POST	RTx430
1957	Saprotroph_Yeast	0.00497745309823845	Rhizosphere	9	POST	RTx430
1958	Saprotroph_Yeast	0.000246771667479936	Root	9	POST	RTx430
1959	Saprotroph_Yeast	0.0128203872674493	Soil	9	POST	RTx430
1960	Saprotroph_Yeast	0.185899243919108	Leaf	10	POST	RTx430
1961	Saprotroph_Yeast	0.0106328163468285	Rhizosphere	10	POST	RTx430
1962	Saprotroph_Yeast	0.000147983339564809	Root	10	POST	RTx430
1963	Saprotroph_Yeast	0.00873304486326983	Soil	10	POST	RTx430
1964	Saprotroph_Yeast	0.185058895944076	Leaf	11	POST	RTx430
1965	Saprotroph_Yeast	0.0043974415639607	Rhizosphere	11	POST	RTx430
1966	Saprotroph_Yeast	0.000572839214312921	Root	11	POST	RTx430
1967	Saprotroph_Yeast	0.0096327174977369	Soil	11	POST	RTx430
1968	Saprotroph_Yeast	0.232276691989951	Leaf	12	POST	RTx430
1969	Saprotroph_Yeast	0.00720166156764482	Rhizosphere	12	POST	RTx430
1970	Saprotroph_Yeast	0.000368183116833617	Root	12	POST	RTx430
1971	Saprotroph_Yeast	0.0153354363922183	Soil	12	POST	RTx430
1972	Saprotroph_Yeast	0.216021449069199	Leaf	13	POST	RTx430
1973	Saprotroph_Yeast	0.00628644691853837	Rhizosphere	13	POST	RTx430
1974	Saprotroph_Yeast	0.000206907436641035	Root	13	POST	RTx430
1975	Saprotroph_Yeast	0.0104772203187662	Soil	13	POST	RTx430
1976	Saprotroph_Yeast	0.19975357929999	Leaf	14	POST	RTx430
1977	Saprotroph_Yeast	0.0109838115139733	Rhizosphere	14	POST	RTx430
1978	Saprotroph_Yeast	0.000180618207621389	Root	14	POST	RTx430
1979	Saprotroph_Yeast	0.0114861021237666	Soil	14	POST	RTx430
1980	Saprotroph_Yeast	0.177349019514088	Leaf	15	POST	RTx430
1981	Saprotroph_Yeast	0.0298328479845733	Rhizosphere	15	POST	RTx430
1982	Saprotroph_Yeast	0.000669608529223854	Root	15	POST	RTx430
1983	Saprotroph_Yeast	0.013264466178899	Soil	15	POST	RTx430
1984	Saprotroph_Yeast	0.0946888912004435	Leaf	16	POST	RTx430
1985	Saprotroph_Yeast	0.00702347804811279	Rhizosphere	16	POST	RTx430
1986	Saprotroph_Yeast	0.00013240118078999	Root	16	POST	RTx430
1987	Saprotroph_Yeast	0.0100718821105879	Soil	16	POST	RTx430
1988	Saprotroph_Yeast	0.0871413719023923	Leaf	17	POST	RTx430
1989	Saprotroph_Yeast	0.0158602023544456	Rhizosphere	17	POST	RTx430
1990	Saprotroph_Yeast	0.000389362169679784	Root	17	POST	RTx430
1991	Saprotroph_Yeast	0.00604844309635375	Soil	17	POST	RTx430
1992	Saprotroph_Yeast	0.0112846308625856	Soil	0	PRE	RTx430
1993	Saprotroph_Yeast	0.0315229704684907	Leaf	3	PRE	RTx430
1994	Saprotroph_Yeast	0.00203870634323827	Rhizosphere	3	PRE	RTx430
1995	Saprotroph_Yeast	0.000955239098867021	Root	3	PRE	RTx430
1996	Saprotroph_Yeast	0.010599505294675	Soil	3	PRE	RTx430
1997	Saprotroph_Yeast	0.052243585025805	Leaf	4	PRE	RTx430
1998	Saprotroph_Yeast	0.00250157019518046	Rhizosphere	4	PRE	RTx430
1999	Saprotroph_Yeast	0.00045733473436375	Root	4	PRE	RTx430
[truncated: 395 more rows]
