# Supplementary material for: Fungal community assembly in drought-stressed sorghum shows stochasticity, selection, and universal ecological dynamics
Source: Nat Commun. 2020 Jan 7;11:34. doi: 10.1038/s41467-019-13913-9 (PMC6946711; doi:10.1038/s41467-019-13913-9)
Supplement: Supplementary file 10 — Source Data [file 41467_2019_13913_MOESM10_ESM.zip › SourceData/Fig.S28B.Root.csv]

	name	log2FoldChange	pvalue	log2AverageAbundance	order	Group	padj	neglogp	level	Guild	Genus
1	OTU551_Fungi	0.0297473433940519	0.322431340015967	0.0149503414659716	388		1	1.13186506458785	Control > Drought	Arbuscular mycorrhiza	_
2	OTU568_Fungi	0.0297473433940519	0.322431340015967	0.0149503414659716	429		1	1.13186506458785	Control > Drought	Arbuscular mycorrhiza	_
3	OTU597_Paraglomus	0.0297473433940519	0.322431340015967	0.0149503414659716	457		1	1.13186506458785	Control > Drought	Arbuscular mycorrhiza	_
4	OTU659_Glomus	0.0297473433940519	0.322431340015967	0.0149503414659716	444		1	1.13186506458785	Control > Drought	Arbuscular mycorrhiza	_
5	OTU945_Glomus	0.0297473433940519	0.322431340015967	0.0149503414659716	485		1	1.13186506458785	Control > Drought	Arbuscular mycorrhiza	_
6	OTU1013_Glomeraceae	0.0588936890535686	0.322431340015967	0.0297473433940519	484		1	1.13186506458785	Control > Drought	Arbuscular mycorrhiza	_
7	OTU1184_Rhizophagus	0.0588936890535686	0.322431340015967	0.0297473433940519	458		1	1.13186506458785	Control > Drought	Arbuscular mycorrhiza	_
8	OTU682_Fungi	0.0588936890535686	0.15947345613245	0.0297473433940519	387		1	1.83587778983875	Control > Drought	Arbuscular mycorrhiza	_
9	OTU683_Fungi	0.0588936890535686	0.15947345613245	0.0297473433940519	410		1	1.83587778983875	Control > Drought	Arbuscular mycorrhiza	_
10	OTU565_Funneliformis	0.0874628412503394	0.0831932066125504	0.0443941193584534	322		1	2.48658958578008	Control > Drought	Arbuscular mycorrhiza	_
11	OTU660_Fungi	0.0874628412503394	0.0831932066125504	0.0443941193584534	447		1	2.48658958578008	Control > Drought	Arbuscular mycorrhiza	_
12	OTU986_Fungi	0.0874628412503394	0.0831932066125504	0.0443941193584534	443		1	2.48658958578008	Control > Drought	Arbuscular mycorrhiza	_
13	OTU734_Rhizophagus	0.0577154978562874	0.413867720391853	0.0588936890535686	421		1	0.882208872174632	Control > Drought	Arbuscular mycorrhiza	_
14	OTU989_Funneliformis	0.169925001442312	0.0323825065567422	0.0874628412503394	398		1	3.43013692308193	Control > Drought	Arbuscular mycorrhiza	_
15	OTU347_Rhizophagus	-0.0280143761695965	0.78019053807299	0.101538026462062	282		1	0.248217109549142	Drought > Control	Arbuscular mycorrhiza	_
16	OTU553_Fungi	0.108934371553164	0.306370106342571	0.142957953842043	369		1	1.18296141003149	Control > Drought	Arbuscular mycorrhiza	_
17	OTU368_Fungi	0.273018494406416	0.00290037707425374	0.142957953842043	332		1	5.84291452483757	Control > Drought	Arbuscular mycorrhiza	_
18	OTU435_Glomus	0.160464672193246	0.0924354232349568	0.169925001442312	358		1	2.38124500545768	Control > Drought	Arbuscular mycorrhiza	_
19	OTU355_Funneliformis	0.214124805352847	0.0364152938427381	0.169925001442312	275		1	3.31276643206737	Control > Drought	Arbuscular mycorrhiza	_
20	OTU534_Glomus	0.175849835399418	0.131825853832674	0.260527550223219	361		1	2.02627351657027	Control > Drought	Arbuscular mycorrhiza	_
21	OTU333_Glomus	0.485426827170242	0.000648423611542932	0.321928094887362	356		0.28530638907889	7.34096635367796	Control > Drought	Arbuscular mycorrhiza	_
22	OTU400_Glomus	0.48153291106575	0.00346306297640619	0.40372218605101	351		1	5.66560182822152	Control > Drought	Arbuscular mycorrhiza	_
23	OTU408_Fungi	0.691877704637668	0.000338209611343783	0.502500340529183	281		0.151856115493358	7.9918447027913	Control > Drought	Arbuscular mycorrhiza	_
24	OTU476_Glomus	0.614709844115208	0.0108289698833733	0.754887502163469	287		1	4.52553033944852	Control > Drought	Arbuscular mycorrhiza	_
25	OTU229_Glomus	1.1989810347264	9.07223171393505e-06	1.28540221886225	261		0.00422765997869373	11.6102922696456	Control > Drought	Arbuscular mycorrhiza	_
26	OTU323_Glomus	1.08641475181747	0.00142068827701904	1.39803107397315	250		0.616578712226263	6.55661382267302	Control > Drought	Arbuscular mycorrhiza	_
27	OTU251_Rhizophagus	1.59863743761823	5.8397404985077e-05	1.55458885167764	233		0.0268628062931354	9.7482391043044	Control > Drought	Arbuscular mycorrhiza	_
28	OTU126_Glomus	1.30904680359063	3.49242368896826e-05	1.70505634621146	229		0.0161349974430333	10.2623295030333	Control > Drought	Arbuscular mycorrhiza	_
29	OTU133_Glomus	1.79468109202249	3.55451463721976e-06	2.18982455888002	196		0.00167062187949329	12.5472920336448	Control > Drought	Arbuscular mycorrhiza	_
30	OTU491_Claroideoglomus	0.0297473433940519	0.322431340015967	0.0149503414659716	326		1	1.13186506458785	Control > Drought	Arbuscular mycorrhiza	Claroideoglomus
31	OTU70_Claroideoglomus	0.0749620576812222	0.793270707618103	0.681824039973745	51		1	0.231590744077832	Control > Drought	Arbuscular mycorrhiza	Claroideoglomus
32	OTU558_Funneliformis	0.369233809665719	0.00322771912650103	0.196397212803503	244		1	5.73597954397695	Control > Drought	Arbuscular mycorrhiza	Funneliformis
33	OTU253_Funneliformis	0.337034987277571	0.0148507412119769	0.426264754702098	143		1	4.20970550171462	Control > Drought	Arbuscular mycorrhiza	Funneliformis
34	OTU1068_Glomus	0.0297473433940519	0.322431340015967	0.0149503414659716	449		1	1.13186506458785	Control > Drought	Arbuscular mycorrhiza	Glomus
35	OTU574_Glomus	0.0297473433940519	0.322431340015967	0.0149503414659716	442		1	1.13186506458785	Control > Drought	Arbuscular mycorrhiza	Glomus
36	OTU579_Glomus	-0.0297473433940519	0.322431340015967	0.0149503414659716	405		1	1.13186506458785	Drought > Control	Arbuscular mycorrhiza	Glomus
37	OTU715_Glomus	0.0588936890535686	0.15947345613245	0.0297473433940519	440		1	1.83587778983875	Control > Drought	Arbuscular mycorrhiza	Glomus
38	OTU277_Glomus	0	1	0.0588936890535686	297		1	0	Drought > Control	Arbuscular mycorrhiza	Glomus
39	OTU224_Glomus	0.286881147788161	0.00736441938957209	0.20945336562895	251		1	4.91109506590596	Control > Drought	Arbuscular mycorrhiza	Glomus
40	OTU206_Glomus	0.760329587231716	0.000175235943628089	0.459431618637297	206		0.0793818824635244	8.64937724280937	Control > Drought	Arbuscular mycorrhiza	Glomus
41	OTU944_Rhizophagus	0	1	0.0297473433940519	366		1	0	Drought > Control	Arbuscular mycorrhiza	Rhizophagus
42	OTU935_Rhizophagus	0.0544477840223765	0.609872038903652	0.142957953842043	222		1	0.49450611610916	Control > Drought	Arbuscular mycorrhiza	Rhizophagus
43	OTU213_Rhizophagus	1.02748073642211	5.45298807051788e-07	1.71881824745595	210		0.000258471634542547	14.4219319227084	Control > Drought	Arbuscular mycorrhiza	Rhizophagus
44	OTU51_Rhizophagus	0.327361980937991	0.239855608078264	2.31590430725959	45		1	1.42771816970114	Control > Drought	Arbuscular mycorrhiza	Rhizophagus
45	OTU132_Rhizophagus	1.77813478314261	2.30343212391853e-12	2.395177076918	161		1.11486114797657e-09	26.7966208774683	Control > Drought	Arbuscular mycorrhiza	Rhizophagus
46	OTU161_Rhizophagus	1.60786290283123	2.75462460379238e-10	2.39803107397315	158		1.31946518521655e-07	22.0125697565863	Control > Drought	Arbuscular mycorrhiza	Rhizophagus
47	OTU118_Rhizophagus	1.70043971814109	1.90573301669703e-10	2.54689445988764	152		9.14751848014574e-08	22.3809842097051	Control > Drought	Arbuscular mycorrhiza	Rhizophagus
48	OTU150_Rhizophagus	1.75488750216347	3.16509383790477e-11	2.86624861111117	131		1.52874032370801e-08	24.1762533191508	Control > Drought	Arbuscular mycorrhiza	Rhizophagus
49	OTU166_Rhizophagus	1.93156404954522	5.94270540021088e-11	3.84235034341381	94		2.86438400290164e-08	23.546271538667	Control > Drought	Arbuscular mycorrhiza	Rhizophagus
50	OTU316_Ascomycota	-0.0297473433940519	0.322431340015967	0.0149503414659716	330		1	1.13186506458785	Drought > Control	Endophyte	Acremonium
51	OTU506_Acremonium	-0.0297473433940519	0.322431340015967	0.0149503414659716	317		1	1.13186506458785	Drought > Control	Endophyte	Acremonium
52	OTU611_Fungi	0	1	0.0297473433940519	399		1	0	Drought > Control	Endophyte	Acremonium
53	OTU1082_Hypocreales	0.0588936890535686	0.15947345613245	0.0297473433940519	352		1	1.83587778983875	Control > Drought	Endophyte	Acremonium
54	OTU1207_Acremonium	0	1	0.115477217419936	432		1	0	Drought > Control	Endophyte	Acremonium
55	OTU349_Acremonium	-0.137503523749935	0.189315995305594	0.129283016944966	308		1	1.66433772721243	Drought > Control	Endophyte	Acremonium
56	OTU205_Acremonium	0.534336427651188	0.0137725684478768	0.564784618783526	114		1	4.2850764587349	Control > Drought	Endophyte	Acremonium
57	OTU40_Acremonium	1.06662003759342	0.00474840836708363	5.55650605467193	33		1	5.34994579770161	Control > Drought	Endophyte	Acremonium
58	OTU5_Acremonium	-0.865863327348464	0.000859114753982654	6.93884445746617	3		0.37543314749042	7.0596080547014	Drought > Control	Endophyte	Acremonium
59	OTU58_Camarosporium	-0.0280143761695965	0.698356609013939	0.101538026462062	66		1	0.359025405519228	Drought > Control	Endophyte	Camarosporium
60	OTU230_Periconia	-0.165059246270496	0.574065731312209	2.54432051622381	219		1	0.555011374737654	Drought > Control	Endophyte	Periconia
61	OTU22_Periconia	-0.81561987714802	0.000581321174251379	6.9915218460757	20		0.256943959019109	7.45020715823418	Drought > Control	Endophyte	Periconia
62	OTU239_Podospora	0.166649869409451	0.258222239609254	0.115477217419936	242		1	1.35393467101296	Control > Drought	Endophyte	Podospora
63	OTU465_Podospora	-0.0534392589614603	0.627044053250034	0.169925001442312	185		1	0.46673848045048	Drought > Control	Endophyte	Podospora
64	OTU134_Schizothecium	0.321928094887362	0.147462405500761	0.169925001442312	100		1	1.91418201365011	Control > Drought	Endophyte	Podospora
65	OTU345_Lasiosphaeriaceae	0.428843298803874	0.0555408966519133	0.34577483684173	265		1	2.89063565297897	Control > Drought	Endophyte	Podospora
66	OTU121_Sordariales	0.94656074103854	0.212020174533283	0.745954377393461	213		1	1.55107384594498	Control > Drought	Endophyte	Podospora
67	OTU170_Fungi	0.614108846380672	0.0292269889520537	1.36923380966572	54		1	3.53266271741096	Control > Drought	Endophyte	Podospora
68	OTU106_Sordariomycetes	2.92410966665723	1.68661920622772e-10	5.70505634621146	42		8.11263838195533e-08	22.5031248743053	Control > Drought	Endophyte	Podospora
69	OTU46_Thermomyces	0.258311995591391	0.0239332312864479	0.222392421336448	44		1	3.7324873554026	Control > Drought	Endophyte	Thermomyces
70	OTU747_Ascomycota	0.115477217419936	0.0442609748072263	0.0588936890535686	451		1	3.11765192003724	Control > Drought	Plant pathogen	_
71	OTU482_Ascomycota	0.247927513443585	0.018475005592442	0.129283016944966	329		1	3.9913365094447	Control > Drought	Plant pathogen	_
72	OTU352_Ascomycota	1.94341647163363	0.000528600516691022	1.39231742277876	302		0.234698629410814	7.54527757832385	Control > Drought	Plant pathogen	_
73	OTU182_Ascomycota	1.95174483139278	5.64459165358222e-06	1.94641895979516	167		0.00264166889387648	12.0848127006971	Control > Drought	Plant pathogen	_
74	OTU86_Acrophialophora	-0.0624225005338149	0.796765241754987	2.64625867999003	22		1	0.227195195958677	Drought > Control	Plant pathogen	Acrophialophora
75	OTU17_Acrophialophora	0.187582177404329	0.531187161809595	5.12842401421587	8		1	0.632640849392101	Control > Drought	Plant pathogen	Acrophialophora
76	OTU576_Alternaria	0.0297473433940519	0.322431340015967	0.0149503414659716	453		1	1.13186506458785	Control > Drought	Plant pathogen	Alternaria
77	OTU645_Alternaria	-0.0297473433940519	0.322431340015967	0.0149503414659716	427		1	1.13186506458785	Drought > Control	Plant pathogen	Alternaria
78	OTU821_Alternaria	0.0588936890535686	0.322431340015967	0.0297473433940519	353		1	1.13186506458785	Control > Drought	Plant pathogen	Alternaria
79	OTU84_Preussia	0.0291463456595168	0.562448327992466	0.0443941193584534	96		1	0.575456010469801	Control > Drought	Plant pathogen	Alternaria
80	OTU467_Alternaria	-0.115477217419936	0.0442609748072263	0.0588936890535686	235		1	3.11765192003724	Drought > Control	Plant pathogen	Alternaria
81	OTU250_Alternaria	-0.0515303006400822	0.809925689049942	0.222392421336448	254		1	0.210812777437851	Drought > Control	Plant pathogen	Alternaria
82	OTU7_Alternaria	0.898401859992193	0.0212643063464527	1.8988532765431	13		1	3.85072537030291	Control > Drought	Plant pathogen	Alternaria
83	OTU27_Alternaria	1.97314450817329	0.000129940640301949	2.64625867999003	43		0.0591229913373868	8.94843282485011	Control > Drought	Plant pathogen	Alternaria
84	OTU4_Alternaria	1.9659798910675	7.31880528718171e-05	5.17741953798924	4		0.0334469401624204	9.5224783624512	Control > Drought	Plant pathogen	Alternaria
85	OTU1136_Phaeosphaeriopsis	0.142957953842043	0.322431340015967	0.0732489820306385	477		1	1.13186506458785	Control > Drought	Plant pathogen	Ascochyta
86	OTU397_Ascochyta	0.0631938264871939	0.794687154548515	0.51306958223937	112		1	0.229806758066835	Control > Drought	Plant pathogen	Ascochyta
87	OTU163_Chytridiomycota	0.0297473433940519	0.322431340015967	0.0149503414659716	132		1	1.13186506458785	Control > Drought	Plant pathogen	Betamyces
88	OTU447_Fungi	0.0297473433940519	0.322431340015967	0.0149503414659716	390		1	1.13186506458785	Control > Drought	Plant pathogen	Betamyces
89	OTU243_Bipolaris	0.0285691521967709	0.650177480317025	0.0732489820306385	249		1	0.430509906721328	Control > Drought	Plant pathogen	Bipolaris
90	OTU386_Clonostachys	1.0479344770637	0.416347244803227	1.24158598656976	201		1	0.876235643823761	Control > Drought	Plant pathogen	Clonostachys
91	OTU441_Bionectria	-0.15200309344505	0.735171967792333	2.83289001416474	179		1	0.307650837350476	Drought > Control	Plant pathogen	Clonostachys
92	OTU530_Cochliobolus	-0.0297473433940519	0.322431340015967	0.0149503414659716	403		1	1.13186506458785	Drought > Control	Plant pathogen	Cochliobolus
93	OTU1221_Colletotrichum	-0.0297473433940519	0.322431340015967	0.0149503414659716	425		1	1.13186506458785	Drought > Control	Plant pathogen	Colletotrichum
94	OTU963_Colletotrichum	0	1	0.0297473433940519	462		1	0	Drought > Control	Plant pathogen	Colletotrichum
95	OTU768_Curvularia	0.0588936890535686	0.322431340015967	0.0297473433940519	478		1	1.13186506458785	Control > Drought	Plant pathogen	Curvularia
96	OTU315_Curvularia	0.0588936890535686	0.15947345613245	0.0297473433940519	335		1	1.83587778983875	Control > Drought	Plant pathogen	Curvularia
97	OTU198_Curvularia	0.222392421336448	0.0585093656435363	0.115477217419936	160		1	2.83856844108769	Control > Drought	Plant pathogen	Curvularia
98	OTU174_Curvularia	0.3171901758807	0.144425787218383	0.51306958223937	232		1	1.9349894866225	Control > Drought	Plant pathogen	Curvularia
99	OTU112_Curvularia	-0.132103536007345	0.657822952712147	0.672425341971496	125		1	0.418819452688856	Drought > Control	Plant pathogen	Curvularia
100	OTU44_Curvularia	-0.731432720497378	0.438501328935636	2.53397857200235	53		1	0.824392436534502	Drought > Control	Plant pathogen	Curvularia
101	OTU528_Cylindrocarpon	0.163498732282879	0.072467603981997	0.142957953842043	273		1	2.62461565861261	Control > Drought	Plant pathogen	Cylindrocarpon
102	OTU11_Epicoccum	1.23804002636692	0.00606024091736964	2.1963972128035	30		1	5.10600572434961	Control > Drought	Plant pathogen	Epicoccum
103	OTU710_Fusarium	-0.0297473433940519	0.322431340015967	0.0149503414659716	342		1	1.13186506458785	Drought > Control	Plant pathogen	Fusarium
104	OTU612_Fusarium	-0.115477217419936	0.209256729925127	0.0588936890535686	311		1	1.56419340800249	Drought > Control	Plant pathogen	Fusarium
105	OTU82_Nectria	0.280107919192735	0.0660333594896001	0.369233809665719	40		1	2.7175952178388	Control > Drought	Plant pathogen	Fusarium
106	OTU184_Fusarium	-0.0172779914318356	0.951069987756022	0.798741791752896	101		1	0.0501676252897286	Drought > Control	Plant pathogen	Fusarium
107	OTU717_Fusarium	-0.90366566522647	0.1177471728655	2.64385618977472	144		1	2.13921555600867	Drought > Control	Plant pathogen	Fusarium
108	OTU41_Fusarium	-1.43997300903716	0.0282308677783109	4.87753977187611	26		1	3.56733929761034	Drought > Control	Plant pathogen	Fusarium
109	OTU322_Fusarium	-0.357008526705145	0.0841197026671563	5.66592803500218	73		1	2.47551446278113	Drought > Control	Plant pathogen	Fusarium
110	OTU6_Fusarium	-1.37634838639879	0.0188169978579745	6.67139363479301	5		1	3.97299467625423	Drought > Control	Plant pathogen	Fusarium
111	OTU32_Fusarium	-0.751929097647139	5.93394224337028e-05	7.65962432237593	10		0.0272367948970696	9.73223667631879	Drought > Control	Plant pathogen	Fusarium
112	OTU16_Fusarium	-1.29387866224357	2.64990590766749e-14	8.60289213918811	7		1.28520436521873e-11	31.2616671690895	Drought > Control	Plant pathogen	Fusarium
113	OTU1004_Mucor	0.0588936890535686	0.322431340015967	0.0297473433940519	480		1	1.13186506458785	Control > Drought	Plant pathogen	Ganoderma
114	OTU18_Gibberella	-0.384599328667688	0.00307497811894233	9.92357509462617	6		1	5.78445749354008	Drought > Control	Plant pathogen	Gibberella
115	OTU94_Gibellulopsis	0.115477217419936	0.411553725872306	0.380821783940931	74		1	0.887815706336803	Control > Drought	Plant pathogen	Gibellulopsis
116	OTU629_Ilyonectria	0.0565835283663672	0.404615288114366	0.0874628412503394	411		1	0.904818569212562	Control > Drought	Plant pathogen	Ilyonectria
117	OTU160_Pleosporales	0.385290155884792	0.0563504646925881	0.235216461694031	177		1	2.8761647919893	Control > Drought	Plant pathogen	Leptosphaeria
118	OTU49_Macrophomina	-3.11103131238874	5.04778984779193e-05	3.32792683550881	70		0.0232703111983208	9.89397497138397	Drought > Control	Plant pathogen	Macrophomina
119	OTU1157_Magnaporthaceae	0.0280143761695965	0.734834340693247	0.101538026462062	385		1	0.308110191984634	Control > Drought	Plant pathogen	Magnaporthiopsis
120	OTU207_Magnaporthiopsis	0.728369570477821	0.135076169074378	4.06788247228082	123		1	2.00191644428759	Control > Drought	Plant pathogen	Magnaporthiopsis
121	OTU63_Microdochium	0.736965594166206	0.00317395011817362	1.05889368905357	116		1	5.75277837276272	Control > Drought	Plant pathogen	Microdochium
122	OTU284_Hyponectriaceae	0.0297473433940519	0.322431340015967	0.0149503414659716	263		1	1.13186506458785	Control > Drought	Plant pathogen	Monographella
123	OTU632_Monographella	-0.0297473433940519	0.322431340015967	0.0149503414659716	414		1	1.13186506458785	Drought > Control	Plant pathogen	Monographella
124	OTU241_Xylariales	0.0588936890535686	0.15947345613245	0.0297473433940519	195		1	1.83587778983875	Control > Drought	Plant pathogen	Monographella
125	OTU353_Xylariales	1.16474476233663	0.225044940181829	1.06608919045777	324		1	1.49145516258046	Control > Drought	Plant pathogen	Monosporascus
126	OTU20_Xylariales	1.07246084840589	0.000119955312605693	7.39383731978019	18		0.054699622548196	9.02839127949101	Control > Drought	Plant pathogen	Monosporascus
127	OTU1212_Nectria	0.196397212803503	0.180638244809116	0.101538026462062	454		1	1.71125889514086	Control > Drought	Plant pathogen	Nectria
128	OTU624_Cylindrocarpon	0.584962500721156	0.0734491477547527	0.491853096329675	142		1	2.61116197949624	Control > Drought	Plant pathogen	Neonectria
129	OTU178_Fungi	0.0297473433940519	0.322431340015967	0.0149503414659716	164		1	1.13186506458785	Control > Drought	Plant pathogen	Paraphysoderma
130	OTU223_Physodermataceae	0.0297473433940519	0.322431340015967	0.0149503414659716	248		1	1.13186506458785	Control > Drought	Plant pathogen	Paraphysoderma
131	OTU25_Pleosporales	0.419713986488317	0.0415871415775629	0.906890595608518	38		1	3.17996425618835	Control > Drought	Plant pathogen	Phoma
132	OTU371_Phyllachora	0.142957953842043	0.322431340015967	0.0732489820306385	336		1	1.13186506458785	Control > Drought	Plant pathogen	Phyllachora
133	OTU351_Ramularia	-0.0297473433940519	0.322431340015967	0.0149503414659716	260		1	1.13186506458785	Drought > Control	Plant pathogen	Ramularia
134	OTU654_Hypocreales	0.472752997135131	0.168355294969639	0.285402218862248	346		1	1.78167868171855	Control > Drought	Plant pathogen	Sarocladium
135	OTU19_Sarocladium	0.0221754665124855	0.889457920103332	7.59859534776583	15		1	0.117143080355217	Control > Drought	Plant pathogen	Sarocladium
136	OTU2_Setophoma	-0.0887523831979707	0.307270654321569	10.7523457984257	2		1	1.18002630961695	Drought > Control	Plant pathogen	Setophoma
137	OTU187_Sparassis	2.69408422310127	0.0381574557785443	3.44570463552579	155		1	3.26603410709477	Control > Drought	Plant pathogen	Sparassis
138	OTU231_Sparassis	2.61038509760106	0.000434423851364842	3.47302922203802	189		0.194187461560084	7.74148988439504	Control > Drought	Plant pathogen	Sparassis
139	OTU1033_Spizellomyces	-0.0297473433940519	0.322431340015967	0.0149503414659716	469		1	1.13186506458785	Drought > Control	Plant pathogen	Spizellomyces
140	OTU149_Spizellomyces	0.0297473433940519	0.322431340015967	0.0149503414659716	156		1	1.13186506458785	Control > Drought	Plant pathogen	Spizellomyces
141	OTU337_Chytridiomycetes	0.0297473433940519	0.322431340015967	0.0149503414659716	293		1	1.13186506458785	Control > Drought	Plant pathogen	Spizellomyces
142	OTU429_Spizellomyces	0.0297473433940519	0.322431340015967	0.0149503414659716	309		1	1.13186506458785	Control > Drought	Plant pathogen	Spizellomyces
143	OTU580_Spizellomyces	0.0297473433940519	0.322431340015967	0.0149503414659716	401		1	1.13186506458785	Control > Drought	Plant pathogen	Spizellomyces
144	OTU279_Spizellomyces	-0.0588936890535686	0.322431340015967	0.0297473433940519	228		1	1.13186506458785	Drought > Control	Plant pathogen	Spizellomyces
145	OTU87_Spizellomyces	-0.0840642647884745	0.243907616141246	0.101538026462062	90		1	1.41096574775643	Drought > Control	Plant pathogen	Spizellomyces
146	OTU437_Fungi	0.0297473433940519	0.322431340015967	0.0149503414659716	362		1	1.13186506458785	Control > Drought	Plant pathogen	Stagonosporopsis
147	OTU475_Stemphylium	0.575114714764809	0.173218329692597	0.34577483684173	231		1	1.75320245881943	Control > Drought	Plant pathogen	Stemphylium
148	OTU53_Stemphylium	1.05784407457228	0.00363630239444855	1.82017896241519	83		1	5.61678793933504	Control > Drought	Plant pathogen	Stemphylium
149	OTU721_Thanatephorus	0.0588936890535686	0.15947345613245	0.0297473433940519	433		1	1.83587778983875	Control > Drought	Plant pathogen	Thanatephorus
150	OTU493_Thanatephorus	-0.387023123109247	0.369073295402944	0.321928094887362	438		1	0.996760022138135	Drought > Control	Plant pathogen	Thanatephorus
151	OTU192_Ceratobasidiaceae	1.51370381755133	0.000341418451797462	1.73696559416621	243		0.152955466405263	7.98240170162021	Control > Drought	Plant pathogen	Thanatephorus
152	OTU843_Trichothecium	-1.01495034146597	0.0432936062702048	0.594946589293778	294		1	3.13975031607287	Drought > Control	Plant pathogen	Trichothecium
153	OTU78_Triparticalcar	-0.0297473433940519	0.322431340015967	0.0149503414659716	98		1	1.13186506458785	Drought > Control	Plant pathogen	Triparticalcar
154	OTU559_Truncatella	0.142957953842043	0.0959091635692373	0.0732489820306385	428		1	2.34435374827668	Control > Drought	Plant pathogen	Truncatella
155	OTU1006_Veronaea	0	1	0.0297473433940519	464		1	0	Drought > Control	Plant pathogen	Veronaea
156	OTU309_Sordariomycetes	-0.0297473433940519	0.322431340015967	0.0149503414659716	256		1	1.13186506458785	Drought > Control	Plant pathogen	Verticillium
157	OTU107_Waitea	-0.807354922057604	0.191198777173929	0.78135971352466	97		1	1.65444167391913	Drought > Control	Plant pathogen	Waitea
158	OTU45_Waitea	-1.1426043954428	0.253508876271788	1.36340473086352	72		1	1.37235644168506	Drought > Control	Plant pathogen	Waitea
159	OTU116_Anthracocystis	0	1	0.0297473433940519	133		1	0	Drought > Control	Plant pathogen (Yeast)	Anthracocystis
160	OTU79_Sporisorium	0.0588936890535686	0.15947345613245	0.0297473433940519	138		1	1.83587778983875	Control > Drought	Plant pathogen (Yeast)	Sporisorium
161	OTU15_Ustilago	0.206450877467427	0.0564360457412823	0.222392421336448	23		1	2.87464721573325	Control > Drought	Plant pathogen (Yeast)	Ustilago
162	OTU327_unidentified	0.0297473433940519	0.322431340015967	0.0149503414659716	286		1	1.13186506458785	Control > Drought	Saprotroph	_
163	OTU684_Mortierellales	0.0588936890535686	0.322431340015967	0.0297473433940519	456		1	1.13186506458785	Control > Drought	Saprotroph	_
164	OTU692_Mortierellales	0.0588936890535686	0.15947345613245	0.0297473433940519	431		1	1.83587778983875	Control > Drought	Saprotroph	_
165	OTU545_Mortierellales	0.169925001442312	0.24333184759479	0.0874628412503394	363		1	1.41332913930129	Control > Drought	Saprotroph	_
166	OTU298_Hypocreales	-0.0250909809628303	0.830423415912952	0.260527550223219	271		1	0.185819568614332	Drought > Control	Saprotroph	_
167	OTU123_Hypocreales	1.08017034868398	4.46484213421944e-06	1.18322182405577	182		0.00209401096094892	12.3192767005387	Control > Drought	Saprotroph	_
168	OTU60_Hypocreales	0.890375508825502	8.84406616513636e-07	1.28540221886225	76		0.000417439922994436	13.9383489066324	Control > Drought	Saprotroph	_
169	OTU34_Stachybotrys	0.0655327024891025	0.813905563432528	7.78858240250325	24		1	0.205910935149063	Control > Drought	Saprotroph	Achroiostachys
170	OTU98_Acrocalymma	-0.230883882230088	0.211218799342665	3.0389189892923	126		1	1.55486071907223	Drought > Control	Saprotroph	Acrocalymma
171	OTU283_Actinomucor	0.0297473433940519	0.322431340015967	0.0149503414659716	223		1	1.13186506458785	Control > Drought	Saprotroph	Actinomucor
172	OTU42_Actinomucor	0.185555653156076	0.114473076435387	0.18322182405577	61		1	2.16741562393996	Control > Drought	Saprotroph	Actinomucor
173	OTU918_Agaricus	0.0588936890535686	0.322431340015967	0.0297473433940519	476		1	1.13186506458785	Control > Drought	Saprotroph	Agaricus
174	OTU100_Albifimbria	1.09646283950129	0.136674211782187	2.61960864352805	80		1	1.99015520131346	Control > Drought	Saprotroph	Albifimbria
175	OTU415_Eurotiomycetes	-0.115477217419936	0.103020107896047	0.0588936890535686	253		1	2.27283108751417	Drought > Control	Saprotroph	Arachnomyces
176	OTU953_Eurotiomycetes	-0.339486466271667	0.0944947540875766	0.20945336562895	355		1	2.35921095832408	Drought > Control	Saprotroph	Arachnomyces
177	OTU128_Tricholomataceae	0.0297473433940519	0.322431340015967	0.0149503414659716	162		1	1.13186506458785	Control > Drought	Saprotroph	Arrhenia
178	OTU438_Orbiliales	0.273018494406416	0.0398775403361864	0.142957953842043	389		1	3.2219420124158	Control > Drought	Saprotroph	Arthrobotrys
179	OTU364_Arthrobotrys	0.602664502454615	0.000549006815191302	0.502500340529183	295		0.243210019129747	7.50739970270429	Control > Drought	Saprotroph	Arthrobotrys
180	OTU562_Arthrographis	-0.0297473433940519	0.322431340015967	0.0149503414659716	316		1	1.13186506458785	Drought > Control	Saprotroph	Arthrographis
181	OTU38_Xylaria	-0.0291463456595167	0.656119197548765	0.0443941193584534	46		1	0.42141280296371	Drought > Control	Saprotroph	Arthroxylaria
182	OTU202_Ascobolus	0.0297473433940519	0.322431340015967	0.0149503414659716	267		1	1.13186506458785	Control > Drought	Saprotroph	Ascobolus
183	OTU275_Ascomycota	0.0588936890535686	0.15947345613245	0.0297473433940519	291		1	1.83587778983875	Control > Drought	Saprotroph	Ascobolus
184	OTU57_Dothideomycetes	0.085729874025884	0.172791508137663	0.0732489820306385	95		1	1.75566956654158	Control > Drought	Saprotroph	Ascobolus
185	OTU21_Ascomycota	0.391190757324476	0.080166530018543	0.554588851677637	36		1	2.52364918265628	Control > Drought	Saprotroph	Ascobolus
186	OTU1203_Aspergillus	-0.0588936890535686	0.322431340015967	0.0297473433940519	391		1	1.13186506458785	Drought > Control	Saprotroph	Aspergillus
187	OTU127_Aspergillus	-0.0588936890535686	0.15947345613245	0.0297473433940519	118		1	1.83587778983875	Drought > Control	Saprotroph	Aspergillus
188	OTU404_Aspergillus	0.0874628412503394	0.182462767709032	0.0443941193584534	230		1	1.70120913932623	Control > Drought	Saprotroph	Aspergillus
189	OTU171_Aspergillus	-0.14017765804826	0.195206466523466	0.101538026462062	135		1	1.63369747787016	Drought > Control	Saprotroph	Aspergillus
190	OTU101_Aspergillus	-0.0809199953835675	0.386879530130455	0.156504485679991	81		1	0.949641926066229	Drought > Control	Saprotroph	Aspergillus
191	OTU222_Aspergillus	-0.369233809665719	0.0558434037700624	0.196397212803503	207		1	2.88520386661815	Drought > Control	Saprotroph	Aspergillus
192	OTU159_Aspergillus	-0.799087306074003	0.160406522959825	0.51306958223937	165		1	1.83004391754477	Drought > Control	Saprotroph	Aspergillus
193	OTU105_Aspergillus	-0.925999418556223	0.0134574216043075	0.594946589293778	85		1	4.30822453297377	Drought > Control	Saprotroph	Aspergillus
194	OTU137_Eurotiales	-3.25424128737579	6.77649610118835e-05	2.39803107397315	137		0.0310363521434426	9.59946529583943	Drought > Control	Saprotroph	Aspergillus
195	OTU183_Pleosporales	0.238786859587116	0.00739919201440502	0.18322182405577	217		1	4.90638447197594	Control > Drought	Saprotroph	Astrosphaeriella
196	OTU477_Auriculariales	2.22760071233921	0.0316415378889019	2.22560913401999	298		1	3.45328453141998	Control > Drought	Saprotroph	Auricularia
197	OTU153_Auriculariales	4.0917533872852	6.93233151993988e-06	3.89279576572273	180		0.00323739881981192	11.8793143626815	Control > Drought	Saprotroph	Auricularia
198	OTU136_Auriculariales	5.06460908142308	1.86437186654736e-06	5.55554777164706	106		0.000878119149143806	13.1925863623775	Control > Drought	Saprotroph	Auricularia
199	OTU165_Bolbitius	0.321928094887362	0.12883439294269	0.169925001442312	296		1	2.0492274750044	Control > Drought	Saprotroph	Bolbitius
200	OTU233_Pezizales	0.0874628412503394	0.0831932066125504	0.0443941193584534	191		1	2.48658958578008	Control > Drought	Saprotroph	Boubovia
201	OTU357_Cephalotheca	0.0297473433940519	0.322431340015967	0.0149503414659716	360		1	1.13186506458785	Control > Drought	Saprotroph	Cephalotheca
202	OTU148_Cercophora	0	1	0.0588936890535686	176		1	0	Drought > Control	Saprotroph	Cercophora
203	OTU308_Cercophora	0.0577154978562874	0.312679546667596	0.0588936890535686	314		1	1.16257642545965	Control > Drought	Saprotroph	Cercophora
204	OTU444_Chaetomium	-0.0297473433940519	0.322431340015967	0.0149503414659716	365		1	1.13186506458785	Drought > Control	Saprotroph	Chaetomium
205	OTU503_Chaetomium	0.0297473433940519	0.322431340015967	0.0149503414659716	270		1	1.13186506458785	Control > Drought	Saprotroph	Chaetomium
206	OTU92_Chaetomium	0.0565835283663672	0.474130165351773	0.0874628412503394	77		1	0.74627338453883	Control > Drought	Saprotroph	Chaetomium
207	OTU96_Chaetomium	0.15200309344505	0.299292609238673	0.247927513443585	69		1	1.20633355791761	Control > Drought	Saprotroph	Chaetomium
208	OTU76_Chaetomium	-0.400537929583729	0.103669021653419	0.273018494406416	50		1	2.26655193881503	Drought > Control	Saprotroph	Chaetomium
209	OTU47_Chaetomium	-0.371968777386958	0.0568555284374447	0.285402218862248	52		1	2.86724181747244	Drought > Control	Saprotroph	Chaetomium
210	OTU59_Chaetomium	0.289506617194985	0.0624727403831566	0.54432051622381	27		1	2.77302497125204	Control > Drought	Saprotroph	Chaetomium
211	OTU28_Chaetomium	-0.00898878322725449	0.973151608602186	1.74146698640115	12		1	0.0272153933100907	Drought > Control	Saprotroph	Chaetomium
212	OTU31_Chaetomium	-1.45740203559558	0.00120127110018656	4.92035285541508	9		0.522552928581152	6.72437503264231	Drought > Control	Saprotroph	Chaetomium
213	OTU307_Chlorophyllum	-0.34577483684173	0.284993976857029	0.18322182405577	337		1	1.2552872327718	Drought > Control	Saprotroph	Chlorophyllum
214	OTU141_Onygenales	0.0297473433940519	0.322431340015967	0.0149503414659716	153		1	1.13186506458785	Control > Drought	Saprotroph	Chrysosporium
215	OTU246_Chrysosporium	-0.0588936890535686	0.322431340015967	0.0297473433940519	145		1	1.13186506458785	Drought > Control	Saprotroph	Chrysosporium
216	OTU235_Geomyces	0.321928094887362	0.109560192143967	0.169925001442312	200		1	2.21128118081035	Control > Drought	Saprotroph	Chrysosporium
217	OTU111_Chrysosporium	-0.614108846380673	0.20501829331486	0.369233809665719	105		1	1.58465606814275	Drought > Control	Saprotroph	Chrysosporium
218	OTU1210_Cirrenalia	0.0297473433940519	0.322431340015967	0.0149503414659716	482		1	1.13186506458785	Control > Drought	Saprotroph	Cirrenalia
219	OTU713_Helotiales	0.142957953842043	0.229004153575372	0.0732489820306385	461		1	1.47401513770867	Control > Drought	Saprotroph	Cistella
220	OTU501_Helotiales	0.222392421336448	0.145937471654941	0.115477217419936	357		1	1.92457702534633	Control > Drought	Saprotroph	Cistella
221	OTU261_Cladorrhinum	0.0588936890535686	0.15947345613245	0.0297473433940519	183		1	1.83587778983875	Control > Drought	Saprotroph	Cladorrhinum
222	OTU188_Cladorrhinum	-0.0285691521967708	0.650177480317025	0.0732489820306385	169		1	0.430509906721328	Drought > Control	Saprotroph	Cladorrhinum
223	OTU1060_Cladorrhinum	0.736965594166206	0.112680584643093	0.736965594166206	199		1	2.18319814746157	Control > Drought	Saprotroph	Cladorrhinum
224	OTU647_Cladosporium	0.0297473433940519	0.322431340015967	0.0149503414659716	313		1	1.13186506458785	Control > Drought	Saprotroph	Cladosporium
225	OTU83_Cladosporium	2.96730783693255	0.00158000447357538	3.28386005405384	89		0.68414193705814	6.45032760057045	Control > Drought	Saprotroph	Cladosporium
226	OTU1_Cladosporium	2.54306545303819	7.78492527012883e-08	7.03204572693081	1		3.70562442858132e-05	16.3684915379252	Control > Drought	Saprotroph	Cladosporium
227	OTU363_Clavaria	0.0588936890535686	0.15947345613245	0.0297473433940519	301		1	1.83587778983875	Control > Drought	Saprotroph	Clavaria
228	OTU30_Clitopilus	1.24792751344359	0.322431340015967	0.754887502163469	148		1	1.13186506458785	Control > Drought	Saprotroph	Clitopilus
229	OTU373_Pleosporales	0.0297473433940519	0.322431340015967	0.0149503414659716	392		1	1.13186506458785	Control > Drought	Saprotroph	Comoclathris
230	OTU619_Pleosporales	0.113210610447991	0.203229900232209	0.0874628412503394	373		1	1.59341742729079	Control > Drought	Saprotroph	Comoclathris
231	OTU95_Coniochaeta	0.111031312388744	0.143330816878702	0.115477217419936	108		1	1.94259991577698	Control > Drought	Saprotroph	Coniochaeta
232	OTU191_Lecythophora	0.0291463456595168	0.562448327992466	0.0443941193584534	227		1	0.575456010469801	Control > Drought	Saprotroph	Coniolariella
233	OTU168_Sordariomycetes	0.57550217147209	0.00725521204400471	0.40372218605101	128		1	4.92603516578092	Control > Drought	Saprotroph	Coniolariella
234	OTU305_Conocybe	0.196397212803503	0.196727011367625	0.101538026462062	334		1	1.62593824035297	Control > Drought	Saprotroph	Conocybe
235	OTU449_Bolbitiaceae	0.297680548640685	0.322431340015967	0.156504485679991	394		1	1.13186506458785	Control > Drought	Saprotroph	Conocybe
236	OTU176_Conocybe	0.584962500721156	0.0255283484315839	0.321928094887362	197		1	3.66796574110279	Control > Drought	Saprotroph	Conocybe
237	OTU532_Bolbitiaceae	0.624490864907793	0.0286836299583669	0.34577483684173	406		1	3.5514287036737	Control > Drought	Saprotroph	Conocybe
238	OTU533_Conocybe	0.700439718141092	0.0160548604701589	0.39231742277876	417		1	4.13174364221907	Control > Drought	Saprotroph	Conocybe
239	OTU964_Bolbitiaceae	0.718818247455947	0.240890390735088	0.40372218605101	416		1	1.42341325917687	Control > Drought	Saprotroph	Conocybe
240	OTU72_Conocybe	1.04669323544804	0.0269701687137898	1.27922364393312	139		1	3.61302388624051	Control > Drought	Saprotroph	Conocybe
241	OTU185_Conocybe	2.60514038265879	0.00637927014454483	2.38945208908437	209		1	5.05470158557609	Control > Drought	Saprotroph	Conocybe
242	OTU143_Conocybe	4.97094883252391	0.00361410973365379	4.28925043410972	146		1	5.6229097237828	Control > Drought	Saprotroph	Conocybe
243	OTU108_Coprinellus	0.0297473433940519	0.322431340015967	0.0149503414659716	124		1	1.13186506458785	Control > Drought	Saprotroph	Coprinellus
244	OTU378_Psathyrellaceae	0.0297473433940519	0.322431340015967	0.0149503414659716	266		1	1.13186506458785	Control > Drought	Saprotroph	Coprinellus
245	OTU289_Coprinellus	-0.0291463456595167	0.562448327992466	0.0443941193584534	245		1	0.575456010469801	Drought > Control	Saprotroph	Coprinellus
246	OTU1135_Coprinellus	0.0874628412503394	0.322431340015967	0.0443941193584534	473		1	1.13186506458785	Control > Drought	Saprotroph	Coprinellus
247	OTU115_Coprinellus	-0.714245517666123	0.309772709470699	0.815916935561028	181		1	1.17191644567785	Drought > Control	Saprotroph	Coprinellus
248	OTU140_Coprinopsis	0.0297473433940519	0.322431340015967	0.0149503414659716	187		1	1.13186506458785	Control > Drought	Saprotroph	Coprinopsis
249	OTU662_Coprinopsis	0.0297473433940519	0.322431340015967	0.0149503414659716	448		1	1.13186506458785	Control > Drought	Saprotroph	Coprinopsis
250	OTU204_Coprinopsis	0	1	0.0297473433940519	234		1	0	Drought > Control	Saprotroph	Coprinopsis
251	OTU372_Psathyrellaceae	0.736965594166206	0.375291941750547	0.584962500721156	375		1	0.980051044559695	Control > Drought	Saprotroph	Coprinopsis
252	OTU332_Coprinopsis	-0.971985623830404	0.286239581777955	1.2667865406949	239		1	1.25092612031155	Drought > Control	Saprotroph	Coprinopsis
253	OTU203_Coprinopsis	-1.44507632566023	0.323713308985377	1.96962635095648	205		1	1.12789700371017	Drought > Control	Saprotroph	Coprinopsis
254	OTU154_Coprinopsis	1.47902905597209	0.14530532253623	3.74146698640115	184		1	1.92891807771941	Control > Drought	Saprotroph	Coprinopsis
255	OTU65_Corynascus	-0.0223678130284546	0.868719332231325	0.426264754702098	28		1	0.140735183754921	Drought > Control	Saprotroph	Corynascus
256	OTU218_Agaricomycetes	0.115477217419936	0.322431340015967	0.0588936890535686	276		1	1.13186506458785	Control > Drought	Saprotroph	Cristinia
257	OTU442_Stephanosporaceae	0.0565835283663672	0.592779625960584	0.0874628412503394	455		1	0.522932574753201	Control > Drought	Saprotroph	Cristinia
258	OTU705_Stephanosporaceae	-0.395928676331139	0.456230560547687	0.459431618637297	430		1	0.784756982011909	Drought > Control	Saprotroph	Cristinia
259	OTU358_Stephanosporaceae	0.767553913999629	0.0229678928498399	1.24158598656976	225		1	3.77365800136757	Control > Drought	Saprotroph	Cristinia
260	OTU232_Cristinia	0.899772552261346	0.03279841410874	2.15312975889933	188		1	3.41737511510425	Control > Drought	Saprotroph	Cristinia
261	OTU306_Cryptodiscus	-0.882643049361841	0.174082813853087	0.92283213947754	299		1	1.74822415130752	Drought > Control	Saprotroph	Cryptodiscus
262	OTU227_Cyathus	-0.0588936890535686	0.322431340015967	0.0297473433940519	305		1	1.13186506458785	Drought > Control	Saprotroph	Cyathus
263	OTU268_Cystoagaricus	0.0588936890535686	0.322431340015967	0.0297473433940519	159		1	1.13186506458785	Control > Drought	Saprotroph	Cystoagaricus
264	OTU173_Emericellopsis	0.0297473433940519	0.322431340015967	0.0149503414659716	86		1	1.13186506458785	Control > Drought	Saprotroph	Emericellopsis
265	OTU67_Entoloma	0.249359468936717	0.298306100638165	0.273018494406416	104		1	1.20963513631902	Control > Drought	Saprotroph	Entoloma
266	OTU369_Entoloma	0.497499659470817	0.0417070096223706	0.357552004618084	325		1	3.17708606784428	Control > Drought	Saprotroph	Entoloma
267	OTU414_Entoloma	0.594361198723406	0.0372195758240961	0.415037499278844	331		1	3.29092042428391	Control > Drought	Saprotroph	Entoloma
268	OTU1030_Entoloma	1.18903382439002	0.114294619886553	0.772589503896928	383		1	2.1689757793981	Control > Drought	Saprotroph	Entoloma
269	OTU417_Entoloma	1.70487196445635	0.00219726244195908	1.14974711950468	288		0.947020112484363	6.12054303802146	Control > Drought	Saprotroph	Entoloma
270	OTU319_Entoloma	1.86129372916841	1.00984434108644e-05	1.53397857200235	247		0.00469577618605195	11.5031292637306	Control > Drought	Saprotroph	Entoloma
271	OTU401_Auriculariales	2.05285188226574	0.0555285732378304	1.84549005094438	306		1	2.89085755759679	Control > Drought	Saprotroph	Exidia
272	OTU1014_Auriculariales	2.476650689686	0.0213937583274143	1.85798099512757	340		1	3.84465606644066	Control > Drought	Saprotroph	Exidia
273	OTU982_Auriculariales	0.222392421336448	0.172576075677833	0.115477217419936	470		1	1.75691712130854	Control > Drought	Saprotroph	Exidiopsis
274	OTU736_Galerina	0.0874628412503394	0.182462767709032	0.0443941193584534	471		1	1.70120913932623	Control > Drought	Saprotroph	Galerina
275	OTU314_Geastrum	0.0297473433940519	0.322431340015967	0.0149503414659716	312		1	1.13186506458785	Control > Drought	Saprotroph	Geastrum
276	OTU1032_Geniculifera	0.0588936890535686	0.322431340015967	0.0297473433940519	460		1	1.13186506458785	Control > Drought	Saprotroph	Geniculifera
277	OTU48_Geomyces	0	1	0.0874628412503394	68		1	0	Drought > Control	Saprotroph	Geomyces
278	OTU667_Geosmithia	0.243271151012364	0.0684631632516179	0.156504485679991	400		1	2.68145944111031	Control > Drought	Saprotroph	Geosmithia
279	OTU566_Geosmithia	0.868755466721748	0.194546810254948	1.75933340719466	215		1	1.63708247518869	Control > Drought	Saprotroph	Geosmithia
280	OTU109_Beauveria	-0.431445255800457	0.327851858225905	3.48917896203135	65		1	1.11519342437366	Drought > Control	Saprotroph	Geosmithia
281	OTU878_Gliomastix	-0.604862058158861	0.118471757386724	0.333900736553438	412		1	2.13308068110233	Drought > Control	Saprotroph	Gliomastix
282	OTU9_Meruliaceae	-0.364996816779249	0.153944178858637	0.653442238603923	19		1	1.87116521722235	Drought > Control	Saprotroph	Gloeoporus
283	OTU8_Agaricomycetes	-0.7918918046698	0.131012285859313	0.930737337562886	14		1	2.03246417499294	Drought > Control	Saprotroph	Gloeoporus
284	OTU436_Ascomycota	-0.0297473433940519	0.322431340015967	0.0149503414659716	300		1	1.13186506458785	Drought > Control	Saprotroph	Gymnoascoideus
285	OTU74_Gymnoascus	0	1	0.0874628412503394	87		1	0	Drought > Control	Saprotroph	Gymnoascus
286	OTU196_Hansfordia	-0.0588936890535686	0.322431340015967	0.0297473433940519	226		1	1.13186506458785	Drought > Control	Saprotroph	Hansfordia
287	OTU324_Ceratostomataceae	-0.972519263577893	0.000479104086947761	0.709658248170471	278		0.213201318691754	7.64359268364245	Drought > Control	Saprotroph	Harzia
288	OTU704_Dothideomycetes	0.0297473433940519	0.322431340015967	0.0149503414659716	372		1	1.13186506458785	Control > Drought	Saprotroph	Helicoma
289	OTU266_Chaetomiaceae	-0.0297473433940519	0.322431340015967	0.0149503414659716	168		1	1.13186506458785	Drought > Control	Saprotroph	Humicola
290	OTU398_Sordariomycetes	1.54916177929331	0.00908423350818012	1.4757334309664	264		1	4.70121494963326	Control > Drought	Saprotroph	Humicola
291	OTU873_Xylariales	0.0297473433940519	0.322431340015967	0.0149503414659716	483		1	1.13186506458785	Control > Drought	Saprotroph	Idriella
292	OTU274_pezizomycetes	0	1	0.0297473433940519	323		1	0	Drought > Control	Saprotroph	Iodophanus
293	OTU344_unidentified	-0.0291463456595167	0.562448327992466	0.0443941193584534	283		1	0.575456010469801	Drought > Control	Saprotroph	Kabatiella
294	OTU651_Agaricaceae	0.481126689736616	0.204473025921202	0.260527550223219	367		1	1.587319214785	Control > Drought	Saprotroph	Leucoagaricus
295	OTU64_Penicillium	0	1	0.0297473433940519	75		1	0	Drought > Control	Saprotroph	Leucothecium
296	OTU164_Penicillium	0.0577154978562874	0.413867720391853	0.0588936890535686	166		1	0.882208872174632	Control > Drought	Saprotroph	Leucothecium
297	OTU125_Marasmius	-0.292781749227846	0.8466536911907	1.89077093024524	246		1	0.166463533120414	Drought > Control	Saprotroph	Marasmius
298	OTU99_Marasmius	1.07748517594636	0.308205785389345	4.57175264350355	110		1	1.17698758472998	Control > Drought	Saprotroph	Marasmius
299	OTU180_Melanoleuca	0.736965594166206	0.221328640298071	0.415037499278844	347		1	1.50810662187118	Control > Drought	Saprotroph	Melanoleuca
300	OTU1179_Sphaerodes	-0.273018494406416	0.0237083696286629	0.142957953842043	349		1	3.74192714429471	Drought > Control	Saprotroph	Melanospora
301	OTU995_Dothideomycetes	0.0297473433940519	0.322431340015967	0.0149503414659716	474		1	1.13186506458785	Control > Drought	Saprotroph	Minutisphaera
302	OTU169_Hypocreales	0	1	0.0297473433940519	111		1	0	Drought > Control	Saprotroph	Monocillium
303	OTU157_Mortierella	-0.0297473433940519	0.322431340015967	0.0149503414659716	175		1	1.13186506458785	Drought > Control	Saprotroph	Mortierella
304	OTU765_Fungi	0.0297473433940519	0.322431340015967	0.0149503414659716	472		1	1.13186506458785	Control > Drought	Saprotroph	Mortierella
305	OTU422_Mortierella	0.0874628412503394	0.182462767709032	0.0443941193584534	204		1	1.70120913932623	Control > Drought	Saprotroph	Mortierella
306	OTU147_Mortierella	0	1	0.0874628412503394	150		1	0	Drought > Control	Saprotroph	Mortierella
307	OTU114_Mortierella	0.169925001442312	0.0831932066125504	0.0874628412503394	79		1	2.48658958578008	Control > Drought	Saprotroph	Mortierella
308	OTU445_Mortierella	0.169925001442312	0.0831932066125504	0.0874628412503394	359		1	2.48658958578008	Control > Drought	Saprotroph	Mortierella
309	OTU89_Mortierella	0.247927513443585	0.00538434194535958	0.129283016944966	78		1	5.22426017725982	Control > Drought	Saprotroph	Mortierella
310	OTU93_Mortierella	0.39231742277876	0.00418913068148639	0.20945336562895	67		1	5.47526204115951	Control > Drought	Saprotroph	Mortierella
311	OTU216_Mortierella	0.28177096841538	0.0320214265815937	0.235216461694031	252		1	3.44135001957673	Control > Drought	Saprotroph	Mortierella
312	OTU62_Mortierella	0.253756592245783	0.0549088070258572	0.247927513443585	60		1	2.90208152391795	Control > Drought	Saprotroph	Mortierella
313	OTU52_Mortierella	0.253756592245783	0.0286539322908963	0.247927513443585	55		1	3.55246459250334	Control > Drought	Saprotroph	Mortierella
314	OTU1048_Mucor	0.0297473433940519	0.322431340015967	0.0149503414659716	465		1	1.13186506458785	Control > Drought	Saprotroph	Mucor
315	OTU1049_Mucor	0.0588936890535686	0.15947345613245	0.0297473433940519	450		1	1.83587778983875	Control > Drought	Saprotroph	Mucor
316	OTU342_Mucor	0.149377624038227	0.647627503864414	0.273018494406416	279		1	0.434439587628965	Control > Drought	Saprotroph	Mucor
317	OTU201_Mycothermus	0.0297473433940519	0.322431340015967	0.0149503414659716	173		1	1.13186506458785	Control > Drought	Saprotroph	Mycothermus
318	OTU110_Myrmecridium	2.70975497272154	1.17159411774689e-05	3.89986039354099	149		0.00542448076516812	11.3545601497122	Control > Drought	Saprotroph	Myrmecridium
319	OTU334_Nigrospora	-1.64385618977472	0.283335871997759	1.04439411935845	382		1	1.26112225821393	Drought > Control	Saprotroph	Nigrospora
320	OTU158_Ochroconis	0.085729874025884	0.172791508137663	0.0732489820306385	117		1	1.75566956654158	Control > Drought	Saprotroph	Ochroconis
321	OTU677_Auriculariales	0.732304216796343	0.0261994100885499	0.78135971352466	339		1	3.64201838417277	Control > Drought	Saprotroph	Oliveonia
322	OTU359_Auriculariales	2.77878576986083	0.0484988332411649	2.06249592573376	315		1	3.02621553821127	Control > Drought	Saprotroph	Oliveonia
323	OTU56_Agaricomycetes	2.57267612739333	8.39071036713175e-09	6.20904714429982	57		4.01075955548898e-06	18.5961406517402	Control > Drought	Saprotroph	Oliveonia
324	OTU423_Panaeolus	1.70525673443887	0.0249672526298236	3.19967234483636	202		1	3.69019020758312	Control > Drought	Saprotroph	Panaeolus
325	OTU55_Panaeolus	2.92220668034897	1.29935146664057e-07	6.26756700868304	58		6.17191946654269e-05	15.8562303827837	Control > Drought	Saprotroph	Panaeolus
326	OTU395_Paraconiothyrium	-0.0297473433940519	0.322431340015967	0.0149503414659716	333		1	1.13186506458785	Drought > Control	Saprotroph	Paraconiothyrium
327	OTU478_Parasola	-0.385290155884792	0.354186938757137	0.235216461694031	345		1	1.03793042964607	Drought > Control	Saprotroph	Parasola
328	OTU252_Xylariales	-0.243271151012364	0.226644045694271	0.156504485679991	212		1	1.48437457286792	Drought > Control	Saprotroph	Parasympodiella
329	OTU486_Fungi	-1.61389627896598	5.90380338490613e-07	2.93663793900257	190		0.00027924990010606	14.3424988662292	Drought > Control	Saprotroph	Parasympodiella
330	OTU335_Penicillium	-0.0297473433940519	0.322431340015967	0.0149503414659716	348		1	1.13186506458785	Drought > Control	Saprotroph	Penicillium
331	OTU750_Penicillium	0.0297473433940519	0.322431340015967	0.0149503414659716	413		1	1.13186506458785	Control > Drought	Saprotroph	Penicillium
332	OTU892_Penicillium	0	1	0.0297473433940519	419		1	0	Drought > Control	Saprotroph	Penicillium
333	OTU179_Penicillium	0.0874628412503394	0.0831932066125504	0.0443941193584534	170		1	2.48658958578008	Control > Drought	Saprotroph	Penicillium
334	OTU1165_Penicillium	-0.169925001442312	0.0831932066125504	0.0874628412503394	393		1	2.48658958578008	Drought > Control	Saprotroph	Penicillium
335	OTU97_Penicillium	-0.556393348524385	0.000801612996751422	0.39231742277876	71		0.351106492577123	7.12888461425286	Drought > Control	Saprotroph	Penicillium
336	OTU421_Penicillium	-0.67069237474704	0.0471250532463029	0.40372218605101	237		1	3.05495050331958	Drought > Control	Saprotroph	Penicillium
337	OTU177_Penicillium	-0.702614089375429	0.00374437595648233	0.481126689736616	174		1	5.587500309681	Drought > Control	Saprotroph	Penicillium
338	OTU113_Petriella	0.0588936890535686	0.15947345613245	0.0297473433940519	224		1	1.83587778983875	Control > Drought	Saprotroph	Petriella
339	OTU156_Petriella	0	1	0.0588936890535686	147		1	0	Drought > Control	Saprotroph	Petriella
340	OTU276_Peziza	0.0874628412503394	0.182462767709032	0.0443941193584534	99		1	1.70120913932623	Control > Drought	Saprotroph	Peziza
341	OTU370_Pleosporales	-0.0291463456595167	0.562448327992466	0.0443941193584534	292		1	0.575456010469801	Drought > Control	Saprotroph	Plenodomus
342	OTU509_Pleosporales	-0.0297473433940519	0.322431340015967	0.0149503414659716	354		1	1.13186506458785	Drought > Control	Saprotroph	Preussia
343	OTU744_Preussia	0.0297473433940519	0.322431340015967	0.0149503414659716	407		1	1.13186506458785	Control > Drought	Saprotroph	Preussia
344	OTU1031_Fungi	0.0874628412503394	0.182462767709032	0.0443941193584534	479		1	1.70120913932623	Control > Drought	Saprotroph	Preussia
345	OTU130_Preussia	-0.142957953842043	0.133117859968585	0.0732489820306385	130		1	2.0165203779956	Drought > Control	Saprotroph	Preussia
346	OTU374_Preussia	-0.172836596862216	0.472960158334165	0.285402218862248	236		1	0.748744125889564	Drought > Control	Saprotroph	Preussia
347	OTU77_Sporormiaceae	-0.172467196004766	0.340956754873251	0.481126689736616	91		1	1.07599962829429	Drought > Control	Saprotroph	Preussia
348	OTU13_Preussia	-0.187085552600495	0.249953436865574	0.533978572002351	21		1	1.38648063100475	Drought > Control	Saprotroph	Preussia
349	OTU932_Psathyrella	0.142957953842043	0.229004153575372	0.0732489820306385	467		1	1.47401513770867	Control > Drought	Saprotroph	Psathyrella
350	OTU538_Basidiomycota	0.321928094887362	0.322431340015967	0.169925001442312	386		1	1.13186506458785	Control > Drought	Saprotroph	Psathyrella
351	OTU36_Fungi	0	1	0.0874628412503394	49		1	0	Drought > Control	Saprotroph	Pseudaleuria
352	OTU728_Pseudeurotium	0.0588936890535686	0.322431340015967	0.0297473433940519	404		1	1.13186506458785	Control > Drought	Saprotroph	Pseudeurotium
353	OTU244_Pseudopithomyces	0.111031312388744	0.195367497756935	0.115477217419936	269		1	1.63287289017451	Control > Drought	Saprotroph	Pseudopithomyces
354	OTU586_Ramicandelaber	-0.0297473433940519	0.322431340015967	0.0149503414659716	439		1	1.13186506458785	Drought > Control	Saprotroph	Ramicandelaber
355	OTU406_Rhizophlyctis	-0.0297473433940519	0.322431340015967	0.0149503414659716	284		1	1.13186506458785	Drought > Control	Saprotroph	Rhizophlyctis
356	OTU217_Rhizophlyctis	-0.0291463456595167	0.562448327992466	0.0443941193584534	192		1	0.575456010469801	Drought > Control	Saprotroph	Rhizophlyctis
357	OTU29_Rhizopus	0.250543461650597	0.103539849886677	0.40372218605101	34		1	2.26779871731939	Control > Drought	Saprotroph	Rhizopus
358	OTU962_Nectria	0.957771764610703	0.0496663856703405	0.672425341971496	377		1	3.00242691936494	Control > Drought	Saprotroph	Sarocladium
359	OTU193_Scedosporium	-0.0297473433940519	0.322431340015967	0.0149503414659716	193		1	1.13186506458785	Drought > Control	Saprotroph	Scedosporium
360	OTU91_Schizothecium	0.528378972354789	0.00296970624985313	0.40372218605101	59		1	5.81929223683238	Control > Drought	Saprotroph	Schizothecium
361	OTU402_Sordariomycetes	1.21501289097085	0.000222519835831575	3.86108690599539	56		0.100133926124209	8.41049431052675	Control > Drought	Saprotroph	Schizothecium
362	OTU81_Schizothecium	1.21618884134778	0.00111659956800881	4.29232163280204	37		0.486837411651841	6.79746731196897	Control > Drought	Saprotroph	Schizothecium
363	OTU970_Montagnulaceae	0.0554951125917037	0.465538033471398	0.115477217419936	446		1	0.764561481045404	Control > Drought	Saprotroph	Sclerostagonospora
364	OTU381_Ochroconis	0.0588936890535686	0.15947345613245	0.0297473433940519	303		1	1.83587778983875	Control > Drought	Saprotroph	Scolecobasidium
365	OTU384_Ochroconis	0.0588936890535686	0.15947345613245	0.0297473433940519	258		1	1.83587778983875	Control > Drought	Saprotroph	Scolecobasidium
366	OTU189_Scytalidium	-0.0297473433940519	0.322431340015967	0.0149503414659716	194		1	1.13186506458785	Drought > Control	Saprotroph	Scytalidium
367	OTU383_Scytalidium	-0.0297473433940519	0.322431340015967	0.0149503414659716	304		1	1.13186506458785	Drought > Control	Saprotroph	Scytalidium
368	OTU142_Scytalidium	-0.0588936890535686	0.15947345613245	0.0297473433940519	157		1	1.83587778983875	Drought > Control	Saprotroph	Scytalidium
369	OTU375_Agaricomycetes	1.13750352374993	0.000608090418890048	0.874469117916141	310		0.268167874730511	7.40518697177544	Control > Drought	Saprotroph	Serendipita
370	OTU976_Sirastachys	0.14017765804826	0.251792746626021	0.101538026462062	459		1	1.37914896387885	Control > Drought	Saprotroph	Sirastachys
371	OTU129_Gelasinospora	0.0577154978562874	0.413867720391853	0.0588936890535686	141		1	0.882208872174632	Control > Drought	Saprotroph	Sordaria
372	OTU446_Sphaerobolus	-0.142957953842043	0.322431340015967	0.0732489820306385	408		1	1.13186506458785	Drought > Control	Saprotroph	Sphaerobolus
373	OTU221_Spiromastix	0	1	0.0297473433940519	163		1	0	Drought > Control	Saprotroph	Spiromastix
374	OTU614_Dothideomycetes	-0.0297473433940519	0.322431340015967	0.0149503414659716	380		1	1.13186506458785	Drought > Control	Saprotroph	Spirosphaera
375	OTU464_Fungi	-0.142957953842043	0.322431340015967	0.0732489820306385	435		1	1.13186506458785	Drought > Control	Saprotroph	Sporormiella
376	OTU117_Spororminula	0.0588936890535686	0.15947345613245	0.0297473433940519	121		1	1.83587778983875	Control > Drought	Saprotroph	Spororminula
377	OTU396_Stachybotrys	0	1	0.0297473433940519	257		1	0	Drought > Control	Saprotroph	Stachybotrys
378	OTU23_Stachybotrys	1.10281080558378	1.1598533388687e-05	1.52877966532803	25		0.00538171949235077	11.3646318998549	Control > Drought	Saprotroph	Stachybotrys
379	OTU35_Myrothecium	-0.480662832612706	0.0763722554486224	7.34151882324524	16		1	2.57213579734232	Drought > Control	Saprotroph	Striaticonidium
380	OTU66_Talaromyces	-0.135351852894886	0.620833682350286	0.415037499278844	63		1	0.476692055221732	Drought > Control	Saprotroph	Talaromyces
381	OTU122_Talaromyces	-0.185866545311334	0.745157732644354	1.83289001416474	47		1	0.294159361342173	Drought > Control	Saprotroph	Talaromyces
382	OTU12_Talaromyces	0.0192245672648985	0.955355143333553	4.1041619041921	11		1	0.0456721297946499	Control > Drought	Saprotroph	Talaromyces
383	OTU1234_Thielavia	0.0297473433940519	0.322431340015967	0.0149503414659716	420		1	1.13186506458785	Control > Drought	Saprotroph	Thielavia
384	OTU167_Thielavia	0.0297473433940519	0.322431340015967	0.0149503414659716	136		1	1.13186506458785	Control > Drought	Saprotroph	Thielavia
385	OTU138_Cladorrhinum	-0.576192291093424	0.073517939574587	0.51306958223937	92		1	2.61022582670029	Drought > Control	Saprotroph	Thielavia
386	OTU73_Trichocladium	0.156725503687453	0.245956652140249	0.426264754702098	35		1	1.40259996938872	Control > Drought	Saprotroph	Trichocladium
387	OTU54_Fungi	0.781576480866498	0.0837457465292881	1.77698127301409	103		1	2.47996989727669	Control > Drought	Saprotroph	Trichocladium
388	OTU427_Trichoderma	0.0297473433940519	0.322431340015967	0.0149503414659716	241		1	1.13186506458785	Control > Drought	Saprotroph	Trichoderma
389	OTU578_Trichoderma	-0.0297473433940519	0.322431340015967	0.0149503414659716	350		1	1.13186506458785	Drought > Control	Saprotroph	Trichoderma
390	OTU325_Trichoderma	0	1	0.0588936890535686	198		1	0	Drought > Control	Saprotroph	Trichoderma
391	OTU162_Trichoderma	-0.794415866350106	0.042673388623835	0.866248611111172	134		1	3.15417977026854	Drought > Control	Saprotroph	Trichoderma
392	OTU487_Uncinocarpus	0.0297473433940519	0.322431340015967	0.0149503414659716	384		1	1.13186506458785	Control > Drought	Saprotroph	Uncinocarpus
393	OTU102_Arthropsis	0.506185387337039	0.0124388469231003	0.798741791752896	109		1	4.38693088703629	Control > Drought	Saprotroph	Uncinocarpus
394	OTU752_Volvariella	-0.0297473433940519	0.322431340015967	0.0149503414659716	441		1	1.13186506458785	Drought > Control	Saprotroph	Volvariella
395	OTU718_Wallemia	-0.247927513443586	0.162096336540444	0.129283016944966	381		1	1.81956445049315	Drought > Control	Saprotroph	Wallemia
396	OTU103_Wallemia	-0.339486466271667	0.359020195442937	0.20945336562895	216		1	1.02437663736039	Drought > Control	Saprotroph	Wallemia
397	OTU1084_Wallemia	-0.459431618637297	0.295319944431797	0.247927513443585	418		1	1.21969595295387	Drought > Control	Saprotroph	Wallemia
398	OTU1021_Xylariales	1.85328012736176	0.00193725185073573	2.34872815423108	203		0.836892799517834	6.24648488197896	Control > Drought	Saprotroph	Xylaria
399	OTU569_Sordariomycetes	0.206450877467427	0.182651752096825	0.222392421336448	374		1	1.70017393314067	Control > Drought	Saprotroph	Zopfiella
400	OTU273_Sordariales	0.891065628446836	0.0129794912195797	0.709658248170471	268		1	4.34438476573331	Control > Drought	Saprotroph	Zopfiella
401	OTU39_Sordariales	2.29661700635817	0.0273874159290628	2.50250034052918	64		1	3.59767164374805	Control > Drought	Saprotroph	Zopfiella
402	OTU37_Zopfiella	1.42779672999419	0.000451922695050657	2.92084905319844	39		0.201557521992593	7.7019994214081	Control > Drought	Saprotroph	Zopfiella
403	OTU354_Fungi	0.0588936890535686	0.15947345613245	0.0297473433940519	379		1	1.83587778983875	Control > Drought	Saprotroph (Yeast)	_
404	OTU1036_Fungi	0.0280143761695965	0.734834340693247	0.101538026462062	468		1	0.308110191984634	Control > Drought	Saprotroph (Yeast)	_
405	OTU68_Cryptococcus	0.0554951125917037	0.517762529209298	0.115477217419936	62		1	0.658238579657285	Control > Drought	Saprotroph (Yeast)	_
406	OTU71_Cryptococcus	-0.0269670476002693	0.832507575438962	0.156504485679991	115		1	0.183312957542559	Drought > Control	Saprotroph (Yeast)	_
407	OTU50_Filobasidiaceae	1.05343925896146	0.194140287720601	0.763765653509921	41		1	1.63917424867277	Control > Drought	Saprotroph (Yeast)	_
408	OTU912_Aureobasidium	-0.0874628412503394	0.322431340015967	0.0443941193584534	445		1	1.13186506458785	Drought > Control	Saprotroph (Yeast)	Aureobasidium
409	OTU33_Aureobasidium	1.17449773123214	0.00573364959737221	1.24792751344359	48		1	5.16140302301986	Control > Drought	Saprotroph (Yeast)	Aureobasidium
410	OTU434_Auriculibuller	0.0297473433940519	0.322431340015967	0.0149503414659716	376		1	1.13186506458785	Control > Drought	Saprotroph (Yeast)	Auriculibuller
411	OTU43_Cryptococcus	-0.0291463456595167	0.562448327992466	0.0443941193584534	113		1	0.575456010469801	Drought > Control	Saprotroph (Yeast)	Cryptococcus
412	OTU211_Cryptococcus	0.0874628412503394	0.0831932066125504	0.0443941193584534	238		1	2.48658958578008	Control > Drought	Saprotroph (Yeast)	Cryptococcus
413	OTU124_Cryptococcus	0.14017765804826	0.0897711030270606	0.101538026462062	186		1	2.41049214803203	Control > Drought	Saprotroph (Yeast)	Cryptococcus
414	OTU24_Cryptococcus	1.48903808072262	0.00899021958745086	1.17658873172332	32		1	4.71161800505154	Control > Drought	Saprotroph (Yeast)	Cryptococcus
415	OTU573_Fungi	0.0588936890535686	0.15947345613245	0.0297473433940519	424		1	1.83587778983875	Control > Drought	Saprotroph (Yeast)	Cystobasidium
416	OTU145_Cryptococcus	0.142957953842043	0.322431340015967	0.0732489820306385	208		1	1.13186506458785	Control > Drought	Saprotroph (Yeast)	Cystofilobasidium
417	OTU412_Exophiala	0.169925001442312	0.0831932066125504	0.0874628412503394	321		1	2.48658958578008	Control > Drought	Saprotroph (Yeast)	Exophiala
418	OTU931_Exophiala	0.247927513443585	0.0484064905269528	0.129283016944966	437		1	3.02812137245385	Control > Drought	Saprotroph (Yeast)	Exophiala
419	OTU348_Exophiala	0.437405312307298	0.00522751059313958	0.235216461694031	318		1	5.25382010023799	Control > Drought	Saprotroph (Yeast)	Exophiala
420	OTU290_Filobasidium	-0.0297473433940519	0.322431340015967	0.0149503414659716	307		1	1.13186506458785	Drought > Control	Saprotroph (Yeast)	Filobasidium
421	OTU278_Filobasidium	0.142957953842043	0.0579272993209113	0.0732489820306385	140		1	2.84856651465805	Control > Drought	Saprotroph (Yeast)	Filobasidium
422	OTU10_Filobasidium	1.2667865406949	0.000792302543191655	1.18322182405577	17		0.347820816461136	7.14056724011352	Control > Drought	Saprotroph (Yeast)	Filobasidium
423	OTU181_Holtermanniella	0.0588936890535686	0.15947345613245	0.0297473433940519	218		1	1.83587778983875	Control > Drought	Saprotroph (Yeast)	Holtermanniella
424	OTU454_Hormonema	-0.0297473433940519	0.322431340015967	0.0149503414659716	344		1	1.13186506458785	Drought > Control	Saprotroph (Yeast)	Hormonema
425	OTU409_Kodamaea	0.0297473433940519	0.322431340015967	0.0149503414659716	409		1	1.13186506458785	Control > Drought	Saprotroph (Yeast)	Kodamaea
426	OTU1067_Fungi	-0.0297473433940519	0.322431340015967	0.0149503414659716	434		1	1.13186506458785	Drought > Control	Saprotroph (Yeast)	Malassezia
427	OTU439_Meyerozyma	0.0874628412503394	0.182462767709032	0.0443941193584534	371		1	1.70120913932623	Control > Drought	Saprotroph (Yeast)	Meyerozyma
428	OTU238_Cryptococcus	0.113210610447991	0.152376468473592	0.0874628412503394	240		1	1.88140105399274	Control > Drought	Saprotroph (Yeast)	Naganishia
429	OTU69_Tremellomycetes	0.339486466271667	0.0293802459656026	0.20945336562895	122		1	3.52743273639934	Control > Drought	Saprotroph (Yeast)	Naganishia
430	OTU135_Naganishia	0.485426827170242	0.0420085899622841	0.321928094887362	154		1	3.1698811586992	Control > Drought	Saprotroph (Yeast)	Naganishia
431	OTU589_Occultifur	-0.0524674198941357	0.708830285049343	0.196397212803503	341		1	0.344139153389963	Drought > Control	Saprotroph (Yeast)	Occultifur
432	OTU61_Cryptococcus	0.267933205246633	0.197891025087936	0.169925001442312	84		1	1.62003877814512	Control > Drought	Saprotroph (Yeast)	Papiliotrema
433	OTU88_Pseudozyma	0.178970141045319	0.119964846537938	0.235216461694031	88		1	2.12055652463419	Control > Drought	Saprotroph (Yeast)	Pseudozyma
434	OTU90_Rhodotorula	0.297680548640685	0.0100832454663234	0.156504485679991	127		1	4.596880097295	Control > Drought	Saprotroph (Yeast)	Rhodotorula
435	OTU139_Sporidiobolus	0.113210610447991	0.247260026868555	0.0874628412503394	171		1	1.39731475573817	Control > Drought	Saprotroph (Yeast)	Sporidiobolus
436	OTU256_Sporidiobolales	0.0297473433940519	0.322431340015967	0.0149503414659716	320		1	1.13186506458785	Control > Drought	Saprotroph (Yeast)	Sporobolomyces
437	OTU26_Sporobolomyces	0.70895121799661	0.000189937033999528	0.51306958223937	29		0.0858515393677868	8.56881794073139	Control > Drought	Saprotroph (Yeast)	Sporobolomyces
438	OTU14_Symmetrospora	0.944504887408296	0.000160597042661349	0.691161904553081	31		0.0729110573682526	8.73661217093405	Control > Drought	Saprotroph (Yeast)	Symmetrospora
439	OTU668_Cystofilobasidiales	0.0297473433940519	0.322431340015967	0.0149503414659716	378		1	1.13186506458785	Control > Drought	Saprotroph (Yeast)	Udeniomyces
440	OTU120_Fungi	-0.0297473433940519	0.322431340015967	0.0149503414659716	172		1	1.13186506458785	Drought > Control	Others	_
441	OTU245_Ascomycota	0.0297473433940519	0.322431340015967	0.0149503414659716	272		1	1.13186506458785	Control > Drought	Others	_
442	OTU270_Fungi	0.0297473433940519	0.322431340015967	0.0149503414659716	262		1	1.13186506458785	Control > Drought	Others	_
443	OTU365_Fungi	0.0297473433940519	0.322431340015967	0.0149503414659716	328		1	1.13186506458785	Control > Drought	Others	_
444	OTU488_Chytridiomycota	-0.0297473433940519	0.322431340015967	0.0149503414659716	274		1	1.13186506458785	Drought > Control	Others	_
445	OTU836_Fungi	0.0297473433940519	0.322431340015967	0.0149503414659716	426		1	1.13186506458785	Control > Drought	Others	_
446	OTU972_Fungi	0.0297473433940519	0.322431340015967	0.0149503414659716	481		1	1.13186506458785	Control > Drought	Others	_
447	OTU1119_Agaricomycetes	0.0588936890535686	0.15947345613245	0.0297473433940519	466		1	1.83587778983875	Control > Drought	Others	_
448	OTU405_Ascomycota	0.0588936890535686	0.15947345613245	0.0297473433940519	402		1	1.83587778983875	Control > Drought	Others	_
449	OTU1280_Fungi	0.0291463456595168	0.562448327992466	0.0443941193584534	475		1	0.575456010469801	Control > Drought	Others	_
450	OTU712_Pleosporales	0.0874628412503394	0.182462767709032	0.0443941193584534	463		1	1.70120913932623	Control > Drought	Others	_
451	OTU312_Ascomycota	0.115477217419936	0.103020107896047	0.0588936890535686	289		1	2.27283108751417	Control > Drought	Others	_
452	OTU561_Fungi	0.115477217419936	0.0442609748072263	0.0588936890535686	368		1	3.11765192003724	Control > Drought	Others	_
453	OTU287_Fungi	0.0840642647884746	0.402295272753278	0.101538026462062	259		1	0.91056895064657	Control > Drought	Others	_
454	OTU1046_Fungi	0	1	0.115477217419936	422		1	0	Drought > Control	Others	_
455	OTU666_Fungi	0.218180170049534	0.0409798272649817	0.142957953842043	436		1	3.19467535128564	Control > Drought	Others	_
456	OTU80_Chytridiomycota	0.0766212816029124	0.734124925190902	0.235216461694031	120		1	0.309076067041857	Control > Drought	Others	_
457	OTU547_Fungi	-0.0489096004809466	0.865106045574296	0.297680548640685	395		1	0.14490318352489	Drought > Control	Others	_
458	OTU240_Ascomycota	1.47275299713513	0.000205497275627718	0.946418959795156	280		0.0926792713081009	8.49007778140191	Control > Drought	Others	_
459	OTU303_Pleosporales	1.85561009066483	0.134229952736633	1.59991284218713	211		1	2.00820088458998	Control > Drought	Others	_
460	OTU197_Fungi	-0.48848338560358	0.0417542379985726	4.56096964509936	93		1	3.17595432388911	Drought > Control	Others	_
461	OTU746_Ajellomycetaceae	-0.0297473433940519	0.322431340015967	0.0149503414659716	370		1	1.13186506458785	Drought > Control	Others	Ajellomyces
462	OTU264_Acremonium	-0.0285691521967708	0.650177480317025	0.0732489820306385	220		1	0.430509906721328	Drought > Control	Others	Beauveria
463	OTU212_Sordariomycetes	-0.154033628672421	0.516054835722914	1.64385618977472	119		1	0.661542248366073	Drought > Control	Others	Beauveria
464	OTU640_Chordomyces	0.0874628412503394	0.322431340015967	0.0443941193584534	415		1	1.13186506458785	Control > Drought	Others	Chordomyces
465	OTU687_Fungi	0.189033824390017	0.189945883428851	0.156504485679991	397		1	1.66101607145041	Control > Drought	Others	Lecanicillium
466	OTU186_Madurella	-0.15200309344505	0.604964904834115	0.247927513443585	129		1	0.502584831172508	Drought > Control	Others	Madurella
467	OTU75_Cantharellales	0	1	0.0297473433940519	102		1	0	Drought > Control	Others	Minimedusa
468	OTU220_Gibberella	0.137503523749935	0.120384377287945	0.129283016944966	178		1	2.11706551127119	Control > Drought	Others	Ophiocordyceps
469	OTU515_Paracamarosporium	0.0297473433940519	0.322431340015967	0.0149503414659716	423		1	1.13186506458785	Control > Drought	Others	Paracamarosporium
470	OTU460_Paraphoma	0.0874628412503394	0.182462767709032	0.0443941193584534	396		1	1.70120913932623	Control > Drought	Others	Paraphoma
471	OTU228_Ascomycota	0.118104599389759	0.574716238563409	2.1963972128035	214		1	0.553878858145668	Control > Drought	Others	Poaceascoma
472	OTU296_Pleosporales	-0.0297473433940519	0.322431340015967	0.0149503414659716	285		1	1.13186506458785	Drought > Control	Others	Polyschema
473	OTU85_Pseudogymnoascus	0.085729874025884	0.172791508137663	0.0732489820306385	82		1	1.75566956654158	Control > Drought	Others	Pseudogymnoascus
474	OTU361_Pezizales	0.0297473433940519	0.322431340015967	0.0149503414659716	364		1	1.13186506458785	Control > Drought	Others	Pulvinula
475	OTU631_Fungi	0.196397212803503	0.196727011367625	0.101538026462062	338		1	1.62593824035297	Control > Drought	Others	Pulvinula
476	OTU336_Pulvinula	0.92283213947754	0.00578261709689862	0.533978572002351	319		1	5.15289891384346	Control > Drought	Others	Pulvinula
477	OTU420_Dothideomycetes	0.0588936890535686	0.322431340015967	0.0297473433940519	327		1	1.13186506458785	Control > Drought	Others	Septoriella
478	OTU949_Alternaria	-0.263034405833794	0.14510296222738	0.459431618637297	343		1	1.9303117042254	Drought > Control	Others	Setophoma
479	OTU575_Terfezia	0.0588936890535686	0.15947345613245	0.0297473433940519	452		1	1.83587778983875	Control > Drought	Others	Terfezia
480	OTU535_Pezizaceae	2.81047426390178	3.39730870742281e-08	2.46216141139287	221		1.62051625344068e-05	17.197697182417	Control > Drought	Others	Terfezia
481	OTU237_Vermispora	-0.0874628412503396	0.599516026434438	0.459431618637297	277		1	0.511632571870324	Drought > Control	Others	Vermispora
482	OTU255_Vermispora	0	1	0.523561956057013	255		1	0	Drought > Control	Others	Vermispora
483	OTU151_Vermispora	-0.33902408871067	0.18956120007102	1.83289001416474	151		1	1.66304335107867	Drought > Control	Others	Vermispora
484	OTU637_Pleosporales	-0.36476429279762	0.471373407978765	0.798741791752896	290		1	0.752104700807855	Drought > Control	Others	Wettsteinina
485	OTU208_Dothideomycetes	0.206450877467426	0.402643917031972	3.8073549220576	107		1	0.909702688188683	Control > Drought	Others	Wettsteinina
