# Supplementary material for: Fungal community assembly in drought-stressed sorghum shows stochasticity, selection, and universal ecological dynamics
Source: Nat Commun. 2020 Jan 7;11:34. doi: 10.1038/s41467-019-13913-9 (PMC6946711; doi:10.1038/s41467-019-13913-9)
Supplement: Supplementary file 10 — Source Data [file 41467_2019_13913_MOESM10_ESM.zip › SourceData/Fig.S15.Root.week.11.csv]

	fung.dist	gd
1	0.371625383153078	12
2	0.409778724272547	24
3	0.414251721671261	63.2455532033676
4	0.3543274793731	52
5	0.424257465483389	41.182520563948
6	0.473012038052823	31.2409987036266
7	0.37861509599312	23.3238075793812
8	0.439560027320682	20
9	0.494084840348842	40
10	0.47591004292265	41.7612260356422
11	0.347862786297848	46.6476151587624
12	0.388986494969626	53.8144961882948
13	0.347793229103607	62.4819974072532
14	0.380304508579429	72.1110255092798
15	0.382931352024222	36
16	0.465886737248882	48
17	0.51960323378879	60
18	0.376819559976284	12
19	0.378817200461287	52
20	0.372636510104152	41.182520563948
21	0.373250732305855	31.2409987036266
22	0.444965198511716	23.3238075793812
23	0.367450003098385	20
24	0.456589616714869	23.3238075793812
25	0.481784701698113	41.7612260356422
26	0.418928863674546	40
27	0.325559964986441	41.7612260356422
28	0.367738776895376	46.6476151587624
29	0.292564212898811	53.8144961882948
30	0.300789128275722	62.4819974072532
31	0.304343249184019	24
32	0.413874234912653	36
33	0.428094943886376	48
34	0.378498601989289	41.182520563948
35	0.391216522936359	31.2409987036266
36	0.425574989935582	23.3238075793812
37	0.440508040914034	20
38	0.377056705516259	23.3238075793812
39	0.42945075942348	31.2409987036266
40	0.49334538648798	46.6476151587624
41	0.469210035398031	41.7612260356422
42	0.369488253391686	40
43	0.3622536417727	41.7612260356422
44	0.37777159400942	46.6476151587624
45	0.347979244131417	53.8144961882948
46	0.333007370648383	12
47	0.4319779786606	24
48	0.459011834098268	36
49	0.387180976120069	12
50	0.444058653492436	24
51	0.470745427280245	36
52	0.333287293712908	48
53	0.367472929043347	60
54	0.552433650362265	63.2455532033676
55	0.485378181047965	52
56	0.370857473211141	41.182520563948
57	0.32897047948982	31.2409987036266
58	0.388103659209945	23.3238075793812
59	0.361882866450916	20
60	0.322175323409865	31.2409987036266
61	0.451857632812351	23.3238075793812
62	0.456940660816443	20
63	0.458368248763269	12
64	0.527870097522851	24
65	0.396918648916231	36
66	0.459940222849065	48
67	0.54595831239144	52
68	0.539687183422229	41.182520563948
69	0.382943231982727	31.2409987036266
70	0.313716493796481	23.3238075793812
71	0.397794948056841	20
72	0.384298376040932	23.3238075793812
73	0.364139161906941	23.3238075793812
74	0.487163522635612	20
75	0.525945229472069	23.3238075793812
76	0.297263961896131	12
77	0.426539626010954	24
78	0.500828985345867	36
79	0.307375861713705	41.182520563948
80	0.242766428262353	31.2409987036266
81	0.41344245525404	23.3238075793812
82	0.420224758415995	20
83	0.376727622109656	23.3238075793812
84	0.391368845549251	31.2409987036266
85	0.440852031230274	20
86	0.337977412485869	23.3238075793812
87	0.307986237820628	31.2409987036266
88	0.449584626924789	12
89	0.501886158087221	24
90	0.291613031891364	31.2409987036266
91	0.267386115434372	23.3238075793812
92	0.4666677647078	20
93	0.473994018655921	23.3238075793812
94	0.400065846497308	31.2409987036266
95	0.446931928546662	41.182520563948
96	0.454394490169835	23.3238075793812
97	0.345164631586099	31.2409987036266
98	0.278398526636548	41.182520563948
99	0.39450124682992	12
100	0.512496152382351	23.3238075793812
101	0.446630736345411	20
102	0.353246374426405	23.3238075793812
103	0.40458088352742	31.2409987036266
104	0.347937869080343	41.182520563948
105	0.377462259834134	52
106	0.320303369974376	31.2409987036266
107	0.368881064308053	41.182520563948
108	0.45862618940037	52
109	0.562466809194804	20
110	0.525412275714091	23.3238075793812
111	0.42867281842666	31.2409987036266
112	0.442474556906204	41.182520563948
113	0.405398631622361	52
114	0.384720177186699	63.2455532033676
115	0.41795349647396	41.182520563948
116	0.532922940777822	52
117	0.528003316598183	63.2455532033676
118	0.34047411135978	12
119	0.513449425002974	24
120	0.526150351967612	36
121	0.45907054363272	48
122	0.488057070237948	60
123	0.534451563275092	53.8144961882948
124	0.366939998758212	62.4819974072532
125	0.30986594178023	72.1110255092798
126	0.447898817979118	12
127	0.474448409000218	24
128	0.419202888396762	36
129	0.44139861899318	48
130	0.466057334351934	46.6476151587624
131	0.340461947300948	53.8144961882948
132	0.310816777866412	62.4819974072532
133	0.322616897166923	12
134	0.29036008720517	24
135	0.359257531038731	36
136	0.319619509171677	41.7612260356422
137	0.413683947452346	46.6476151587624
138	0.487560909630075	53.8144961882948
139	0.367078396881159	12
140	0.390465960565716	24
141	0.328046543878169	40
142	0.468294840010101	41.7612260356422
143	0.474327009892021	46.6476151587624
144	0.326930990886571	12
145	0.331622462680702	41.7612260356422
146	0.429491520281113	40
147	0.451420040568823	41.7612260356422
148	0.296553977510217	46.6476151587624
149	0.437240391467019	41.7612260356422
150	0.476261881029477	40
151	0.418765892065048	12
152	0.457500566332974	24
153	0.339458303405978	12
