# Supplementary material for: Fungal community assembly in drought-stressed sorghum shows stochasticity, selection, and universal ecological dynamics
Source: Nat Commun. 2020 Jan 7;11:34. doi: 10.1038/s41467-019-13913-9 (PMC6946711; doi:10.1038/s41467-019-13913-9)
Supplement: Supplementary file 10 — Source Data [file 41467_2019_13913_MOESM10_ESM.zip › SourceData/Fig.S15.Rhizosphere.week.4.csv]

	fung.dist	gd
1	0.375894899468295	63.2455532033676
2	0.437579142036677	52
3	0.46564249102427	41.182520563948
4	0.467596468867448	31.2409987036266
5	0.44188005963222	40
6	0.400161799537036	41.7612260356422
7	0.471856888890163	46.6476151587624
8	0.410697830951988	12
9	0.388454291118643	53.8144961882948
10	0.481781145565581	48
11	0.506994659461933	60
12	0.407774484870377	12
13	0.464096883898167	24
14	0.368960434517292	36
15	0.448698182334293	63.2455532033676
16	0.344639306623164	52
17	0.340794220437778	41.182520563948
18	0.308382729426536	52
19	0.377509771452458	31.2409987036266
20	0.465555735810075	23.3238075793812
21	0.416793930263229	20
22	0.523894768227236	12
23	0.457378045435335	24
24	0.485541021848452	52
25	0.430459394329817	41.182520563948
26	0.429491798201662	31.2409987036266
27	0.350804814954662	41.182520563948
28	0.397318161232417	23.3238075793812
29	0.498893026055608	20
30	0.50189909621757	23.3238075793812
31	0.430914450766337	12
32	0.448639742155868	41.182520563948
33	0.407607183385367	31.2409987036266
34	0.547264763629034	23.3238075793812
35	0.495261549237845	31.2409987036266
36	0.510415198801536	20
37	0.388026395190242	23.3238075793812
38	0.484158933539803	31.2409987036266
39	0.338850835429135	31.2409987036266
40	0.344852121130227	23.3238075793812
41	0.441998329249881	20
42	0.401768632381215	23.3238075793812
43	0.437432049778324	23.3238075793812
44	0.409448267482053	31.2409987036266
45	0.470233086870896	41.182520563948
46	0.376443944956967	12
47	0.466901984589265	24
48	0.406513748095109	41.7612260356422
49	0.496396181914789	36
50	0.405833584379174	62.4819974072532
51	0.434122680382613	72.1110255092798
52	0.407662707533629	12
53	0.375081788884046	40
54	0.434563752646164	24
55	0.33995237359957	53.8144961882948
56	0.444622974079669	62.4819974072532
57	0.337366593960124	41.7612260356422
58	0.437714706360573	12
59	0.466999206755415	46.6476151587624
60	0.4784107631723	53.8144961882948
61	0.368852902771271	46.6476151587624
62	0.460398640725766	36
63	0.455226854856732	48
64	0.514530731083201	41.7612260356422
65	0.563748438693123	46.6476151587624
66	0.412383737743705	12
