# Supplementary material for: Fungal community assembly in drought-stressed sorghum shows stochasticity, selection, and universal ecological dynamics
Source: Nat Commun. 2020 Jan 7;11:34. doi: 10.1038/s41467-019-13913-9 (PMC6946711; doi:10.1038/s41467-019-13913-9)
Supplement: Supplementary file 10 — Source Data [file 41467_2019_13913_MOESM10_ESM.zip › SourceData/Fig.S16C.csv]

	Axis.1	Axis.2	plot	Habitat	Sampletime
Y17A1170913	0.0955701829333644	0.0303793906036208	1	A	TP0913
Y17A1171011	-0.0754919580469811	-0.0356289889285527	1	A	TP1011
Y17A2170913	0.122670283046433	-0.0678359012495183	2	A	TP0913
Y17A2171011	-0.0251923432739333	-0.131156009926674	2	A	TP1011
Y17A4170913	0.0872007632327042	0.0312639044441979	4	A	TP0913
Y17A4171011	-0.164110838308856	0.0570512293815519	4	A	TP1011
Y17A8170913	0.0791164698483055	0.0573871463640093	8	A	TP0913
Y17A8171011	-0.106132840027651	0.000366485099015268	8	A	TP1011
Y17B1170913	0.0991232165110391	0.0288259923895595	1	B	TP0913
Y17B1171011	-0.126675984255658	-0.00610181689765337	1	B	TP1011
Y17B2170913	0.0913588193245443	0.0336760268370212	2	B	TP0913
Y17B2171011	-0.0249731467728276	-0.0178290259447874	2	B	TP1011
Y17B4170913	0.0537536466757888	0.0764079851102239	4	B	TP0913
Y17B4171011	-0.13232882632892	-0.0426043963462278	4	B	TP1011
Y17B8170913	0.0424879234885422	0.129232696225236	8	B	TP0913
Y17B8171011	-0.129470883565212	0.050556020560825	8	B	TP1011
Y17C1170913	0.139060516730095	-0.0412431631143375	1	C	TP0913
Y17C1171011	-0.0158651876901218	-0.149690502968714	1	C	TP1011
Y17C2170913	0.133186707389244	-0.0737690639529728	2	C	TP0913
Y17C2171011	0.044797504485614	-0.117776817418692	2	C	TP1011
Y17C4170913	0.0895117017240536	0.00467177019981762	4	C	TP0913
Y17C4171011	-0.0834889604306962	-0.120427827915801	4	C	TP1011
Y17C8170913	0.0595328360198453	0.0994323929848577	8	C	TP0913
Y17C8171011	-0.13413615918771	0.0298274050857312	8	C	TP1011
Y17P0170913	0.0580102343803572	0.0970162930548895	0	0	TP0913
Y17P0171011	-0.177513677901364	0.0779687763233736	0	0	TP1011
