# Supplementary material for: Fungal community assembly in drought-stressed sorghum shows stochasticity, selection, and universal ecological dynamics
Source: Nat Commun. 2020 Jan 7;11:34. doi: 10.1038/s41467-019-13913-9 (PMC6946711; doi:10.1038/s41467-019-13913-9)
Supplement: Supplementary file 10 — Source Data [file 41467_2019_13913_MOESM10_ESM.zip › SourceData/Fig.S14.Leaf.OTU11_Epicoccum.csv]

	TP	value	Cultivar
TP01L01	1	5	RTx430
TP01L02	1	4	BTx642
TP01L11	1	4	BTx642
TP01L12	1	1	RTx430
TP01L19	1	2	BTx642
TP01L20	1	6	RTx430
TP02L01t	2	1	RTx430
TP02L02	2	28	BTx642
TP02L11	2	41	BTx642
TP02L12	2	20	RTx430
TP02L19	2	6	BTx642
TP02L20t	2	10	RTx430
TP03L01	3	6	RTx430
TP03L02	3	5	BTx642
TP03L05	3	13	RTx430
TP03L06	3	11	BTx642
TP03L11	3	3	BTx642
TP03L12	3	28	RTx430
TP03L13t	3	3	RTx430
TP03L14	3	11	BTx642
TP03L17	3	32	BTx642
TP03L18	3	9	RTx430
TP03L19	3	39	BTx642
TP03L20	3	33	RTx430
TP04L01	4	15	RTx430
TP04L02	4	4	BTx642
TP04L05	4	0	RTx430
TP04L06	4	0	BTx642
TP04L11	4	4	BTx642
TP04L12	4	11	RTx430
TP04L13	4	2	RTx430
TP04L14	4	2	BTx642
TP04L17t	4	6	BTx642
TP04L18	4	5	RTx430
TP04L19	4	0	BTx642
TP04L20	4	0	RTx430
TP05L01	5	9	RTx430
TP05L02	5	4	BTx642
TP05L05	5	4	RTx430
TP05L06	5	6	BTx642
TP05L11	5	0	BTx642
TP05L12t	5	15	RTx430
TP05L13	5	2	RTx430
TP05L14	5	4	BTx642
TP05L17	5	11	BTx642
TP05L18	5	9	RTx430
TP05L19	5	4	BTx642
TP05L20	5	0	RTx430
TP06L1	6	4	RTx430
TP06L11	6	10	BTx642
TP06L12	6	0	RTx430
TP06L13	6	3	RTx430
TP06L14	6	8	BTx642
TP06L17	6	10	BTx642
TP06L18	6	0	RTx430
TP06L19	6	4	BTx642
TP06L2	6	10	BTx642
TP06L20	6	13	RTx430
TP06L5	6	19	RTx430
TP06L6	6	8	BTx642
TP07L1	7	11	RTx430
TP07L11	7	9	BTx642
TP07L12	7	7	RTx430
TP07L13	7	26	RTx430
TP07L17	7	8	BTx642
TP07L18	7	8	RTx430
TP07L19	7	15	BTx642
TP07L2	7	7	BTx642
TP07L5	7	35	RTx430
TP07L6	7	13	BTx642
TP07R14r	7	18	BTx642
TP07R20t	7	18	RTx430
TP08L01	8	19	RTx430
TP08L02	8	23	BTx642
TP08L03	8	9	RTx430
TP08L04	8	6	BTx642
TP08L05	8	11	RTx430
TP08L06	8	13	BTx642
TP08L11	8	21	BTx642
TP08L12	8	9	RTx430
TP08L13	8	24	RTx430
TP08L14t	8	33	BTx642
TP08L15	8	18	BTx642
TP08L16	8	5	RTx430
TP08L17	8	18	BTx642
TP08L18t	8	44	RTx430
TP08L19	8	12	BTx642
TP08L20t	8	10	RTx430
TP08L21t	8	29	BTx642
TP08L22	8	22	RTx430
TP09L01	9	7	RTx430
TP09L02	9	11	BTx642
TP09L03	9	8	RTx430
TP09L04	9	7	BTx642
TP09L05	9	4	RTx430
TP09L06	9	3	BTx642
TP09L11	9	12	BTx642
TP09L12	9	15	RTx430
TP09L13	9	1	RTx430
TP09L14	9	2	BTx642
TP09L15	9	17	BTx642
TP09L16	9	11	RTx430
TP09L17	9	4	BTx642
TP09L18	9	14	RTx430
TP09L19	9	11	BTx642
TP09L20	9	11	RTx430
TP09L21	9	14	BTx642
TP09L22	9	10	RTx430
TP10L01	10	11	RTx430
TP10L02	10	6	BTx642
TP10L03	10	7	RTx430
TP10L04	10	15	BTx642
TP10L05	10	8	RTx430
TP10L06	10	8	BTx642
TP10L11	10	5	BTx642
TP10L12	10	11	RTx430
TP10L13	10	3	RTx430
TP10L14	10	2	BTx642
TP10L15	10	4	BTx642
TP10L16	10	6	RTx430
TP10L17	10	9	BTx642
TP10L18	10	11	RTx430
TP10L19	10	13	BTx642
TP10L20	10	6	RTx430
TP10L21	10	4	BTx642
TP10L22	10	22	RTx430
TP11L01p	11	6	RTx430
TP11L02p	11	11	BTx642
TP11L03p	11	2	RTx430
TP11L04	11	13	BTx642
TP11L05	11	11	RTx430
TP11L06	11	10	BTx642
TP11L11	11	16	BTx642
TP11L12	11	15	RTx430
TP11L13	11	5	RTx430
TP11L14	11	7	BTx642
TP11L15	11	9	BTx642
TP11L16	11	3	RTx430
TP11L17	11	3	BTx642
TP11L18	11	2	RTx430
TP11L19	11	8	BTx642
TP11L20	11	6	RTx430
TP11L21	11	15	BTx642
TP11L22	11	7	RTx430
TP12L01	12	12	RTx430
TP12L02	12	4	BTx642
TP12L03	12	5	RTx430
TP12L04	12	7	BTx642
TP12L05	12	8	RTx430
TP12L06	12	11	BTx642
TP12L11	12	10	BTx642
TP12L12	12	15	RTx430
TP12L13	12	6	RTx430
TP12L14	12	7	BTx642
TP12L15	12	6	BTx642
TP12L16	12	3	RTx430
TP12L17	12	9	BTx642
Tp12L18	12	4	RTx430
TP12L19	12	4	BTx642
TP12L20	12	11	RTx430
TP12L21	12	8	BTx642
TP12L22	12	7	RTx430
TP13L01	13	8	RTx430
TP13L02	13	8	BTx642
TP13L03	13	8	RTx430
TP13L04	13	6	BTx642
TP13L05	13	6	RTx430
TP13L06	13	4	BTx642
TP13L11	13	4	BTx642
TP13L12	13	5	RTx430
TP13L13	13	10	RTx430
TP13L14	13	6	BTx642
TP13L15	13	7	BTx642
TP13L16	13	17	RTx430
TP13L17	13	8	BTx642
TP13L18	13	8	RTx430
TP13L19	13	18	BTx642
TP13L20	13	11	RTx430
TP13L21	13	6	BTx642
TP13L22	13	18	RTx430
TP14L01	14	7	RTx430
TP14L02	14	9	BTx642
TP14L03	14	10	RTx430
TP14L04	14	7	BTx642
TP14L05	14	10	RTx430
TP14L06	14	13	BTx642
TP14L11	14	7	BTx642
TP14L12	14	12	RTx430
TP14L13	14	19	RTx430
TP14L14	14	5	BTx642
TP14L15	14	6	BTx642
TP14L16	14	20	RTx430
TP14L17	14	6	BTx642
TP14L18	14	6	RTx430
TP14L19	14	11	BTx642
TP14L20	14	16	RTx430
TP14L21	14	11	BTx642
TP14L22	14	19	RTx430
TP15L01	15	14	RTx430
TP15L02	15	9	BTx642
TP15L03	15	13	RTx430
TP15L04	15	7	BTx642
TP15L05	15	4	RTx430
TP15L06	15	9	BTx642
TP15L11	15	13	BTx642
TP15L12	15	12	RTx430
TP15L13	15	12	RTx430
TP15L14	15	18	BTx642
TP15L15	15	7	BTx642
TP15L16	15	14	RTx430
TP15L17	15	15	BTx642
TP15L18	15	13	RTx430
TP15L19	15	10	BTx642
TP15L20	15	15	RTx430
TP15L21	15	4	BTx642
TP15L22	15	18	RTx430
TP16L01	16	9	RTx430
TP16L02	16	12	BTx642
TP16L03	16	16	RTx430
TP16L04	16	12	BTx642
TP16L05	16	7	RTx430
TP16L06	16	10	BTx642
TP16L11	16	6	BTx642
TP16L12	16	11	RTx430
TP16L13	16	17	RTx430
TP16L14	16	10	BTx642
TP16L15	16	13	BTx642
TP16L16	16	18	RTx430
TP16L17	16	9	BTx642
TP16L18	16	12	RTx430
TP16L19	16	16	BTx642
TP16L20	16	8	RTx430
TP16L21	16	5	BTx642
TP16L22	16	13	RTx430
TP17L01	17	9	RTx430
TP17L02	17	7	BTx642
TP17L03	17	6	RTx430
TP17L04	17	4	BTx642
TP17L05	17	4	RTx430
TP17L06	17	4	BTx642
TP17L11	17	8	BTx642
TP17L12	17	7	RTx430
TP17L13	17	15	RTx430
TP17L14	17	10	BTx642
TP17L15	17	7	BTx642
TP17L16	17	11	RTx430
TP17L17	17	6	BTx642
TP17L18	17	6	RTx430
TP17L19	17	8	BTx642
TP17L20	17	11	RTx430
TP17L21	17	2	BTx642
TP17L22	17	15	RTx430
