# Supplementary material for: Fungal community assembly in drought-stressed sorghum shows stochasticity, selection, and universal ecological dynamics
Source: Nat Commun. 2020 Jan 7;11:34. doi: 10.1038/s41467-019-13913-9 (PMC6946711; doi:10.1038/s41467-019-13913-9)
Supplement: Supplementary file 10 — Source Data [file 41467_2019_13913_MOESM10_ESM.zip › SourceData/Fig.S21.txt]

((((((((MK018524:60)Fungi sp:60).:60).:60)GS16:60)Aphelidiomycetes:60,(((((MK019081:60)Sordariomycetes sp:60,(MK018920:60)Helotiales sp:60,(MK018653:60)Ascomycota sp:60,(MK018939:60,MK018871:60,MK018264:60,MK018700:60,MK019040:60,MK018478:60,MK018796:60,MK018984:60,MK018536:60,MK018957:60,MK018448:60,MK018727:60,MK018460:60,MK018720:60,MK018342:60,MK018475:60,MK018755:60,MK018427:60,MK018558:60,MK018606:60,MK018921:60,MK018884:60,MK018744:60)Fungi sp:60,(MK019043:60,MK018626:60)Rozellomycota sp:60).:60).:60).:60).:60)unidentified:60,((((((MK018191:60)Xylariales sp:60)Monosporascus:60,((MK018300:60)Madurella mycetomatis:60)Madurella:60).:60,(((MK018451:60)Humicola sp:60,(MK018337:60)Humicola fuscoatra:60,(MK018910:60)Humicola grisea:60)Humicola:60,((MK018263:60)Thielavia tortuosa:60,(MK018845:60,MK018455:60)Fungi sp:60,(MK018751:60)Thielavia sp:60,(MK018597:60,MK018512:60,MK018754:60,MK018306:60)Thielavia terricola:60)Thielavia:60,((MK018458:60,MK018235:60)Sordariales sp:60,(MK018637:60)Fungi sp:60)Zopfiella:60,((MK018756:60,MK019191:60,MK018182:60)Chaetomium globosum:60,(MK018240:60)Chaetomiaceae sp:60,(MK018468:60)Chaetomium gracile:60,(MK018248:60)Chaetomium brasiliense:60,(MK018776:60)Chaetomium funicola:60,(MK018185:60,MK018462:60)Chaetomium jodhpurense:60,(MK018758:60)Fungi sp:60,(MK018223:60)Chaetomium cupreum:60,(MK018222:60,MK018426:60,MK018652:60,MK018620:60,MK018461:60,MK018467:60,MK018345:60)Chaetomium sp:60,(MK018200:60)Chaetomium spiculipilium:60)Chaetomium:60,((MK018561:60)Fungi sp:60)Subramaniula:60,((MK018201:60)Corynascus fumimontanus:60)Corynascus:60,((MK018208:60)Trichocladium asperum:60,(MK018273:60)Fungi sp:60)Trichocladium:60,((MK018343:60)Mycothermus thermophilus:60,(MK019182:60)Lasiosphaeriaceae sp:60)Mycothermus:60)Chaetomiaceae:60,(((MK018610:60)Cephalotheca sulfurea:60)Cephalotheca:60)Cephalothecaceae:60,(((MK018311:60)Sordariomycetes sp:60)Sordaria:60)Sordariaceae:60,(((MK018212:60)Zopfiella latipes:60)Zopfiella:60,((MK018370:60,MK018355:60,MK018338:60)Cladorrhinum sp:60,(MK018612:60)Lasiosphaeriaceae sp:60)Cladorrhinum:60,((MK018531:60)Cercophora mirabilis:60,(MK018818:60,MK018347:60)Fungi sp:60,(MK018838:60)Lasiosphaeriaceae sp:60)Cercophora:60,((MK018210:60,MK018227:60)Fungi sp:60,(MK018230:60)Schizothecium sp:60)Schizothecium:60,((MK018454:60)Ascomycota sp:60,(MK018215:60)Sordariales sp:60,(MK018376:60)Lasiosphaeriaceae sp:60,(MK018384:60,MK018270:60,MK018421:60)Podospora sp:60,(MK018225:60,MK018357:60,MK018855:60)Fungi sp:60)Podospora:60)Lasiosphaeriaceae:60)Sordariales:60,((((MK018940:60)Lectera sp:60)Lectera:60,((MK018743:60)Chordomyces antarcticus:60)Chordomyces:60,((MK018405:60,MK018663:60)Sodiomyces alkalinus:60)Sodiomyces:60,((MK018566:60)Gibellulopsis nigrescens:60)Gibellulopsis:60,((MK018440:60)Verticillium sp:60)Verticillium:60)Plectosphaerellaceae:60,(((MK018526:60)Eucasphaeria capensis:60)Eucasphaeria:60,((MK018320:60)Myrmecridium schulzeri:60)Myrmecridium:60).:60,(((MK018772:60)Colletotrichum gloeosporioides:60,(MK018952:60)Colletotrichum cliviae:60)Colletotrichum:60)Glomerellaceae:60,(((MK018943:60)Conlarium sp:60)Conlarium:60)Annulatascaceae:60).:60,((((MK018372:60)Clonostachys sp:60,(MK018350:60)Fungi sp:60)Clonostachys:60)Bionectriaceae:60,(((MK018593:60)Cosmospora sp:60)Cosmospora:60,((MK018312:60)Fungi sp:60)Neonectria:60,((MK018803:60)Fusarium annulatum:60,(MK018213:60)Nectriaceae sp:60,(MK018837:60)Fusarium domesticum:60,(MK018183:60)Fusarium solani:60,(MK018178:60,MK018353:60,MK018580:60,MK018180:60,MK018313:60,MK018907:60)Fusarium sp:60,(MK019068:60)Fusarium armeniacum:60,(MK018199:60)Fusarium brachygibbosum:60,(MK018523:60)Fusarium delphinoides:60,(MK018244:60)Fusarium oxysporum:60,(MK018271:60)Fusarium virguliforme:60)Fusarium:60,((MK018179:60)Gibberella nygamai:60)Gibberella:60,((MK018895:60)Nectria bactridioides:60)Nectria:60,((MK018466:60)Cylindrocarpon sp:60)Cylindrocarpon:60)Nectriaceae:60,(((MK018304:60)Trichoderma harzianum:60,(MK018420:60)Trichoderma brevicompactum:60,(MK018369:60)Trichoderma virens:60,(MK018592:60)Trichoderma sp:60)Trichoderma:60,((MK018452:60)Sordariomycetes sp:60)Monocillium:60)Hypocreaceae:60,(((MK019190:60)Hypocreales sp:60)Verticillium:60)Plectosphaerellaceae:60,(((MK019032:60)Lecanicillium aphanocladii:60,(MK018693:60)Fungi sp:60)Lecanicillium:60,((MK018972:60)Simplicillium obclavatum:60)Simplicillium:60,((MK018541:60,MK018395:60)Beauveria sp:60,(MK018290:60)Beauveria felina:60)Beauveria:60)Cordycipitaceae:60,(((MK018349:60)Ophiocordyceps sinensis:60)Ophiocordyceps:60)Ophiocordycipitaceae:60,(((MK018983:60,MK018868:60)Sarocladium sp:60,(MK018585:60)Sarocladium implicatum:60,(MK018188:60)Sarocladium kiliense:60)Sarocladium:60,((MK018176:60)Acremonium persicinum:60,(MK018750:60)Acremonium charticola:60,(MK018562:60)Acremonium fusidioides:60,(MK018206:60)Acremonium sclerotigenum:60,(MK018534:60,MK018520:60,MK018761:60,MK018285:60,MK018805:60)Acremonium sp:60,(MK018804:60)Acremonium spinosum:60)Acremonium:60,((MK018354:60)Ascomycota sp:60,(MK018463:60,MK018247:60,MK019016:60)Hypocreales sp:60).:60,((MK018501:60)Trichothecium ovalisporum:60)Trichothecium:60,((MK018388:60,MK018236:60,MK018699:60)Geosmithia sp:60)Geosmithia:60,((MK018736:60)Ilyonectria sp:60)Ilyonectria:60,((MK018198:60)Stachybotrys chlorohalonata:60,(MK018441:60)Stachybotrys limonispora:60)Stachybotrys:60,((MK018257:60)Fungi sp:60)Emericellopsis:60,((MK018723:60)Gliomastix murorum:60,(MK018738:60)Gliomastix sp:60)Gliomastix:60).:60,(((MK018412:60)Ascomycota sp:60,(MK018698:60)Fungi sp:60,(MK019051:60,MK019163:60)Hypocreales sp:60,(MK018594:60)Nectriaceae sp:60)Acremonium:60,((MK018642:60)Hypocreales sp:60)Sarocladium:60)Hypocreales.fam.Incertae.sedis:60,(((MK018911:60)Sirastachys phyllophila:60)Sirastachys:60,((MK018189:60)Striaticonidium brachysporum:60)Striaticonidium:60,((MK018197:60)Achroiostachys betulicola:60,(MK018965:60)Achroiostachys aurantispora:60)Achroiostachys:60,((MK018251:60)Albifimbria verrucaria:60)Albifimbria:60)Stachybotriaceae:60)Hypocreales:60,((((MK018821:60)Fungi sp:60).:60).:60)Branch06:60,((((MK018590:60)Hypocreales sp:60)Melanospora:60)Melanosporaceae:60,(((MK018476:60)Harzia cameroonensis:60)Harzia:60)Ceratostomataceae:60)Melanosporales:60,((((MK018245:60)Fungi sp:60)Gibellulopsis:60)Plectosphaerellaceae:60)Glomerellales:60,((((MK018632:60,MK018401:60)Coniochaetales sp:60,(MK018299:60)Sordariaceae sp:60)Coniolariella:60,((MK018374:60)Xylariaceae sp:60)Xylaria:60,((MK018887:60)Ascotricha lusitanica:60)Ascotricha:60,((MK018218:60)Fungi sp:60)Arthroxylaria:60,((MK019087:60)Rosellinia mammiformis:60)Rosellinia:60)Xylariaceae:60,(((MK018550:60)Xylariales sp:60)Monosporascus:60,((MK019067:60)Eutypella vitis:60)Eutypella:60)Diatrypaceae:60,(((MK018785:60)Truncatella angustata:60)Truncatella:60)Amphisphaeriaceae:60,(((MK018881:60,MK018742:60)Monographella cucumerina:60)Monographella:60,((MK018287:60)Microdochium bolleyi:60)Microdochium:60).:60,(((MK018367:60,MK018449:60)Xylariales sp:60)Monographella:60)Hyponectriaceae:60)Xylariales:60,((((MK018294:60)Magnaporthiopsis poae:60,(MK018659:60)Magnaporthaceae sp:60)Magnaporthiopsis:60)Magnaporthaceae:60)Magnaporthales:60,((((MK018654:60)Nigrospora oryzae:60,(MK018849:60)Nigrospora sp:60)Nigrospora:60).:60)Trichosphaeriales:60,((((MK019097:60)Cirrenalia macrocephala:60)Cirrenalia:60)Halosphaeriaceae:60,(((MK019064:60)Graphium laricis:60)Graphium:60,((MK019035:60)Microascus chartarum:60,(MK018775:60)Microascus albonigrescens:60)Microascus:60,((MK018643:60)Scedosporium dehoogii:60,(MK018365:60)Scedosporium prolificans:60)Scedosporium:60,((MK018340:60)Trichurus dendrocephalus:60)Trichurus:60,((MK018317:60,MK019179:60,MK018398:60)Petriella sp:60)Petriella:60,((MK019039:60)Kernia sp:60)Kernia:60)Microascaceae:60)Microascales:60,((((MK018573:60)Phyllachora phyllostachydis:60)Phyllachora:60)Phyllachoraceae:60)Phyllachorales:60,((((MK018511:60,MK018335:60,MK018560:60)Ascomycota sp:60,(MK018867:60)Hypocreales sp:60).:60)Valsaceae:60,(((MK018646:60)Coniella fragariae:60)Coniella:60)Schizoparmaceae:60)Diaporthales:60,((((MK018473:60,MK018279:60)Coniochaetales sp:60,(MK019090:60)Sordariomycetes sp:60,(MK018820:60)Coniochaeta sp:60)Coniochaeta:60,((MK018600:60)Lecythophora sp:60)Lecythophora:60)Coniochaetaceae:60)Coniochaetales:60,((((MK019159:60)Fungi sp:60)Sporothrix:60)Ophiostomataceae:60)Ophiostomatales:60)Sordariomycetes:60,(((((MK018383:60,MK018362:60)Parasympodiella elongata:60)Parasympodiella:60,((MK018288:60)Ochroconis tshawytschae:60)Ochroconis:60,((MK019101:60,MK018978:60)Fungi sp:60)Chalara:60,((MK018282:60)Hypocreales sp:60)Monocillium:60,((MK019130:60)Robillarda sessilis:60)Robillarda:60,((MK018777:60)Monoblepharidomycetes sp:60,(MK018465:60,MK018703:60,MK018941:60)Ascomycota sp:60,(MK018890:60,MK018621:60,MK018760:60,MK019092:60,MK018681:60,MK018658:60)Fungi sp:60,(MK018816:60)Chytridiomycetes sp:60,(MK018382:60)Pleosporales sp:60).:60,((MK018400:60)Hansfordia sinuosae:60)Hansfordia:60,((MK018823:60)Triscelophorus sp:60)Triscelophorus:60,((MK019124:60)Sporendonema casei:60)Sporendonema:60,((MK019171:60)Knufia sp:60)Knufia:60,((MK018931:60)Abrothallus eriodermae:60)Abrothallus:60,((MK018964:60)Veronaea botryosa:60)Veronaea:60,((MK018195:60)Acrophialophora levis:60,(MK018181:60)Acrophialophora fusispora:60)Acrophialophora:60,((MK018175:60,MK018581:60)Setophoma terrestris:60)Setophoma:60,((MK018759:60)Scolecobasidium sp:60,(MK018514:60,MK018442:60)Scolecobasidium terreum:60)Scolecobasidium:60,((MK018892:60)Chaetosphaeronema sp:60)Chaetosphaeronema:60,((MK019080:60)Heydenia sp:60)Heydenia:60).:60).:60,((((MK019115:60)Fungi sp:60).:60).:60)Botryosphaeriales:60).:60,(((((MK019189:60)Orbiliaceae sp:60)Vermispora:60).:60).:60,((((MK018922:60)Geniculifera paucispora:60)Geniculifera:60,((MK018665:60)Orbiliales sp:60,(MK018502:60)Arthrobotrys eudermata:60)Arthrobotrys:60)Orbiliaceae:60,(((MK018322:60,MK018474:60,MK018437:60)Orbiliaceae sp:60)Vermispora:60)Orbiliales.fam.Incertae.sedis:60)Orbiliales:60)Orbiliomycetes:60,(((((MK019093:60)Ascomycota sp:60,(MK019137:60,MK018773:60)Fungi sp:60)Phaeococcomyces:60)Phaeococcomycetaceae:60)Lichenostigmatales:60)Arthoniomycetes:60,(((((MK018951:60)Cylindrosympodium lauri:60)Cylindrosympodium:60)Venturiaceae:60)Venturiales:60,((((MK018930:60,MK018555:60)Septoriella oudemansii:60)Septoriella:60,((MK019142:60)Dothideomycetes sp:60)Speiropsis:60,((MK018888:60)Dothideomycetes sp:60,(MK019153:60)Ascomycota sp:60,(MK018493:60,MK018481:60)Fungi sp:60).:60,((MK019060:60)Leptospora rubella:60,(MK019183:60)Leptospora sp:60)Leptospora:60).:60,(((MK018533:60)Arthrographis sp:60)Arthrographis:60)Eremomycetaceae:60).:60,((((MK019034:60)Dothideomycetes sp:60)Minutisphaera:60)Minutisphaeraceae:60)Minutisphaerales:60,((((MK019074:60)Ascomycota sp:60,(MK019070:60)Capnodiales sp:60)Catenulostroma:60,((MK018870:60)Neocatenulostroma germanicum:60)Neocatenulostroma:60)Teratosphaeriaceae:60,(((MK018260:60)Cladosporium sphaerospermum:60,(MK018529:60)Cladosporium sp:60,(MK018174:60)Cladosporium cladosporioides:60)Cladosporium:60,((MK018971:60)Graphiopsis chlorocephala:60)Graphiopsis:60)Davidiellaceae:60,(((MK019091:60)Fungi sp:60)Neodevriesia:60)Neodevriesiaceae:60,(((MK018956:60)Fungi sp:60)Rachicladosporium:60)Cladosporiaceae:60,(((MK019047:60)Mycosphaerellaceae sp:60)Cercosporella:60,((MK019095:60)Fungi sp:60)Pseudocercosporella:60,((MK018447:60)Ramularia coleosporii:60,(MK019165:60)Ramularia sp:60)Ramularia:60)Mycosphaerellaceae:60,(((MK019083:60)Phaeotheca salicorniae:60)Phaeotheca:60,((MK019175:60)Pseudotaeniolina globosa:60)Pseudotaeniolina:60).:60,(((MK019056:60)Fungi sp:60)Saxophila:60)Extremaceae:60,(((MK019103:60)Capnodiales sp:60)Hispidoconidioma:60)Capnodiales.fam.Incertae.sedis:60)Capnodiales:60,((((MK018779:60)Massarina igniaria:60)Massarina:60)Massarinaceae:60,(((MK018292:60)Fungi sp:60)Spororminula:60,((MK019057:60,MK018819:60)Fungi sp:60)Sporormiella:60,((MK019024:60)Preussia polymorpha:60,(MK018766:60,MK018301:60)Dothideomycetes sp:60,(MK018696:60)Preussia pilosella:60,(MK019076:60)Fungi sp:60,(MK018413:60,MK018262:60,MK018598:60,MK018747:60)Pleosporales sp:60,(MK018194:60,MK019147:60)Sporormiaceae sp:60,(MK019011:60,MK018722:60)Preussia sp:60)Preussia:60,((MK018883:60,MK018828:60)Westerdykella multispora:60,(MK019169:60)Sporormiaceae sp:60)Westerdykella:60)Sporormiaceae:60,(((MK019125:60)Pleosporales sp:60)Leptosphaerulina:60,((MK018613:60)Fungi sp:60)Stagonosporopsis:60,((MK018992:60)Fungi sp:60,(MK019053:60)Pleosporales sp:60)Ascochyta:60)Didymellaceae:60,(((MK018850:60)Pleosporales sp:60)Lophiotrema:60)Lophiotremataceae:60,(((MK018908:60,MK019048:60)Fungi sp:60)Periconia:60)Periconiaceae:60,(((MK019174:60,MK019036:60)Lophiostoma sp:60)Lophiostoma:60,((MK018622:60)Sigarispora caudata:60)Sigarispora:60,((MK018297:60)Acrocalymma vagum:60)Acrocalymma:60)Lophiostomataceae:60,(((MK018875:60,MK018787:60)Fungi sp:60)Neosetophoma:60,((MK019026:60)Dothideomycetes sp:60)Allophaeosphaeria:60,((MK018851:60)Montagnulaceae sp:60)Sclerostagonospora:60,((MK018781:60)Fungi sp:60)Septoriella:60,((MK019138:60)Neostagonospora sp:60)Neostagonospora:60,((MK018976:60)Fungi sp:60)Leptospora:60,((MK019063:60)Fungi sp:60)Phaeosphaeria:60,((MK019102:60)Pleosporales sp:60,(MK018802:60)Phaeosphaeriaceae sp:60)Phaeosphaeriopsis:60,((MK019003:60)Stagonospora sp:60)Stagonospora:60,((MK018728:60)Ascomycota sp:60)Setophaeosphaeria:60,((MK019145:60)Fungi sp:60)Neosulcatispora:60,((MK018970:60)Dothideomycetes sp:60)Chaetosphaeronema:60,((MK018846:60)Parastagonospora avenae:60,(MK019170:60)Parastagonospora poae:60)Parastagonospora:60)Phaeosphaeriaceae:60,(((MK018567:60)Pleosporales sp:60)Corynespora:60)Corynesporascaceae:60,(((MK019184:60)Fungi sp:60,(MK018498:60)Pleosporales sp:60)Plenodomus:60,((MK018348:60)Phaeosphaeriaceae sp:60,(MK019010:60)Leptosphaeria sp:60)Leptosphaeria:60)Leptosphaeriaceae:60,(((MK018685:60)Paraphoma chrysanthemicola:60,(MK018935:60)Paraphoma fimeti:60)Paraphoma:60,((MK019131:60,MK019111:60,MK018949:60)Pyrenochaeta sp:60)Pyrenochaeta:60,((MK019149:60)Pleosporales sp:60)Libertasomyces:60,((MK018394:60,MK018193:60)Periconia macrospinosa:60)Periconia:60,((MK019181:60)Mycocentrospora acerina:60)Mycocentrospora:60,((MK018958:60,MK018980:60,MK018894:60,MK019072:60,MK018211:60)Phoma sp:60)Phoma:60,((MK019025:60)Fungi sp:60)Letendraea:60,((MK018682:60)Ascochyta hordei:60,(MK018283:60)Ascochyta rabiei:60)Ascochyta:60).:60,(((MK018705:60)Cochliobolus geniculatus:60)Cochliobolus:60,((MK019116:60,MK018676:60,MK018636:60)Pleosporales sp:60)Comoclathris:60,((MK018584:60)Exserohilum rostratum:60)Exserohilum:60,((MK018254:60)Stemphylium herbarum:60,(MK018407:60)Stemphylium callistephi:60)Stemphylium:60,((MK018800:60)Drechslera poae:60)Drechslera:60,((MK018596:60)Alternaria botryospora:60,(MK019004:60)Alternaria alternata:60,(MK018885:60,MK018266:60,MK018411:60,MK018177:60)Alternaria sp:60,(MK018436:60,MK018608:60,MK018783:60)Alternaria eureka:60,(MK019110:60)Fungi sp:60,(MK018186:60)Alternaria multiformis:60,(MK019176:60,MK018216:60)Alternaria infectoria:60,(MK018835:60)Pleosporaceae sp:60)Alternaria:60,((MK018986:60)Pyrenophora lolii:60,(MK018840:60)Ascomycota sp:60)Pyrenophora:60,((MK018296:60)Curvularia heteropogonis:60,(MK018571:60,MK018408:60)Curvularia lunata:60,(MK018329:60)Curvularia inaequalis:60,(MK019055:60)Curvularia intermedia:60,(MK018224:60)Curvularia tsudae:60)Curvularia:60,((MK018432:60)Bipolaris sp:60,(MK018861:60)Bipolaris cactivora:60,(MK018683:60)Ascomycota sp:60)Bipolaris:60,((MK019141:60)Pleosporaceae sp:60)Pleospora:60,((MK018203:60)Epicoccum nigrum:60)Epicoccum:60)Pleosporaceae:60,(((MK019037:60)Lindgomyces madisonensis:60)Lindgomyces:60)Lindgomycetaceae:60,(((MK019018:60)Fungi sp:60)Pleurophoma:60,((MK018385:60)Ascomycota sp:60)Poaceascoma:60)Lentitheciaceae:60,(((MK018923:60,MK018553:60)Didymosphaeriaceae sp:60)Laburnicola:60,((MK018459:60)Fungi sp:60)Pseudopithomyces:60)Didymosphaeriaceae:60,(((MK018487:60,MK018680:60)Pleosporales sp:60)Polyschema:60,((MK018278:60,MK018495:60,MK019005:60)Dothideomycetes sp:60)Wettsteinina:60)Pleosporales.fam.Incertae.sedis:60,(((MK019186:60)Dothideomycetes sp:60)Phragmocephala:60,((MK018390:60)Astrosphaeriella stellata:60,(MK018668:60)Astrosphaeriella vesuvius:60)Astrosphaeriella:60)Melanommataceae:60,(((MK018877:60,MK018569:60)Paraconiothyrium cyclothyrioides:60)Paraconiothyrium:60,((MK018706:60)Paraphaeosphaeria michotii:60)Paraphaeosphaeria:60,((MK018767:60)Paracamarosporium sp:60)Paracamarosporium:60,((MK018862:60)Pseudocamarosporium sp:60)Pseudocamarosporium:60)Montagnulaceae:60)Pleosporales:60,((((MK018220:60)Aureobasidium pullulans:60,(MK018848:60)Aureobasidium sp:60)Aureobasidium:60,((MK019066:60)Dothideomycetes sp:60)Perusta:60,((MK018932:60)Dothideomycetes sp:60)Sydowia:60,((MK018582:60)Dothideales sp:60)Hormonema:60,((MK018968:60)Fungi sp:60)Pringsheimia:60,((MK019038:60)Dothiora sp:60)Dothiora:60)Dothioraceae:60,(((MK018572:60)Fungi sp:60)Endoconidioma:60)Dothideaceae:60,(((MK018483:60)Coniochaetales sp:60)Kabatiella:60,((MK018444:60)Fungi sp:60)Aureobasidium:60)Aureobasidiaceae:60)Dothideales:60,((((MK019094:60)Basidiomycota sp:60).:60).:60,(((MK019134:60)Septorioides pini-thunbergii:60)Septorioides:60,((MK019071:60)Dothiorella sp:60)Dothiorella:60,((MK019173:60,MK018707:60)Fungi sp:60,(MK019033:60)Dothideomycetes sp:60)Botryosphaeria:60,((MK019008:60)Ascomycota sp:60,(MK018694:60)Diplodia seriata:60)Diplodia:60,((MK018825:60)Alanphillipsia aloeicola:60)Alanphillipsia:60,((MK018241:60)Macrophomina phaseolina:60)Macrophomina:60)Botryosphaeriaceae:60,(((MK018237:60)Fungi sp:60)Camarosporium:60)Incertae sedis:60)Botryosphaeriales:60,((((MK018634:60)Dothideomycetes sp:60)Helicoma:60)Tubeufiaceae:60)Tubeufiales:60,((((MK019062:60)Dothideomycetes sp:60)Phaeosclera:60)Myriangiales.fam.Incertae.sedis:60)Myriangiales:60)Dothideomycetes:60,(((((MK018844:60)Sarcinomyces sp:60)Sarcinomyces:60).:60).:60,((((MK018289:60)Aspergillus fumigatus:60,(MK019030:60)Aspergillus flavipes:60,(MK018778:60)Aspergillus neoniveus:60,(MK018671:60)Aspergillus europaeus:60,(MK018795:60)Aspergillus allahabadii:60,(MK018256:60)Aspergillus terreus:60,(MK018423:60)Aspergillus novofumigatus:60,(MK018403:60)Aspergillus versicolor:60,(MK018252:60)Aspergillus niger:60,(MK018307:60)Aspergillus microcysticus:60,(MK018333:60,MK018914:60)Aspergillus flavus:60,(MK018305:60)Aspergillus pseudodeflectus:60)Aspergillus:60,((MK018464:60)Talaromyces chlorolomus:60,(MK018219:60)Talaromyces purpureogenus:60,(MK018184:60)Talaromyces pinophilus:60,(MK018234:60)Talaromyces sp:60)Talaromyces:60,((MK019065:60)Ascomycota sp:60)Eupenicillium:60,((MK018344:60,MK018672:60,MK018589:60,MK018497:60,MK018741:60)Penicillium sp:60,(MK018691:60)Penicillium pimiteouiense:60,(MK018414:60)Penicillium citrinum:60,(MK018967:60)Penicillium biourgeianum:60,(MK018960:60)Penicillium georgiense:60,(MK018749:60)Penicillium chrysogenum:60,(MK018339:60,MK018690:60)Penicillium restrictum:60,(MK018515:60)Penicillium oxalicum:60,(MK018677:60)Penicillium madriti:60,(MK018242:60)Penicillium rubidurum:60)Penicillium:60,((MK018336:60)Eurotiales sp:60)Thermomyces:60,((MK019021:60,MK019085:60)Paecilomyces sp:60,(MK018853:60)Paecilomyces verrucosus:60)Paecilomyces:60,((MK018863:60)Byssochlamys sp:60)Byssochlamys:60)Trichocomaceae:60,(((MK018217:60)Thermomyces lanuginosus:60)Thermomyces:60).:60,(((MK018615:60)Ascomycota sp:60)Penicillium:60,((MK018379:60,MK018752:60,MK018624:60)Fungi sp:60)Aspergillus:60)Aspergillaceae:60)Eurotiales:60,((((MK018822:60)Chaetothyriales sp:60,(MK018535:60)Exophiala sp:60,(MK018545:60)Exophiala pisciphila:60)Exophiala:60,((MK019058:60)Phaeococcomyces sp:60)Phaeococcomyces:60,((MK018947:60)Fungi sp:60,(MK018989:60)Phialophora verrucosa:60)Phialophora:60,((MK018869:60)Chaetothyriales sp:60)Cladophialophora:60,((MK018737:60)Fungi sp:60,(MK019029:60)Chaetothyriales sp:60)Coniosporium:60,((MK019172:60)Fungi sp:60)Capronia:60)Herpotrichiellaceae:60,(((MK019117:60)Eurotiomycetes sp:60,(MK018765:60)Chaetothyriales sp:60)Knufia:60)Trichomeriaceae:60)Chaetothyriales:60,((((MK018801:60)Trichophyton redellii:60)Trichophyton:60)Arthrodermataceae:60,(((MK018386:60,MK018782:60,MK018323:60,MK018314:60)Chrysosporium lobatum:60,(MK019041:60)Chrysosporium tropicum:60,(MK018371:60,MK018276:60)Chrysosporium sp:60)Chrysosporium:60,((MK018415:60)Onygenales sp:60)Polytolypa:60,((MK018799:60)Aphanoascus keratinophilus:60)Aphanoascus:60,((MK018280:60,MK018657:60)Uncinocarpus reesii:60)Uncinocarpus:60,((MK018595:60)Mallochia reticulata:60)Mallochia:60)Onygenaceae:60,(((MK018331:60,MK018912:60)Spiromastix sp:60)Spiromastix:60,((MK019188:60)Histoplasma capsulatum:60)Histoplasma:60,((MK018630:60)Ajellomycetaceae sp:60)Ajellomyces:60)Ajellomycetaceae:60,(((MK018507:60)Gymnoascoideus sp:60)Gymnoascoideus:60,((MK018334:60,MK018246:60)Fungi sp:60)Leucothecium:60,((MK018554:60)Fungi sp:60).:60,((MK018258:60)Gymnoascus sp:60)Gymnoascus:60)Gymnoascaceae:60,(((MK018392:60)Myceliophthora heterothallica:60,(MK018879:60)Myceliophthora guttulata:60)Myceliophthora:60).:60,(((MK018435:60)Ascomycota sp:60,(MK018599:60)Eurotiomycetes sp:60)Arachnomyces:60)Arachnomycetaceae:60)Onygenales:60,((((MK019098:60)Capnodiales sp:60)Mycocalicium:60)Mycocaliciaceae:60)Mycocaliciales:60)Eurotiomycetes:60,(((((MK018886:60)Pezizomycetes sp:60)Pyronema:60,((MK018616:60)Pezizales sp:60,(MK018732:60,MK018540:60)Pezizomycetes sp:60,(MK018575:60)Fungi sp:60)Pulvinula:60,((MK018363:60)Fungi sp:60)Boubovia:60,((MK018221:60)Fungi sp:60)Pseudaleuria:60,((MK018539:60)Otidea subterranea:60)Otidea:60,((MK018603:60)Fungi sp:60)Hydnocystis:60,((MK018713:60)Fungi sp:60)Smardaea:60,((MK019152:60)Fungi sp:60,(MK018611:60)Pyronemataceae sp:60).:60,((MK018559:60,MK019050:60)Pyronemataceae sp:60,(MK018842:60)Fungi sp:60,(MK019113:60)Scutellinia sp:60)Scutellinia:60)Pyronemataceae:60,(((MK018896:60)Ascobolaceae sp:60,(MK018265:60)Pleosporales sp:60,(MK018209:60)Pezizales sp:60,(MK019148:60)Ascomycota sp:60,(MK018496:60,MK018924:60,MK018457:60)Fungi sp:60)Ascobolus:60)Ascobolaceae:60,(((MK019168:60)Pulvinula sp:60)Pulvinula:60,((MK018928:60)Oedocephalum adhaerens:60)Oedocephalum:60).:60,(((MK018269:60)Fungi sp:60,(MK018316:60)Ascomycota sp:60,(MK018961:60)Peziza ammophila:60)Peziza:60,((MK018396:60)Terfezia eliocrocae:60,(MK018873:60)Terfezia olbiensis:60)Terfezia:60,((MK018549:60)Iodophanus testaceus:60)Iodophanus:60,((MK018948:60,MK018889:60)Fungi sp:60)Oedocephalum:60,((MK019118:60)Dothideomycetes sp:60)Hydnobolites:60)Pezizaceae:60,(((MK018962:60)Ascomycota sp:60)Cephaliophora:60)Ascodesmidaceae:60)Pezizales:60,((((MK018605:60)Fungi sp:60).:60).:60).:60)Pezizomycetes:60,(((((MK018963:60)Pleosporales sp:60).:60).:60,(((MK019166:60)Ramalina farinacea:60)Ramalina:60)Ramalinaceae:60)Lecanorales:60,((((MK018506:60)Cryptodiscus tabularum:60)Cryptodiscus:60)Stictidaceae:60)Ostropales:60)Lecanoromycetes:60,(((((MK019054:60)Fungi sp:60)Blastobotrys:60)Trichomonascaceae:60,(((MK018633:60)Meyerozyma sp:60)Meyerozyma:60,((MK019100:60)Scheffersomyces shehatae:60)Scheffersomyces:60)Debaryomycetaceae:60,(((MK019022:60)Lipomyces orientalis:60)Lipomyces:60)Lipomycetaceae:60,(((MK018993:60)Fungi sp:60)Pichia:60)Pichiaceae:60,(((MK018944:60)Clavispora lusitaniae:60)Clavispora:60,((MK018687:60)Metschnikowia sp:60)Metschnikowia:60)Metschnikowiaceae:60,(((MK018730:60)Kodamaea ohmeri:60)Kodamaea:60,((MK018975:60)Debaryomyces sp:60)Debaryomyces:60,((MK018977:60)Wickerhamomyces anomalus:60)Wickerhamomyces:60,((MK019078:60)Candida quercitrusa:60,(MK019112:60,MK018827:60)Candida pimensis:60,(MK019122:60)Candida tropicalis:60)Candida:60,((MK018647:60)Fungi sp:60,(MK018601:60)Ascomycota sp:60).:60).:60)Saccharomycetales:60)Saccharomycetes:60,(((((MK018709:60)Fungi sp:60)Pseudeurotium:60)Pseudeurotiaceae:60)Incertae sedis:60,((((MK018712:60)Podosphaera pannosa:60,(MK018678:60)Podosphaera macrospora:60)Podosphaera:60,((MK018934:60)Erysiphe sp:60,(MK018729:60)Erysiphe necator:60)Erysiphe:60)Erysiphaceae:60)Erysiphales:60,((((MK019132:60)Xylariales sp:60)Idriella:60,((MK018793:60)Leotiomycetes sp:60)Scytalidium:60,((MK018876:60)Helotiales sp:60)Glarea:60,((MK018527:60)Fungi sp:60)Meliniomyces:60,((MK018719:60)Helotiales sp:60)Articulospora:60)Helotiaceae:60,(((MK018697:60)Helotiales sp:60)Rhexocercosporidium:60,((MK018648:60)Dothideomycetes sp:60)Spirosphaera:60,((MK019109:60)Helotiales sp:60)Chalara:60)Helotiales.fam.Incertae.sedis:60,(((MK018488:60)Monilinia fructicola:60)Monilinia:60)Sclerotiniaceae:60,(((MK019162:60)Bisporella citrina:60)Bisporella:60,((MK018443:60)Dothideomycetes sp:60,(MK019019:60)Helotiales sp:60).:60,((MK018366:60,MK018516:60)Scytalidium cuboideum:60,(MK018327:60)Helotiales sp:60,(MK018577:60,MK018717:60)Scytalidium sphaerosporum:60,(MK019114:60)Fungi sp:60)Scytalidium:60,((MK018739:60)Spirosphaera minuta:60)Spirosphaera:60).:60,(((MK019027:60)Myxotrichaceae sp:60)Myxotrichum:60)Myxotrichaceae:60,(((MK019096:60)Rutstroemia calopus:60)Rutstroemia:60)Rutstroemiaceae:60,(((MK019156:60)Fungi sp:60)Mycoarthris:60,((MK018925:60,MK018607:60)Helotiales sp:60)Cistella:60)Hyaloscyphaceae:60)Helotiales:60,((((MK019139:60)Fungi sp:60)Thelebolus:60)Thelebolaceae:60,(((MK019049:60)Fungi sp:60)Pseudogymnoascus:60)Pseudeurotiaceae:60)Thelebolales:60,((((MK018987:60,MK018274:60,MK019140:60)Geomyces sp:60,(MK018239:60)Fungi sp:60)Geomyces:60,((MK019044:60)Collophora rubra:60)Collophora:60,((MK019075:60)Fungi sp:60)Hyphozyma:60).:60,(((MK018253:60)Pseudogymnoascus sp:60)Pseudogymnoascus:60,((MK018929:60)Oidiodendron sp:60)Oidiodendron:60)Myxotrichaceae:60).:60)Leotiomycetes:60)Ascomycota:60,((((((MK018834:60)Ramicandelaber taiwanensis:60)Ramicandelaber:60)Kickxellaceae:60)Kickxellales:60)Kickxellomycotina:60,(((((MK018953:60,MK018688:60)Basidiobolales sp:60).:60).:60)Basidiobolales:60)Entomophthoromycotina:60)Zoopagomycota:60,((((((MK018830:60,MK018917:60,MK018231:60,MK018774:60,MK018226:60,MK018428:60,MK018735:60,MK019012:60,MK018841:60)Fungi sp:60,(MK018711:60)Mortierella lignicola:60,(MK018866:60)Mortierella wolfii:60,(MK018955:60)Mortierella hyalina:60,(MK019061:60)Mortierella chienii:60,(MK018434:60,MK018784:60)Mortierella capitata:60,(MK018346:60)Mortierella beljakovae:60,(MK018250:60,MK018321:60)Mortierella alpina:60,(MK018833:60)Mortierella sclerotiella:60,(MK018857:60,MK019155:60,MK018249:60,MK018375:60,MK018238:60,MK019002:60,MK018609:60,MK018864:60,MK018724:60)Mortierella sp:60)Mortierella:60,((MK019079:60,MK018477:60,MK018490:60)Mortierellaceae sp:60).:60)Mortierellaceae:60,(((MK018791:60,MK018614:60,MK018623:60,MK018904:60)Mortierellales sp:60).:60).:60)Mortierellales:60)Mortierellomycotina:60,(((((MG008525:60,MG008523:60,MG008520:60,MG008516:60)Glomeromycota sp:60)Glomus:60,((MG008535:60)Glomeromycota sp:60).:60).:60).:60,((((MG008554:60,MG008552:60)Claroideoglomeraceae sp:60).:60,((MG008509:60)Claroideoglomus sp:60,(MG008556:60,MG008537:60)Claroideoglomus drummondii:60,(MG008553:60,MG008531:60,MG008548:60)Claroideoglomus etunicatum:60)Claroideoglomus:60)Claroideoglomeraceae:60,(((MG008527:60,MG008521:60,MG008550:60,MG008557:60,MG008551:60,MG008538:60,MG008545:60,MG008528:60,MG008526:60,MG008530:60,MG008533:60,MG008532:60,MG008534:60,MG008542:60)Glomeraceae sp:60).:60,((MG008512:60,MG008522:60)Funneliformis sp:60)Funneliformis:60,((MG008547:60)Glomus indicum:60,(MG008524:60,MG008559:60,MG008529:60)Glomeraceae sp:60,(MG008546:60,MG008544:60,MG008539:60,MG008543:60,MG008540:60,MG008517:60)Glomus sp:60)Glomus:60,((MG008536:60)Rhizophagus irregularis:60,(MG008510:60,MG008508:60,MG008513:60,MG008515:60,MG008518:60,MG008514:60)Glomeraceae sp:60,(MG008519:60,MG008511:60)Rhizophagus sp:60)Rhizophagus:60)Glomeraceae:60)Glomerales:60,((((MG008555:60)Fungi sp:60)Paraglomus:60)Paraglomeraceae:60,(((MK018995:60)Fungi sp:60,(MG008558:60)Paraglomerales sp:60)Paraglomus:60,((MK018662:60,MK018482:60,MK018733:60,MK018786:60,MK018852:60,MK019107:60,MK018982:60,MK018661:60,MK019007:60,MK018843:60,MK018565:60,MK018629:60)Fungi sp:60,(MG008549:60,MG008541:60)Paraglomerales sp:60).:60).:60)Paraglomerales:60)Glomeromycotina:60,(((((MK019136:60)Lichtheimia ramosa:60)Lichtheimia:60)Lichtheimiaceae:60,(((MK018814:60)Cunninghamella elegans:60,(MK018959:60)Cunninghamella echinulata:60)Cunninghamella:60)Cunninghamellaceae:60,(((MK018397:60,MK018232:60)Actinomucor elegans:60)Actinomucor:60,((MK018915:60)Mucor racemosus:60,(MK018865:60)Mucor sp:60,(MK018480:60,MK018674:60,MK018973:60)Mucor circinelloides:60)Mucor:60)Mucoraceae:60,(((MK018433:60)Rhizopus microsporus:60,(MK018207:60)Rhizopus arrhizus:60)Rhizopus:60)Rhizopodaceae:60,(((MK019119:60)Circinella sp:60)Circinella:60)Syncephalastraceae:60,(((MK018905:60)Gilbertella persicaria:60)Gilbertella:60)Choanephoraceae:60)Mucorales:60)Mucoromycotina:60)Mucoromycota:60,((((((MK018906:60,MK018716:60,MK018513:60,MK018499:60,MK018631:60,MK018528:60,MK018291:60)Fungi sp:60,(MK018548:60,MK018471:60,MK019086:60)Chytridiomycota sp:60,(MK018556:60,MK018731:60,MK018450:60)Chytridiomycetes sp:60).:60).:60).:60).:60,(((((MK018927:60)Monoblepharidomycetes sp:60)Harpochytrium:60)Harpochytriaceae:60)Harpochytriales:60,((((MK018537:60)Monoblepharis hypogyna:60)Monoblepharis:60)Monoblepharidaceae:60)Monoblepharidales:60)Monoblepharidomycetes:60,(((((MK018568:60,MK018913:60)Fungi sp:60,(MK018701:60)Spizellomycetaceae sp:60,(MK018424:60)Spizellomycetales sp:60)Spizellomyces:60)Spizellomycetaceae:60,(((MK018649:60)Chytridiomycota sp:60)Powellomyces:60)Powellomycetaceae:60)Spizellomycetales:60)Spizellomycetes:60,(((((MK018898:60,MK018985:60)Fungi sp:60)Rhizophlyctis:60)Rhizophlyctidaceae:60)Rhizophlyctidales:60)Rhizophlyctidomycetes:60,(((((MK019120:60,MK019158:60)Fungi sp:60)Angulomyces:60)Angulomycetaceae:60,(((MK018302:60)Betamyces sp:60)Betamyces:60)Alphamycetaceae:60,(((MK019187:60)Fungi sp:60)Rhizophydium:60)Rhizophydiaceae:60)Rhizophydiales:60,((((MK018919:60,MK018564:60,MK018470:60)Fungi sp:60,(MK018998:60)Chytridiomycota sp:60,(MK018704:60,MK018544:60,MK018954:60)Chytridiomycetes sp:60).:60).:60).:60,((((MK018542:60)Fungi sp:60)Chytridium:60,((MK018479:60)Spizellomycetaceae sp:60)Phlyctochytrium:60)Chytridiaceae:60)Chytridiales:60,((((MK019006:60)Fungi sp:60)Alogomyces:60).:60)Lobulomycetales:60,((((MK018639:60,MK018878:60)Fungi sp:60,(MK018445:60,MK018484:60,MK018604:60,MK018509:60,MK018810:60,MK018635:60,MK019128:60)Rhizophlyctis rosea:60,(MK018364:60,MK018847:60)Rhizophlyctis sp:60)Rhizophlyctis:60)Rhizophlyctidaceae:60)Rhizophlyctidales:60,((((MK019160:60)Spizellomycetales sp:60,(MK018710:60,MK018268:60)Triparticalcar sp:60)Triparticalcar:60,((MK018817:60,MK018916:60)Powellomyces sp:60,(MK018831:60,MK019015:60)Fungi sp:60)Powellomyces:60,((MK018521:60,MK018500:60)Spizellomyces acuminatus:60,(MK018900:60,MK018326:60)Spizellomyces pseudodichotomus:60,(MK018402:60)Fungi sp:60,(MK018628:60)Spizellomyces dolichospermus:60,(MK018902:60,MK018439:60,MK019129:60,MK019127:60,MK018453:60,MK018893:60,MK018933:60,MK019014:60,MK018994:60,MK018261:60,MK018829:60)Spizellomyces sp:60)Spizellomyces:60)Spizellomycetaceae:60)Spizellomycetales:60,((((MK018942:60)Olpidium virulentus:60)Olpidium:60)Olpidiaceae:60)Olpidiales:60)Chytridiomycetes:60,(((((MK018667:60,MK018950:60,MK018753:60)Fungi sp:60)Betamyces:60)Alphamycetaceae:60)Rhizophydiales:60)Rhizophydiomycetes:60,(((((MK018431:60,MK018332:60,MK018485:60)Paraphysoderma sedebokerense:60)Paraphysoderma:60)Physodermataceae:60,(((MK018734:60,MK018587:60)Catenaria anguillulae:60,(MK018725:60,MK018530:60)Catenaria sp:60)Catenaria:60)Catenariaceae:60)Blastocladiales:60)Blastocladiomycetes:60)Chytridiomycota:60,((((((MK018974:60,MK018748:60,MK018650:60,MK018389:60)Wallemia sp:60)Wallemia:60)Wallemiaceae:60)Wallemiales:60)Wallemiomycetes:60,(((((MK019020:60)Curvibasidium pallidicorallinum:60)Curvibasidium:60).:60,(((MK018416:60)Chrysozyma griseoflava:60)Chrysozyma:60)Chrysozymaceae:60).:60,((((MK019144:60)Fungi sp:60)Sporobolomyces:60,((MK018826:60)Rhodosporidiobolus ruineniae:60)Rhodosporidiobolus:60,((MK018341:60)Sporidiobolus pararoseus:60)Sporidiobolus:60)Sporidiobolaceae:60,(((MK018538:60)Fungi sp:60)Rhodotorula:60)Incertae sedis:60,(((MK018202:60)Sporobolomyces roseus:60,(MK018406:60)Basidiomycota sp:60,(MK019023:60,MK018543:60)Sporobolomyces sp:60)Sporobolomyces:60,((MK018807:60)Rhodotorula taiwanensis:60,(MK019088:60,MK018298:60)Rhodotorula sp:60)Rhodotorula:60).:60)Sporidiobolales:60,((((MK018824:60)Basidiomycota sp:60)Sampaiozyma:60)Chrysozymaceae:60)Microbotryomycetes.ord.Incertae.sedis:60)Microbotryomycetes:60,(((((MK019013:60)Trichosporon sp:60)Trichosporon:60,((MK018966:60)Cutaneotrichosporon dermatis:60)Cutaneotrichosporon:60)Trichosporonaceae:60)Trichosporonales:60,((((MK019157:60,MK019135:60)Udeniomyces kanasensis:60)Udeniomyces:60,((MK018489:60,MK018380:60)Cystofilobasidium macerans:60)Cystofilobasidium:60)Cystofilobasidiaceae:60,(((MK018645:60)Fungi sp:60)Udeniomyces:60)Mrakiaceae:60)Cystofilobasidiales:60,((((MK018286:60)Tremellomycetes sp:60).:60,((MK018233:60)Tremellomycetes sp:60)Solicoccozyma:60).:60).:60,((((MK018640:60)Auriculibuller sp:60)Auriculibuller:60,((MK018205:60,MK018417:60,MK018860:60,MK018486:60,MK019123:60,MK018284:60,MK018695:60,MK018591:60,MK019180:60,MK019177:60)Cryptococcus sp:60,(MK018358:60)Cryptococcus tephrensis:60)Cryptococcus:60,((MK018494:60)Papiliotrema flavescens:60,(MK019042:60)Papiliotrema sp:60,(MK018255:60)Papiliotrema fonsecae:60)Papiliotrema:60,((MK019089:60,MK019164:60,MK018903:60)Tremellales sp:60).:60,((MK018293:60,MK018419:60)Naganishia vaughanmartiniae:60,(MK018324:60)Naganishia albida:60)Naganishia:60,((MK019108:60)Dioszegia zsoltii:60,(MK018836:60)Dioszegia sp:60)Dioszegia:60,((MK019167:60)Tremellomycetes sp:60,(MK018936:60,MK018797:60)Bullera sp:60)Bullera:60,((MK018946:60)Bulleromyces albus:60)Bulleromyces:60,((MK019105:60)Hannaella sinensis:60,(MK018812:60)Hannaella phetchabunensis:60,(MK018617:60)Hannaella sp:60)Hannaella:60,((MK019077:60)Kwoniella mangrovensis:60)Kwoniella:60).:60,(((MK018790:60)Saitozyma flava:60)Saitozyma:60)Trimorphomycetaceae:60,(((MK018718:60)Tremellales sp:60)Dioszegia:60)Bulleribasidiaceae:60)Tremellales:60,((((MK018190:60)Filobasidium magnum:60,(MK018519:60)Filobasidium wieringae:60,(MK018310:60,MK018670:60)Filobasidium oeirense:60)Filobasidium:60,((MK018214:60)Filobasidiaceae sp:60).:60)Filobasidiaceae:60)Filobasidiales:60,((((MK018391:60)Holtermanniella sp:60)Holtermanniella:60).:60)Holtermanniales:60)Tremellomycetes:60,(((((MK018897:60,MK018579:60)Occultifur externus:60,(MK018945:60)Occultifur sp:60,(MK019000:60,MK019150:60)Basidiomycota sp:60)Occultifur:60,((MK018669:60)Basidiomycota sp:60,(MK018770:60)Fungi sp:60,(MK018666:60)Cystobasidium slooffiae:60)Cystobasidium:60)Cystobasidiaceae:60)Cystobasidiales:60,((((MK018991:60,MK018393:60)Cystobasidiomycetes sp:60).:60).:60,(((MK018438:60)Buckleyzyma aurantiaca:60,(MK018619:60)Buckleyzyma salicina:60)Buckleyzyma:60)Buckleyzymaceae:60,(((MK018204:60)Symmetrospora coprosmae:60)Symmetrospora:60)Symmetrosporaceae:60).:60,((((MK018684:60)Erythrobasidium sp:60)Erythrobasidium:60).:60)Erythrobasidiales:60)Cystobasidiomycetes:60,(((((MK018491:60)Fungi sp:60)Talbotiomyces:60)Entorrhizaceae:60)Entorrhizales:60)Entorrhizomycetes:60,(((((MK018856:60)Tilletiopsis sp:60)Tilletiopsis:60).:60).:60,((((MK019133:60)Tilletia laevis:60)Tilletia:60)Tilletiaceae:60)Tilletiales:60,((((MK018938:60)Quambalaria cyanescens:60,(MK019161:60)Quambalaria coyrecup:60)Quambalaria:60)Quambalariaceae:60,(((MK018740:60,MK018714:60)Microstromatales sp:60)Microstroma:60)Microstromataceae:60)Microstromatales:60)Exobasidiomycetes:60,(((((MK018813:60)Fungi sp:60)Malassezia:60)Malasseziaceae:60)Malasseziales:60)Malasseziomycetes:60,(((((MK019045:60)Melampsora sp:60)Melampsora:60)Melampsoraceae:60,(((MK018656:60)Tranzschelia sp:60)Tranzschelia:60)Uropyxidaceae:60,(((MK018708:60)Puccinia sp:60)Puccinia:60)Pucciniaceae:60)Pucciniales:60,((((MK019052:60,MK019073:60)Eocronartium sp:60)Eocronartium:60)Eocronartiaceae:60)Platygloeales:60)Pucciniomycetes:60,(((((MK018504:60)Auriculariales sp:60,(MK018351:60,MK018277:60)Fungi sp:60)Auricularia:60)Auriculariaceae:60,(((MK018996:60)Fungi sp:60)Exidiopsis:60,((MK018578:60)Fungi sp:60,(MK018518:60)Auriculariales sp:60)Exidia:60)Exidiaceae:60,(((MK018576:60,MK018532:60)Auriculariales sp:60)Oliveonia:60)Auriculariales.fam.Incertae.sedis:60,(((MK018228:60)Basidiomycota sp:60)Oliveonia:60).:60)Auriculariales:60,((((MK018899:60,MK018522:60)Sebacinales sp:60)Serendipita:60)Serendipitaceae:60)Sebacinales:60,((((MK018272:60)Cantharellales sp:60)Minimedusa:60)Cantharellales.fam.Incertae.sedis:60,(((MK018422:60)Fungi sp:60,(MK018832:60,MK018780:60,MK018806:60)Thanatephorus cucumeris:60)Thanatephorus:60,((MK018378:60)Rhizoctonia sp:60)Rhizoctonia:60,((MK018446:60,MK018811:60)Ceratobasidiaceae sp:60)Ceratobasidium:60)Ceratobasidiaceae:60)Cantharellales:60,((((MK018689:60)Lyophyllum shimeji:60,(MK018981:60)Lyophyllum sp:60)Lyophyllum:60)Lyophyllaceae:60,(((MK018330:60)Arrhenia epichysium:60)Arrhenia:60,((MK018588:60)Melanoleuca grammopodia:60,(MK019069:60)Melanoleuca brevipes:60)Melanoleuca:60,((MK018988:60)Tricholoma mongolicum:60)Tricholoma:60)Tricholomataceae:60,(((MK019082:60)Leucoagaricus leucothites:60,(MK018625:60)Agaricaceae sp:60)Leucoagaricus:60,((MK018794:60)Tulostoma fimbriatum:60,(MK019104:60)Agaricales sp:60,(MK018882:60)Tulostoma niveum:60,(MK019154:60)Agaricaceae sp:60,(MK018926:60)Tulostoma brumale:60)Tulostoma:60,((MK018859:60)Agaricus campestris:60,(MK019143:60)Agaricus subrufescens:60,(MK018673:60)Agaricus bisporus:60,(MK019046:60)Agaricus excellens:60)Agaricus:60,((MK018762:60)Chlorophyllum agaricoides:60,(MK018574:60)Chlorophyllum molybdites:60)Chlorophyllum:60,((MK018809:60)Leucocoprinus cretaceus:60)Leucocoprinus:60,((MK019121:60)Lycoperdon ericaeum:60)Lycoperdon:60,((MK018517:60)Cyathus stercoreus:60)Cyathus:60,((MK018546:60)Fungi sp:60)Disciseda:60,((MK018788:60)Agaricales sp:60,(MK019185:60)Coprinus cordisporus:60,(MK019059:60)Coprinus foetidellus:60)Coprinus:60,((MK018909:60)Bovista cretacea:60,(MK018918:60)Bovista sp:60)Bovista:60)Agaricaceae:60,(((MK018429:60)Marasmius sp:60,(MK018281:60)Marasmius brunneoaurantiacus:60)Marasmius:60)Marasmiaceae:60,(((MK018229:60,MK018373:60)Bolbitiaceae sp:60)Panaeolus:60,((MK018503:60)Bolbitius titubans:60)Bolbitius:60,((MK018792:60)Conocybe semiglobata:60,(MK018381:60,MK018618:60,MK018368:60)Fungi sp:60,(MK018309:60)Conocybe mandshurica:60,(MK018570:60,MK018745:60,MK018679:60,MK018721:60,MK018757:60,MK018315:60)Bolbitiaceae sp:60,(MK018746:60)Conocybe cylindracea:60)Conocybe:60)Bolbitiaceae:60,(((MK018505:60)Amanita sp:60)Amanita:60)Amanitaceae:60,(((MK018880:60)Basidiomycota sp:60)Limnoperdon:60)Cyphellaceae:60,(((MK018319:60)Clitopilus kamaka:60)Clitopilus:60,((MK018664:60)Agaricaceae sp:60,(MK018492:60)Entoloma korhonenii:60,(MK018430:60,MK018563:60,MK018275:60,MK018675:60,MK019106:60,MK018551:60)Entoloma sp:60,(MK018655:60)Entoloma neglectum:60,(MK018937:60)Entoloma rusticoides:60)Entoloma:60)Entolomataceae:60,(((MK018641:60)Cuphophyllus adonis:60)Cuphophyllus:60)Hygrophoraceae:60,(((MK019009:60)Globulicium hiemale:60)Globulicium:60)Pterulaceae:60,(((MK018999:60,MK018602:60)Volvariella dunensis:60,(MK018839:60)Volvariella taylorii:60)Volvariella:60,((MK018547:60)Pluteus hongoi:60,(MK018771:60)Pluteus sp:60,(MK019017:60)Pluteus semibulbosus:60)Pluteus:60)Pluteaceae:60,(((MK018404:60)Laccaria amethystina:60)Laccaria:60)Hydnangiaceae:60,(((MK018901:60,MK018789:60)Stephanosporaceae sp:60,(MK018472:60)Atheliaceae sp:60)Cristinia:60)Stephanosporaceae:60,(((MK018510:60)Clavaria fragilis:60)Clavaria:60)Clavariaceae:60,(((MK018815:60)Pholiota sp:60,(MK018768:60)Pholiota mixta:60)Pholiota:60,((MK018997:60)Galerina sp:60)Galerina:60,((MK018891:60)Agrocybe pediades:60)Agrocybe:60,((MK018557:60)Chytridiomycota sp:60)Pleuroflammula:60)Strophariaceae:60,(((MK018583:60)Parasola kuehneri:60,(MK018854:60)Fungi sp:60)Parasola:60,((MK018295:60)Coprinellus flocculosus:60,(MK018692:60,MK018352:60,MK018456:60)Coprinellus sp:60,(MK018425:60,MK019028:60)Coprinellus radians:60,(MK019146:60)Coprinellus congregatus:60)Coprinellus:60,((MK018586:60,MK018328:60)Cystoagaricus trisulphuratus:60)Cystoagaricus:60,((MK018990:60)Psathyrella corrugis:60,(MK018660:60)Basidiomycota sp:60)Psathyrella:60,((MK018409:60)Coprinopsis cinerea:60,(MK018356:60)Coprinopsis sp:60,(MK018763:60)Coprinopsis atramentaria:60,(MK018359:60,MK018418:60,MK018377:60)Fungi sp:60,(MK018858:60)Coprinopsis phlyctidospora:60,(MK019001:60)Coprinopsis narcotica:60,(MK018638:60)Basidiomycota sp:60)Coprinopsis:60)Psathyrellaceae:60)Agaricales:60,((((MK018726:60)Sphaerobolus ingoldii:60)Sphaerobolus:60,((MK019031:60)Geastraceae sp:60,(MK018525:60)Geastrum sp:60)Geastrum:60)Geastraceae:60)Geastrales:60,((((MK018267:60,MK018243:60)Waitea circinata:60)Waitea:60,((MK018644:60)Laetisaria sp:60)Laetisaria:60)Corticiaceae:60)Corticiales:60,((((MK018318:60)Peniophora sp:60)Peniophora:60)Peniophoraceae:60,(((MK018360:60,MK018399:60)Cristinia sp:60)Cristinia:60)Stephanosporaceae:60)Russulales:60,((((MK018325:60,MK018361:60)Agaricomycetes sp:60)Sparassis:60)Sparassidaceae:60,(((MK018872:60)Polyporales sp:60)Hydnophlebia:60,((MK018192:60)Gloeoporus dichrous:60,(MK018187:60)Agaricomycetes sp:60)Gloeoporus:60)Meruliaceae:60,(((MK018627:60)Ganoderma adspersum:60,(MK019084:60)Ganoderma sp:60)Ganoderma:60)Ganodermataceae:60,(((MK019178:60)Ischnoderma benzoinum:60)Ischnoderma:60)Fomitopsidaceae:60,(((MK018874:60)Trametes ochracea:60)Trametes:60)Polyporaceae:60,(((MK018979:60)Agaricomycetes sp:60).:60).:60)Polyporales:60,((((MK018686:60)Hydnellum sp:60)Hydnellum:60)Bankeraceae:60)Thelephorales:60,((((MK019151:60)Fungi sp:60)Athelia:60)Atheliaceae:60)Atheliales:60,((((MK019099:60)Hyphodontia radula:60)Hyphodontia:60)Schizoporaceae:60)Hymenochaetales:60,((((MK018798:60)Fungi sp:60)Coniophora:60)Coniophoraceae:60,(((MK018702:60)Pisolithus arhizus:60)Pisolithus:60)Sclerodermataceae:60)Boletales:60)Agaricomycetes:60,(((((MK018196:60)Ustilago filiformis:60,(MK018508:60)Ustilago sp:60,(MK018808:60,MK018769:60)Ustilago cynodontis:60,(MK018387:60)Ustilaginaceae sp:60,(MK018969:60)Ustilago trichophora:60)Ustilago:60,((MK018764:60)Dirkmeia churashimaensis:60)Dirkmeia:60,((MK018410:60)Sporisorium sorghi:60,(MK018308:60)Sporisorium spinulosum:60)Sporisorium:60,((MK018259:60)Fungi sp:60)Pseudozyma:60,((MK018715:60,MK018303:60)Anthracocystis everhartii:60,(MK018469:60,MK018651:60)Anthracocystis sp:60,(MK018552:60)Anthracocystis hwangensis:60)Anthracocystis:60,((MK019126:60)Macalpinomyces trichopterygis:60)Macalpinomyces:60)Ustilaginaceae:60)Ustilaginales:60)Ustilaginomycetes:60)Basidiomycota:60)Fungi:60):60;
