# Supplementary material for: Fungal community assembly in drought-stressed sorghum shows stochasticity, selection, and universal ecological dynamics
Source: Nat Commun. 2020 Jan 7;11:34. doi: 10.1038/s41467-019-13913-9 (PMC6946711; doi:10.1038/s41467-019-13913-9)
Supplement: Supplementary file 10 — Source Data [file 41467_2019_13913_MOESM10_ESM.zip › SourceData/Fig.S16B.csv]

	Fungi	Relative_Abundance	Sampletime	Direction	Distance
1	OTU1_Cladosporium	17548	TP0913	P	0
2	OTU1_Cladosporium	11755	TP1011	P	0
3	OTU1_Cladosporium	33936	TP0913	A	1
4	OTU1_Cladosporium	8705	TP1011	A	1
5	OTU1_Cladosporium	15613	TP0913	B	1
6	OTU1_Cladosporium	36066	TP1011	B	1
7	OTU1_Cladosporium	47520	TP0913	C	1
8	OTU1_Cladosporium	11757	TP1011	C	1
9	OTU1_Cladosporium	16714	TP0913	A	2
10	OTU1_Cladosporium	13000	TP1011	A	2
11	OTU1_Cladosporium	25773	TP0913	B	2
12	OTU1_Cladosporium	35969	TP1011	B	2
13	OTU1_Cladosporium	14310	TP0913	C	2
14	OTU1_Cladosporium	10558	TP1011	C	2
15	OTU1_Cladosporium	27931	TP0913	A	4
16	OTU1_Cladosporium	24081	TP1011	A	4
17	OTU1_Cladosporium	11633	TP0913	B	4
18	OTU1_Cladosporium	13115	TP1011	B	4
19	OTU1_Cladosporium	20936	TP0913	C	4
20	OTU1_Cladosporium	24530	TP1011	C	4
21	OTU1_Cladosporium	59216	TP0913	A	8
22	OTU1_Cladosporium	7150	TP1011	A	8
23	OTU1_Cladosporium	45389	TP0913	B	8
24	OTU1_Cladosporium	21570	TP1011	B	8
25	OTU1_Cladosporium	8502	TP0913	C	8
26	OTU1_Cladosporium	11949	TP1011	C	8
27	OTU4_Alternaria	14612	TP0913	P	0
28	OTU4_Alternaria	6054	TP1011	P	0
29	OTU4_Alternaria	25088	TP0913	A	1
30	OTU4_Alternaria	6322	TP1011	A	1
31	OTU4_Alternaria	7053	TP0913	B	1
32	OTU4_Alternaria	23316	TP1011	B	1
33	OTU4_Alternaria	28124	TP0913	C	1
34	OTU4_Alternaria	5984	TP1011	C	1
35	OTU4_Alternaria	7121	TP0913	A	2
36	OTU4_Alternaria	2441	TP1011	A	2
37	OTU4_Alternaria	12571	TP0913	B	2
38	OTU4_Alternaria	17296	TP1011	B	2
39	OTU4_Alternaria	4972	TP0913	C	2
40	OTU4_Alternaria	7487	TP1011	C	2
41	OTU4_Alternaria	11151	TP0913	A	4
42	OTU4_Alternaria	13308	TP1011	A	4
43	OTU4_Alternaria	10261	TP0913	B	4
44	OTU4_Alternaria	6077	TP1011	B	4
45	OTU4_Alternaria	12440	TP0913	C	4
46	OTU4_Alternaria	9379	TP1011	C	4
47	OTU4_Alternaria	37874	TP0913	A	8
48	OTU4_Alternaria	5209	TP1011	A	8
49	OTU4_Alternaria	47159	TP0913	B	8
50	OTU4_Alternaria	9760	TP1011	B	8
51	OTU4_Alternaria	6814	TP0913	C	8
52	OTU4_Alternaria	4680	TP1011	C	8
53	OTU2_Setophoma	11	TP0913	P	0
54	OTU2_Setophoma	192	TP1011	P	0
55	OTU2_Setophoma	26	TP0913	A	1
56	OTU2_Setophoma	24	TP1011	A	1
57	OTU2_Setophoma	8	TP0913	B	1
58	OTU2_Setophoma	200	TP1011	B	1
59	OTU2_Setophoma	35	TP0913	C	1
60	OTU2_Setophoma	43	TP1011	C	1
61	OTU2_Setophoma	9	TP0913	A	2
62	OTU2_Setophoma	20	TP1011	A	2
63	OTU2_Setophoma	38	TP0913	B	2
64	OTU2_Setophoma	46	TP1011	B	2
65	OTU2_Setophoma	6	TP0913	C	2
66	OTU2_Setophoma	8	TP1011	C	2
67	OTU2_Setophoma	137	TP0913	A	4
68	OTU2_Setophoma	69	TP1011	A	4
69	OTU2_Setophoma	129	TP0913	B	4
70	OTU2_Setophoma	29	TP1011	B	4
71	OTU2_Setophoma	7	TP0913	C	4
72	OTU2_Setophoma	68	TP1011	C	4
73	OTU2_Setophoma	32	TP0913	A	8
74	OTU2_Setophoma	31	TP1011	A	8
75	OTU2_Setophoma	144	TP0913	B	8
76	OTU2_Setophoma	31	TP1011	B	8
77	OTU2_Setophoma	6	TP0913	C	8
78	OTU2_Setophoma	93	TP1011	C	8
79	OTU5_Acremonium	17	TP0913	P	0
80	OTU5_Acremonium	22	TP1011	P	0
81	OTU5_Acremonium	18	TP0913	A	1
82	OTU5_Acremonium	7	TP1011	A	1
83	OTU5_Acremonium	10	TP0913	B	1
84	OTU5_Acremonium	9	TP1011	B	1
85	OTU5_Acremonium	8	TP0913	C	1
86	OTU5_Acremonium	10	TP1011	C	1
87	OTU5_Acremonium	3	TP0913	A	2
88	OTU5_Acremonium	2	TP1011	A	2
89	OTU5_Acremonium	14	TP0913	B	2
90	OTU5_Acremonium	7	TP1011	B	2
91	OTU5_Acremonium	1	TP0913	C	2
92	OTU5_Acremonium	2	TP1011	C	2
93	OTU5_Acremonium	7	TP0913	A	4
94	OTU5_Acremonium	6	TP1011	A	4
95	OTU5_Acremonium	0	TP0913	B	4
96	OTU5_Acremonium	9	TP1011	B	4
97	OTU5_Acremonium	3	TP0913	C	4
98	OTU5_Acremonium	13	TP1011	C	4
99	OTU5_Acremonium	19	TP0913	A	8
100	OTU5_Acremonium	3	TP1011	A	8
101	OTU5_Acremonium	53	TP0913	B	8
102	OTU5_Acremonium	11	TP1011	B	8
103	OTU5_Acremonium	8	TP0913	C	8
104	OTU5_Acremonium	25	TP1011	C	8
105	OTU12_Talaromyces	2	TP0913	P	0
106	OTU12_Talaromyces	2	TP1011	P	0
107	OTU12_Talaromyces	0	TP0913	A	1
108	OTU12_Talaromyces	0	TP1011	A	1
109	OTU12_Talaromyces	0	TP0913	B	1
110	OTU12_Talaromyces	0	TP1011	B	1
111	OTU12_Talaromyces	2	TP0913	C	1
112	OTU12_Talaromyces	4	TP1011	C	1
113	OTU12_Talaromyces	0	TP0913	A	2
114	OTU12_Talaromyces	0	TP1011	A	2
115	OTU12_Talaromyces	1	TP0913	B	2
116	OTU12_Talaromyces	9	TP1011	B	2
117	OTU12_Talaromyces	4	TP0913	C	2
118	OTU12_Talaromyces	3	TP1011	C	2
119	OTU12_Talaromyces	11	TP0913	A	4
120	OTU12_Talaromyces	3	TP1011	A	4
121	OTU12_Talaromyces	4	TP0913	B	4
122	OTU12_Talaromyces	7	TP1011	B	4
123	OTU12_Talaromyces	1	TP0913	C	4
124	OTU12_Talaromyces	15	TP1011	C	4
125	OTU12_Talaromyces	1	TP0913	A	8
126	OTU12_Talaromyces	1	TP1011	A	8
127	OTU12_Talaromyces	1	TP0913	B	8
128	OTU12_Talaromyces	1	TP1011	B	8
129	OTU12_Talaromyces	0	TP0913	C	8
130	OTU12_Talaromyces	3	TP1011	C	8
131	OTU6_Fusarium	11	TP0913	P	0
132	OTU6_Fusarium	35	TP1011	P	0
133	OTU6_Fusarium	53	TP0913	A	1
134	OTU6_Fusarium	9	TP1011	A	1
135	OTU6_Fusarium	26	TP0913	B	1
136	OTU6_Fusarium	59	TP1011	B	1
137	OTU6_Fusarium	40	TP0913	C	1
138	OTU6_Fusarium	5	TP1011	C	1
139	OTU6_Fusarium	16	TP0913	A	2
140	OTU6_Fusarium	3	TP1011	A	2
141	OTU6_Fusarium	42	TP0913	B	2
142	OTU6_Fusarium	52	TP1011	B	2
143	OTU6_Fusarium	30	TP0913	C	2
144	OTU6_Fusarium	57	TP1011	C	2
145	OTU6_Fusarium	19	TP0913	A	4
146	OTU6_Fusarium	37	TP1011	A	4
147	OTU6_Fusarium	34	TP0913	B	4
148	OTU6_Fusarium	12	TP1011	B	4
149	OTU6_Fusarium	25	TP0913	C	4
150	OTU6_Fusarium	9	TP1011	C	4
151	OTU6_Fusarium	90	TP0913	A	8
152	OTU6_Fusarium	13	TP1011	A	8
153	OTU6_Fusarium	90	TP0913	B	8
154	OTU6_Fusarium	74	TP1011	B	8
155	OTU6_Fusarium	11	TP0913	C	8
156	OTU6_Fusarium	16	TP1011	C	8
157	OTU8_Gloeoporus	0	TP0913	P	0
158	OTU8_Gloeoporus	0	TP1011	P	0
159	OTU8_Gloeoporus	0	TP0913	A	1
160	OTU8_Gloeoporus	0	TP1011	A	1
161	OTU8_Gloeoporus	0	TP0913	B	1
162	OTU8_Gloeoporus	0	TP1011	B	1
163	OTU8_Gloeoporus	0	TP0913	C	1
164	OTU8_Gloeoporus	0	TP1011	C	1
165	OTU8_Gloeoporus	0	TP0913	A	2
166	OTU8_Gloeoporus	0	TP1011	A	2
167	OTU8_Gloeoporus	0	TP0913	B	2
168	OTU8_Gloeoporus	0	TP1011	B	2
169	OTU8_Gloeoporus	0	TP0913	C	2
170	OTU8_Gloeoporus	0	TP1011	C	2
171	OTU8_Gloeoporus	0	TP0913	A	4
172	OTU8_Gloeoporus	0	TP1011	A	4
173	OTU8_Gloeoporus	0	TP0913	B	4
174	OTU8_Gloeoporus	0	TP1011	B	4
175	OTU8_Gloeoporus	0	TP0913	C	4
176	OTU8_Gloeoporus	0	TP1011	C	4
177	OTU8_Gloeoporus	0	TP0913	A	8
178	OTU8_Gloeoporus	0	TP1011	A	8
179	OTU8_Gloeoporus	0	TP0913	B	8
180	OTU8_Gloeoporus	0	TP1011	B	8
181	OTU8_Gloeoporus	0	TP0913	C	8
182	OTU8_Gloeoporus	0	TP1011	C	8
183	OTU20_Monosporascus	2	TP0913	P	0
184	OTU20_Monosporascus	3	TP1011	P	0
185	OTU20_Monosporascus	3	TP0913	A	1
186	OTU20_Monosporascus	7	TP1011	A	1
187	OTU20_Monosporascus	1	TP0913	B	1
188	OTU20_Monosporascus	19	TP1011	B	1
189	OTU20_Monosporascus	9	TP0913	C	1
190	OTU20_Monosporascus	1	TP1011	C	1
191	OTU20_Monosporascus	1	TP0913	A	2
192	OTU20_Monosporascus	11	TP1011	A	2
193	OTU20_Monosporascus	2	TP0913	B	2
194	OTU20_Monosporascus	4	TP1011	B	2
195	OTU20_Monosporascus	0	TP0913	C	2
196	OTU20_Monosporascus	0	TP1011	C	2
197	OTU20_Monosporascus	10	TP0913	A	4
198	OTU20_Monosporascus	3	TP1011	A	4
199	OTU20_Monosporascus	52	TP0913	B	4
200	OTU20_Monosporascus	10	TP1011	B	4
201	OTU20_Monosporascus	2	TP0913	C	4
202	OTU20_Monosporascus	5	TP1011	C	4
203	OTU20_Monosporascus	9	TP0913	A	8
204	OTU20_Monosporascus	0	TP1011	A	8
205	OTU20_Monosporascus	9	TP0913	B	8
206	OTU20_Monosporascus	20	TP1011	B	8
207	OTU20_Monosporascus	0	TP0913	C	8
208	OTU20_Monosporascus	0	TP1011	C	8
209	OTU10_Filobasidium	53	TP0913	P	0
210	OTU10_Filobasidium	32	TP1011	P	0
211	OTU10_Filobasidium	154	TP0913	A	1
212	OTU10_Filobasidium	149	TP1011	A	1
213	OTU10_Filobasidium	58	TP0913	B	1
214	OTU10_Filobasidium	232	TP1011	B	1
215	OTU10_Filobasidium	162	TP0913	C	1
216	OTU10_Filobasidium	96	TP1011	C	1
217	OTU10_Filobasidium	56	TP0913	A	2
218	OTU10_Filobasidium	207	TP1011	A	2
219	OTU10_Filobasidium	62	TP0913	B	2
220	OTU10_Filobasidium	151	TP1011	B	2
221	OTU10_Filobasidium	62	TP0913	C	2
222	OTU10_Filobasidium	488	TP1011	C	2
223	OTU10_Filobasidium	38	TP0913	A	4
224	OTU10_Filobasidium	78	TP1011	A	4
225	OTU10_Filobasidium	142	TP0913	B	4
226	OTU10_Filobasidium	91	TP1011	B	4
227	OTU10_Filobasidium	196	TP0913	C	4
228	OTU10_Filobasidium	184	TP1011	C	4
229	OTU10_Filobasidium	229	TP0913	A	8
230	OTU10_Filobasidium	51	TP1011	A	8
231	OTU10_Filobasidium	123	TP0913	B	8
232	OTU10_Filobasidium	68	TP1011	B	8
233	OTU10_Filobasidium	18	TP0913	C	8
234	OTU10_Filobasidium	223	TP1011	C	8
235	Other	4	TP0913	P	0
236	Other	3	TP1011	P	0
237	Other	6	TP0913	A	1
238	Other	2	TP1011	A	1
239	Other	1	TP0913	B	1
240	Other	35	TP1011	B	1
241	Other	10	TP0913	C	1
242	Other	4	TP1011	C	1
243	Other	0	TP0913	A	2
244	Other	2	TP1011	A	2
245	Other	14	TP0913	B	2
246	Other	17	TP1011	B	2
247	Other	5	TP0913	C	2
248	Other	8	TP1011	C	2
249	Other	5	TP0913	A	4
250	Other	14	TP1011	A	4
251	Other	6	TP0913	B	4
252	Other	9	TP1011	B	4
253	Other	18	TP0913	C	4
254	Other	16	TP1011	C	4
255	Other	22	TP0913	A	8
256	Other	3	TP1011	A	8
257	Other	30	TP0913	B	8
258	Other	10	TP1011	B	8
259	Other	6	TP0913	C	8
260	Other	11	TP1011	C	8
261	Other	151	TP0913	P	0
262	Other	221	TP1011	P	0
263	Other	154	TP0913	A	1
264	Other	65	TP1011	A	1
265	Other	116	TP0913	B	1
266	Other	493	TP1011	B	1
267	Other	124	TP0913	C	1
268	Other	68	TP1011	C	1
269	Other	68	TP0913	A	2
270	Other	58	TP1011	A	2
271	Other	221	TP0913	B	2
272	Other	233	TP1011	B	2
273	Other	61	TP0913	C	2
274	Other	132	TP1011	C	2
275	Other	201	TP0913	A	4
276	Other	357	TP1011	A	4
277	Other	123	TP0913	B	4
278	Other	101	TP1011	B	4
279	Other	68	TP0913	C	4
280	Other	151	TP1011	C	4
281	Other	367	TP0913	A	8
282	Other	58	TP1011	A	8
283	Other	378	TP0913	B	8
284	Other	162	TP1011	B	8
285	Other	64	TP0913	C	8
286	Other	103	TP1011	C	8
287	Other	3	TP0913	P	0
288	Other	10	TP1011	P	0
289	Other	17	TP0913	A	1
290	Other	4	TP1011	A	1
291	Other	2	TP0913	B	1
292	Other	40	TP1011	B	1
293	Other	4	TP0913	C	1
294	Other	6	TP1011	C	1
295	Other	2	TP0913	A	2
296	Other	6	TP1011	A	2
297	Other	18	TP0913	B	2
298	Other	10	TP1011	B	2
299	Other	5	TP0913	C	2
300	Other	5	TP1011	C	2
301	Other	1	TP0913	A	4
302	Other	7	TP1011	A	4
303	Other	0	TP0913	B	4
304	Other	6	TP1011	B	4
305	Other	2	TP0913	C	4
306	Other	25	TP1011	C	4
307	Other	9	TP0913	A	8
308	Other	0	TP1011	A	8
309	Other	13	TP0913	B	8
310	Other	37	TP1011	B	8
311	Other	1	TP0913	C	8
312	Other	4	TP1011	C	8
313	Other	1	TP0913	P	0
314	Other	0	TP1011	P	0
315	Other	1	TP0913	A	1
316	Other	0	TP1011	A	1
317	Other	3	TP0913	B	1
318	Other	0	TP1011	B	1
319	Other	2	TP0913	C	1
320	Other	1	TP1011	C	1
321	Other	1	TP0913	A	2
322	Other	1	TP1011	A	2
323	Other	1	TP0913	B	2
324	Other	8	TP1011	B	2
325	Other	0	TP0913	C	2
326	Other	0	TP1011	C	2
327	Other	1	TP0913	A	4
328	Other	8	TP1011	A	4
329	Other	5	TP0913	B	4
330	Other	3	TP1011	B	4
331	Other	0	TP0913	C	4
332	Other	6	TP1011	C	4
333	Other	6	TP0913	A	8
334	Other	1	TP1011	A	8
335	Other	22	TP0913	B	8
336	Other	2	TP1011	B	8
337	Other	0	TP0913	C	8
338	Other	7	TP1011	C	8
339	Other	0	TP0913	P	0
340	Other	0	TP1011	P	0
341	Other	0	TP0913	A	1
342	Other	0	TP1011	A	1
343	Other	0	TP0913	B	1
344	Other	0	TP1011	B	1
345	Other	0	TP0913	C	1
346	Other	0	TP1011	C	1
347	Other	0	TP0913	A	2
348	Other	0	TP1011	A	2
349	Other	0	TP0913	B	2
350	Other	1	TP1011	B	2
351	Other	0	TP0913	C	2
352	Other	0	TP1011	C	2
353	Other	0	TP0913	A	4
354	Other	0	TP1011	A	4
355	Other	0	TP0913	B	4
356	Other	0	TP1011	B	4
357	Other	1	TP0913	C	4
358	Other	0	TP1011	C	4
359	Other	0	TP0913	A	8
360	Other	0	TP1011	A	8
361	Other	0	TP0913	B	8
362	Other	0	TP1011	B	8
363	Other	0	TP0913	C	8
364	Other	0	TP1011	C	8
365	Other	12	TP0913	P	0
366	Other	47	TP1011	P	0
367	Other	10	TP0913	A	1
368	Other	23	TP1011	A	1
369	Other	6	TP0913	B	1
370	Other	122	TP1011	B	1
371	Other	13	TP0913	C	1
372	Other	3	TP1011	C	1
373	Other	2	TP0913	A	2
374	Other	9	TP1011	A	2
375	Other	8	TP0913	B	2
376	Other	43	TP1011	B	2
377	Other	2	TP0913	C	2
378	Other	3	TP1011	C	2
379	Other	7	TP0913	A	4
380	Other	54	TP1011	A	4
381	Other	4	TP0913	B	4
382	Other	28	TP1011	B	4
383	Other	12	TP0913	C	4
384	Other	21	TP1011	C	4
385	Other	34	TP0913	A	8
386	Other	16	TP1011	A	8
387	Other	33	TP0913	B	8
388	Other	45	TP1011	B	8
389	Other	4	TP0913	C	8
390	Other	25	TP1011	C	8
391	Other	481	TP0913	P	0
392	Other	526	TP1011	P	0
393	Other	1024	TP0913	A	1
394	Other	440	TP1011	A	1
395	Other	953	TP0913	B	1
396	Other	1815	TP1011	B	1
397	Other	1325	TP0913	C	1
398	Other	393	TP1011	C	1
399	Other	593	TP0913	A	2
400	Other	527	TP1011	A	2
401	Other	1692	TP0913	B	2
402	Other	1305	TP1011	B	2
403	Other	513	TP0913	C	2
404	Other	1450	TP1011	C	2
405	Other	833	TP0913	A	4
406	Other	1196	TP1011	A	4
407	Other	813	TP0913	B	4
408	Other	434	TP1011	B	4
409	Other	1007	TP0913	C	4
410	Other	990	TP1011	C	4
411	Other	2634	TP0913	A	8
412	Other	516	TP1011	A	8
413	Other	1211	TP0913	B	8
414	Other	729	TP1011	B	8
415	Other	307	TP0913	C	8
416	Other	537	TP1011	C	8
417	Other	0	TP0913	P	0
418	Other	18	TP1011	P	0
419	Other	0	TP0913	A	1
420	Other	5	TP1011	A	1
421	Other	1	TP0913	B	1
422	Other	24	TP1011	B	1
423	Other	2	TP0913	C	1
424	Other	6	TP1011	C	1
425	Other	4	TP0913	A	2
426	Other	7	TP1011	A	2
427	Other	3	TP0913	B	2
428	Other	8	TP1011	B	2
429	Other	2	TP0913	C	2
430	Other	2	TP1011	C	2
431	Other	22	TP0913	A	4
432	Other	34	TP1011	A	4
433	Other	40	TP0913	B	4
434	Other	2	TP1011	B	4
435	Other	2	TP0913	C	4
436	Other	2	TP1011	C	4
437	Other	7	TP0913	A	8
438	Other	0	TP1011	A	8
439	Other	6	TP0913	B	8
440	Other	5	TP1011	B	8
441	Other	3	TP0913	C	8
442	Other	1	TP1011	C	8
443	Other	14	TP0913	P	0
444	Other	57	TP1011	P	0
445	Other	95	TP0913	A	1
446	Other	122	TP1011	A	1
447	Other	115	TP0913	B	1
448	Other	1501	TP1011	B	1
449	Other	473	TP0913	C	1
450	Other	1026	TP1011	C	1
451	Other	185	TP0913	A	2
452	Other	860	TP1011	A	2
453	Other	76	TP0913	B	2
454	Other	212	TP1011	B	2
455	Other	105	TP0913	C	2
456	Other	617	TP1011	C	2
457	Other	62	TP0913	A	4
458	Other	202	TP1011	A	4
459	Other	6	TP0913	B	4
460	Other	366	TP1011	B	4
461	Other	115	TP0913	C	4
462	Other	2482	TP1011	C	4
463	Other	112	TP0913	A	8
464	Other	140	TP1011	A	8
465	Other	18	TP0913	B	8
466	Other	118	TP1011	B	8
467	Other	9	TP0913	C	8
468	Other	113	TP1011	C	8
469	Other	0	TP0913	P	0
470	Other	0	TP1011	P	0
471	Other	1	TP0913	A	1
472	Other	0	TP1011	A	1
473	Other	0	TP0913	B	1
474	Other	1	TP1011	B	1
475	Other	0	TP0913	C	1
476	Other	1	TP1011	C	1
477	Other	0	TP0913	A	2
478	Other	0	TP1011	A	2
479	Other	0	TP0913	B	2
480	Other	0	TP1011	B	2
481	Other	0	TP0913	C	2
482	Other	0	TP1011	C	2
483	Other	0	TP0913	A	4
484	Other	0	TP1011	A	4
485	Other	0	TP0913	B	4
486	Other	0	TP1011	B	4
487	Other	0	TP0913	C	4
488	Other	1	TP1011	C	4
489	Other	1	TP0913	A	8
490	Other	2	TP1011	A	8
491	Other	0	TP0913	B	8
492	Other	0	TP1011	B	8
493	Other	0	TP0913	C	8
494	Other	0	TP1011	C	8
495	Other	37	TP0913	P	0
496	Other	82	TP1011	P	0
497	Other	106	TP0913	A	1
498	Other	151	TP1011	A	1
499	Other	44	TP0913	B	1
500	Other	417	TP1011	B	1
501	Other	230	TP0913	C	1
502	Other	323	TP1011	C	1
503	Other	46	TP0913	A	2
504	Other	322	TP1011	A	2
505	Other	81	TP0913	B	2
506	Other	259	TP1011	B	2
507	Other	51	TP0913	C	2
508	Other	427	TP1011	C	2
509	Other	81	TP0913	A	4
510	Other	149	TP1011	A	4
511	Other	71	TP0913	B	4
512	Other	235	TP1011	B	4
513	Other	111	TP0913	C	4
514	Other	749	TP1011	C	4
515	Other	241	TP0913	A	8
516	Other	78	TP1011	A	8
517	Other	56	TP0913	B	8
518	Other	93	TP1011	B	8
519	Other	28	TP0913	C	8
520	Other	64	TP1011	C	8
521	Other	4	TP0913	P	0
522	Other	10	TP1011	P	0
523	Other	8	TP0913	A	1
524	Other	1	TP1011	A	1
525	Other	19	TP0913	B	1
526	Other	40	TP1011	B	1
527	Other	8	TP0913	C	1
528	Other	1	TP1011	C	1
529	Other	4	TP0913	A	2
530	Other	2	TP1011	A	2
531	Other	25	TP0913	B	2
532	Other	4	TP1011	B	2
533	Other	6	TP0913	C	2
534	Other	2	TP1011	C	2
535	Other	87	TP0913	A	4
536	Other	18	TP1011	A	4
537	Other	48	TP0913	B	4
538	Other	9	TP1011	B	4
539	Other	2	TP0913	C	4
540	Other	15	TP1011	C	4
541	Other	5	TP0913	A	8
542	Other	4	TP1011	A	8
543	Other	46	TP0913	B	8
544	Other	30	TP1011	B	8
545	Other	4	TP0913	C	8
546	Other	4	TP1011	C	8
547	Other	3	TP0913	P	0
548	Other	16	TP1011	P	0
549	Other	5	TP0913	A	1
550	Other	1	TP1011	A	1
551	Other	1	TP0913	B	1
552	Other	17	TP1011	B	1
553	Other	0	TP0913	C	1
554	Other	0	TP1011	C	1
555	Other	0	TP0913	A	2
556	Other	1	TP1011	A	2
557	Other	3	TP0913	B	2
558	Other	30	TP1011	B	2
559	Other	0	TP0913	C	2
560	Other	7	TP1011	C	2
561	Other	8	TP0913	A	4
562	Other	4	TP1011	A	4
563	Other	3	TP0913	B	4
564	Other	2	TP1011	B	4
565	Other	0	TP0913	C	4
566	Other	1	TP1011	C	4
567	Other	8	TP0913	A	8
568	Other	1	TP1011	A	8
569	Other	6	TP0913	B	8
570	Other	4	TP1011	B	8
571	Other	3	TP0913	C	8
572	Other	5	TP1011	C	8
573	Other	97	TP0913	P	0
574	Other	30	TP1011	P	0
575	Other	295	TP0913	A	1
576	Other	40	TP1011	A	1
577	Other	127	TP0913	B	1
578	Other	191	TP1011	B	1
579	Other	257	TP0913	C	1
580	Other	79	TP1011	C	1
581	Other	116	TP0913	A	2
582	Other	64	TP1011	A	2
583	Other	186	TP0913	B	2
584	Other	407	TP1011	B	2
585	Other	104	TP0913	C	2
586	Other	147	TP1011	C	2
587	Other	193	TP0913	A	4
588	Other	123	TP1011	A	4
589	Other	315	TP0913	B	4
590	Other	48	TP1011	B	4
591	Other	171	TP0913	C	4
592	Other	271	TP1011	C	4
593	Other	433	TP0913	A	8
594	Other	20	TP1011	A	8
595	Other	269	TP0913	B	8
596	Other	138	TP1011	B	8
597	Other	69	TP0913	C	8
598	Other	31	TP1011	C	8
599	Other	3	TP0913	P	0
600	Other	13	TP1011	P	0
601	Other	2	TP0913	A	1
602	Other	0	TP1011	A	1
603	Other	1	TP0913	B	1
604	Other	39	TP1011	B	1
605	Other	4	TP0913	C	1
606	Other	0	TP1011	C	1
607	Other	2	TP0913	A	2
608	Other	1	TP1011	A	2
609	Other	4	TP0913	B	2
610	Other	13	TP1011	B	2
611	Other	0	TP0913	C	2
612	Other	18	TP1011	C	2
613	Other	1	TP0913	A	4
614	Other	0	TP1011	A	4
615	Other	0	TP0913	B	4
616	Other	16	TP1011	B	4
617	Other	0	TP0913	C	4
618	Other	2	TP1011	C	4
619	Other	0	TP0913	A	8
620	Other	0	TP1011	A	8
621	Other	0	TP0913	B	8
622	Other	3	TP1011	B	8
623	Other	0	TP0913	C	8
624	Other	0	TP1011	C	8
625	Other	2	TP0913	P	0
626	Other	0	TP1011	P	0
627	Other	1	TP0913	A	1
628	Other	0	TP1011	A	1
629	Other	1	TP0913	B	1
630	Other	0	TP1011	B	1
631	Other	3	TP0913	C	1
632	Other	0	TP1011	C	1
633	Other	3	TP0913	A	2
634	Other	0	TP1011	A	2
635	Other	4	TP0913	B	2
636	Other	2	TP1011	B	2
637	Other	0	TP0913	C	2
638	Other	0	TP1011	C	2
639	Other	4	TP0913	A	4
640	Other	0	TP1011	A	4
641	Other	0	TP0913	B	4
642	Other	1	TP1011	B	4
643	Other	2	TP0913	C	4
644	Other	0	TP1011	C	4
645	Other	1	TP0913	A	8
646	Other	0	TP1011	A	8
647	Other	0	TP0913	B	8
648	Other	1	TP1011	B	8
649	Other	0	TP0913	C	8
650	Other	0	TP1011	C	8
651	Other	2	TP0913	P	0
652	Other	0	TP1011	P	0
653	Other	0	TP0913	A	1
654	Other	1	TP1011	A	1
655	Other	1	TP0913	B	1
656	Other	0	TP1011	B	1
657	Other	0	TP0913	C	1
658	Other	2	TP1011	C	1
659	Other	0	TP0913	A	2
660	Other	0	TP1011	A	2
661	Other	2	TP0913	B	2
662	Other	0	TP1011	B	2
663	Other	0	TP0913	C	2
664	Other	0	TP1011	C	2
665	Other	0	TP0913	A	4
666	Other	4	TP1011	A	4
667	Other	0	TP0913	B	4
668	Other	2	TP1011	B	4
669	Other	0	TP0913	C	4
670	Other	0	TP1011	C	4
671	Other	1	TP0913	A	8
672	Other	0	TP1011	A	8
673	Other	15	TP0913	B	8
674	Other	0	TP1011	B	8
675	Other	0	TP0913	C	8
676	Other	1	TP1011	C	8
677	Other	2496	TP0913	P	0
678	Other	211	TP1011	P	0
679	Other	2341	TP0913	A	1
680	Other	137	TP1011	A	1
681	Other	1227	TP0913	B	1
682	Other	559	TP1011	B	1
683	Other	2583	TP0913	C	1
684	Other	196	TP1011	C	1
685	Other	732	TP0913	A	2
686	Other	207	TP1011	A	2
687	Other	2585	TP0913	B	2
688	Other	1061	TP1011	B	2
689	Other	663	TP0913	C	2
690	Other	416	TP1011	C	2
691	Other	1914	TP0913	A	4
692	Other	498	TP1011	A	4
693	Other	1801	TP0913	B	4
694	Other	240	TP1011	B	4
695	Other	1537	TP0913	C	4
696	Other	364	TP1011	C	4
697	Other	5604	TP0913	A	8
698	Other	163	TP1011	A	8
699	Other	8187	TP0913	B	8
700	Other	432	TP1011	B	8
701	Other	1284	TP0913	C	8
702	Other	325	TP1011	C	8
703	Other	0	TP0913	P	0
704	Other	0	TP1011	P	0
705	Other	1	TP0913	A	1
706	Other	0	TP1011	A	1
707	Other	1	TP0913	B	1
708	Other	0	TP1011	B	1
709	Other	0	TP0913	C	1
710	Other	0	TP1011	C	1
711	Other	1	TP0913	A	2
712	Other	2	TP1011	A	2
713	Other	0	TP0913	B	2
714	Other	1	TP1011	B	2
715	Other	0	TP0913	C	2
716	Other	0	TP1011	C	2
717	Other	0	TP0913	A	4
718	Other	0	TP1011	A	4
719	Other	0	TP0913	B	4
720	Other	0	TP1011	B	4
721	Other	0	TP0913	C	4
722	Other	0	TP1011	C	4
723	Other	0	TP0913	A	8
724	Other	0	TP1011	A	8
725	Other	7	TP0913	B	8
726	Other	7	TP1011	B	8
727	Other	0	TP0913	C	8
728	Other	7	TP1011	C	8
729	Other	1	TP0913	P	0
730	Other	1	TP1011	P	0
731	Other	2	TP0913	A	1
732	Other	0	TP1011	A	1
733	Other	2	TP0913	B	1
734	Other	11	TP1011	B	1
735	Other	5	TP0913	C	1
736	Other	1	TP1011	C	1
737	Other	0	TP0913	A	2
738	Other	7	TP1011	A	2
739	Other	1	TP0913	B	2
740	Other	1	TP1011	B	2
741	Other	0	TP0913	C	2
742	Other	2	TP1011	C	2
743	Other	2	TP0913	A	4
744	Other	0	TP1011	A	4
745	Other	6	TP0913	B	4
746	Other	1	TP1011	B	4
747	Other	1	TP0913	C	4
748	Other	4	TP1011	C	4
749	Other	4	TP0913	A	8
750	Other	5	TP1011	A	8
751	Other	6	TP0913	B	8
752	Other	2	TP1011	B	8
753	Other	1	TP0913	C	8
754	Other	0	TP1011	C	8
755	Other	10	TP0913	P	0
756	Other	3	TP1011	P	0
757	Other	38	TP0913	A	1
758	Other	2	TP1011	A	1
759	Other	22	TP0913	B	1
760	Other	42	TP1011	B	1
761	Other	57	TP0913	C	1
762	Other	7	TP1011	C	1
763	Other	13	TP0913	A	2
764	Other	9	TP1011	A	2
765	Other	37	TP0913	B	2
766	Other	40	TP1011	B	2
767	Other	15	TP0913	C	2
768	Other	43	TP1011	C	2
769	Other	31	TP0913	A	4
770	Other	10	TP1011	A	4
771	Other	2	TP0913	B	4
772	Other	14	TP1011	B	4
773	Other	14	TP0913	C	4
774	Other	52	TP1011	C	4
775	Other	73	TP0913	A	8
776	Other	10	TP1011	A	8
777	Other	67	TP0913	B	8
778	Other	10	TP1011	B	8
779	Other	11	TP0913	C	8
780	Other	21	TP1011	C	8
781	Other	1695	TP0913	P	0
782	Other	988	TP1011	P	0
783	Other	2058	TP0913	A	1
784	Other	524	TP1011	A	1
785	Other	625	TP0913	B	1
786	Other	2196	TP1011	B	1
787	Other	1651	TP0913	C	1
788	Other	612	TP1011	C	1
789	Other	691	TP0913	A	2
790	Other	546	TP1011	A	2
791	Other	1082	TP0913	B	2
792	Other	3960	TP1011	B	2
793	Other	384	TP0913	C	2
794	Other	300	TP1011	C	2
795	Other	1510	TP0913	A	4
796	Other	4344	TP1011	A	4
797	Other	828	TP0913	B	4
798	Other	746	TP1011	B	4
799	Other	1398	TP0913	C	4
800	Other	1495	TP1011	C	4
801	Other	4173	TP0913	A	8
802	Other	522	TP1011	A	8
803	Other	4202	TP0913	B	8
804	Other	1418	TP1011	B	8
805	Other	663	TP0913	C	8
806	Other	852	TP1011	C	8
807	Other	0	TP0913	P	0
808	Other	7	TP1011	P	0
809	Other	0	TP0913	A	1
810	Other	1	TP1011	A	1
811	Other	0	TP0913	B	1
812	Other	1	TP1011	B	1
813	Other	0	TP0913	C	1
814	Other	0	TP1011	C	1
815	Other	0	TP0913	A	2
816	Other	2	TP1011	A	2
817	Other	0	TP0913	B	2
818	Other	4	TP1011	B	2
819	Other	0	TP0913	C	2
820	Other	0	TP1011	C	2
821	Other	1	TP0913	A	4
822	Other	4	TP1011	A	4
823	Other	0	TP0913	B	4
824	Other	0	TP1011	B	4
825	Other	0	TP0913	C	4
826	Other	0	TP1011	C	4
827	Other	4	TP0913	A	8
828	Other	2	TP1011	A	8
829	Other	18	TP0913	B	8
830	Other	5	TP1011	B	8
831	Other	0	TP0913	C	8
832	Other	0	TP1011	C	8
833	Other	0	TP0913	P	0
834	Other	8	TP1011	P	0
835	Other	0	TP0913	A	1
836	Other	0	TP1011	A	1
837	Other	1	TP0913	B	1
838	Other	2	TP1011	B	1
839	Other	0	TP0913	C	1
840	Other	1	TP1011	C	1
841	Other	0	TP0913	A	2
842	Other	2	TP1011	A	2
843	Other	0	TP0913	B	2
844	Other	2	TP1011	B	2
845	Other	0	TP0913	C	2
846	Other	1	TP1011	C	2
847	Other	0	TP0913	A	4
848	Other	0	TP1011	A	4
849	Other	0	TP0913	B	4
850	Other	0	TP1011	B	4
851	Other	0	TP0913	C	4
852	Other	0	TP1011	C	4
853	Other	2	TP0913	A	8
854	Other	3	TP1011	A	8
855	Other	3	TP0913	B	8
856	Other	2	TP1011	B	8
857	Other	0	TP0913	C	8
858	Other	1	TP1011	C	8
859	Other	21	TP0913	P	0
860	Other	8	TP1011	P	0
861	Other	9	TP0913	A	1
862	Other	3	TP1011	A	1
863	Other	8	TP0913	B	1
864	Other	38	TP1011	B	1
865	Other	15	TP0913	C	1
866	Other	1	TP1011	C	1
867	Other	2	TP0913	A	2
868	Other	8	TP1011	A	2
869	Other	39	TP0913	B	2
870	Other	8	TP1011	B	2
871	Other	4	TP0913	C	2
872	Other	8	TP1011	C	2
873	Other	3	TP0913	A	4
874	Other	25	TP1011	A	4
875	Other	24	TP0913	B	4
876	Other	4	TP1011	B	4
877	Other	5	TP0913	C	4
878	Other	2	TP1011	C	4
879	Other	8	TP0913	A	8
880	Other	4	TP1011	A	8
881	Other	183	TP0913	B	8
882	Other	29	TP1011	B	8
883	Other	3	TP0913	C	8
884	Other	2	TP1011	C	8
885	Other	0	TP0913	P	0
886	Other	0	TP1011	P	0
887	Other	0	TP0913	A	1
888	Other	0	TP1011	A	1
889	Other	0	TP0913	B	1
890	Other	0	TP1011	B	1
891	Other	0	TP0913	C	1
892	Other	0	TP1011	C	1
893	Other	0	TP0913	A	2
894	Other	0	TP1011	A	2
895	Other	0	TP0913	B	2
896	Other	0	TP1011	B	2
897	Other	0	TP0913	C	2
898	Other	0	TP1011	C	2
899	Other	0	TP0913	A	4
900	Other	0	TP1011	A	4
901	Other	0	TP0913	B	4
902	Other	1	TP1011	B	4
903	Other	0	TP0913	C	4
904	Other	0	TP1011	C	4
905	Other	0	TP0913	A	8
906	Other	0	TP1011	A	8
907	Other	0	TP0913	B	8
908	Other	0	TP1011	B	8
909	Other	0	TP0913	C	8
910	Other	0	TP1011	C	8
911	Other	1	TP0913	P	0
912	Other	7	TP1011	P	0
913	Other	1	TP0913	A	1
914	Other	3	TP1011	A	1
915	Other	1	TP0913	B	1
916	Other	5	TP1011	B	1
917	Other	2	TP0913	C	1
918	Other	3	TP1011	C	1
919	Other	0	TP0913	A	2
920	Other	3	TP1011	A	2
921	Other	1	TP0913	B	2
922	Other	3	TP1011	B	2
923	Other	2	TP0913	C	2
924	Other	1	TP1011	C	2
925	Other	11	TP0913	A	4
926	Other	1	TP1011	A	4
927	Other	0	TP0913	B	4
928	Other	4	TP1011	B	4
929	Other	4	TP0913	C	4
930	Other	15	TP1011	C	4
931	Other	1	TP0913	A	8
932	Other	1	TP1011	A	8
933	Other	0	TP0913	B	8
934	Other	4	TP1011	B	8
935	Other	1	TP0913	C	8
936	Other	2	TP1011	C	8
937	Other	3	TP0913	P	0
938	Other	2	TP1011	P	0
939	Other	4	TP0913	A	1
940	Other	1	TP1011	A	1
941	Other	3	TP0913	B	1
942	Other	1	TP1011	B	1
943	Other	4	TP0913	C	1
944	Other	0	TP1011	C	1
945	Other	1	TP0913	A	2
946	Other	0	TP1011	A	2
947	Other	1	TP0913	B	2
948	Other	2	TP1011	B	2
949	Other	0	TP0913	C	2
950	Other	3	TP1011	C	2
951	Other	0	TP0913	A	4
952	Other	1	TP1011	A	4
953	Other	0	TP0913	B	4
954	Other	1	TP1011	B	4
955	Other	0	TP0913	C	4
956	Other	0	TP1011	C	4
957	Other	18	TP0913	A	8
958	Other	0	TP1011	A	8
959	Other	11	TP0913	B	8
960	Other	4	TP1011	B	8
961	Other	7	TP0913	C	8
962	Other	7	TP1011	C	8
963	Other	34	TP0913	P	0
964	Other	82	TP1011	P	0
965	Other	24	TP0913	A	1
966	Other	34	TP1011	A	1
967	Other	4	TP0913	B	1
968	Other	150	TP1011	B	1
969	Other	29	TP0913	C	1
970	Other	17	TP1011	C	1
971	Other	0	TP0913	A	2
972	Other	8	TP1011	A	2
973	Other	18	TP0913	B	2
974	Other	76	TP1011	B	2
975	Other	0	TP0913	C	2
976	Other	11	TP1011	C	2
977	Other	31	TP0913	A	4
978	Other	141	TP1011	A	4
979	Other	18	TP0913	B	4
980	Other	41	TP1011	B	4
981	Other	13	TP0913	C	4
982	Other	88	TP1011	C	4
983	Other	76	TP0913	A	8
984	Other	26	TP1011	A	8
985	Other	77	TP0913	B	8
986	Other	118	TP1011	B	8
987	Other	8	TP0913	C	8
988	Other	41	TP1011	C	8
989	Other	0	TP0913	P	0
990	Other	0	TP1011	P	0
991	Other	0	TP0913	A	1
992	Other	0	TP1011	A	1
993	Other	1	TP0913	B	1
994	Other	0	TP1011	B	1
995	Other	0	TP0913	C	1
996	Other	0	TP1011	C	1
997	Other	0	TP0913	A	2
998	Other	0	TP1011	A	2
999	Other	1	TP0913	B	2
1000	Other	0	TP1011	B	2
1001	Other	1	TP0913	C	2
1002	Other	0	TP1011	C	2
1003	Other	0	TP0913	A	4
1004	Other	0	TP1011	A	4
1005	Other	0	TP0913	B	4
1006	Other	1	TP1011	B	4
1007	Other	0	TP0913	C	4
1008	Other	0	TP1011	C	4
1009	Other	0	TP0913	A	8
1010	Other	0	TP1011	A	8
1011	Other	0	TP0913	B	8
1012	Other	0	TP1011	B	8
1013	Other	0	TP0913	C	8
1014	Other	0	TP1011	C	8
1015	Other	3	TP0913	P	0
1016	Other	0	TP1011	P	0
1017	Other	10	TP0913	A	1
1018	Other	3	TP1011	A	1
1019	Other	4	TP0913	B	1
1020	Other	12	TP1011	B	1
1021	Other	4	TP0913	C	1
1022	Other	1	TP1011	C	1
1023	Other	2	TP0913	A	2
1024	Other	0	TP1011	A	2
1025	Other	5	TP0913	B	2
1026	Other	10	TP1011	B	2
1027	Other	4	TP0913	C	2
1028	Other	7	TP1011	C	2
1029	Other	4	TP0913	A	4
1030	Other	4	TP1011	A	4
1031	Other	0	TP0913	B	4
1032	Other	5	TP1011	B	4
1033	Other	1	TP0913	C	4
1034	Other	1	TP1011	C	4
1035	Other	20	TP0913	A	8
1036	Other	3	TP1011	A	8
1037	Other	22	TP0913	B	8
1038	Other	6	TP1011	B	8
1039	Other	6	TP0913	C	8
1040	Other	1	TP1011	C	8
1041	Other	0	TP0913	P	0
1042	Other	0	TP1011	P	0
1043	Other	0	TP0913	A	1
1044	Other	0	TP1011	A	1
1045	Other	0	TP0913	B	1
1046	Other	0	TP1011	B	1
1047	Other	0	TP0913	C	1
1048	Other	0	TP1011	C	1
1049	Other	0	TP0913	A	2
1050	Other	0	TP1011	A	2
1051	Other	1	TP0913	B	2
1052	Other	0	TP1011	B	2
1053	Other	0	TP0913	C	2
1054	Other	0	TP1011	C	2
1055	Other	0	TP0913	A	4
1056	Other	0	TP1011	A	4
1057	Other	0	TP0913	B	4
1058	Other	6	TP1011	B	4
1059	Other	0	TP0913	C	4
1060	Other	0	TP1011	C	4
1061	Other	0	TP0913	A	8
1062	Other	2	TP1011	A	8
1063	Other	0	TP0913	B	8
1064	Other	0	TP1011	B	8
1065	Other	0	TP0913	C	8
1066	Other	1	TP1011	C	8
1067	Other	0	TP0913	P	0
1068	Other	6	TP1011	P	0
1069	Other	0	TP0913	A	1
1070	Other	1	TP1011	A	1
1071	Other	0	TP0913	B	1
1072	Other	0	TP1011	B	1
1073	Other	0	TP0913	C	1
1074	Other	0	TP1011	C	1
1075	Other	0	TP0913	A	2
1076	Other	0	TP1011	A	2
1077	Other	0	TP0913	B	2
1078	Other	1	TP1011	B	2
1079	Other	0	TP0913	C	2
1080	Other	0	TP1011	C	2
1081	Other	3	TP0913	A	4
1082	Other	0	TP1011	A	4
1083	Other	1	TP0913	B	4
1084	Other	0	TP1011	B	4
1085	Other	0	TP0913	C	4
1086	Other	2	TP1011	C	4
1087	Other	0	TP0913	A	8
1088	Other	0	TP1011	A	8
1089	Other	6	TP0913	B	8
1090	Other	0	TP1011	B	8
1091	Other	0	TP0913	C	8
1092	Other	0	TP1011	C	8
1093	Other	801	TP0913	P	0
1094	Other	261	TP1011	P	0
1095	Other	1484	TP0913	A	1
1096	Other	213	TP1011	A	1
1097	Other	338	TP0913	B	1
1098	Other	901	TP1011	B	1
1099	Other	1827	TP0913	C	1
1100	Other	504	TP1011	C	1
1101	Other	560	TP0913	A	2
1102	Other	232	TP1011	A	2
1103	Other	696	TP0913	B	2
1104	Other	859	TP1011	B	2
1105	Other	484	TP0913	C	2
1106	Other	326	TP1011	C	2
1107	Other	779	TP0913	A	4
1108	Other	516	TP1011	A	4
1109	Other	419	TP0913	B	4
1110	Other	358	TP1011	B	4
1111	Other	734	TP0913	C	4
1112	Other	768	TP1011	C	4
1113	Other	2088	TP0913	A	8
1114	Other	216	TP1011	A	8
1115	Other	1521	TP0913	B	8
1116	Other	313	TP1011	B	8
1117	Other	348	TP0913	C	8
1118	Other	249	TP1011	C	8
1119	Other	0	TP0913	P	0
1120	Other	0	TP1011	P	0
1121	Other	0	TP0913	A	1
1122	Other	0	TP1011	A	1
1123	Other	0	TP0913	B	1
1124	Other	0	TP1011	B	1
1125	Other	0	TP0913	C	1
1126	Other	0	TP1011	C	1
1127	Other	0	TP0913	A	2
1128	Other	0	TP1011	A	2
1129	Other	0	TP0913	B	2
1130	Other	0	TP1011	B	2
1131	Other	0	TP0913	C	2
1132	Other	0	TP1011	C	2
1133	Other	0	TP0913	A	4
1134	Other	0	TP1011	A	4
1135	Other	0	TP0913	B	4
1136	Other	0	TP1011	B	4
1137	Other	0	TP0913	C	4
1138	Other	0	TP1011	C	4
1139	Other	3	TP0913	A	8
1140	Other	0	TP1011	A	8
1141	Other	0	TP0913	B	8
1142	Other	0	TP1011	B	8
1143	Other	0	TP0913	C	8
1144	Other	0	TP1011	C	8
1145	Other	0	TP0913	P	0
1146	Other	0	TP1011	P	0
1147	Other	1	TP0913	A	1
1148	Other	0	TP1011	A	1
1149	Other	0	TP0913	B	1
1150	Other	0	TP1011	B	1
1151	Other	0	TP0913	C	1
1152	Other	0	TP1011	C	1
1153	Other	0	TP0913	A	2
1154	Other	0	TP1011	A	2
1155	Other	0	TP0913	B	2
1156	Other	5	TP1011	B	2
1157	Other	0	TP0913	C	2
1158	Other	0	TP1011	C	2
1159	Other	0	TP0913	A	4
1160	Other	0	TP1011	A	4
1161	Other	0	TP0913	B	4
1162	Other	0	TP1011	B	4
1163	Other	0	TP0913	C	4
1164	Other	0	TP1011	C	4
1165	Other	0	TP0913	A	8
1166	Other	3	TP1011	A	8
1167	Other	0	TP0913	B	8
1168	Other	0	TP1011	B	8
1169	Other	0	TP0913	C	8
1170	Other	0	TP1011	C	8
1171	Other	2	TP0913	P	0
1172	Other	15	TP1011	P	0
1173	Other	11	TP0913	A	1
1174	Other	1	TP1011	A	1
1175	Other	4	TP0913	B	1
1176	Other	57	TP1011	B	1
1177	Other	19	TP0913	C	1
1178	Other	9	TP1011	C	1
1179	Other	0	TP0913	A	2
1180	Other	3	TP1011	A	2
1181	Other	1	TP0913	B	2
1182	Other	3	TP1011	B	2
1183	Other	0	TP0913	C	2
1184	Other	0	TP1011	C	2
1185	Other	8	TP0913	A	4
1186	Other	16	TP1011	A	4
1187	Other	12	TP0913	B	4
1188	Other	26	TP1011	B	4
1189	Other	2	TP0913	C	4
1190	Other	11	TP1011	C	4
1191	Other	17	TP0913	A	8
1192	Other	0	TP1011	A	8
1193	Other	18	TP0913	B	8
1194	Other	16	TP1011	B	8
1195	Other	3	TP0913	C	8
1196	Other	4	TP1011	C	8
1197	Other	0	TP0913	P	0
1198	Other	0	TP1011	P	0
1199	Other	0	TP0913	A	1
1200	Other	0	TP1011	A	1
1201	Other	0	TP0913	B	1
1202	Other	0	TP1011	B	1
1203	Other	0	TP0913	C	1
1204	Other	0	TP1011	C	1
1205	Other	0	TP0913	A	2
1206	Other	0	TP1011	A	2
1207	Other	0	TP0913	B	2
1208	Other	0	TP1011	B	2
1209	Other	0	TP0913	C	2
1210	Other	0	TP1011	C	2
1211	Other	0	TP0913	A	4
1212	Other	1	TP1011	A	4
1213	Other	0	TP0913	B	4
1214	Other	0	TP1011	B	4
1215	Other	0	TP0913	C	4
1216	Other	0	TP1011	C	4
1217	Other	0	TP0913	A	8
1218	Other	0	TP1011	A	8
1219	Other	0	TP0913	B	8
1220	Other	0	TP1011	B	8
1221	Other	0	TP0913	C	8
1222	Other	0	TP1011	C	8
1223	Other	0	TP0913	P	0
1224	Other	0	TP1011	P	0
1225	Other	2	TP0913	A	1
1226	Other	0	TP1011	A	1
1227	Other	0	TP0913	B	1
1228	Other	0	TP1011	B	1
1229	Other	3	TP0913	C	1
1230	Other	0	TP1011	C	1
1231	Other	0	TP0913	A	2
1232	Other	0	TP1011	A	2
1233	Other	0	TP0913	B	2
1234	Other	0	TP1011	B	2
1235	Other	0	TP0913	C	2
1236	Other	0	TP1011	C	2
1237	Other	0	TP0913	A	4
1238	Other	0	TP1011	A	4
1239	Other	0	TP0913	B	4
1240	Other	0	TP1011	B	4
1241	Other	0	TP0913	C	4
1242	Other	0	TP1011	C	4
1243	Other	0	TP0913	A	8
1244	Other	0	TP1011	A	8
1245	Other	0	TP0913	B	8
1246	Other	0	TP1011	B	8
1247	Other	0	TP0913	C	8
1248	Other	0	TP1011	C	8
1249	Other	9	TP0913	P	0
1250	Other	13	TP1011	P	0
1251	Other	15	TP0913	A	1
1252	Other	1	TP1011	A	1
1253	Other	3	TP0913	B	1
1254	Other	25	TP1011	B	1
1255	Other	17	TP0913	C	1
1256	Other	7	TP1011	C	1
1257	Other	1	TP0913	A	2
1258	Other	2	TP1011	A	2
1259	Other	19	TP0913	B	2
1260	Other	15	TP1011	B	2
1261	Other	3	TP0913	C	2
1262	Other	1	TP1011	C	2
1263	Other	19	TP0913	A	4
1264	Other	6	TP1011	A	4
1265	Other	15	TP0913	B	4
1266	Other	5	TP1011	B	4
1267	Other	4	TP0913	C	4
1268	Other	4	TP1011	C	4
1269	Other	28	TP0913	A	8
1270	Other	11	TP1011	A	8
1271	Other	30	TP0913	B	8
1272	Other	8	TP1011	B	8
1273	Other	7	TP0913	C	8
1274	Other	8	TP1011	C	8
1275	Other	0	TP0913	P	0
1276	Other	0	TP1011	P	0
1277	Other	0	TP0913	A	1
1278	Other	1	TP1011	A	1
1279	Other	0	TP0913	B	1
1280	Other	0	TP1011	B	1
1281	Other	0	TP0913	C	1
1282	Other	0	TP1011	C	1
1283	Other	0	TP0913	A	2
1284	Other	1	TP1011	A	2
1285	Other	0	TP0913	B	2
1286	Other	0	TP1011	B	2
1287	Other	0	TP0913	C	2
1288	Other	0	TP1011	C	2
1289	Other	0	TP0913	A	4
1290	Other	7	TP1011	A	4
1291	Other	0	TP0913	B	4
1292	Other	0	TP1011	B	4
1293	Other	0	TP0913	C	4
1294	Other	0	TP1011	C	4
1295	Other	0	TP0913	A	8
1296	Other	0	TP1011	A	8
1297	Other	2	TP0913	B	8
1298	Other	91	TP1011	B	8
1299	Other	0	TP0913	C	8
1300	Other	0	TP1011	C	8
1301	Other	0	TP0913	P	0
1302	Other	1	TP1011	P	0
1303	Other	0	TP0913	A	1
1304	Other	2	TP1011	A	1
1305	Other	3	TP0913	B	1
1306	Other	11	TP1011	B	1
1307	Other	4	TP0913	C	1
1308	Other	2	TP1011	C	1
1309	Other	0	TP0913	A	2
1310	Other	0	TP1011	A	2
1311	Other	2	TP0913	B	2
1312	Other	1	TP1011	B	2
1313	Other	1	TP0913	C	2
1314	Other	1	TP1011	C	2
1315	Other	4	TP0913	A	4
1316	Other	1	TP1011	A	4
1317	Other	6	TP0913	B	4
1318	Other	3	TP1011	B	4
1319	Other	1	TP0913	C	4
1320	Other	0	TP1011	C	4
1321	Other	1	TP0913	A	8
1322	Other	0	TP1011	A	8
1323	Other	1	TP0913	B	8
1324	Other	6	TP1011	B	8
1325	Other	0	TP0913	C	8
1326	Other	0	TP1011	C	8
1327	Other	0	TP0913	P	0
1328	Other	1	TP1011	P	0
1329	Other	0	TP0913	A	1
1330	Other	0	TP1011	A	1
1331	Other	0	TP0913	B	1
1332	Other	0	TP1011	B	1
1333	Other	1	TP0913	C	1
1334	Other	0	TP1011	C	1
1335	Other	0	TP0913	A	2
1336	Other	0	TP1011	A	2
1337	Other	0	TP0913	B	2
1338	Other	0	TP1011	B	2
1339	Other	0	TP0913	C	2
1340	Other	0	TP1011	C	2
1341	Other	0	TP0913	A	4
1342	Other	0	TP1011	A	4
1343	Other	0	TP0913	B	4
1344	Other	0	TP1011	B	4
1345	Other	0	TP0913	C	4
1346	Other	0	TP1011	C	4
1347	Other	1	TP0913	A	8
1348	Other	2	TP1011	A	8
1349	Other	0	TP0913	B	8
1350	Other	1	TP1011	B	8
1351	Other	0	TP0913	C	8
1352	Other	0	TP1011	C	8
1353	Other	0	TP0913	P	0
1354	Other	0	TP1011	P	0
1355	Other	0	TP0913	A	1
1356	Other	0	TP1011	A	1
1357	Other	0	TP0913	B	1
1358	Other	0	TP1011	B	1
1359	Other	6	TP0913	C	1
1360	Other	0	TP1011	C	1
1361	Other	0	TP0913	A	2
1362	Other	0	TP1011	A	2
1363	Other	0	TP0913	B	2
1364	Other	0	TP1011	B	2
1365	Other	0	TP0913	C	2
1366	Other	0	TP1011	C	2
1367	Other	0	TP0913	A	4
1368	Other	0	TP1011	A	4
1369	Other	0	TP0913	B	4
1370	Other	5	TP1011	B	4
1371	Other	0	TP0913	C	4
1372	Other	0	TP1011	C	4
1373	Other	1	TP0913	A	8
1374	Other	0	TP1011	A	8
1375	Other	0	TP0913	B	8
1376	Other	0	TP1011	B	8
1377	Other	0	TP0913	C	8
1378	Other	0	TP1011	C	8
1379	Other	2	TP0913	P	0
1380	Other	0	TP1011	P	0
1381	Other	0	TP0913	A	1
1382	Other	0	TP1011	A	1
1383	Other	3	TP0913	B	1
1384	Other	0	TP1011	B	1
1385	Other	0	TP0913	C	1
1386	Other	0	TP1011	C	1
1387	Other	0	TP0913	A	2
1388	Other	0	TP1011	A	2
1389	Other	0	TP0913	B	2
1390	Other	0	TP1011	B	2
1391	Other	0	TP0913	C	2
1392	Other	0	TP1011	C	2
1393	Other	3	TP0913	A	4
1394	Other	0	TP1011	A	4
1395	Other	0	TP0913	B	4
1396	Other	0	TP1011	B	4
1397	Other	0	TP0913	C	4
1398	Other	3	TP1011	C	4
1399	Other	0	TP0913	A	8
1400	Other	0	TP1011	A	8
1401	Other	3	TP0913	B	8
1402	Other	0	TP1011	B	8
1403	Other	0	TP0913	C	8
1404	Other	0	TP1011	C	8
1405	Other	14	TP0913	P	0
1406	Other	89	TP1011	P	0
1407	Other	15	TP0913	A	1
1408	Other	11	TP1011	A	1
1409	Other	4	TP0913	B	1
1410	Other	190	TP1011	B	1
1411	Other	19	TP0913	C	1
1412	Other	6	TP1011	C	1
1413	Other	6	TP0913	A	2
1414	Other	9	TP1011	A	2
1415	Other	4	TP0913	B	2
1416	Other	39	TP1011	B	2
1417	Other	4	TP0913	C	2
1418	Other	10	TP1011	C	2
1419	Other	1	TP0913	A	4
1420	Other	102	TP1011	A	4
1421	Other	8	TP0913	B	4
1422	Other	61	TP1011	B	4
1423	Other	10	TP0913	C	4
1424	Other	27	TP1011	C	4
1425	Other	19	TP0913	A	8
1426	Other	13	TP1011	A	8
1427	Other	35	TP0913	B	8
1428	Other	146	TP1011	B	8
1429	Other	8	TP0913	C	8
1430	Other	22	TP1011	C	8
1431	Other	468	TP0913	P	0
1432	Other	298	TP1011	P	0
1433	Other	1098	TP0913	A	1
1434	Other	79	TP1011	A	1
1435	Other	619	TP0913	B	1
1436	Other	641	TP1011	B	1
1437	Other	1092	TP0913	C	1
1438	Other	152	TP1011	C	1
1439	Other	364	TP0913	A	2
1440	Other	86	TP1011	A	2
1441	Other	1169	TP0913	B	2
1442	Other	227	TP1011	B	2
1443	Other	333	TP0913	C	2
1444	Other	309	TP1011	C	2
1445	Other	689	TP0913	A	4
1446	Other	285	TP1011	A	4
1447	Other	608	TP0913	B	4
1448	Other	88	TP1011	B	4
1449	Other	377	TP0913	C	4
1450	Other	225	TP1011	C	4
1451	Other	1852	TP0913	A	8
1452	Other	79	TP1011	A	8
1453	Other	1034	TP0913	B	8
1454	Other	142	TP1011	B	8
1455	Other	220	TP0913	C	8
1456	Other	125	TP1011	C	8
1457	Other	0	TP0913	P	0
1458	Other	2	TP1011	P	0
1459	Other	10	TP0913	A	1
1460	Other	7	TP1011	A	1
1461	Other	0	TP0913	B	1
1462	Other	10	TP1011	B	1
1463	Other	2	TP0913	C	1
1464	Other	1	TP1011	C	1
1465	Other	1	TP0913	A	2
1466	Other	1	TP1011	A	2
1467	Other	0	TP0913	B	2
1468	Other	7	TP1011	B	2
1469	Other	1	TP0913	C	2
1470	Other	0	TP1011	C	2
1471	Other	0	TP0913	A	4
1472	Other	81	TP1011	A	4
1473	Other	2	TP0913	B	4
1474	Other	4	TP1011	B	4
1475	Other	3	TP0913	C	4
1476	Other	4	TP1011	C	4
1477	Other	3	TP0913	A	8
1478	Other	1	TP1011	A	8
1479	Other	6	TP0913	B	8
1480	Other	6	TP1011	B	8
1481	Other	17	TP0913	C	8
1482	Other	3	TP1011	C	8
1483	Other	0	TP0913	P	0
1484	Other	5	TP1011	P	0
1485	Other	4	TP0913	A	1
1486	Other	2	TP1011	A	1
1487	Other	1	TP0913	B	1
1488	Other	6	TP1011	B	1
1489	Other	11	TP0913	C	1
1490	Other	0	TP1011	C	1
1491	Other	1	TP0913	A	2
1492	Other	0	TP1011	A	2
1493	Other	2	TP0913	B	2
1494	Other	2	TP1011	B	2
1495	Other	3	TP0913	C	2
1496	Other	3	TP1011	C	2
1497	Other	16	TP0913	A	4
1498	Other	4	TP1011	A	4
1499	Other	0	TP0913	B	4
1500	Other	4	TP1011	B	4
1501	Other	1	TP0913	C	4
1502	Other	3	TP1011	C	4
1503	Other	15	TP0913	A	8
1504	Other	0	TP1011	A	8
1505	Other	6	TP0913	B	8
1506	Other	1	TP1011	B	8
1507	Other	3	TP0913	C	8
1508	Other	2	TP1011	C	8
1509	Other	6	TP0913	P	0
1510	Other	10	TP1011	P	0
1511	Other	10	TP0913	A	1
1512	Other	11	TP1011	A	1
1513	Other	20	TP0913	B	1
1514	Other	65	TP1011	B	1
1515	Other	99	TP0913	C	1
1516	Other	66	TP1011	C	1
1517	Other	61	TP0913	A	2
1518	Other	47	TP1011	A	2
1519	Other	18	TP0913	B	2
1520	Other	10	TP1011	B	2
1521	Other	25	TP0913	C	2
1522	Other	59	TP1011	C	2
1523	Other	67	TP0913	A	4
1524	Other	45	TP1011	A	4
1525	Other	15	TP0913	B	4
1526	Other	13	TP1011	B	4
1527	Other	39	TP0913	C	4
1528	Other	124	TP1011	C	4
1529	Other	41	TP0913	A	8
1530	Other	10	TP1011	A	8
1531	Other	7	TP0913	B	8
1532	Other	116	TP1011	B	8
1533	Other	7	TP0913	C	8
1534	Other	8	TP1011	C	8
1535	Other	0	TP0913	P	0
1536	Other	0	TP1011	P	0
1537	Other	1	TP0913	A	1
1538	Other	0	TP1011	A	1
1539	Other	0	TP0913	B	1
1540	Other	0	TP1011	B	1
1541	Other	0	TP0913	C	1
1542	Other	0	TP1011	C	1
1543	Other	0	TP0913	A	2
1544	Other	0	TP1011	A	2
1545	Other	0	TP0913	B	2
1546	Other	0	TP1011	B	2
1547	Other	0	TP0913	C	2
1548	Other	0	TP1011	C	2
1549	Other	0	TP0913	A	4
1550	Other	0	TP1011	A	4
1551	Other	0	TP0913	B	4
1552	Other	0	TP1011	B	4
1553	Other	0	TP0913	C	4
1554	Other	0	TP1011	C	4
1555	Other	0	TP0913	A	8
1556	Other	0	TP1011	A	8
1557	Other	0	TP0913	B	8
1558	Other	0	TP1011	B	8
1559	Other	0	TP0913	C	8
1560	Other	0	TP1011	C	8
1561	Other	121	TP0913	P	0
1562	Other	28	TP1011	P	0
1563	Other	109	TP0913	A	1
1564	Other	5	TP1011	A	1
1565	Other	27	TP0913	B	1
1566	Other	59	TP1011	B	1
1567	Other	108	TP0913	C	1
1568	Other	11	TP1011	C	1
1569	Other	25	TP0913	A	2
1570	Other	11	TP1011	A	2
1571	Other	79	TP0913	B	2
1572	Other	65	TP1011	B	2
1573	Other	16	TP0913	C	2
1574	Other	25	TP1011	C	2
1575	Other	36	TP0913	A	4
1576	Other	22	TP1011	A	4
1577	Other	110	TP0913	B	4
1578	Other	26	TP1011	B	4
1579	Other	76	TP0913	C	4
1580	Other	27	TP1011	C	4
1581	Other	249	TP0913	A	8
1582	Other	11	TP1011	A	8
1583	Other	206	TP0913	B	8
1584	Other	71	TP1011	B	8
1585	Other	35	TP0913	C	8
1586	Other	43	TP1011	C	8
1587	Other	0	TP0913	P	0
1588	Other	0	TP1011	P	0
1589	Other	0	TP0913	A	1
1590	Other	0	TP1011	A	1
1591	Other	0	TP0913	B	1
1592	Other	1	TP1011	B	1
1593	Other	0	TP0913	C	1
1594	Other	0	TP1011	C	1
1595	Other	0	TP0913	A	2
1596	Other	0	TP1011	A	2
1597	Other	0	TP0913	B	2
1598	Other	0	TP1011	B	2
1599	Other	0	TP0913	C	2
1600	Other	0	TP1011	C	2
1601	Other	0	TP0913	A	4
1602	Other	0	TP1011	A	4
1603	Other	0	TP0913	B	4
1604	Other	0	TP1011	B	4
1605	Other	0	TP0913	C	4
1606	Other	0	TP1011	C	4
1607	Other	0	TP0913	A	8
1608	Other	0	TP1011	A	8
1609	Other	0	TP0913	B	8
1610	Other	0	TP1011	B	8
1611	Other	0	TP0913	C	8
1612	Other	0	TP1011	C	8
1613	Other	0	TP0913	P	0
1614	Other	0	TP1011	P	0
1615	Other	0	TP0913	A	1
1616	Other	0	TP1011	A	1
1617	Other	0	TP0913	B	1
1618	Other	0	TP1011	B	1
1619	Other	0	TP0913	C	1
1620	Other	0	TP1011	C	1
1621	Other	0	TP0913	A	2
1622	Other	0	TP1011	A	2
1623	Other	0	TP0913	B	2
1624	Other	0	TP1011	B	2
1625	Other	0	TP0913	C	2
1626	Other	0	TP1011	C	2
1627	Other	0	TP0913	A	4
1628	Other	0	TP1011	A	4
1629	Other	0	TP0913	B	4
1630	Other	0	TP1011	B	4
1631	Other	0	TP0913	C	4
1632	Other	1	TP1011	C	4
1633	Other	0	TP0913	A	8
1634	Other	0	TP1011	A	8
1635	Other	0	TP0913	B	8
1636	Other	0	TP1011	B	8
1637	Other	0	TP0913	C	8
1638	Other	0	TP1011	C	8
1639	Other	0	TP0913	P	0
1640	Other	0	TP1011	P	0
1641	Other	0	TP0913	A	1
1642	Other	0	TP1011	A	1
1643	Other	0	TP0913	B	1
1644	Other	0	TP1011	B	1
1645	Other	0	TP0913	C	1
1646	Other	0	TP1011	C	1
1647	Other	0	TP0913	A	2
1648	Other	0	TP1011	A	2
1649	Other	0	TP0913	B	2
1650	Other	0	TP1011	B	2
1651	Other	0	TP0913	C	2
1652	Other	0	TP1011	C	2
1653	Other	0	TP0913	A	4
1654	Other	0	TP1011	A	4
1655	Other	0	TP0913	B	4
1656	Other	0	TP1011	B	4
1657	Other	0	TP0913	C	4
1658	Other	0	TP1011	C	4
1659	Other	0	TP0913	A	8
1660	Other	0	TP1011	A	8
1661	Other	9	TP0913	B	8
1662	Other	4	TP1011	B	8
1663	Other	0	TP0913	C	8
1664	Other	0	TP1011	C	8
1665	Other	0	TP0913	P	0
1666	Other	0	TP1011	P	0
1667	Other	1	TP0913	A	1
1668	Other	0	TP1011	A	1
1669	Other	0	TP0913	B	1
1670	Other	0	TP1011	B	1
1671	Other	0	TP0913	C	1
1672	Other	0	TP1011	C	1
1673	Other	1	TP0913	A	2
1674	Other	0	TP1011	A	2
1675	Other	0	TP0913	B	2
1676	Other	0	TP1011	B	2
1677	Other	0	TP0913	C	2
1678	Other	4	TP1011	C	2
1679	Other	0	TP0913	A	4
1680	Other	3	TP1011	A	4
1681	Other	0	TP0913	B	4
1682	Other	0	TP1011	B	4
1683	Other	0	TP0913	C	4
1684	Other	0	TP1011	C	4
1685	Other	3	TP0913	A	8
1686	Other	0	TP1011	A	8
1687	Other	6	TP0913	B	8
1688	Other	4	TP1011	B	8
1689	Other	0	TP0913	C	8
1690	Other	0	TP1011	C	8
1691	Other	0	TP0913	P	0
1692	Other	0	TP1011	P	0
1693	Other	0	TP0913	A	1
1694	Other	0	TP1011	A	1
1695	Other	0	TP0913	B	1
1696	Other	0	TP1011	B	1
1697	Other	0	TP0913	C	1
1698	Other	0	TP1011	C	1
1699	Other	0	TP0913	A	2
1700	Other	0	TP1011	A	2
1701	Other	0	TP0913	B	2
1702	Other	0	TP1011	B	2
1703	Other	0	TP0913	C	2
1704	Other	0	TP1011	C	2
1705	Other	0	TP0913	A	4
1706	Other	1	TP1011	A	4
1707	Other	0	TP0913	B	4
1708	Other	0	TP1011	B	4
1709	Other	0	TP0913	C	4
1710	Other	0	TP1011	C	4
1711	Other	0	TP0913	A	8
1712	Other	0	TP1011	A	8
1713	Other	0	TP0913	B	8
1714	Other	0	TP1011	B	8
1715	Other	0	TP0913	C	8
1716	Other	0	TP1011	C	8
1717	Other	205	TP0913	P	0
1718	Other	392	TP1011	P	0
1719	Other	337	TP0913	A	1
1720	Other	304	TP1011	A	1
1721	Other	102	TP0913	B	1
1722	Other	1322	TP1011	B	1
1723	Other	384	TP0913	C	1
1724	Other	261	TP1011	C	1
1725	Other	303	TP0913	A	2
1726	Other	102	TP1011	A	2
1727	Other	548	TP0913	B	2
1728	Other	911	TP1011	B	2
1729	Other	174	TP0913	C	2
1730	Other	102	TP1011	C	2
1731	Other	277	TP0913	A	4
1732	Other	729	TP1011	A	4
1733	Other	245	TP0913	B	4
1734	Other	429	TP1011	B	4
1735	Other	414	TP0913	C	4
1736	Other	703	TP1011	C	4
1737	Other	1225	TP0913	A	8
1738	Other	239	TP1011	A	8
1739	Other	790	TP0913	B	8
1740	Other	564	TP1011	B	8
1741	Other	164	TP0913	C	8
1742	Other	336	TP1011	C	8
1743	Other	0	TP0913	P	0
1744	Other	0	TP1011	P	0
1745	Other	0	TP0913	A	1
1746	Other	0	TP1011	A	1
1747	Other	0	TP0913	B	1
1748	Other	0	TP1011	B	1
1749	Other	0	TP0913	C	1
1750	Other	0	TP1011	C	1
1751	Other	0	TP0913	A	2
1752	Other	0	TP1011	A	2
1753	Other	0	TP0913	B	2
1754	Other	0	TP1011	B	2
1755	Other	0	TP0913	C	2
1756	Other	0	TP1011	C	2
1757	Other	0	TP0913	A	4
1758	Other	0	TP1011	A	4
1759	Other	0	TP0913	B	4
1760	Other	0	TP1011	B	4
1761	Other	0	TP0913	C	4
1762	Other	0	TP1011	C	4
1763	Other	0	TP0913	A	8
1764	Other	0	TP1011	A	8
1765	Other	0	TP0913	B	8
1766	Other	0	TP1011	B	8
1767	Other	0	TP0913	C	8
1768	Other	0	TP1011	C	8
1769	Other	0	TP0913	P	0
1770	Other	0	TP1011	P	0
1771	Other	0	TP0913	A	1
1772	Other	0	TP1011	A	1
1773	Other	0	TP0913	B	1
1774	Other	0	TP1011	B	1
1775	Other	0	TP0913	C	1
1776	Other	0	TP1011	C	1
1777	Other	0	TP0913	A	2
1778	Other	0	TP1011	A	2
1779	Other	0	TP0913	B	2
1780	Other	0	TP1011	B	2
1781	Other	0	TP0913	C	2
1782	Other	0	TP1011	C	2
1783	Other	0	TP0913	A	4
1784	Other	0	TP1011	A	4
1785	Other	0	TP0913	B	4
1786	Other	0	TP1011	B	4
1787	Other	0	TP0913	C	4
1788	Other	0	TP1011	C	4
1789	Other	0	TP0913	A	8
1790	Other	0	TP1011	A	8
1791	Other	0	TP0913	B	8
1792	Other	0	TP1011	B	8
1793	Other	0	TP0913	C	8
1794	Other	0	TP1011	C	8
1795	Other	1	TP0913	P	0
1796	Other	0	TP1011	P	0
1797	Other	0	TP0913	A	1
1798	Other	0	TP1011	A	1
1799	Other	0	TP0913	B	1
1800	Other	0	TP1011	B	1
1801	Other	0	TP0913	C	1
1802	Other	0	TP1011	C	1
1803	Other	0	TP0913	A	2
1804	Other	0	TP1011	A	2
1805	Other	0	TP0913	B	2
1806	Other	0	TP1011	B	2
1807	Other	0	TP0913	C	2
1808	Other	0	TP1011	C	2
1809	Other	0	TP0913	A	4
1810	Other	0	TP1011	A	4
1811	Other	0	TP0913	B	4
1812	Other	5	TP1011	B	4
1813	Other	0	TP0913	C	4
1814	Other	0	TP1011	C	4
1815	Other	0	TP0913	A	8
1816	Other	0	TP1011	A	8
1817	Other	5	TP0913	B	8
1818	Other	3	TP1011	B	8
1819	Other	0	TP0913	C	8
1820	Other	0	TP1011	C	8
1821	Other	0	TP0913	P	0
1822	Other	0	TP1011	P	0
1823	Other	1	TP0913	A	1
1824	Other	0	TP1011	A	1
1825	Other	1	TP0913	B	1
1826	Other	0	TP1011	B	1
1827	Other	1	TP0913	C	1
1828	Other	0	TP1011	C	1
1829	Other	0	TP0913	A	2
1830	Other	0	TP1011	A	2
1831	Other	0	TP0913	B	2
1832	Other	0	TP1011	B	2
1833	Other	0	TP0913	C	2
1834	Other	0	TP1011	C	2
1835	Other	0	TP0913	A	4
1836	Other	0	TP1011	A	4
1837	Other	0	TP0913	B	4
1838	Other	0	TP1011	B	4
1839	Other	0	TP0913	C	4
1840	Other	0	TP1011	C	4
1841	Other	0	TP0913	A	8
1842	Other	0	TP1011	A	8
1843	Other	0	TP0913	B	8
1844	Other	1	TP1011	B	8
1845	Other	0	TP0913	C	8
1846	Other	0	TP1011	C	8
1847	Other	0	TP0913	P	0
1848	Other	0	TP1011	P	0
1849	Other	0	TP0913	A	1
1850	Other	0	TP1011	A	1
1851	Other	0	TP0913	B	1
1852	Other	0	TP1011	B	1
1853	Other	1	TP0913	C	1
1854	Other	0	TP1011	C	1
1855	Other	0	TP0913	A	2
1856	Other	0	TP1011	A	2
1857	Other	0	TP0913	B	2
1858	Other	1	TP1011	B	2
1859	Other	0	TP0913	C	2
1860	Other	0	TP1011	C	2
1861	Other	0	TP0913	A	4
1862	Other	0	TP1011	A	4
1863	Other	0	TP0913	B	4
1864	Other	0	TP1011	B	4
1865	Other	0	TP0913	C	4
1866	Other	0	TP1011	C	4
1867	Other	0	TP0913	A	8
1868	Other	0	TP1011	A	8
1869	Other	0	TP0913	B	8
1870	Other	0	TP1011	B	8
1871	Other	0	TP0913	C	8
1872	Other	0	TP1011	C	8
1873	Other	1	TP0913	P	0
1874	Other	3	TP1011	P	0
1875	Other	3	TP0913	A	1
1876	Other	0	TP1011	A	1
1877	Other	7	TP0913	B	1
1878	Other	3	TP1011	B	1
1879	Other	1	TP0913	C	1
1880	Other	0	TP1011	C	1
1881	Other	43	TP0913	A	2
1882	Other	0	TP1011	A	2
1883	Other	2	TP0913	B	2
1884	Other	1	TP1011	B	2
1885	Other	8	TP0913	C	2
1886	Other	39	TP1011	C	2
1887	Other	0	TP0913	A	4
1888	Other	0	TP1011	A	4
1889	Other	0	TP0913	B	4
1890	Other	5	TP1011	B	4
1891	Other	1	TP0913	C	4
1892	Other	0	TP1011	C	4
1893	Other	8	TP0913	A	8
1894	Other	0	TP1011	A	8
1895	Other	8	TP0913	B	8
1896	Other	4	TP1011	B	8
1897	Other	2	TP0913	C	8
1898	Other	0	TP1011	C	8
1899	Other	1	TP0913	P	0
1900	Other	12	TP1011	P	0
1901	Other	3	TP0913	A	1
1902	Other	9	TP1011	A	1
1903	Other	0	TP0913	B	1
1904	Other	32	TP1011	B	1
1905	Other	3	TP0913	C	1
1906	Other	2	TP1011	C	1
1907	Other	2	TP0913	A	2
1908	Other	1	TP1011	A	2
1909	Other	0	TP0913	B	2
1910	Other	3	TP1011	B	2
1911	Other	0	TP0913	C	2
1912	Other	4	TP1011	C	2
1913	Other	1	TP0913	A	4
1914	Other	28	TP1011	A	4
1915	Other	0	TP0913	B	4
1916	Other	7	TP1011	B	4
1917	Other	0	TP0913	C	4
1918	Other	7	TP1011	C	4
1919	Other	0	TP0913	A	8
1920	Other	4	TP1011	A	8
1921	Other	4	TP0913	B	8
1922	Other	10	TP1011	B	8
1923	Other	2	TP0913	C	8
1924	Other	1	TP1011	C	8
1925	Other	15	TP0913	P	0
1926	Other	4	TP1011	P	0
1927	Other	29	TP0913	A	1
1928	Other	0	TP1011	A	1
1929	Other	12	TP0913	B	1
1930	Other	30	TP1011	B	1
1931	Other	6	TP0913	C	1
1932	Other	4	TP1011	C	1
1933	Other	9	TP0913	A	2
1934	Other	5	TP1011	A	2
1935	Other	8	TP0913	B	2
1936	Other	49	TP1011	B	2
1937	Other	0	TP0913	C	2
1938	Other	1	TP1011	C	2
1939	Other	7	TP0913	A	4
1940	Other	18	TP1011	A	4
1941	Other	0	TP0913	B	4
1942	Other	16	TP1011	B	4
1943	Other	18	TP0913	C	4
1944	Other	53	TP1011	C	4
1945	Other	25	TP0913	A	8
1946	Other	5	TP1011	A	8
1947	Other	159	TP0913	B	8
1948	Other	77	TP1011	B	8
1949	Other	15	TP0913	C	8
1950	Other	23	TP1011	C	8
1951	Other	0	TP0913	P	0
1952	Other	0	TP1011	P	0
1953	Other	0	TP0913	A	1
1954	Other	0	TP1011	A	1
1955	Other	0	TP0913	B	1
1956	Other	0	TP1011	B	1
1957	Other	0	TP0913	C	1
1958	Other	0	TP1011	C	1
1959	Other	0	TP0913	A	2
1960	Other	0	TP1011	A	2
1961	Other	0	TP0913	B	2
1962	Other	0	TP1011	B	2
1963	Other	0	TP0913	C	2
1964	Other	0	TP1011	C	2
1965	Other	0	TP0913	A	4
1966	Other	0	TP1011	A	4
1967	Other	0	TP0913	B	4
1968	Other	0	TP1011	B	4
1969	Other	0	TP0913	C	4
1970	Other	0	TP1011	C	4
1971	Other	0	TP0913	A	8
1972	Other	0	TP1011	A	8
1973	Other	0	TP0913	B	8
1974	Other	0	TP1011	B	8
1975	Other	0	TP0913	C	8
1976	Other	1	TP1011	C	8
1977	Other	0	TP0913	P	0
1978	Other	0	TP1011	P	0
1979	Other	0	TP0913	A	1
1980	Other	0	TP1011	A	1
1981	Other	0	TP0913	B	1
1982	Other	0	TP1011	B	1
1983	Other	0	TP0913	C	1
1984	Other	0	TP1011	C	1
1985	Other	0	TP0913	A	2
1986	Other	0	TP1011	A	2
1987	Other	1	TP0913	B	2
1988	Other	0	TP1011	B	2
1989	Other	0	TP0913	C	2
1990	Other	0	TP1011	C	2
1991	Other	0	TP0913	A	4
1992	Other	0	TP1011	A	4
1993	Other	0	TP0913	B	4
1994	Other	0	TP1011	B	4
1995	Other	0	TP0913	C	4
1996	Other	0	TP1011	C	4
1997	Other	0	TP0913	A	8
1998	Other	0	TP1011	A	8
1999	Other	3	TP0913	B	8
[truncated: 33,829 more rows]
