# Supplementary material for: Fungal community assembly in drought-stressed sorghum shows stochasticity, selection, and universal ecological dynamics
Source: Nat Commun. 2020 Jan 7;11:34. doi: 10.1038/s41467-019-13913-9 (PMC6946711; doi:10.1038/s41467-019-13913-9)
Supplement: Supplementary file 10 — Source Data [file 41467_2019_13913_MOESM10_ESM.zip › SourceData/Fig.S15.Rhizosphere.week.5.csv]

	fung.dist	gd
1	0.375222018695551	63.2455532033676
2	0.390682920041532	52
3	0.449706240290411	41.182520563948
4	0.535284777924935	31.2409987036266
5	0.555980009600102	40
6	0.558005609968216	41.7612260356422
7	0.428730707346343	46.6476151587624
8	0.387607284588344	12
9	0.39370273401938	53.8144961882948
10	0.501389454519121	48
11	0.499162398985578	60
12	0.3718070648752	12
13	0.487672939699602	24
14	0.522659484667537	36
15	0.56657807145132	63.2455532033676
16	0.576621009818805	52
17	0.365467680063173	41.182520563948
18	0.370765337980153	52
19	0.401306821171296	31.2409987036266
20	0.48220129495427	23.3238075793812
21	0.486774028618819	20
22	0.485278646659841	12
23	0.508301963638884	24
24	0.556023452616506	52
25	0.541531773250221	41.182520563948
26	0.425253302327087	31.2409987036266
27	0.383421883181128	41.182520563948
28	0.345642717511768	23.3238075793812
29	0.501027338758575	20
30	0.5210367906457	23.3238075793812
31	0.485116939409004	12
32	0.485740956518309	41.182520563948
33	0.425292293188422	31.2409987036266
34	0.452916755231424	23.3238075793812
35	0.487096685653185	31.2409987036266
36	0.462559662306118	20
37	0.559049047145064	23.3238075793812
38	0.481025107233604	31.2409987036266
39	0.413566618060735	31.2409987036266
40	0.405476433640151	23.3238075793812
41	0.525724025659759	20
42	0.51365019856228	23.3238075793812
43	0.55056113074413	23.3238075793812
44	0.641551143129067	31.2409987036266
45	0.433820174066481	41.182520563948
46	0.444609037823922	12
47	0.511432106914043	24
48	0.523621284659319	41.7612260356422
49	0.564606302100427	36
50	0.630846128463245	62.4819974072532
51	0.37511834981126	72.1110255092798
52	0.522583722461553	12
53	0.504631284174028	40
54	0.521444894872778	24
55	0.613378148328792	53.8144961882948
56	0.415145117137744	62.4819974072532
57	0.408225469669095	41.7612260356422
58	0.387572378013062	12
59	0.429277106204343	46.6476151587624
60	0.490655156801928	53.8144961882948
61	0.400586821550286	46.6476151587624
62	0.4744151470199	36
63	0.506091668691066	48
64	0.508007585056813	41.7612260356422
65	0.512180163793984	46.6476151587624
66	0.599253203666217	12
