# Supplementary material for: Fungal community assembly in drought-stressed sorghum shows stochasticity, selection, and universal ecological dynamics
Source: Nat Commun. 2020 Jan 7;11:34. doi: 10.1038/s41467-019-13913-9 (PMC6946711; doi:10.1038/s41467-019-13913-9)
Supplement: Supplementary file 10 — Source Data [file 41467_2019_13913_MOESM10_ESM.zip › SourceData/Fig.S15.Root.week.10.csv]

	fung.dist	gd
1	0.37727158261487	63.2455532033676
2	0.322764276171755	52
3	0.443754488458888	41.182520563948
4	0.493469657450445	31.2409987036266
5	0.375156924040692	23.3238075793812
6	0.250450833937303	20
7	0.548130450723571	40
8	0.493813715340706	41.7612260356422
9	0.351967949537483	46.6476151587624
10	0.288186803164312	12
11	0.339506038823842	53.8144961882948
12	0.361604506231573	62.4819974072532
13	0.39324446526502	72.1110255092798
14	0.326909822954914	24
15	0.358435054460174	36
16	0.398967684759259	48
17	0.557230540939515	60
18	0.303984717452577	12
19	0.410440316334801	24
20	0.401663034319995	36
21	0.256951666416556	48
22	0.317621052043293	60
23	0.556333029278126	63.2455532033676
24	0.501512267852107	52
25	0.381604584703197	41.182520563948
26	0.357213603441438	52
27	0.301800003987001	31.2409987036266
28	0.352085758035234	23.3238075793812
29	0.368807846876416	20
30	0.304812865647518	41.182520563948
31	0.354420676816071	31.2409987036266
32	0.424978056966173	23.3238075793812
33	0.538418439350736	20
34	0.465687074436573	12
35	0.526071980577712	24
36	0.340574440211854	36
37	0.314951255287475	48
38	0.554168304942168	52
39	0.518374522911988	41.182520563948
40	0.421877878450766	31.2409987036266
41	0.35496182661204	41.182520563948
42	0.32218651245258	23.3238075793812
43	0.386329663696826	20
44	0.396277082524673	23.3238075793812
45	0.354722643921853	31.2409987036266
46	0.400212042335915	23.3238075793812
47	0.457030415317834	20
48	0.585594195300893	23.3238075793812
49	0.308456175747803	12
50	0.334645194285852	24
51	0.410941411820707	36
52	0.334696246377603	41.182520563948
53	0.358130383096815	31.2409987036266
54	0.413596423527382	23.3238075793812
55	0.402527375174306	31.2409987036266
56	0.418311417979754	20
57	0.419790594949431	23.3238075793812
58	0.504009163797312	31.2409987036266
59	0.363274319204123	23.3238075793812
60	0.359374692888382	20
61	0.283736431087393	23.3238075793812
62	0.295731612738465	31.2409987036266
63	0.392687275819317	12
64	0.474304859008368	24
65	0.383940379370378	31.2409987036266
66	0.404324953011937	23.3238075793812
67	0.473611748087202	20
68	0.430658367680249	23.3238075793812
69	0.459711479540942	23.3238075793812
70	0.432304440761818	31.2409987036266
71	0.500584413927337	41.182520563948
72	0.441664390243469	20
73	0.421071060739292	23.3238075793812
74	0.33083733632118	31.2409987036266
75	0.370014388584029	41.182520563948
76	0.335564738917946	12
77	0.469844108258795	23.3238075793812
78	0.416044587372925	20
79	0.331851877569652	23.3238075793812
80	0.267140766618855	20
81	0.317442282744605	31.2409987036266
82	0.287537063192132	41.182520563948
83	0.374565190061465	52
84	0.246365722174755	23.3238075793812
85	0.314235973184492	31.2409987036266
86	0.376983465161556	41.182520563948
87	0.448443989517419	52
88	0.533184981811002	20
89	0.454156689798216	23.3238075793812
90	0.372126158578122	31.2409987036266
91	0.324572668624584	23.3238075793812
92	0.273745571695842	41.182520563948
93	0.377744338323019	52
94	0.338716596393335	63.2455532033676
95	0.341675578921001	31.2409987036266
96	0.352055047375421	41.182520563948
97	0.396431756044464	52
98	0.536282374316268	63.2455532033676
99	0.334904022612451	12
100	0.529114927341607	24
101	0.458674733436397	41.7612260356422
102	0.566352677616513	36
103	0.54985568979955	48
104	0.613251112830466	60
105	0.433493649575443	46.6476151587624
106	0.52070307698865	53.8144961882948
107	0.304736474287626	62.4819974072532
108	0.373356618180938	72.1110255092798
109	0.449469541247005	12
110	0.419477835336487	40
111	0.520280387727441	24
112	0.433020377007458	36
113	0.563037817177092	48
114	0.383134734184686	41.7612260356422
115	0.486581231353618	46.6476151587624
116	0.328384613267424	53.8144961882948
117	0.483074232815492	62.4819974072532
118	0.290664142506163	41.7612260356422
119	0.376346932308187	12
120	0.417100846280056	24
121	0.380003067757101	36
122	0.318267677982589	40
123	0.326458607443162	41.7612260356422
124	0.447882752214853	46.6476151587624
125	0.46862135213526	53.8144961882948
126	0.319093516145014	46.6476151587624
127	0.332787937366594	53.8144961882948
128	0.354935643674865	62.4819974072532
129	0.26454770919731	12
130	0.332566490319285	24
131	0.389806151168099	36
132	0.498612958205864	48
133	0.326459447326742	12
134	0.264177695893024	24
135	0.293696451892473	41.7612260356422
136	0.296567698190704	40
137	0.471391224996131	41.7612260356422
138	0.524006552113149	46.6476151587624
139	0.407024362015892	12
140	0.294117477983287	46.6476151587624
141	0.320618575553305	41.7612260356422
142	0.44994662321697	40
143	0.50130172058329	41.7612260356422
144	0.367933383970791	53.8144961882948
145	0.318228017240957	46.6476151587624
146	0.537408714381107	41.7612260356422
147	0.551690771560709	40
148	0.279313797542769	12
149	0.383658679123278	24
150	0.453188595453205	36
151	0.454439217390768	12
152	0.418294965713404	24
153	0.382091397981325	12
