# Supplementary material for: Fungal community assembly in drought-stressed sorghum shows stochasticity, selection, and universal ecological dynamics
Source: Nat Commun. 2020 Jan 7;11:34. doi: 10.1038/s41467-019-13913-9 (PMC6946711; doi:10.1038/s41467-019-13913-9)
Supplement: Supplementary file 10 — Source Data [file 41467_2019_13913_MOESM10_ESM.zip › SourceData/Fig.S1.csv]

	Number_of_Occurences	Number_of_Species	Group
1	1	138	Leaf
2	2	81	Leaf
3	3	51	Leaf
4	4	41	Leaf
5	5	37	Leaf
6	6	30	Leaf
7	7	16	Leaf
8	8	20	Leaf
9	9	20	Leaf
10	10	13	Leaf
11	11	14	Leaf
12	12	12	Leaf
13	13	9	Leaf
14	14	11	Leaf
15	15	11	Leaf
16	16	12	Leaf
17	17	6	Leaf
18	18	6	Leaf
19	19	5	Leaf
20	20	8	Leaf
21	21	4	Leaf
22	22	5	Leaf
23	23	7	Leaf
24	24	6	Leaf
25	25	6	Leaf
26	26	2	Leaf
27	27	9	Leaf
28	28	2	Leaf
29	29	5	Leaf
30	30	1	Leaf
31	31	4	Leaf
32	32	5	Leaf
33	33	5	Leaf
34	34	3	Leaf
35	35	4	Leaf
36	36	1	Leaf
37	37	2	Leaf
38	38	2	Leaf
39	39	5	Leaf
40	40	4	Leaf
41	41	3	Leaf
42	42	5	Leaf
43	43	4	Leaf
44	44	4	Leaf
45	45	3	Leaf
46	46	1	Leaf
47	47	4	Leaf
48	48	4	Leaf
49	49	2	Leaf
50	50	2	Leaf
51	51	2	Leaf
52	53	1	Leaf
53	55	1	Leaf
54	56	2	Leaf
55	57	4	Leaf
56	58	2	Leaf
57	59	1	Leaf
58	60	1	Leaf
59	61	1	Leaf
60	62	1	Leaf
61	63	1	Leaf
62	64	2	Leaf
63	65	1	Leaf
64	66	1	Leaf
65	67	2	Leaf
66	68	5	Leaf
67	69	2	Leaf
68	70	1	Leaf
69	72	1	Leaf
70	73	1	Leaf
71	74	2	Leaf
72	75	1	Leaf
73	76	2	Leaf
74	77	2	Leaf
75	78	1	Leaf
76	79	2	Leaf
77	81	2	Leaf
78	83	2	Leaf
79	85	1	Leaf
80	86	1	Leaf
81	87	1	Leaf
82	91	1	Leaf
83	92	1	Leaf
84	93	1	Leaf
85	96	1	Leaf
86	97	2	Leaf
87	99	1	Leaf
88	100	1	Leaf
89	101	1	Leaf
90	103	3	Leaf
91	104	1	Leaf
92	106	3	Leaf
93	107	4	Leaf
94	108	1	Leaf
95	110	1	Leaf
96	111	3	Leaf
97	112	1	Leaf
98	113	2	Leaf
99	116	2	Leaf
100	117	2	Leaf
101	118	1	Leaf
102	119	1	Leaf
103	120	1	Leaf
104	122	1	Leaf
105	133	1	Leaf
106	134	1	Leaf
107	137	2	Leaf
108	143	1	Leaf
109	145	2	Leaf
110	146	1	Leaf
111	148	1	Leaf
112	150	1	Leaf
113	152	1	Leaf
114	154	1	Leaf
115	155	1	Leaf
116	157	1	Leaf
117	158	1	Leaf
118	159	1	Leaf
119	161	3	Leaf
120	162	1	Leaf
121	164	1	Leaf
122	165	1	Leaf
123	166	2	Leaf
124	167	1	Leaf
125	169	1	Leaf
126	170	1	Leaf
127	172	2	Leaf
128	173	1	Leaf
129	175	1	Leaf
130	179	3	Leaf
131	180	1	Leaf
132	182	1	Leaf
133	183	1	Leaf
134	184	1	Leaf
135	188	3	Leaf
136	191	1	Leaf
137	192	2	Leaf
138	197	1	Leaf
139	198	2	Leaf
140	200	1	Leaf
141	201	1	Leaf
142	202	1	Leaf
143	205	1	Leaf
144	207	1	Leaf
145	208	3	Leaf
146	211	1	Leaf
147	219	1	Leaf
148	226	2	Leaf
149	228	1	Leaf
150	231	1	Leaf
151	232	1	Leaf
152	238	1	Leaf
153	239	2	Leaf
154	240	1	Leaf
155	243	1	Leaf
156	246	1	Leaf
157	247	1	Leaf
158	250	1	Leaf
159	251	2	Leaf
160	252	2	Leaf
161	1	59	Rhizosphere
162	2	46	Rhizosphere
163	3	41	Rhizosphere
164	4	33	Rhizosphere
165	5	21	Rhizosphere
166	6	19	Rhizosphere
167	7	29	Rhizosphere
168	8	17	Rhizosphere
169	9	19	Rhizosphere
170	10	15	Rhizosphere
171	11	32	Rhizosphere
172	12	15	Rhizosphere
173	13	17	Rhizosphere
174	14	9	Rhizosphere
175	15	22	Rhizosphere
176	16	9	Rhizosphere
177	17	8	Rhizosphere
178	18	7	Rhizosphere
179	19	6	Rhizosphere
180	20	8	Rhizosphere
181	21	8	Rhizosphere
182	22	8	Rhizosphere
183	23	3	Rhizosphere
184	24	6	Rhizosphere
185	25	6	Rhizosphere
186	26	5	Rhizosphere
187	27	10	Rhizosphere
188	28	7	Rhizosphere
189	29	11	Rhizosphere
190	30	4	Rhizosphere
191	31	4	Rhizosphere
192	32	7	Rhizosphere
193	33	3	Rhizosphere
194	34	2	Rhizosphere
195	35	1	Rhizosphere
196	36	8	Rhizosphere
197	37	4	Rhizosphere
198	38	7	Rhizosphere
199	39	7	Rhizosphere
200	40	4	Rhizosphere
201	41	7	Rhizosphere
202	42	5	Rhizosphere
203	43	2	Rhizosphere
204	44	5	Rhizosphere
205	45	4	Rhizosphere
206	46	1	Rhizosphere
207	47	3	Rhizosphere
208	48	4	Rhizosphere
209	49	3	Rhizosphere
210	50	4	Rhizosphere
211	51	4	Rhizosphere
212	52	6	Rhizosphere
213	53	4	Rhizosphere
214	54	2	Rhizosphere
215	55	5	Rhizosphere
216	56	3	Rhizosphere
217	57	2	Rhizosphere
218	58	3	Rhizosphere
219	59	1	Rhizosphere
220	60	5	Rhizosphere
221	61	4	Rhizosphere
222	63	1	Rhizosphere
223	64	2	Rhizosphere
224	65	3	Rhizosphere
225	66	2	Rhizosphere
226	67	2	Rhizosphere
227	68	1	Rhizosphere
228	69	4	Rhizosphere
229	70	3	Rhizosphere
230	71	4	Rhizosphere
231	72	3	Rhizosphere
232	73	4	Rhizosphere
233	74	4	Rhizosphere
234	75	4	Rhizosphere
235	76	1	Rhizosphere
236	77	3	Rhizosphere
237	78	6	Rhizosphere
238	79	1	Rhizosphere
239	80	1	Rhizosphere
240	81	5	Rhizosphere
241	82	2	Rhizosphere
242	83	5	Rhizosphere
243	84	2	Rhizosphere
244	85	1	Rhizosphere
245	86	2	Rhizosphere
246	87	2	Rhizosphere
247	88	5	Rhizosphere
248	89	4	Rhizosphere
249	90	3	Rhizosphere
250	91	1	Rhizosphere
251	92	1	Rhizosphere
252	93	4	Rhizosphere
253	94	2	Rhizosphere
254	95	3	Rhizosphere
255	96	3	Rhizosphere
256	97	2	Rhizosphere
257	98	1	Rhizosphere
258	99	1	Rhizosphere
259	100	2	Rhizosphere
260	101	3	Rhizosphere
261	103	1	Rhizosphere
262	104	1	Rhizosphere
263	105	3	Rhizosphere
264	107	3	Rhizosphere
265	108	1	Rhizosphere
266	110	1	Rhizosphere
267	111	1	Rhizosphere
268	112	3	Rhizosphere
269	113	3	Rhizosphere
270	115	1	Rhizosphere
271	116	3	Rhizosphere
272	117	4	Rhizosphere
273	118	2	Rhizosphere
274	119	3	Rhizosphere
275	120	3	Rhizosphere
276	122	2	Rhizosphere
277	123	3	Rhizosphere
278	125	2	Rhizosphere
279	126	2	Rhizosphere
280	128	1	Rhizosphere
281	129	2	Rhizosphere
282	130	2	Rhizosphere
283	131	3	Rhizosphere
284	132	2	Rhizosphere
285	134	2	Rhizosphere
286	135	1	Rhizosphere
287	136	1	Rhizosphere
288	137	2	Rhizosphere
289	138	2	Rhizosphere
290	139	2	Rhizosphere
291	141	1	Rhizosphere
292	142	1	Rhizosphere
293	143	1	Rhizosphere
294	144	1	Rhizosphere
295	145	1	Rhizosphere
296	146	1	Rhizosphere
297	148	2	Rhizosphere
298	149	1	Rhizosphere
299	150	2	Rhizosphere
300	151	1	Rhizosphere
301	154	1	Rhizosphere
302	155	3	Rhizosphere
303	156	1	Rhizosphere
304	157	4	Rhizosphere
305	158	2	Rhizosphere
306	160	1	Rhizosphere
307	161	2	Rhizosphere
308	162	1	Rhizosphere
309	163	1	Rhizosphere
310	165	3	Rhizosphere
311	166	1	Rhizosphere
312	168	2	Rhizosphere
313	169	3	Rhizosphere
314	171	1	Rhizosphere
315	173	1	Rhizosphere
316	174	1	Rhizosphere
317	175	1	Rhizosphere
318	176	1	Rhizosphere
319	177	3	Rhizosphere
320	178	2	Rhizosphere
321	179	3	Rhizosphere
322	182	1	Rhizosphere
323	183	1	Rhizosphere
324	184	1	Rhizosphere
325	185	3	Rhizosphere
326	186	3	Rhizosphere
327	188	2	Rhizosphere
328	191	1	Rhizosphere
329	192	1	Rhizosphere
330	193	2	Rhizosphere
331	194	2	Rhizosphere
332	195	3	Rhizosphere
333	196	1	Rhizosphere
334	197	2	Rhizosphere
335	198	2	Rhizosphere
336	199	3	Rhizosphere
337	200	2	Rhizosphere
338	201	1	Rhizosphere
339	203	1	Rhizosphere
340	204	1	Rhizosphere
341	205	2	Rhizosphere
342	206	1	Rhizosphere
343	207	2	Rhizosphere
344	208	2	Rhizosphere
345	209	1	Rhizosphere
346	211	2	Rhizosphere
347	213	2	Rhizosphere
348	214	1	Rhizosphere
349	215	2	Rhizosphere
350	216	1	Rhizosphere
351	218	4	Rhizosphere
352	219	2	Rhizosphere
353	220	1	Rhizosphere
354	221	2	Rhizosphere
355	222	2	Rhizosphere
356	223	1	Rhizosphere
357	224	2	Rhizosphere
358	225	2	Rhizosphere
359	227	2	Rhizosphere
360	230	3	Rhizosphere
361	231	1	Rhizosphere
362	233	2	Rhizosphere
363	234	3	Rhizosphere
364	235	3	Rhizosphere
365	236	2	Rhizosphere
366	237	3	Rhizosphere
367	238	2	Rhizosphere
368	239	1	Rhizosphere
369	240	3	Rhizosphere
370	241	5	Rhizosphere
371	242	2	Rhizosphere
372	243	2	Rhizosphere
373	244	2	Rhizosphere
374	245	2	Rhizosphere
375	246	1	Rhizosphere
376	247	5	Rhizosphere
377	248	5	Rhizosphere
378	249	2	Rhizosphere
379	250	8	Rhizosphere
380	251	4	Rhizosphere
381	252	31	Rhizosphere
382	1	117	Root
383	2	51	Root
384	3	55	Root
385	4	33	Root
386	5	38	Root
387	6	32	Root
388	7	24	Root
389	8	13	Root
390	9	9	Root
391	10	9	Root
392	11	14	Root
393	12	10	Root
394	13	11	Root
395	14	11	Root
396	15	5	Root
397	16	8	Root
398	17	8	Root
399	18	6	Root
400	19	5	Root
401	20	3	Root
402	21	4	Root
403	22	6	Root
404	23	6	Root
405	24	3	Root
406	25	4	Root
407	26	4	Root
408	27	3	Root
409	28	4	Root
410	29	3	Root
411	30	8	Root
412	31	5	Root
413	32	6	Root
414	33	2	Root
415	34	8	Root
416	35	2	Root
417	36	3	Root
418	37	6	Root
419	38	1	Root
420	39	1	Root
421	40	3	Root
422	41	2	Root
423	42	5	Root
424	43	2	Root
425	44	2	Root
426	45	6	Root
427	46	7	Root
428	47	2	Root
429	48	3	Root
430	49	3	Root
431	50	4	Root
432	52	3	Root
433	53	1	Root
434	54	1	Root
435	55	1	Root
436	56	4	Root
437	57	1	Root
438	58	2	Root
439	59	3	Root
440	60	2	Root
441	61	2	Root
442	62	1	Root
443	63	3	Root
444	64	2	Root
445	65	1	Root
446	67	3	Root
447	70	2	Root
448	71	1	Root
449	72	2	Root
450	73	1	Root
451	74	1	Root
452	75	2	Root
453	76	1	Root
454	77	2	Root
455	78	1	Root
456	80	2	Root
457	81	2	Root
458	82	2	Root
459	83	1	Root
460	84	3	Root
461	85	1	Root
462	86	1	Root
463	87	2	Root
464	88	1	Root
465	89	1	Root
466	90	2	Root
467	91	1	Root
468	92	2	Root
469	93	1	Root
470	94	1	Root
471	95	2	Root
472	96	2	Root
473	98	1	Root
474	99	2	Root
475	100	1	Root
476	101	2	Root
477	102	1	Root
478	103	2	Root
479	104	2	Root
480	105	2	Root
481	106	1	Root
482	107	2	Root
483	108	2	Root
484	109	1	Root
485	110	1	Root
486	111	1	Root
487	112	1	Root
488	115	1	Root
489	117	1	Root
490	120	1	Root
491	121	3	Root
492	122	2	Root
493	123	1	Root
494	124	1	Root
495	125	3	Root
496	126	2	Root
497	128	3	Root
498	131	1	Root
499	134	1	Root
500	136	2	Root
501	137	2	Root
502	138	1	Root
503	139	1	Root
504	142	1	Root
505	144	1	Root
506	145	1	Root
507	146	3	Root
508	153	1	Root
509	155	2	Root
510	162	1	Root
511	163	2	Root
512	164	1	Root
513	165	1	Root
514	166	1	Root
515	167	1	Root
516	170	1	Root
517	172	2	Root
518	173	1	Root
519	174	2	Root
520	176	1	Root
521	178	1	Root
522	180	1	Root
523	181	2	Root
524	182	1	Root
525	183	3	Root
526	188	1	Root
527	192	1	Root
528	193	1	Root
529	198	2	Root
530	200	2	Root
531	204	2	Root
532	205	2	Root
533	206	1	Root
534	208	2	Root
535	209	2	Root
536	212	1	Root
537	214	1	Root
538	215	1	Root
539	216	1	Root
540	217	1	Root
541	219	1	Root
542	224	1	Root
543	232	1	Root
544	233	1	Root
545	234	1	Root
546	235	1	Root
547	237	1	Root
548	238	1	Root
549	239	1	Root
550	243	2	Root
551	244	1	Root
552	245	2	Root
553	246	2	Root
554	248	1	Root
555	249	2	Root
556	251	3	Root
557	252	14	Root
558	1	79	Soil
559	2	49	Soil
560	3	30	Soil
561	4	23	Soil
562	5	24	Soil
563	6	17	Soil
564	7	23	Soil
565	8	10	Soil
566	9	18	Soil
567	10	11	Soil
568	11	8	Soil
569	12	10	Soil
570	13	11	Soil
571	14	6	Soil
572	15	6	Soil
573	16	10	Soil
574	17	9	Soil
575	18	7	Soil
576	19	7	Soil
577	20	8	Soil
578	21	9	Soil
579	22	10	Soil
580	23	7	Soil
581	24	5	Soil
582	25	3	Soil
583	26	6	Soil
584	27	6	Soil
585	28	5	Soil
586	29	4	Soil
587	30	5	Soil
588	31	5	Soil
589	32	2	Soil
590	33	4	Soil
591	34	6	Soil
592	35	3	Soil
593	36	7	Soil
594	37	5	Soil
595	38	4	Soil
596	39	3	Soil
597	40	5	Soil
598	41	5	Soil
599	42	5	Soil
600	43	6	Soil
601	44	6	Soil
602	45	6	Soil
603	46	2	Soil
604	47	4	Soil
605	48	10	Soil
606	49	1	Soil
607	50	5	Soil
608	51	4	Soil
609	52	5	Soil
610	53	3	Soil
611	54	5	Soil
612	55	5	Soil
613	56	2	Soil
614	57	3	Soil
615	58	4	Soil
616	59	5	Soil
617	60	4	Soil
618	61	1	Soil
619	62	2	Soil
620	63	6	Soil
621	64	4	Soil
622	65	1	Soil
623	66	3	Soil
624	67	3	Soil
625	69	2	Soil
626	71	3	Soil
627	72	2	Soil
628	73	2	Soil
629	74	3	Soil
630	75	2	Soil
631	76	3	Soil
632	77	4	Soil
633	78	1	Soil
634	79	4	Soil
635	80	1	Soil
636	81	1	Soil
637	82	4	Soil
638	83	1	Soil
639	84	1	Soil
640	85	1	Soil
641	86	1	Soil
642	87	3	Soil
643	88	2	Soil
644	89	2	Soil
645	90	1	Soil
646	94	2	Soil
647	95	1	Soil
648	96	2	Soil
649	97	1	Soil
650	98	3	Soil
651	99	2	Soil
652	101	1	Soil
653	102	1	Soil
654	103	2	Soil
655	104	1	Soil
656	106	2	Soil
657	107	1	Soil
658	108	2	Soil
659	109	1	Soil
660	110	3	Soil
661	111	1	Soil
662	112	4	Soil
663	115	5	Soil
664	117	3	Soil
665	118	4	Soil
666	119	2	Soil
667	120	2	Soil
668	121	1	Soil
669	123	2	Soil
670	124	1	Soil
671	125	1	Soil
672	126	3	Soil
673	127	4	Soil
674	128	3	Soil
675	129	1	Soil
676	130	2	Soil
677	131	1	Soil
678	132	2	Soil
679	133	1	Soil
680	134	2	Soil
681	135	1	Soil
682	136	1	Soil
683	137	2	Soil
684	138	1	Soil
685	139	1	Soil
686	140	1	Soil
687	142	1	Soil
688	143	1	Soil
689	145	3	Soil
690	147	3	Soil
691	148	2	Soil
692	150	4	Soil
693	151	1	Soil
694	152	1	Soil
695	153	2	Soil
696	155	3	Soil
697	157	7	Soil
698	159	1	Soil
699	161	3	Soil
700	162	1	Soil
701	163	2	Soil
702	170	2	Soil
703	171	1	Soil
704	172	1	Soil
705	173	1	Soil
706	174	1	Soil
707	175	1	Soil
708	177	3	Soil
709	178	1	Soil
710	181	3	Soil
711	183	1	Soil
712	184	4	Soil
713	185	2	Soil
714	186	2	Soil
715	187	4	Soil
716	188	5	Soil
717	189	1	Soil
718	191	1	Soil
719	192	3	Soil
720	193	1	Soil
721	194	2	Soil
722	195	2	Soil
723	197	1	Soil
724	199	2	Soil
725	201	1	Soil
726	202	2	Soil
727	203	1	Soil
728	204	2	Soil
729	205	2	Soil
730	206	3	Soil
731	207	1	Soil
732	208	1	Soil
733	209	1	Soil
734	210	1	Soil
735	211	2	Soil
736	213	3	Soil
737	214	1	Soil
738	215	2	Soil
739	218	1	Soil
740	219	3	Soil
741	220	1	Soil
742	221	3	Soil
743	222	1	Soil
744	223	3	Soil
745	224	1	Soil
746	225	1	Soil
747	226	5	Soil
748	227	2	Soil
749	228	2	Soil
750	229	3	Soil
751	231	1	Soil
752	235	1	Soil
753	236	1	Soil
754	237	3	Soil
755	238	1	Soil
756	239	2	Soil
757	240	5	Soil
758	241	2	Soil
759	242	1	Soil
760	243	2	Soil
761	244	3	Soil
762	245	3	Soil
763	246	3	Soil
764	247	3	Soil
765	248	6	Soil
766	249	4	Soil
767	250	12	Soil
768	251	21	Soil
769	252	39	Soil
770	1	31	All
771	2	21	All
772	3	13	All
773	4	9	All
774	5	14	All
775	6	19	All
776	7	14	All
777	8	14	All
778	9	11	All
779	10	12	All
780	11	8	All
781	12	12	All
782	13	11	All
783	14	9	All
784	15	13	All
785	16	11	All
786	17	12	All
787	18	8	All
788	19	6	All
789	20	9	All
790	21	7	All
791	22	9	All
792	23	7	All
793	24	10	All
794	25	6	All
795	26	9	All
796	27	5	All
797	28	4	All
798	29	10	All
799	30	2	All
800	31	3	All
801	32	3	All
802	33	5	All
803	34	5	All
804	35	7	All
805	37	6	All
806	38	5	All
807	39	3	All
808	40	2	All
809	41	8	All
810	42	2	All
811	43	3	All
812	44	4	All
813	45	6	All
814	46	3	All
815	47	5	All
816	48	7	All
817	49	3	All
818	50	6	All
819	51	5	All
820	52	3	All
821	53	3	All
822	54	5	All
823	55	6	All
824	56	5	All
825	57	3	All
826	58	5	All
827	59	6	All
828	60	2	All
829	61	2	All
830	62	6	All
831	63	3	All
832	64	6	All
833	65	3	All
834	66	3	All
835	67	1	All
836	68	3	All
837	69	5	All
838	70	1	All
839	71	5	All
840	72	2	All
841	73	3	All
842	74	2	All
843	75	3	All
844	76	2	All
845	78	2	All
846	79	4	All
847	80	2	All
848	81	1	All
849	82	5	All
850	83	1	All
851	84	3	All
852	85	2	All
853	86	2	All
854	87	4	All
855	88	2	All
856	89	5	All
857	90	3	All
858	92	3	All
859	93	5	All
860	94	2	All
861	95	1	All
862	96	2	All
863	97	2	All
864	98	3	All
865	99	1	All
866	100	1	All
867	102	5	All
868	103	2	All
869	104	1	All
870	105	5	All
871	107	3	All
872	108	1	All
873	109	6	All
874	110	4	All
875	111	2	All
876	112	4	All
877	113	1	All
878	114	1	All
879	115	3	All
880	116	2	All
881	117	2	All
882	118	1	All
883	119	1	All
884	120	3	All
885	121	2	All
886	122	1	All
887	123	2	All
888	124	3	All
889	125	1	All
890	126	2	All
891	127	3	All
892	128	2	All
893	130	3	All
894	131	1	All
895	132	2	All
896	134	1	All
897	135	4	All
898	137	2	All
899	138	1	All
900	141	3	All
901	142	1	All
902	143	1	All
903	144	2	All
904	146	1	All
905	147	2	All
906	149	2	All
907	150	1	All
908	152	1	All
909	154	2	All
910	155	1	All
911	156	2	All
912	158	1	All
913	160	4	All
914	165	2	All
915	166	2	All
916	167	2	All
917	171	1	All
918	172	2	All
919	174	2	All
920	175	3	All
921	178	2	All
922	179	2	All
923	180	1	All
924	182	2	All
925	183	3	All
926	185	3	All
927	186	1	All
928	187	1	All
929	188	2	All
930	189	3	All
931	190	1	All
932	192	3	All
933	194	1	All
934	197	2	All
935	198	1	All
936	200	1	All
937	201	2	All
938	203	1	All
939	204	1	All
940	206	2	All
941	208	2	All
942	209	2	All
943	210	1	All
944	212	1	All
945	214	2	All
946	215	2	All
947	216	2	All
948	217	1	All
949	218	1	All
950	219	2	All
951	221	3	All
952	222	1	All
953	224	2	All
954	225	1	All
955	226	2	All
956	227	1	All
957	228	2	All
958	230	1	All
959	231	1	All
960	232	1	All
961	233	3	All
962	234	1	All
963	237	1	All
964	238	1	All
965	239	2	All
966	241	1	All
967	242	1	All
968	243	2	All
969	244	1	All
970	246	1	All
971	247	1	All
972	248	2	All
973	249	2	All
974	251	3	All
975	253	1	All
976	254	1	All
977	257	1	All
978	259	1	All
979	261	1	All
980	263	1	All
981	265	1	All
982	268	1	All
983	270	2	All
984	271	1	All
985	272	1	All
986	276	3	All
987	278	1	All
988	280	3	All
989	282	1	All
990	283	1	All
991	288	1	All
992	289	1	All
993	290	1	All
994	292	2	All
995	293	3	All
996	294	1	All
997	299	1	All
998	300	1	All
999	303	1	All
1000	304	2	All
1001	305	2	All
1002	307	1	All
1003	308	2	All
1004	309	1	All
1005	310	1	All
1006	311	1	All
1007	312	1	All
1008	315	1	All
1009	316	2	All
1010	319	1	All
1011	321	1	All
1012	322	3	All
1013	323	1	All
1014	325	1	All
1015	327	1	All
1016	329	1	All
1017	333	1	All
1018	335	1	All
1019	337	3	All
1020	340	2	All
1021	344	2	All
1022	348	1	All
1023	355	1	All
1024	356	2	All
1025	357	2	All
1026	358	3	All
1027	360	1	All
1028	361	1	All
1029	365	1	All
1030	366	1	All
1031	368	1	All
1032	369	1	All
1033	371	1	All
1034	373	1	All
1035	374	1	All
1036	376	1	All
1037	377	1	All
1038	381	3	All
1039	382	2	All
1040	383	1	All
1041	385	1	All
1042	386	1	All
1043	387	1	All
1044	388	1	All
1045	390	2	All
1046	393	1	All
1047	394	1	All
1048	395	2	All
1049	396	1	All
1050	397	1	All
1051	398	1	All
1052	402	1	All
1053	404	1	All
1054	405	1	All
1055	407	1	All
1056	410	1	All
1057	412	3	All
1058	416	1	All
1059	418	1	All
1060	419	1	All
1061	421	1	All
1062	422	2	All
1063	423	1	All
1064	426	2	All
1065	427	1	All
1066	430	1	All
1067	432	1	All
1068	436	1	All
1069	438	1	All
1070	441	1	All
1071	442	1	All
1072	445	1	All
1073	448	1	All
1074	452	1	All
1075	457	1	All
1076	460	1	All
1077	464	2	All
1078	466	1	All
1079	468	2	All
1080	469	2	All
1081	472	1	All
1082	478	1	All
1083	492	1	All
1084	494	3	All
1085	495	1	All
1086	500	1	All
1087	502	2	All
1088	508	1	All
1089	509	1	All
1090	512	1	All
1091	513	1	All
1092	517	1	All
1093	520	1	All
1094	522	1	All
1095	525	2	All
1096	527	1	All
1097	529	1	All
1098	531	1	All
1099	532	2	All
1100	534	1	All
1101	535	1	All
1102	536	1	All
1103	537	1	All
1104	544	1	All
1105	545	1	All
1106	546	1	All
1107	547	1	All
1108	552	1	All
1109	558	1	All
1110	559	1	All
1111	561	1	All
1112	564	1	All
1113	566	2	All
1114	567	1	All
1115	568	1	All
1116	571	3	All
1117	573	2	All
1118	576	1	All
1119	578	2	All
1120	580	1	All
1121	582	1	All
1122	584	1	All
1123	587	1	All
1124	598	1	All
1125	599	1	All
1126	603	1	All
1127	604	1	All
1128	609	1	All
1129	610	1	All
1130	612	1	All
1131	613	1	All
1132	616	1	All
1133	620	1	All
1134	622	1	All
1135	631	2	All
1136	635	1	All
1137	637	1	All
1138	640	1	All
1139	641	3	All
1140	642	1	All
1141	645	2	All
1142	647	1	All
1143	648	1	All
1144	653	1	All
1145	656	1	All
1146	657	2	All
1147	660	3	All
1148	661	1	All
1149	671	2	All
1150	674	1	All
1151	683	1	All
1152	689	1	All
1153	691	1	All
1154	693	2	All
1155	694	1	All
1156	695	1	All
1157	698	1	All
1158	699	1	All
1159	704	1	All
1160	706	2	All
1161	712	1	All
1162	714	1	All
1163	720	1	All
1164	721	1	All
1165	725	1	All
1166	726	1	All
1167	735	1	All
1168	737	1	All
1169	738	1	All
1170	743	1	All
1171	750	1	All
1172	753	1	All
1173	755	1	All
1174	756	1	All
1175	761	2	All
1176	763	2	All
1177	769	1	All
1178	770	1	All
1179	771	1	All
1180	778	2	All
1181	783	1	All
1182	788	1	All
1183	796	1	All
1184	799	1	All
1185	814	1	All
1186	816	2	All
1187	818	1	All
1188	820	1	All
1189	825	1	All
1190	826	1	All
1191	829	1	All
1192	837	1	All
1193	844	1	All
1194	849	1	All
1195	854	2	All
1196	871	1	All
1197	874	1	All
1198	882	1	All
1199	887	1	All
1200	897	1	All
1201	903	1	All
1202	934	1	All
1203	935	1	All
1204	946	1	All
1205	947	1	All
1206	960	1	All
1207	962	1	All
1208	964	1	All
1209	966	2	All
1210	974	1	All
1211	975	1	All
1212	979	1	All
1213	982	1	All
1214	1002	1	All
1215	1005	1	All
1216	1012	1	All
1217	1013	1	All
1218	1016	1	All
1219	1017	1	All
1220	1020	1	All
