# Supplementary material for: Fungal community assembly in drought-stressed sorghum shows stochasticity, selection, and universal ecological dynamics
Source: Nat Commun. 2020 Jan 7;11:34. doi: 10.1038/s41467-019-13913-9 (PMC6946711; doi:10.1038/s41467-019-13913-9)
Supplement: Supplementary file 10 — Source Data [file 41467_2019_13913_MOESM10_ESM.zip › SourceData/Fig.S9.CON.CON.Root.csv]

	row	col	value
18	1	2	0.409836065573771
35	1	3	0.46031746031746
36	2	3	0.453900709219858
52	1	4	0.532258064516129
53	2	4	0.330275229357798
54	3	4	0.431034482758621
69	1	5	0.523364485981308
70	2	5	0.371134020618557
71	3	5	0.42
72	4	5	0.354166666666667
86	1	6	0.556701030927835
87	2	6	0.444444444444444
88	3	6	0.541666666666667
89	4	6	0.51063829787234
90	5	6	0.526315789473684
103	1	7	0.452380952380952
104	2	7	0.354430379746835
105	3	7	0.452380952380952
106	4	7	0.452380952380952
107	5	7	0.555555555555556
108	6	7	0.539325842696629
120	1	8	0.519230769230769
121	2	8	0.504854368932039
122	3	8	0.519230769230769
123	4	8	0.587155963302752
124	5	8	0.587155963302752
125	6	8	0.541666666666667
126	7	8	0.522727272727273
137	1	9	0.535714285714286
138	2	9	0.467289719626168
139	3	9	0.535714285714286
140	4	9	0.598290598290598
141	5	9	0.64957264957265
142	6	9	0.541666666666667
143	7	9	0.505747126436782
144	8	9	0.490196078431373
154	1	10	0.521739130434783
155	2	10	0.495575221238938
156	3	10	0.482142857142857
157	4	10	0.571428571428571
158	5	10	0.601769911504425
159	6	10	0.478260869565217
160	7	10	0.505747126436782
161	8	10	0.490196078431373
162	9	10	0.509090909090909
171	1	11	0.535714285714286
172	2	11	0.56140350877193
173	3	11	0.573913043478261
174	4	11	0.644628099173554
175	5	11	0.661016949152542
176	6	11	0.556701030927835
177	7	11	0.505747126436782
178	8	11	0.490196078431373
179	9	11	0.535714285714286
180	10	11	0.495412844036697
188	1	12	0.643356643356643
189	2	12	0.7
190	3	12	0.708074534161491
191	4	12	0.744827586206897
192	5	12	0.704918032786885
193	6	12	0.541666666666667
194	7	12	0.539325842696629
195	8	12	0.490196078431373
196	9	12	0.481481481481481
197	10	12	0.508771929824561
198	11	12	0.481481481481481
205	1	13	0.647887323943662
206	2	13	0.638297872340426
207	3	13	0.608695652173913
208	4	13	0.709219858156028
209	5	13	0.683333333333333
210	6	13	0.541666666666667
211	7	13	0.522727272727273
212	8	13	0.504854368932039
213	9	13	0.467289719626168
214	10	13	0.495575221238938
215	11	13	0.423076923076923
216	12	13	0.464
222	1	14	0.662068965517241
223	2	14	0.629370629370629
224	3	14	0.638888888888889
225	4	14	0.7
226	5	14	0.661016949152542
227	6	14	0.51063829787234
228	7	14	0.488372093023256
229	8	14	0.475247524752475
230	9	14	0.495412844036697
231	10	14	0.454545454545455
232	11	14	0.423076923076923
233	12	14	0.50381679389313
234	13	14	0.451612903225806
239	1	15	0.689189189189189
240	2	15	0.662251655629139
241	3	15	0.679738562091503
242	4	15	0.744827586206897
243	5	15	0.715447154471545
244	6	15	0.571428571428571
245	7	15	0.522727272727273
246	8	15	0.504854368932039
247	9	15	0.522522522522523
248	10	15	0.482142857142857
249	11	15	0.438095238095238
250	12	15	0.458015267175573
251	13	15	0.38655462184874
252	14	15	0.419354838709677
256	1	16	0.680555555555556
257	2	16	0.716216216216216
258	3	16	0.680555555555556
259	4	16	0.744827586206897
260	5	16	0.736
261	6	16	0.613861386138614
262	7	16	0.602150537634409
263	8	16	0.560747663551402
264	9	16	0.573913043478261
265	10	16	0.617886178861789
266	11	16	0.522522522522523
267	12	16	0.492063492063492
268	13	16	0.492063492063492
269	14	16	0.527131782945736
270	15	16	0.503937007874016
273	1	17	0.671232876712329
274	2	17	0.705202312138728
275	3	17	0.725146198830409
276	4	17	0.753424657534247
277	5	17	0.725806451612903
278	6	17	0.571428571428571
279	7	17	0.617021276595745
280	8	17	0.574074074074074
281	9	17	0.522522522522523
282	10	17	0.571428571428571
283	11	17	0.392156862745098
284	12	17	0.492753623188406
285	13	17	0.413223140495868
286	14	17	0.419354838709677
287	15	17	0.396825396825397
288	16	17	0.455284552845528
