# Supplementary material for: Fungal community assembly in drought-stressed sorghum shows stochasticity, selection, and universal ecological dynamics
Source: Nat Commun. 2020 Jan 7;11:34. doi: 10.1038/s41467-019-13913-9 (PMC6946711; doi:10.1038/s41467-019-13913-9)
Supplement: Supplementary file 10 — Source Data [file 41467_2019_13913_MOESM10_ESM.zip › SourceData/Fig.S9.CON.POST.Root.csv]

	row	col	value	row1_1	row1_2	col1_1	col1_2
1	TP10.Control	TP10.Post_flowering_drought	0.521739130434783	10	Control	10	Post_flowering_drought
2	TP11.Control	TP10.Post_flowering_drought	0.488888888888889	11	Control	10	Post_flowering_drought
3	TP12.Control	TP10.Post_flowering_drought	0.454545454545455	12	Control	10	Post_flowering_drought
4	TP13.Control	TP10.Post_flowering_drought	0.454545454545455	13	Control	10	Post_flowering_drought
5	TP14.Control	TP10.Post_flowering_drought	0.454545454545455	14	Control	10	Post_flowering_drought
6	TP15.Control	TP10.Post_flowering_drought	0.505494505494505	15	Control	10	Post_flowering_drought
7	TP16.Control	TP10.Post_flowering_drought	0.583333333333333	16	Control	10	Post_flowering_drought
8	TP17.Control	TP10.Post_flowering_drought	0.505494505494505	17	Control	10	Post_flowering_drought
9	TP10.Control	TP11.Post_flowering_drought	0.485436893203884	10	Control	11	Post_flowering_drought
10	TP11.Control	TP11.Post_flowering_drought	0.424242424242424	11	Control	11	Post_flowering_drought
11	TP12.Control	TP11.Post_flowering_drought	0.470588235294118	12	Control	11	Post_flowering_drought
12	TP13.Control	TP11.Post_flowering_drought	0.470588235294118	13	Control	11	Post_flowering_drought
13	TP14.Control	TP11.Post_flowering_drought	0.408163265306122	14	Control	11	Post_flowering_drought
14	TP15.Control	TP11.Post_flowering_drought	0.424242424242424	15	Control	11	Post_flowering_drought
15	TP16.Control	TP11.Post_flowering_drought	0.514285714285714	16	Control	11	Post_flowering_drought
16	TP17.Control	TP11.Post_flowering_drought	0.455445544554455	17	Control	11	Post_flowering_drought
17	TP10.Control	TP12.Post_flowering_drought	0.505747126436782	10	Control	12	Post_flowering_drought
18	TP11.Control	TP12.Post_flowering_drought	0.452380952380952	11	Control	12	Post_flowering_drought
19	TP12.Control	TP12.Post_flowering_drought	0.395061728395062	12	Control	12	Post_flowering_drought
20	TP13.Control	TP12.Post_flowering_drought	0.414634146341463	13	Control	12	Post_flowering_drought
21	TP14.Control	TP12.Post_flowering_drought	0.395061728395062	14	Control	12	Post_flowering_drought
22	TP15.Control	TP12.Post_flowering_drought	0.414634146341463	15	Control	12	Post_flowering_drought
23	TP16.Control	TP12.Post_flowering_drought	0.522727272727273	16	Control	12	Post_flowering_drought
24	TP17.Control	TP12.Post_flowering_drought	0.488372093023256	17	Control	12	Post_flowering_drought
25	TP10.Control	TP13.Post_flowering_drought	0.505747126436782	10	Control	13	Post_flowering_drought
26	TP11.Control	TP13.Post_flowering_drought	0.488372093023256	11	Control	13	Post_flowering_drought
27	TP12.Control	TP13.Post_flowering_drought	0.375	12	Control	13	Post_flowering_drought
28	TP13.Control	TP13.Post_flowering_drought	0.488372093023256	13	Control	13	Post_flowering_drought
29	TP14.Control	TP13.Post_flowering_drought	0.414634146341463	14	Control	13	Post_flowering_drought
30	TP15.Control	TP13.Post_flowering_drought	0.488372093023256	15	Control	13	Post_flowering_drought
31	TP16.Control	TP13.Post_flowering_drought	0.539325842696629	16	Control	13	Post_flowering_drought
32	TP17.Control	TP13.Post_flowering_drought	0.488372093023256	17	Control	13	Post_flowering_drought
33	TP10.Control	TP14.Post_flowering_drought	0.48936170212766	10	Control	14	Post_flowering_drought
34	TP11.Control	TP14.Post_flowering_drought	0.473118279569892	11	Control	14	Post_flowering_drought
35	TP12.Control	TP14.Post_flowering_drought	0.456521739130435	12	Control	14	Post_flowering_drought
36	TP13.Control	TP14.Post_flowering_drought	0.404494382022472	13	Control	14	Post_flowering_drought
37	TP14.Control	TP14.Post_flowering_drought	0.422222222222222	14	Control	14	Post_flowering_drought
38	TP15.Control	TP14.Post_flowering_drought	0.43956043956044	15	Control	14	Post_flowering_drought
39	TP16.Control	TP14.Post_flowering_drought	0.473118279569892	16	Control	14	Post_flowering_drought
40	TP17.Control	TP14.Post_flowering_drought	0.48936170212766	17	Control	14	Post_flowering_drought
41	TP10.Control	TP15.Post_flowering_drought	0.434782608695652	10	Control	15	Post_flowering_drought
42	TP11.Control	TP15.Post_flowering_drought	0.388059701492537	11	Control	15	Post_flowering_drought
43	TP12.Control	TP15.Post_flowering_drought	0.338461538461538	12	Control	15	Post_flowering_drought
44	TP13.Control	TP15.Post_flowering_drought	0.388059701492537	13	Control	15	Post_flowering_drought
45	TP14.Control	TP15.Post_flowering_drought	0.411764705882353	14	Control	15	Post_flowering_drought
46	TP15.Control	TP15.Post_flowering_drought	0.411764705882353	15	Control	15	Post_flowering_drought
47	TP16.Control	TP15.Post_flowering_drought	0.434782608695652	16	Control	15	Post_flowering_drought
48	TP17.Control	TP15.Post_flowering_drought	0.411764705882353	17	Control	15	Post_flowering_drought
49	TP10.Control	TP16.Post_flowering_drought	0.477272727272727	10	Control	16	Post_flowering_drought
50	TP11.Control	TP16.Post_flowering_drought	0.477272727272727	11	Control	16	Post_flowering_drought
51	TP12.Control	TP16.Post_flowering_drought	0.49438202247191	12	Control	16	Post_flowering_drought
52	TP13.Control	TP16.Post_flowering_drought	0.477272727272727	13	Control	16	Post_flowering_drought
53	TP14.Control	TP16.Post_flowering_drought	0.459770114942529	14	Control	16	Post_flowering_drought
54	TP15.Control	TP16.Post_flowering_drought	0.477272727272727	15	Control	16	Post_flowering_drought
55	TP16.Control	TP16.Post_flowering_drought	0.49438202247191	16	Control	16	Post_flowering_drought
56	TP17.Control	TP16.Post_flowering_drought	0.477272727272727	17	Control	16	Post_flowering_drought
57	TP10.Control	TP17.Post_flowering_drought	0.477272727272727	10	Control	17	Post_flowering_drought
58	TP11.Control	TP17.Post_flowering_drought	0.49438202247191	11	Control	17	Post_flowering_drought
59	TP12.Control	TP17.Post_flowering_drought	0.559139784946237	12	Control	17	Post_flowering_drought
60	TP13.Control	TP17.Post_flowering_drought	0.49438202247191	13	Control	17	Post_flowering_drought
61	TP14.Control	TP17.Post_flowering_drought	0.477272727272727	14	Control	17	Post_flowering_drought
62	TP15.Control	TP17.Post_flowering_drought	0.511111111111111	15	Control	17	Post_flowering_drought
63	TP16.Control	TP17.Post_flowering_drought	0.574468085106383	16	Control	17	Post_flowering_drought
64	TP17.Control	TP17.Post_flowering_drought	0.477272727272727	17	Control	17	Post_flowering_drought
