# Supplementary material for: Fungal community assembly in drought-stressed sorghum shows stochasticity, selection, and universal ecological dynamics
Source: Nat Commun. 2020 Jan 7;11:34. doi: 10.1038/s41467-019-13913-9 (PMC6946711; doi:10.1038/s41467-019-13913-9)
Supplement: Supplementary file 10 — Source Data [file 41467_2019_13913_MOESM10_ESM.zip › SourceData/Fig.S15.Rhizosphere.week.12.csv]

	fung.dist	gd
1	0.437114027727899	63.2455532033676
2	0.420991033581797	52
3	0.499840787062465	41.182520563948
4	0.483583832987422	31.2409987036266
5	0.4184747018445	23.3238075793812
6	0.41009424430168	20
7	0.517844930101605	40
8	0.484451538273128	41.7612260356422
9	0.443171764903938	46.6476151587624
10	0.37174644925124	12
11	0.417898888906839	53.8144961882948
12	0.459349648333759	62.4819974072532
13	0.450029613062294	72.1110255092798
14	0.433111905723844	24
15	0.435738352680427	36
16	0.499056628101112	48
17	0.489615571098946	60
18	0.396942319793078	12
19	0.445966044589881	24
20	0.490474959009853	36
21	0.447447270972633	48
22	0.477661300561729	60
23	0.533740115248648	63.2455532033676
24	0.434340105483	52
25	0.45487635294161	41.182520563948
26	0.374081746693015	52
27	0.452322387323754	31.2409987036266
28	0.480560257277755	23.3238075793812
29	0.558305483187838	20
30	0.552786443682849	41.182520563948
31	0.466872191316944	31.2409987036266
32	0.463055278371203	23.3238075793812
33	0.502616943779938	20
34	0.526574579210611	12
35	0.531617061275045	24
36	0.435765574339195	36
37	0.491428131271993	48
38	0.536102032980817	52
39	0.480054491660181	41.182520563948
40	0.406174361355691	31.2409987036266
41	0.423486605716046	41.182520563948
42	0.384455596692351	23.3238075793812
43	0.469129663123458	20
44	0.433097025722476	23.3238075793812
45	0.498511624333605	31.2409987036266
46	0.504142930875892	23.3238075793812
47	0.536167000624583	20
48	0.558742668663461	23.3238075793812
49	0.365682969359488	12
50	0.433088331486948	24
51	0.468008507874759	36
52	0.387313550958025	41.182520563948
53	0.332034655762632	31.2409987036266
54	0.536351010978103	23.3238075793812
55	0.492431186972188	31.2409987036266
56	0.497242597815368	20
57	0.47117931449514	23.3238075793812
58	0.53999656648432	31.2409987036266
59	0.470099188580559	23.3238075793812
60	0.440284042729583	20
61	0.313006825537947	23.3238075793812
62	0.399484133712664	31.2409987036266
63	0.448414000774428	12
64	0.462422919051099	24
65	0.332947606848124	31.2409987036266
66	0.375074413167539	23.3238075793812
67	0.49679956272039	20
68	0.441032255213654	23.3238075793812
69	0.51843840535922	23.3238075793812
70	0.460561227392017	31.2409987036266
71	0.515801304139165	41.182520563948
72	0.52542627552657	20
73	0.406211658208378	23.3238075793812
74	0.357954362345878	31.2409987036266
75	0.354319180549148	41.182520563948
76	0.468428882508748	12
77	0.443938267106974	23.3238075793812
78	0.423345113702019	20
79	0.411395269363034	23.3238075793812
80	0.446917933974514	20
81	0.413949232396626	31.2409987036266
82	0.404969758786118	41.182520563948
83	0.45104341860271	52
84	0.451972107931213	23.3238075793812
85	0.430356914886118	31.2409987036266
86	0.423838761893854	41.182520563948
87	0.449215262264675	52
88	0.494875896519507	20
89	0.452898530481515	23.3238075793812
90	0.429722339127019	31.2409987036266
91	0.458111140030634	23.3238075793812
92	0.42581239872681	41.182520563948
93	0.373703218381804	52
94	0.434103866661455	63.2455532033676
95	0.41597907712138	31.2409987036266
96	0.417556338207	41.182520563948
97	0.499827444999505	52
98	0.525245195665902	63.2455532033676
99	0.354443300120124	12
100	0.445572899573584	24
101	0.548959514659697	41.7612260356422
102	0.447223672614661	36
103	0.412598417767349	48
104	0.47934861149789	60
105	0.528729910463743	46.6476151587624
106	0.46591036820777	53.8144961882948
107	0.334397691545479	62.4819974072532
108	0.390853144087568	72.1110255092798
109	0.455316761706543	12
110	0.445404825336072	40
111	0.474981522268979	24
112	0.423649234986818	36
113	0.487891772586678	48
114	0.486393778210387	41.7612260356422
115	0.422547120884706	46.6476151587624
116	0.334882857543265	53.8144961882948
117	0.420530311286374	62.4819974072532
118	0.431883001974303	41.7612260356422
119	0.39305041044772	12
120	0.399995684815333	24
121	0.452255673014513	36
122	0.496263002715263	40
123	0.46699288155607	41.7612260356422
124	0.463997585146616	46.6476151587624
125	0.500631059824781	53.8144961882948
126	0.487579482661646	46.6476151587624
127	0.464217583710832	53.8144961882948
128	0.553527528152991	62.4819974072532
129	0.50337469152832	12
130	0.460793638641358	24
131	0.481664423318827	36
132	0.470764251984005	48
133	0.405915534736662	12
134	0.336862061621512	24
135	0.473960336291103	41.7612260356422
136	0.472855142413588	40
137	0.471095050986181	41.7612260356422
138	0.586895964986854	46.6476151587624
139	0.368187062204885	12
140	0.434863342072571	46.6476151587624
141	0.412008403949627	41.7612260356422
142	0.43890702579466	40
143	0.499370914899701	41.7612260356422
144	0.363801246112346	53.8144961882948
145	0.463882367518066	46.6476151587624
146	0.50704870324535	41.7612260356422
147	0.600673342857935	40
148	0.417109344581606	12
149	0.488896633496674	24
150	0.539793201526152	36
151	0.426556035143083	12
152	0.463235482152296	24
153	0.416133406261727	12
