# Supplementary material for: Fungal community assembly in drought-stressed sorghum shows stochasticity, selection, and universal ecological dynamics
Source: Nat Commun. 2020 Jan 7;11:34. doi: 10.1038/s41467-019-13913-9 (PMC6946711; doi:10.1038/s41467-019-13913-9)
Supplement: Supplementary file 10 — Source Data [file 41467_2019_13913_MOESM10_ESM.zip › SourceData/Fig.S15.Leaf.week.4.csv]

	fung.dist	gd
1	0.741113983893185	12
2	0.756845178414253	48
3	0.831204641256553	60
4	0.792137989576314	63.2455532033676
5	0.596041325461011	52
6	0.607115944881023	41.182520563948
7	0.756205193538352	31.2409987036266
8	0.555054428760833	40
9	0.721778186972937	41.7612260356422
10	0.761809747947261	46.6476151587624
11	0.786891738221426	53.8144961882948
12	0.488879913486042	36
13	0.475466392085257	48
14	0.463311621112218	52
15	0.682135916367421	41.182520563948
16	0.663313182982019	31.2409987036266
17	0.483377565375213	23.3238075793812
18	0.719328686786594	41.7612260356422
19	0.547977936334511	40
20	0.546768638092585	41.7612260356422
21	0.419662341343173	46.6476151587624
22	0.603142295021385	12
23	0.547690086976179	23.3238075793812
24	0.753700483176042	20
25	0.662376205668991	23.3238075793812
26	0.405447839241583	31.2409987036266
27	0.765451671069894	62.4819974072532
28	0.443912569978171	53.8144961882948
29	0.452828466755514	46.6476151587624
30	0.50160901986902	41.7612260356422
31	0.397640904315644	20
32	0.782347731962411	23.3238075793812
33	0.766142639992173	31.2409987036266
34	0.598461220514592	41.182520563948
35	0.798512439449013	72.1110255092798
36	0.660331614037359	62.4819974072532
37	0.576417507123333	53.8144961882948
38	0.441690431178529	46.6476151587624
39	0.748819573846466	12
40	0.720619088668196	24
41	0.558786110209658	36
42	0.752045532659731	63.2455532033676
43	0.580542615382925	52
44	0.55622201088147	41.182520563948
45	0.461960271546672	31.2409987036266
46	0.513779770237299	12
47	0.710816793456697	24
48	0.519144707941324	52
49	0.725968327904572	41.182520563948
50	0.687190407543026	31.2409987036266
51	0.68759411630432	23.3238075793812
52	0.64038345577958	12
53	0.459327287013794	41.182520563948
54	0.668075281798554	31.2409987036266
55	0.662370983648823	23.3238075793812
56	0.672041270444266	20
57	0.720211651414026	31.2409987036266
58	0.407260367819287	23.3238075793812
59	0.423145248895295	20
60	0.483460157855052	23.3238075793812
61	0.689468058911009	12
62	0.699463469818582	24
63	0.674085984423577	36
64	0.500941180989043	12
65	0.538121151810586	24
66	0.493257207541508	12
