# Supplementary material for: Fungal community assembly in drought-stressed sorghum shows stochasticity, selection, and universal ecological dynamics
Source: Nat Commun. 2020 Jan 7;11:34. doi: 10.1038/s41467-019-13913-9 (PMC6946711; doi:10.1038/s41467-019-13913-9)
Supplement: Supplementary file 10 — Source Data [file 41467_2019_13913_MOESM10_ESM.zip › SourceData/Fig.S7.Soil.plot.14.csv]

	fung.dist	td
1	0.397463393959475	1
2	0.822112481489655	2
3	0.444396372365964	3
4	0.496372239583473	4
5	0.41831799111343	5
6	0.426753465759837	6
7	0.452337164711739	3
8	0.425545595972549	7
9	0.460501998615957	8
10	0.463640223362964	9
11	0.485544830363196	10
12	0.486602790192866	11
13	0.410731726989754	12
14	0.435767468912526	13
15	0.547866369668496	14
16	0.85180038419497	1
17	0.419218230847737	2
18	0.439795332486783	3
19	0.469474847689836	4
20	0.467831591841789	5
21	0.401354612076768	4
22	0.425044974399985	6
23	0.444069749735221	7
24	0.413611864212643	8
25	0.441138001769181	9
26	0.474797361720296	10
27	0.416121566796236	11
28	0.444833071951959	12
29	0.500288786306692	13
30	0.827406801909205	1
31	0.657665200287186	2
32	0.729457982724512	3
33	0.80877737523735	4
34	0.804515440564479	5
35	0.823662424078286	5
36	0.705464140810333	6
37	0.787641608104566	7
38	0.664821876628819	8
39	0.704389377946296	9
40	0.737326292766563	10
41	0.725970469128437	11
42	0.697572996975959	12
43	0.461416999010981	1
44	0.443399116991953	2
45	0.539461677249791	3
46	0.436492779959124	6
47	0.481408148855746	4
48	0.444261730180692	5
49	0.420781085030012	6
50	0.47257866414178	7
51	0.492422087332971	8
52	0.496444898644369	9
53	0.428383434779973	10
54	0.544934586176896	11
55	0.465180551784595	1
56	0.495898059147167	2
57	0.438637147465908	7
58	0.457901877608764	3
59	0.379548514701981	4
60	0.430379622550531	5
61	0.435504682826834	6
62	0.45321686581361	7
63	0.461413855589006	8
64	0.449898798624587	9
65	0.495644475867277	10
66	0.455100837234042	1
67	0.431821164655245	8
68	0.431697275454792	2
69	0.433515250504017	3
70	0.412425249163941	4
71	0.426217467140655	5
72	0.461462429887414	6
73	0.422640769149202	7
74	0.39691988811578	8
75	0.463883902655816	9
76	0.494611512447865	9
77	0.424703511256948	1
78	0.464778968977723	2
79	0.486383306929871	3
80	0.497028872849356	4
81	0.477132918434558	5
82	0.483366265147355	6
83	0.461985500649946	7
84	0.562220910814821	8
85	0.455398133232878	10
86	0.390131967137991	11
87	0.440525632778778	12
88	0.448381169152602	13
89	0.454965921979106	14
90	0.466966160895117	15
91	0.458436566517609	16
92	0.51500402474931	17
93	0.464267116381545	1
94	0.437232059533662	2
95	0.474834194681406	3
96	0.465814394128051	4
97	0.439928561816313	5
98	0.472234607534356	6
99	0.514057158751474	7
100	0.406486300974692	1
101	0.422430543921669	2
102	0.411842231442947	3
103	0.427674792373408	4
104	0.352274894752149	5
105	0.503966079089982	6
106	0.409200609305524	1
107	0.457763830284853	2
108	0.449140329766795	3
109	0.399751020545136	4
110	0.489677783547439	5
111	0.359761940524457	1
112	0.458234282741633	2
113	0.417135704609304	3
114	0.422304640238439	4
115	0.4135886979865	1
116	0.413617376287485	2
117	0.452961507289412	3
118	0.425104909175799	1
119	0.468512520345455	2
120	0.478529108551119	1
