# Supplementary material for: Fungal community assembly in drought-stressed sorghum shows stochasticity, selection, and universal ecological dynamics
Source: Nat Commun. 2020 Jan 7;11:34. doi: 10.1038/s41467-019-13913-9 (PMC6946711; doi:10.1038/s41467-019-13913-9)
Supplement: Supplementary file 10 — Source Data [file 41467_2019_13913_MOESM10_ESM.zip › SourceData/Fig.3A.Soil.csv]

	fung.dist	td
1	0.395141389274493	0
2	0.421070723842507	0
3	0.455517659017284	0
4	0.361164961313868	0
5	0.44400732504484	0
6	0.376761119375431	1
7	0.422244625358466	1
8	0.353098395974522	1
9	0.390868044313916	1
10	0.37921454893501	1
11	0.410459587982816	1
12	0.4041922025986	2
13	0.346872021201091	2
14	0.44517364502318	2
15	0.403451013712846	2
16	0.3549221851612	2
17	0.418816381600478	2
18	0.421574682548503	3
19	0.45756730897184	3
20	0.433099569803194	3
21	0.488079169132873	3
22	0.390933443516139	3
23	0.446052174639755	3
24	0.35684867055466	4
25	0.39449051112487	4
26	0.434313190511601	4
27	0.413993957120732	4
28	0.34892760510648	4
29	0.466677230485129	4
30	0.449872668682329	5
31	0.430891141618333	5
32	0.354526996663535	5
33	0.386878402755899	5
34	0.429425729863564	5
35	0.369944537405403	5
36	0.401741575826978	6
37	0.366879087224651	6
38	0.421388614750424	6
39	0.375575251658784	6
40	0.425230294501092	6
41	0.404859852035692	6
42	0.387102360011724	7
43	0.40769609340225	7
44	0.46214763790773	7
45	0.416615268800146	7
46	0.412054295878986	7
47	0.43561801152164	7
48	0.421342481480673	8
49	0.46397260746147	8
50	0.383291703366623	8
51	0.429804951821845	8
52	0.442270157183241	8
53	0.460556507084605	8
54	0.506177395511915	9
55	0.448386205693592	9
56	0.475792350648778	9
57	0.435918363300194	9
58	0.536447846262788	9
59	0.411530379011606	9
60	0.440530361458394	10
61	0.443875704636008	10
62	0.639540961646284	10
63	0.453602918819857	10
64	0.411849590418642	10
65	0.495408998402522	10
66	0.471061241352101	11
67	0.395118981736322	11
68	0.395267165256639	11
69	0.465972752936676	11
70	0.488671180944866	11
71	0.434430154516919	11
72	0.561738837500995	12
73	0.429701016538346	12
74	0.603351974870574	12
75	0.444212681190833	12
76	0.466363304141685	12
77	0.487636716648135	12
78	0.492847302562104	13
79	0.437863244264153	13
80	0.453903794009156	13
81	0.495641126197387	13
82	0.424247113603035	13
83	0.618922419105812	13
84	0.532020408676695	14
85	0.507047959910886	14
86	0.542775310347541	14
87	0.462264186526178	14
88	0.466361771078108	14
89	0.486519394650214	14
90	0.567783126485419	15
91	0.493111910313459	15
92	0.584211965745307	15
93	0.440668182664779	15
94	0.519143994446586	15
95	0.499901423058269	15
96	0.505599230537742	16
97	0.541389625033312	16
98	0.672167385826785	16
99	0.508133601422732	16
100	0.478159909282716	16
101	0.600192548941202	16
102	0.420108390824381	0
103	0.470399798947797	0
104	0.429179948011648	0
105	0.4379468229212	0
106	0.484263207523998	1
107	0.396706499526329	1
108	0.377790536513751	1
109	0.434940410569206	1
110	0.435036067998119	1
111	0.381539091013786	1
112	0.459375026242111	2
113	0.455368951566908	2
114	0.446563027732163	2
115	0.429888564846894	2
116	0.428086729592441	2
117	0.432853680199873	2
118	0.489814320579603	3
119	0.486494979961343	3
120	0.434032413156544	3
121	0.516919055588478	3
122	0.48310091046619	3
123	0.404559954278693	3
124	0.46606186869519	4
125	0.418862830184153	4
126	0.416634473161851	4
127	0.433873469286386	4
128	0.453019542970696	4
129	0.519563221219385	4
130	0.488764854822269	5
131	0.501383175252655	5
132	0.429129252598233	5
133	0.468741766297957	5
134	0.487846461810465	5
135	0.413006826979645	5
136	0.448491371188711	6
137	0.436372761005695	6
138	0.446340677677856	6
139	0.435101459657363	6
140	0.490700461169056	6
141	0.449835204179198	6
142	0.47100859920117	7
143	0.452025909278494	7
144	0.482141482743175	7
145	0.430140868279244	7
146	0.462737381369114	7
147	0.472505010494036	7
148	0.477579276019415	8
149	0.493532567441114	8
150	0.45530404962776	8
151	0.474109609447086	8
152	0.495718892216202	8
153	0.491142357103458	8
154	0.508407006380158	9
155	0.408107746658679	9
156	0.523579055518963	9
157	0.443359714066296	9
158	0.535144254994195	9
159	0.438414868776822	9
160	0.523719428145596	10
161	0.438185190829164	10
162	0.632838692378933	10
163	0.459081427397613	10
164	0.489807217726166	10
165	0.570931648595056	10
166	0.515852333296494	11
167	0.460958032214817	11
168	0.482168783822069	11
169	0.470039401186114	11
170	0.525583025119016	11
171	0.480189601341843	11
172	0.578729089556295	12
173	0.471671934233898	12
174	0.645722068663843	12
175	0.489116134369444	12
176	0.547742868934461	12
177	0.557558573133917	12
178	0.543007263094797	13
179	0.485089943223399	13
180	0.483486978542593	13
181	0.509087843704402	13
182	0.522921994891896	13
183	0.633326261693944	13
184	0.546141854398125	14
185	0.493560812699598	14
186	0.475504726179527	14
187	0.530958127342559	14
188	0.550495739551988	14
189	0.51102788303284	14
190	0.590173957263712	15
191	0.481197775343919	15
192	0.551747938245402	15
193	0.506751758723259	15
194	0.568505925689027	15
195	0.501380050279975	15
196	0.517813308255424	16
197	0.523041500692673	16
198	0.696924841681832	16
199	0.524596949370688	16
200	0.556814124393767	16
201	0.651887501762775	16
202	0.450255879315839	0
203	0.427517246797235	0
204	0.39396661678579	0
205	0.481499560201814	1
206	0.425404676122694	1
207	0.403890574991061	1
208	0.419186283012972	1
209	0.439753800107122	1
210	0.435075169408535	1
211	0.408119862975467	2
212	0.450023651481141	2
213	0.427171677012159	2
214	0.436374404976396	2
215	0.424778404849185	2
216	0.416907313768549	2
217	0.485318454182167	3
218	0.463452010101955	3
219	0.431347546685995	3
220	0.449966252308148	3
221	0.476377206281083	3
222	0.382521800663366	3
223	0.4401350600975	4
224	0.417252595267516	4
225	0.44701010665001	4
226	0.445314954977369	4
227	0.440757598918503	4
228	0.457475376162085	4
229	0.497796932085489	5
230	0.472739604226884	5
231	0.396154215980564	5
232	0.458697624598579	5
233	0.494256757852856	5
234	0.396052494742899	5
235	0.502940529691398	6
236	0.443106211496629	6
237	0.441408071737769	6
238	0.440252288211472	6
239	0.460383359683119	6
240	0.446747143832993	6
241	0.436216122245546	7
242	0.422497223757784	7
243	0.4581699046932	7
244	0.433633165808756	7
245	0.46889718325878	7
246	0.469224916221734	7
247	0.468704941512891	8
248	0.500130432884124	8
249	0.435182881538425	8
250	0.494606827145928	8
251	0.546787655771504	8
252	0.481636992994446	8
253	0.486775933934729	9
254	0.478367855277423	9
255	0.458791661686403	9
256	0.449484299397408	9
257	0.548627626696931	9
258	0.466716452040482	9
259	0.513800065024956	10
260	0.457617765434003	10
261	0.589401590446804	10
262	0.459782766575831	10
263	0.490410444930616	10
264	0.580645634216658	10
265	0.54235764869783	11
266	0.47365064128807	11
267	0.46186825894991	11
268	0.524506978783417	11
269	0.500741857526698	11
270	0.501396685662428	11
271	0.628802420603133	12
272	0.49172248026827	12
273	0.61686711558484	12
274	0.460212822875085	12
275	0.518112056401338	12
276	0.525704511895114	12
277	0.553005273995228	13
278	0.463255500254084	13
279	0.476943246341902	13
280	0.453897545737882	13
281	0.489025484640048	13
282	0.604729019867691	13
283	0.529205114777811	14
284	0.501678413372882	14
285	0.538320050875283	14
286	0.504465220041472	14
287	0.518263501917931	14
288	0.4528723511459	14
289	0.637236491102586	15
290	0.470937209927556	15
291	0.58008624231812	15
292	0.488139191772022	15
293	0.567919281183479	15
294	0.507789835476686	15
295	0.541524714670779	16
296	0.564609465940149	16
297	0.677703372823414	16
298	0.53247266364581	16
299	0.57157168802915	16
300	0.64243213628146	16
301	0.477396136252684	0
302	0.43370104285445	0
303	0.492229752895209	1
304	0.462037932358313	1
305	0.433079608638354	1
306	0.445702904476509	1
307	0.435058511201217	1
308	0.423570334164319	1
309	0.464628093462217	2
310	0.458148349741526	2
311	0.482298437478284	2
312	0.46437046119071	2
313	0.439275486102854	2
314	0.485241488514004	2
315	0.51194550244843	3
316	0.50171598666795	3
317	0.456407092258857	3
318	0.457621605542378	3
319	0.480394265935313	3
320	0.444508777678815	3
321	0.510165955588547	4
322	0.448624881786192	4
323	0.482007575034073	4
324	0.471068954474918	4
325	0.402015857318804	4
326	0.506967949245138	4
327	0.476765398284659	5
328	0.487451516904704	5
329	0.447564670732914	5
330	0.463636288303795	5
331	0.436602612838485	5
332	0.453939982583185	5
333	0.485404877379568	6
334	0.493662315168038	6
335	0.479297057711731	6
336	0.444707887737197	6
337	0.546520756975211	6
338	0.483395757565899	6
339	0.464931115035017	7
340	0.446138072405705	7
341	0.493539019765061	7
342	0.471802436824201	7
343	0.41364119927474	7
344	0.49073871303868	7
345	0.505638591412099	8
346	0.558183630152245	8
347	0.496252491438903	8
348	0.532110843195691	8
349	0.52921718355102	8
350	0.551313389625296	8
351	0.518605009044871	9
352	0.514549387631596	9
353	0.529652088543194	9
354	0.468369096584136	9
355	0.532751769687836	9
356	0.506704761323306	9
357	0.523904504392225	10
358	0.505863806083278	10
359	0.65470535211474	10
360	0.504955045098144	10
361	0.496734501482814	10
362	0.561629760002689	10
363	0.584994864982255	11
364	0.507999571098215	11
365	0.511322484547879	11
366	0.501353447922888	11
367	0.47951013715157	11
368	0.481111105068031	11
369	0.608128771131134	12
370	0.529301874990822	12
371	0.652869014142969	12
372	0.503191451298938	12
373	0.553868581012866	12
374	0.526739702418417	12
375	0.536005992080175	13
376	0.51419169675421	13
377	0.523614473239593	13
378	0.536340665272547	13
379	0.504693299446855	13
380	0.635890415644043	13
381	0.551037110666505	14
382	0.557887418929317	14
383	0.550134986661605	14
384	0.558017853324063	14
385	0.507243108984072	14
386	0.530488872642714	14
387	0.642056479566098	15
388	0.520059521204411	15
389	0.615959111669149	15
390	0.499591779802153	15
391	0.571950941968689	15
392	0.539174734466159	15
393	0.564884225555081	16
394	0.542578464570669	16
395	0.679161333875171	16
396	0.558531518767801	16
397	0.546180680133857	16
398	0.68206062623318	16
399	0.453548992403209	0
400	0.42864942189054	1
401	0.472739320176102	1
402	0.38088946086751	1
403	0.395869223027563	1
404	0.384513790773891	1
405	0.41107578975691	1
406	0.395106894439375	2
407	0.400903094622852	2
408	0.485504004460449	2
409	0.4049309241105	2
410	0.350301808096795	2
411	0.416819575667114	2
412	0.470543484158232	3
413	0.53314808635975	3
414	0.476757963791857	3
415	0.51119824435475	3
416	0.374713982609845	3
417	0.41562654093943	3
418	0.405146512169359	4
419	0.402971692133839	4
420	0.412532328651391	4
421	0.461976544322513	4
422	0.354774500004823	4
423	0.486611693247837	4
424	0.473448131611166	5
425	0.44423785341505	5
426	0.405605501716456	5
427	0.398075335438805	5
428	0.427909560157519	5
429	0.359998836809158	5
430	0.385902722411015	6
431	0.404506820293085	6
432	0.425678097653414	6
433	0.432610553133459	6
434	0.4414519547929	6
435	0.428414700163751	6
436	0.422656823755763	7
437	0.463880734122723	7
438	0.518473788005607	7
439	0.457342036676663	7
440	0.422938243689826	7
441	0.413510852158332	7
442	0.389898222370867	8
443	0.479920780547706	8
444	0.438224282506866	8
445	0.459913325378598	8
446	0.403727826322439	8
447	0.457767832353276	8
448	0.48887052134585	9
449	0.471867669659367	9
450	0.521399929979906	9
451	0.424073411870157	9
452	0.560724595049346	9
453	0.496450780737779	9
454	0.49918391426098	10
455	0.489757712712227	10
456	0.649867469022955	10
457	0.401978815882865	10
458	0.429415144300162	10
459	0.530678371763276	10
460	0.485865745191805	11
461	0.461538580770452	11
462	0.458831140618126	11
463	0.46409863304011	11
464	0.508942645154419	11
465	0.484931110868143	11
466	0.599783708424372	12
467	0.505407419690318	12
468	0.637901923643681	12
469	0.498637864381387	12
470	0.486200524501376	12
471	0.535642171446865	12
472	0.544038018369401	13
473	0.501280673536017	13
474	0.482715933694295	13
475	0.52983862768032	13
476	0.493976049322192	13
477	0.643388084826254	13
478	0.55703192137209	14
479	0.500904572065513	14
480	0.544791843856247	14
481	0.505976391237907	14
482	0.431440382203306	14
483	0.513230794166412	14
484	0.597763849231734	15
485	0.479325313912481	15
486	0.584605447596167	15
487	0.505114128676614	15
488	0.541480436407575	15
489	0.519563682330843	15
490	0.532026013862698	16
491	0.535051832866415	16
492	0.729025904039201	16
493	0.514819223486529	16
494	0.50914193529184	16
495	0.655428367491747	16
496	0.470552773620172	1
497	0.427700141530308	1
498	0.405874781539814	1
499	0.420120577516999	1
500	0.442227555649045	1
501	0.437898901252287	1
502	0.455136091486816	2
503	0.387680255908734	2
504	0.460070485646215	2
505	0.457590032053275	2
506	0.438195400178998	2
507	0.406721643253725	2
508	0.500747470238184	3
509	0.473342252308461	3
510	0.409217736110245	3
511	0.480369999543146	3
512	0.475342483526823	3
513	0.386292849001406	3
514	0.48602784499504	4
515	0.391384406525771	4
516	0.436674777013751	4
517	0.429420565580325	4
518	0.411318179038311	4
519	0.459988139177351	4
520	0.504289378880216	5
521	0.464685192014473	5
522	0.435588660617224	5
523	0.401412574159639	5
524	0.47100013959754	5
525	0.427568556306602	5
526	0.509488382231926	6
527	0.409647145291254	6
528	0.491922213227226	6
529	0.410222690237268	6
530	0.517226351159397	6
531	0.444350570604875	6
532	0.457564613623913	7
533	0.450567179070289	7
534	0.462599683081202	7
535	0.424882627054337	7
536	0.452739868051743	7
537	0.430933264269687	7
538	0.514718036749761	8
539	0.499456122639959	8
540	0.502720045012745	8
541	0.46332615905173	8
542	0.532635294922426	8
543	0.49403064365138	8
544	0.511480657765508	9
545	0.462734199691676	9
546	0.487637975410549	9
547	0.460497899261168	9
548	0.551706297131933	9
549	0.469232565349934	9
550	0.513679278508594	10
551	0.472912228243524	10
552	0.643415068418792	10
553	0.509681469124026	10
554	0.481983401573813	10
555	0.552470908283588	10
556	0.506658356341699	11
557	0.503072443539089	11
558	0.47389949118066	11
559	0.4906997728523	11
560	0.48837189010644	11
561	0.459914096594668	11
562	0.637100068418521	12
563	0.470824526431922	12
564	0.638463175874526	12
565	0.505273249008073	12
566	0.500405301946064	12
567	0.521890944853097	12
568	0.506828516082206	13
569	0.475621930060263	13
570	0.481039010290999	13
571	0.471839260836483	13
572	0.488967828409075	13
573	0.56905794052426	13
574	0.591058885258794	14
575	0.522735827766324	14
576	0.49526299066232	14
577	0.519798060091951	14
578	0.505536740587535	14
579	0.491569640950306	14
580	0.623458836158524	15
581	0.497741690718307	15
582	0.550854809955914	15
583	0.48766313276961	15
584	0.574759357041287	15
585	0.506038542775516	15
586	0.542103104468739	16
587	0.534302810087756	16
588	0.660756122389698	16
589	0.52170954267752	16
590	0.543125284617842	16
591	0.626241418240382	16
592	0.45363460263475	0
593	0.404008339942339	0
594	0.394154300612898	0
595	0.414255354735658	0
596	0.466857302466187	0
597	0.466018841659322	1
598	0.400213521075836	1
599	0.491895437851855	1
600	0.447213992970924	1
601	0.396984359538228	1
602	0.449781938429475	1
603	0.446483644800961	2
604	0.527917514402999	2
605	0.491199465280762	2
606	0.533848354226385	2
607	0.415404613191269	2
608	0.483987993788137	2
609	0.424383230237782	3
610	0.426693927014421	3
611	0.449372738243968	3
612	0.490068838738246	3
613	0.409002463751325	3
614	0.551636780069729	3
615	0.49860790266532	4
616	0.428579446997103	4
617	0.469648472818857	4
618	0.455315904364502	4
619	0.482207764358724	4
620	0.404224351514543	4
621	0.468172886213045	5
622	0.427464689689351	5
623	0.440806229250662	5
624	0.421536395482298	5
625	0.488330896128763	5
626	0.490232994746724	5
627	0.424651283879768	6
628	0.442338451988595	6
629	0.530307316216547	6
630	0.468190920788084	6
631	0.478520880004729	6
632	0.449113910298525	6
633	0.464418735354542	7
634	0.510503325560595	7
635	0.473438559307284	7
636	0.447485084434687	7
637	0.5130793839192	7
638	0.444745385559836	7
639	0.515097871939326	8
640	0.475664989551662	8
641	0.560710527004926	8
642	0.473842616269576	8
643	0.558508725375846	8
644	0.527547768390356	8
645	0.490491569365303	9
646	0.473280444858236	9
647	0.650140482994544	9
648	0.484525742451386	9
649	0.517437793626626	9
650	0.595164612923688	9
651	0.539107065983801	10
652	0.423881112232187	10
653	0.479554572038999	10
654	0.457823575722938	10
655	0.543911452265279	10
656	0.499694319307356	10
657	0.605987021898651	11
658	0.530449627726568	11
659	0.640662203593934	11
660	0.535871076215011	11
661	0.511697691264468	11
662	0.521428288226915	11
663	0.536704209560181	12
664	0.522024700324962	12
665	0.494053135890797	12
666	0.495676456177635	12
667	0.506937210594522	12
668	0.635717318659905	12
669	0.57395439529929	13
670	0.565465674326748	13
671	0.551553402218602	13
672	0.50432462694637	13
673	0.521050392616255	13
674	0.540904287558841	13
675	0.646599018227234	14
676	0.549564515867906	14
677	0.569219895740273	14
678	0.505126167839433	14
679	0.600745258236376	14
680	0.57039842191249	14
681	0.547289312307412	15
682	0.570192249484134	15
683	0.697926913551015	15
684	0.537101301060433	15
685	0.564874129582186	15
686	0.6619366873834	15
687	0.422565707615794	0
688	0.36343843381542	0
689	0.427437088636892	0
690	0.378588892341774	0
691	0.385082940580239	1
692	0.384691584795	1
693	0.433150734888082	1
694	0.405121457069648	1
695	0.403472134317118	1
696	0.414710843640964	1
697	0.436873320112436	2
698	0.431419029749172	2
699	0.418162325536047	2
700	0.481570566674033	2
701	0.477905207837785	2
702	0.380777893213381	2
703	0.441666200696506	3
704	0.376906767394867	3
705	0.37583220752042	3
706	0.391258687977914	3
707	0.410734168767566	3
708	0.4665155938421	3
709	0.415100664483106	4
710	0.440216526653143	4
711	0.374462331275162	4
712	0.410189487985156	4
713	0.451917725630807	4
714	0.405349711323256	4
715	0.452328496032831	5
716	0.371902717769727	5
717	0.42521192561078	5
718	0.417022172919745	5
719	0.452893942253606	5
720	0.419094394624714	5
721	0.450810327352533	6
722	0.40946775939559	6
723	0.435215777083525	6
724	0.438281186762855	6
725	0.441364588672704	6
726	0.443573770039449	6
727	0.450256083998074	7
728	0.495056734849592	7
729	0.437477473154271	7
730	0.42373367670355	7
731	0.499370197534922	7
732	0.474924226186018	7
733	0.45092013212581	8
734	0.436772380682216	8
735	0.514884136981359	8
736	0.429671612914116	8
737	0.510857287181526	8
738	0.444642691061917	8
739	0.490229318430733	9
740	0.430696231147764	9
741	0.58910696022407	9
742	0.459343206766392	9
743	0.468616857436812	9
744	0.515880838749005	9
745	0.526994588784967	10
746	0.459402778668977	10
747	0.466189077290074	10
748	0.447324212446171	10
749	0.529950680765387	10
750	0.519768211051492	10
751	0.597491012340457	11
752	0.43344645633372	11
753	0.627252705822995	11
754	0.490282420460144	11
755	0.477570271832522	11
756	0.562219332456892	11
757	0.523008390848851	12
758	0.451955091330304	12
759	0.441901601514088	12
760	0.474682551074675	12
761	0.480595310266901	12
762	0.622134698977542	12
763	0.531209870454269	13
764	0.494031502207907	13
765	0.497855387087682	13
766	0.508025379332644	13
767	0.532704586831126	13
768	0.494130114155188	13
769	0.611561724681485	14
770	0.48701348964321	14
771	0.565793257682164	14
772	0.498713704184297	14
773	0.61280099253298	14
774	0.479542305453184	14
775	0.506925652563485	15
776	0.518147173868496	15
777	0.663156858433051	15
778	0.485631215532015	15
779	0.533895717382985	15
780	0.622653456813198	15
781	0.362205353794672	0
782	0.429473808135916	0
783	0.385212152749005	0
784	0.405475873532043	1
785	0.378199051998799	1
786	0.37831183164381	1
787	0.426624538967956	1
788	0.343237483582048	1
789	0.402715968951663	1
790	0.446613363879496	2
791	0.488904726361884	2
792	0.443886188433982	2
793	0.483846186956728	2
794	0.427867902840556	2
795	0.394777959889884	2
796	0.409907574201131	3
797	0.360025276669365	3
798	0.407953604602955	3
799	0.410836756508079	3
800	0.338859775654983	3
801	0.499807904670787	3
802	0.451964566583482	4
803	0.41082507728766	4
804	0.422345184268463	4
805	0.415534091358119	4
806	0.435329925509577	4
807	0.374784858026387	4
808	0.422374583430504	5
809	0.373106699225602	5
810	0.407706336908016	5
811	0.408062483787177	5
812	0.442911654018145	5
813	0.410274092662632	5
814	0.418872353506527	6
815	0.427942563906473	6
816	0.460884240971588	6
817	0.439613033262479	6
818	0.414872169003315	6
819	0.438081184499356	6
820	0.433174625046876	7
821	0.485444838273081	7
822	0.420954521790366	7
823	0.420200146474396	7
824	0.4881715154225	7
825	0.413086185070288	7
826	0.488981624877627	8
827	0.444142648248354	8
828	0.503131743012469	8
829	0.428799481076881	8
830	0.547201150429784	8
831	0.462355318970948	8
832	0.476183841911867	9
833	0.451442820246866	9
834	0.598677567797605	9
835	0.463392719126157	9
836	0.457742388248774	9
837	0.54518367858368	9
838	0.486565746115714	10
839	0.414207354212338	10
840	0.425642471067202	10
841	0.466221398384373	10
842	0.520080084396628	10
843	0.439575281226929	10
844	0.594119877203032	11
845	0.485390316793943	11
846	0.632524618625864	11
847	0.455293362824536	11
848	0.477591558851797	11
849	0.526803220271323	11
850	0.514096153930475	12
851	0.458664833469176	12
852	0.434761069389968	12
853	0.450413290643256	12
854	0.459611651367001	12
855	0.624229539626105	12
856	0.542833875857673	13
857	0.48064296273411	13
858	0.508270595040357	13
859	0.455729439963114	13
860	0.491252435848333	13
861	0.468441640942574	13
862	0.620963049942466	14
863	0.458664237667161	14
864	0.575650343504368	14
865	0.480019915122471	14
866	0.564688145669792	14
867	0.499905071876536	14
868	0.528334982814388	15
869	0.511140822716582	15
870	0.692288106018286	15
871	0.517742392658749	15
872	0.509625790153847	15
873	0.608880811851302	15
874	0.389769700716437	0
875	0.363942875470199	0
876	0.402589409535007	1
877	0.365123288099725	1
878	0.440729442168594	1
879	0.402803989638645	1
880	0.365362328286985	1
881	0.414571274698647	1
882	0.439442349835549	2
883	0.461687981347782	2
884	0.419539992827391	2
885	0.491409489053563	2
886	0.394108546717865	2
887	0.390887197216092	2
888	0.403808142715014	3
889	0.373854444539218	3
890	0.414337083585225	3
891	0.404533081297551	3
892	0.373559831730312	3
893	0.45929074817063	3
894	0.386081358541051	4
895	0.386497523417956	4
896	0.417921156300395	4
897	0.387606505162186	4
898	0.409941576046857	4
899	0.362991154236992	4
900	0.407574180516608	5
901	0.388996295532049	5
902	0.415351629311623	5
903	0.386893284677825	5
904	0.442894849777434	5
905	0.374853735867401	5
906	0.389821094465803	6
907	0.370947128678846	6
908	0.486073909782512	6
909	0.361418173696453	6
910	0.433243273434041	6
911	0.405681025232933	6
912	0.404149780495077	7
913	0.463644863971771	7
914	0.41959016990558	7
915	0.423461575135768	7
916	0.428356922565404	7
917	0.480996493609285	7
918	0.42805071650126	8
919	0.426112712940798	8
920	0.475233795227561	8
921	0.413567074267637	8
922	0.534391794449089	8
923	0.434083356879992	8
924	0.456369662959623	9
925	0.447873333401135	9
926	0.634034010335826	9
927	0.40982812393346	9
928	0.434840493968961	9
929	0.487471126546578	9
930	0.512245632482815	10
931	0.45457922553486	10
932	0.407667389016746	10
933	0.426101988817683	10
934	0.469193107884364	10
935	0.481193641044546	10
936	0.572958088966543	11
937	0.449058671558875	11
938	0.618890367731416	11
939	0.417511005179262	11
940	0.451977935393257	11
941	0.538552546084814	11
942	0.510315994984991	12
943	0.462247752150983	12
944	0.450850952453678	12
945	0.461841973312291	12
946	0.434436507077301	12
947	0.578777745821488	12
948	0.520308521816783	13
949	0.490337350726528	13
950	0.508257138330648	13
951	0.458056601429919	13
952	0.434161186464009	13
953	0.478069632761246	13
954	0.61871566064371	14
955	0.453558020917065	14
956	0.529443527113682	14
957	0.457159799318876	14
958	0.547159410632735	14
959	0.477543400513511	14
960	0.519355115571095	15
961	0.527548273066615	15
962	0.691613809156997	15
963	0.509417495334423	15
964	0.453150240638706	15
965	0.610977044995164	15
966	0.398963841164677	0
967	0.407013221241248	1
968	0.373850586468857	1
969	0.454072052900142	1
970	0.434090729992251	1
971	0.360885464683576	1
972	0.445990085199701	1
973	0.459350622120431	2
974	0.490671854916096	2
975	0.439179258749901	2
976	0.493034187048917	2
977	0.35698000556387	2
978	0.454065026928955	2
979	0.426698186798248	3
980	0.423567825156157	3
981	0.463730777381947	3
982	0.429326428073338	3
983	0.360499238261369	3
984	0.448998098180841	3
985	0.475744820203912	4
986	0.414828744475394	4
987	0.387007981943834	4
988	0.39881490005428	4
989	0.427438438921764	4
990	0.407817516656034	4
991	0.41743688152733	5
992	0.386881843251462	5
993	0.434911284060298	5
994	0.406662213027709	5
995	0.458971699826371	5
996	0.421650545440866	5
997	0.422833748458654	6
998	0.422704169871906	6
999	0.472057323818412	6
1000	0.436520174460599	6
1001	0.421097808409095	6
1002	0.432186979132071	6
1003	0.46707544745489	7
1004	0.54223942733289	7
1005	0.43542134724349	7
1006	0.464577894736737	7
1007	0.470845196462813	7
1008	0.510977545197882	7
1009	0.491483813858114	8
1010	0.484186041088811	8
1011	0.547443526995758	8
1012	0.42843037765338	8
1013	0.555250904726722	8
1014	0.441115758974958	8
1015	0.445468452754531	9
1016	0.472000764878118	9
1017	0.702413860705621	9
1018	0.46327595838234	9
1019	0.450616003927348	9
1020	0.560536702997581	9
1021	0.538738087030619	10
1022	0.46854255794755	10
1023	0.480582596964622	10
1024	0.505040425091836	10
1025	0.486751048900924	10
1026	0.497774966455339	10
1027	0.611386351671583	11
1028	0.498430650402247	11
1029	0.670471659516733	11
1030	0.480970018704722	11
1031	0.489329880015399	11
1032	0.546793711382261	11
1033	0.515058611822517	12
1034	0.499529430891514	12
1035	0.515297343688123	12
1036	0.524539952410617	12
1037	0.440153143899884	12
1038	0.62237579590885	12
1039	0.548923267132166	13
1040	0.515656221340952	13
1041	0.528426597087241	13
1042	0.532529249741493	13
1043	0.502032131011657	13
1044	0.509389163910212	13
1045	0.633889899804179	14
1046	0.480800977897901	14
1047	0.593966622875919	14
1048	0.499195152140273	14
1049	0.554442219561048	14
1050	0.544123538182071	14
1051	0.522370437231027	15
1052	0.576562138020228	15
1053	0.716852921179949	15
1054	0.555525412985091	15
1055	0.487340686080983	15
1056	0.680787583661063	15
1057	0.433636824352787	1
1058	0.384844818433097	1
1059	0.420585639643416	1
1060	0.408022079629097	1
1061	0.39695552085921	1
1062	0.400358552894537	1
1063	0.444298730940255	2
1064	0.441369805818952	2
1065	0.383081518879565	2
1066	0.449931038344344	2
1067	0.444454405455178	2
1068	0.35056338517674	2
1069	0.397745754906607	3
1070	0.368025890949578	3
1071	0.354875251694864	3
1072	0.369131360266417	3
1073	0.389139198135138	3
1074	0.440025914675335	3
1075	0.446690438436732	4
1076	0.400020811239478	4
1077	0.425474772674529	4
1078	0.393078163360211	4
1079	0.447791279427307	4
1080	0.399528972125966	4
1081	0.423160429921118	5
1082	0.365823269906141	5
1083	0.427223632546954	5
1084	0.425340456284556	5
1085	0.47665332439307	5
1086	0.395788229573216	5
1087	0.42631228427013	6
1088	0.382170914012348	6
1089	0.433715288369537	6
1090	0.393221701674558	6
1091	0.424461487832141	6
1092	0.409792251144025	6
1093	0.445829370095559	7
1094	0.463792978190804	7
1095	0.423880016802504	7
1096	0.405521301087272	7
1097	0.470246501571116	7
1098	0.424218009599835	7
1099	0.454873092841354	8
1100	0.430892715463026	8
1101	0.557677945641796	8
1102	0.406608522028179	8
1103	0.534520203006577	8
1104	0.390486194319079	8
1105	0.462079558633388	9
1106	0.439982924339434	9
1107	0.63580476992518	9
1108	0.44984124278539	9
1109	0.463010558884248	9
1110	0.535325386780626	9
1111	0.511181572365167	10
1112	0.45008554464266	10
1113	0.437172772461696	10
1114	0.430906555974583	10
1115	0.49438284632405	10
1116	0.452255977118204	10
1117	0.554093824102649	11
1118	0.488811443199351	11
1119	0.611542516140448	11
1120	0.474972328351959	11
1121	0.467954877317599	11
1122	0.52881653372513	11
1123	0.51759759891703	12
1124	0.46412880529857	12
1125	0.44753206014671	12
1126	0.461343091115113	12
1127	0.450737832537952	12
1128	0.620098618560481	12
1129	0.519632641687299	13
1130	0.440748756447215	13
1131	0.490747925946281	13
1132	0.465123134647278	13
1133	0.496181612718434	13
1134	0.462323437331446	13
1135	0.572776959752151	14
1136	0.476077372518163	14
1137	0.565048938632022	14
1138	0.439037332973823	14
1139	0.537902686775899	14
1140	0.491255897480266	14
1141	0.502259505419759	15
1142	0.499939813499953	15
1143	0.674169464130413	15
1144	0.484625009898646	15
1145	0.515320374744121	15
1146	0.663238307361296	15
1147	0.40842838197035	0
1148	0.465542171459453	0
1149	0.44137505113489	0
1150	0.41237577331599	0
1151	0.448454164104523	0
1152	0.44555032432461	1
1153	0.460596495378417	1
1154	0.416837510220323	1
1155	0.461721446538574	1
1156	0.427645577828047	1
1157	0.404289210003032	1
1158	0.43159176329513	2
1159	0.422259164272967	2
1160	0.437629102369529	2
1161	0.458587852941513	2
1162	0.407517996082759	2
1163	0.468595270168929	2
1164	0.440383171893158	3
1165	0.473150203649146	3
1166	0.403192446491522	3
1167	0.412644958025067	3
1168	0.431034796045799	3
1169	0.370756023898968	3
1170	0.415019023291513	4
1171	0.381170525126375	4
1172	0.434898108778921	4
1173	0.421809838106035	4
1174	0.468669552343766	4
1175	0.447138874414979	4
1176	0.412990172060675	5
1177	0.415957343473542	5
1178	0.431177758112501	5
1179	0.443900720246042	5
1180	0.441965660430154	5
1181	0.402954192187301	5
1182	0.429625082737373	6
1183	0.467557570869349	6
1184	0.413214612949969	6
1185	0.419845954484434	6
1186	0.520226519038231	6
1187	0.491616877364052	6
1188	0.411906436021224	7
1189	0.457555486136834	7
1190	0.473651524168458	7
1191	0.432212543799544	7
1192	0.527020208154789	7
1193	0.419117842278195	7
1194	0.493706377310776	8
1195	0.450597468833639	8
1196	0.632079532003769	8
1197	0.462545440937625	8
1198	0.450710072973331	8
1199	0.519228802985756	8
1200	0.495841655353929	9
1201	0.472428127497186	9
1202	0.466778273483522	9
1203	0.473503103701928	9
1204	0.509662139453835	9
1205	0.461619054587449	9
1206	0.597324692092545	10
1207	0.441441355040284	10
1208	0.656711661166899	10
1209	0.471267170930985	10
1210	0.497868360023331	10
1211	0.559304787075177	10
1212	0.520160986125276	11
1213	0.467586363976611	11
1214	0.468644836597187	11
1215	0.473522341009775	11
1216	0.451007260800112	11
1217	0.617810102680581	11
1218	0.501468587414333	12
1219	0.494026503485494	12
1220	0.534795315402561	12
1221	0.53004963506772	12
1222	0.519346942321313	12
1223	0.494371703477843	12
1224	0.611132246143012	13
1225	0.471400859867611	13
1226	0.582679629755893	13
1227	0.481232333285167	13
1228	0.547677223012332	13
1229	0.481210253306796	13
1230	0.489049743286361	14
1231	0.503017921323544	14
1232	0.688355941509256	14
1233	0.519082277337424	14
1234	0.523430110914035	14
1235	0.62556111698445	14
1236	0.462021209071109	0
1237	0.403406169604016	0
1238	0.393995674338435	0
1239	0.431595591366471	0
1240	0.446597675070446	1
1241	0.4538003720892	1
1242	0.428834185126696	1
1243	0.447160192542931	1
1244	0.415312639471789	1
1245	0.411319227917327	1
1246	0.409356540836394	2
1247	0.341767140231032	2
1248	0.423413618978228	2
1249	0.407887437563232	2
1250	0.368843137917381	2
1251	0.468392714314517	2
1252	0.4376214150248	3
1253	0.391419595768909	3
1254	0.406744196055833	3
1255	0.341292517079401	3
1256	0.426809448659689	3
1257	0.383594789756069	3
1258	0.430800316992485	4
1259	0.381591709840654	4
1260	0.429475709204298	4
1261	0.358905991195278	4
1262	0.424801349217931	4
1263	0.394573723997546	4
1264	0.428315581936145	5
1265	0.36201959889439	5
1266	0.466778184428049	5
1267	0.382237711603538	5
1268	0.443069450056274	5
1269	0.406376998933709	5
1270	0.447373960564344	6
1271	0.507340656316703	6
1272	0.407849159506321	6
1273	0.435925785724	6
1274	0.478677059306179	6
1275	0.503525735332465	6
1276	0.477649823232347	7
1277	0.46061912018829	7
1278	0.505475526420128	7
1279	0.428464827586	7
1280	0.53527172980955	7
1281	0.43866605406757	7
1282	0.461373085687265	8
1283	0.438322779986661	8
1284	0.661762999057062	8
1285	0.484366266131255	8
1286	0.432193246717589	8
1287	0.495049168692294	8
1288	0.512139285410453	9
1289	0.462706456093951	9
1290	0.421988421917873	9
1291	0.458724843814431	9
1292	0.526516571970969	9
1293	0.436157774716238	9
1294	0.575894951331535	10
1295	0.453863546436154	10
1296	0.642960062131932	10
1297	0.493408596468666	10
1298	0.482314742327492	10
1299	0.475940016019894	10
1300	0.536304196804019	11
1301	0.453663513390286	11
1302	0.473719184719454	11
1303	0.488092561268581	11
1304	0.478198910819402	11
1305	0.604079611809748	11
1306	0.52353146547128	12
1307	0.479595755446428	12
1308	0.488892521641026	12
1309	0.481681791553238	12
1310	0.46956006403686	12
1311	0.489959461712883	12
1312	0.600151993443074	13
1313	0.466825443501671	13
1314	0.551187436612593	13
1315	0.445785606449287	13
1316	0.543056305994929	13
1317	0.499369032595115	13
1318	0.529023077974272	14
1319	0.519231715256232	14
1320	0.678356185507198	14
1321	0.497949306041823	14
1322	0.505651457813034	14
1323	0.638621619340137	14
1324	0.466812458017024	0
1325	0.448970000199949	0
1326	0.484378096949671	0
1327	0.469399299603233	1
1328	0.44585522437099	1
1329	0.413923985151637	1
1330	0.499885573565932	1
1331	0.496540581193291	1
1332	0.413440214408219	1
1333	0.440094987262314	2
1334	0.399220572137025	2
1335	0.446712486958379	2
1336	0.409266194361851	2
1337	0.432801736017538	2
1338	0.426860362299309	2
1339	0.457478399110814	3
1340	0.49056058885025	3
1341	0.40557804713996	3
1342	0.448371591522523	3
1343	0.50855546519145	3
1344	0.42798546231148	3
1345	0.441907114677724	4
1346	0.413168383898282	4
1347	0.433155520368168	4
1348	0.44814539639775	4
1349	0.508279165876382	4
1350	0.436031721083473	4
1351	0.451971280996732	5
1352	0.437454870857835	5
1353	0.469074943166892	5
1354	0.408724265002784	5
1355	0.436299738701708	5
1356	0.496625035683137	5
1357	0.491278206508049	6
1358	0.474892659852806	6
1359	0.425610293808554	6
1360	0.493823707905081	6
1361	0.54644238133523	6
1362	0.475282857294	6
1363	0.491039668449202	7
1364	0.496037924862576	7
1365	0.515765569303726	7
1366	0.496052192669591	7
1367	0.530955214616006	7
1368	0.490728089451156	7
1369	0.47081324161112	8
1370	0.477601981710863	8
1371	0.623448572928133	8
1372	0.540874054483255	8
1373	0.51311294665586	8
1374	0.571835275865205	8
1375	0.526477259901765	9
1376	0.523174613646843	9
1377	0.481411104191854	9
1378	0.481350022243247	9
1379	0.51977225585991	9
1380	0.470006669275319	9
1381	0.612651757170585	10
1382	0.471719566009852	10
1383	0.599377353598874	10
1384	0.485812189880996	10
1385	0.486976713058608	10
1386	0.53329367457505	10
1387	0.499443498172879	11
1388	0.533484946580596	11
1389	0.489405274620392	11
1390	0.453837934891287	11
1391	0.454431524384419	11
1392	0.598248635819351	11
1393	0.502910196171578	12
1394	0.521642023654431	12
1395	0.528999463739504	12
1396	0.451751462204505	12
1397	0.531634281584184	12
1398	0.486758021063764	12
1399	0.589851315345656	13
1400	0.481808853229945	13
1401	0.594318195263246	13
1402	0.524701135795458	13
1403	0.550582233157114	13
1404	0.504767231807326	13
1405	0.517733782881867	14
1406	0.568902473510815	14
1407	0.708877462168755	14
1408	0.5413718343574	14
1409	0.527622287997159	14
1410	0.620278064816012	14
1411	0.400855775406139	0
1412	0.416492750510277	0
1413	0.423068027302066	1
1414	0.451033046308497	1
1415	0.425929785890295	1
1416	0.503330695136714	1
1417	0.415286290400027	1
1418	0.434667185192451	1
1419	0.41541068028473	2
1420	0.422393667574797	2
1421	0.416906314120387	2
1422	0.429342971816342	2
1423	0.356985401620514	2
1424	0.473602133656777	2
1425	0.443455757651174	3
1426	0.425241940411945	3
1427	0.404085276176334	3
1428	0.391387572949314	3
1429	0.421373266245027	3
1430	0.366119771668378	3
1431	0.445387370211303	4
1432	0.41245642324464	4
1433	0.456741719739287	4
1434	0.443362989365524	4
1435	0.421348939286908	4
1436	0.420430236347061	4
1437	0.436252398943222	5
1438	0.418694324229795	5
1439	0.46591553115935	5
1440	0.397118460836519	5
1441	0.417661612883243	5
1442	0.475060596890586	5
1443	0.501820275863671	6
1444	0.503048189817021	6
1445	0.456691979729868	6
1446	0.440527387634905	6
1447	0.443586668592853	6
1448	0.454931515194914	6
1449	0.469156016065695	7
1450	0.461582322109646	7
1451	0.50859632880917	7
1452	0.414356233070973	7
1453	0.554798388903721	7
1454	0.455731192096617	7
1455	0.422165901692429	8
1456	0.456448005708864	8
1457	0.620171837243217	8
1458	0.431856603684973	8
1459	0.450444137756227	8
1460	0.518805508000828	8
1461	0.504316697024056	9
1462	0.418988940779992	9
1463	0.440432833147303	9
1464	0.452972861138495	9
1465	0.494241334417997	9
1466	0.48092153930219	9
1467	0.535309335176161	10
1468	0.45495057355162	10
1469	0.616244701107811	10
1470	0.468259127479793	10
1471	0.473123627400511	10
1472	0.50202055896873	10
1473	0.531149623496397	11
1474	0.450560455882717	11
1475	0.442104318375805	11
1476	0.496322934398789	11
1477	0.491629173124362	11
1478	0.631479467793544	11
1479	0.531372103521209	12
1480	0.518958491902471	12
1481	0.521930408293191	12
1482	0.512439451878999	12
1483	0.481726571381925	12
1484	0.498842453485946	12
1485	0.620005105383446	13
1486	0.484652756484843	13
1487	0.563628014870168	13
1488	0.440617877888988	13
1489	0.568296243797709	13
1490	0.502793297862152	13
1491	0.528263106887862	14
1492	0.530503518901752	14
1493	0.669393971410729	14
1494	0.520330015629092	14
1495	0.532264456375683	14
1496	0.652528339903942	14
1497	0.419065866488188	0
1498	0.405555516248697	1
1499	0.481141091245037	1
1500	0.409878378891377	1
1501	0.496598030126882	1
1502	0.372132444952663	1
1503	0.423728709437821	1
1504	0.37155941308964	2
1505	0.373235960820516	2
1506	0.397212203168206	2
1507	0.411580875242893	2
1508	0.298474739890759	2
1509	0.480692507634907	2
1510	0.457896235094377	3
1511	0.408168558755283	3
1512	0.378770528778565	3
1513	0.354269780276069	3
1514	0.381957855778395	3
1515	0.348457436046257	3
1516	0.370936698668282	4
1517	0.395809765587767	4
1518	0.388741900355363	4
1519	0.409016287955295	4
1520	0.414892762175186	4
1521	0.41537009187402	4
1522	0.417673736612116	5
1523	0.432927888874754	5
1524	0.477750750801217	5
1525	0.417945657110441	5
1526	0.406025228138117	5
1527	0.434369612402486	5
1528	0.394714289019818	6
1529	0.458533342196837	6
1530	0.411742346136898	6
1531	0.382171690630525	6
1532	0.436913466943167	6
1533	0.441387200446417	6
1534	0.485102300252086	7
1535	0.478752094136105	7
1536	0.454745945271212	7
1537	0.422958357433632	7
1538	0.526928402198917	7
1539	0.459978010566248	7
1540	0.434987999393263	8
1541	0.440001393402594	8
1542	0.632091317866969	8
1543	0.399732909598489	8
1544	0.457326968285877	8
1545	0.505202753703765	8
1546	0.505943160494543	9
1547	0.430638068451329	9
1548	0.427356066861394	9
1549	0.443541309550065	9
1550	0.502402081256095	9
1551	0.463568250016227	9
1552	0.565166395060206	10
1553	0.490959486619513	10
1554	0.636805188679854	10
1555	0.46938342336929	10
1556	0.464741620051369	10
1557	0.514061560557483	10
1558	0.494185366652972	11
1559	0.479449046334417	11
1560	0.474745707427202	11
1561	0.480330494417582	11
1562	0.428619026771187	11
1563	0.634393574103943	11
1564	0.548825887585612	12
1565	0.525793530163911	12
1566	0.543770858143862	12
1567	0.459779753516555	12
1568	0.44131994327947	12
1569	0.499705113042	12
1570	0.628047310565958	13
1571	0.486100283963249	13
1572	0.571279085570651	13
1573	0.472589174646764	13
1574	0.551013516940732	13
1575	0.515654926447727	13
1576	0.526543313316642	14
1577	0.541431139294278	14
1578	0.704696482372092	14
1579	0.52323145218332	14
1580	0.502525565572094	14
1581	0.62496135361244	14
1582	0.466626410571808	1
1583	0.495284547447279	1
1584	0.424317827769196	1
1585	0.499874789793338	1
1586	0.477251516240417	1
1587	0.452246151464974	1
1588	0.442739967701522	2
1589	0.390651967734079	2
1590	0.435961840007789	2
1591	0.439679164058226	2
1592	0.368863764387721	2
1593	0.515783261246852	2
1594	0.46249998117846	3
1595	0.421451622177758	3
1596	0.41529841455115	3
1597	0.440629870894262	3
1598	0.486746999684671	3
1599	0.371078544612052	3
1600	0.461542174630489	4
1601	0.434203374283191	4
1602	0.436378017934096	4
1603	0.44368204107629	4
1604	0.483776644980473	4
1605	0.453974185435355	4
1606	0.457607479238904	5
1607	0.451165115232021	5
1608	0.473908266058262	5
1609	0.428171542566514	5
1610	0.448670348905056	5
1611	0.457784288782272	5
1612	0.518305521636739	6
1613	0.493669416769532	6
1614	0.471721419328979	6
1615	0.452252128572723	6
1616	0.507790116808327	6
1617	0.439342963151486	6
1618	0.518070913113667	7
1619	0.442020855102356	7
1620	0.485887328368304	7
1621	0.459279223971993	7
1622	0.591403781461894	7
1623	0.446253529269199	7
1624	0.49189365872669	8
1625	0.438514534772115	8
1626	0.63043535409034	8
1627	0.474428437164508	8
1628	0.471562015288843	8
1629	0.524371232368124	8
1630	0.514594040614659	9
1631	0.464291804156189	9
1632	0.448552296119433	9
1633	0.483553452043824	9
1634	0.536496039341593	9
1635	0.543265808534332	9
1636	0.64125578693319	10
1637	0.483360306442635	10
1638	0.594785563231028	10
1639	0.492780497470494	10
1640	0.517816455081263	10
1641	0.559646276395994	10
1642	0.519085164222648	11
1643	0.478052703129686	11
1644	0.444096021470559	11
1645	0.517105849618155	11
1646	0.52455270505475	11
1647	0.638831793284542	11
1648	0.57307280998551	12
1649	0.520698768684007	12
1650	0.518057145219788	12
1651	0.530432586885526	12
1652	0.520728999738746	12
1653	0.498602482339423	12
1654	0.648314014572775	13
1655	0.432606837441635	13
1656	0.600705192735563	13
1657	0.509748619598922	13
1658	0.591785509743997	13
1659	0.514615978620005	13
1660	0.544032082190433	14
1661	0.522633099216622	14
1662	0.676272143569869	14
1663	0.516889924887189	14
1664	0.574228123140544	14
1665	0.642891787229513	14
1666	0.483027624549841	0
1667	0.450704733466565	0
1668	0.510319203161197	0
1669	0.41202914020509	0
1670	0.430809209196092	0
1671	0.470776077156235	1
1672	0.404828317418474	1
1673	0.420348263386927	1
1674	0.431280473962332	1
1675	0.385401362280338	1
1676	0.459457881487767	1
1677	0.42502588305504	2
1678	0.445348182919953	2
1679	0.412872069119558	2
1680	0.425604543435758	2
1681	0.436301196535689	2
1682	0.400162684897966	2
1683	0.420933887248379	3
1684	0.407357832321065	3
1685	0.43896055372933	3
1686	0.410677654692633	3
1687	0.444339814589749	3
1688	0.460363959298476	3
1689	0.497736911342948	4
1690	0.450350743930999	4
1691	0.468140845946509	4
1692	0.441604227118953	4
1693	0.469102968297059	4
1694	0.464412013763978	4
1695	0.479700094601394	5
1696	0.515374075474881	5
1697	0.440218288118744	5
1698	0.436255320170803	5
1699	0.508298101066581	5
1700	0.498113137130628	5
1701	0.494404208221793	6
1702	0.509969362992856	6
1703	0.516210428379216	6
1704	0.434612724585246	6
1705	0.508545355279601	6
1706	0.46348675913573	6
1707	0.472215040937496	7
1708	0.414110445923105	7
1709	0.597133106702339	7
1710	0.431088148265093	7
1711	0.418290766524848	7
1712	0.54546840086021	7
1713	0.459779360605937	8
1714	0.423850251248391	8
1715	0.444911036252908	8
1716	0.447630413888595	8
1717	0.525246759756954	8
1718	0.488447838058895	8
1719	0.55571018655503	9
1720	0.47926336373758	9
1721	0.648028009080466	9
1722	0.494188010165232	9
1723	0.470734010313044	9
1724	0.538562473148067	9
1725	0.497465602675604	10
1726	0.477619522523	10
1727	0.449019233225582	10
1728	0.512041291659182	10
1729	0.494765447766808	10
1730	0.598655372151379	10
1731	0.556085007391373	11
1732	0.499898976718166	11
1733	0.568321122043242	11
1734	0.493498753101208	11
1735	0.507109330489411	11
1736	0.467737425495932	11
1737	0.577819162324264	12
1738	0.512598730991653	12
1739	0.592323632456642	12
1740	0.495512050132333	12
1741	0.569772000243687	12
1742	0.509417619758519	12
1743	0.522211694081883	13
1744	0.519428809519669	13
1745	0.668718687185934	13
1746	0.493452828908068	13
1747	0.525820466857812	13
1748	0.627750491197008	13
1749	0.415137572569317	0
1750	0.512764514569537	0
1751	0.481101155163022	0
1752	0.422768700204643	0
1753	0.425129637106632	1
1754	0.453239925192687	1
1755	0.482575758909257	1
1756	0.435120090131308	1
1757	0.479475472822475	1
1758	0.453567522320389	1
1759	0.435687831271098	2
1760	0.504935914962211	2
1761	0.432588271510746	2
1762	0.461320623903854	2
1763	0.469024739844456	2
1764	0.405856789751848	2
1765	0.432030754275882	3
1766	0.422865855192886	3
1767	0.422559174070861	3
1768	0.440214817301738	3
1769	0.465818341630873	3
1770	0.436594988620589	3
1771	0.484880987878307	4
1772	0.426685160294734	4
1773	0.430302147695464	4
1774	0.421592573681976	4
1775	0.415498873548016	4
1776	0.459694463009654	4
1777	0.520870714934083	5
1778	0.462772048235085	5
1779	0.453043603164536	5
1780	0.501439549556004	5
1781	0.559947523896579	5
1782	0.504203104600523	5
1783	0.465907899442133	6
1784	0.537779968860415	6
1785	0.481270253821506	6
1786	0.464874152218627	6
1787	0.52414423546497	6
1788	0.478233479626631	6
1789	0.487779320195678	7
1790	0.489958188772528	7
1791	0.673048982380058	7
1792	0.513661070819283	7
1793	0.475916847627986	7
1794	0.55286271333346	7
1795	0.486896296496667	8
1796	0.531122914726474	8
1797	0.463857650101924	8
1798	0.448357203307767	8
1799	0.493434759392721	8
1800	0.479397348510011	8
1801	0.544199374504742	9
1802	0.465443541007223	9
1803	0.626501703996682	9
1804	0.493700473086859	9
1805	0.487491106515622	9
1806	0.555366943676357	9
1807	0.511129849723499	10
1808	0.470220513298926	10
1809	0.497615646233421	10
1810	0.496388913669591	10
1811	0.477380248887839	10
1812	0.618929746946901	10
1813	0.51085784563738	11
1814	0.50713007993282	11
1815	0.491166582557985	11
1816	0.469517989763976	11
1817	0.517803104231405	11
1818	0.507512447835527	11
1819	0.594896954137251	12
1820	0.493080889817462	12
1821	0.546181176082972	12
1822	0.521042723246658	12
1823	0.557028189517174	12
1824	0.524489430413624	12
1825	0.536085722532619	13
1826	0.560370006312287	13
1827	0.656343057193385	13
1828	0.534225490040467	13
1829	0.562384042482361	13
1830	0.651431050587586	13
1831	0.438078295157699	0
1832	0.451073926393655	0
1833	0.346105402360984	0
1834	0.443993600648231	1
1835	0.378560990430066	1
1836	0.406005396159974	1
1837	0.40499979235875	1
1838	0.410965718090073	1
1839	0.406295760476625	1
1840	0.426338113944471	2
1841	0.430152441945405	2
1842	0.398332673898674	2
1843	0.429187202852538	2
1844	0.421088349059238	2
1845	0.383206767064681	2
1846	0.431190891412623	3
1847	0.385186413868401	3
1848	0.402198061661065	3
1849	0.381663529307268	3
1850	0.438312820985256	3
1851	0.369919552500419	3
1852	0.422804878360186	4
1853	0.396003320266252	4
1854	0.435450473039842	4
1855	0.345931646921437	4
1856	0.410381225342874	4
1857	0.392395314977683	4
1858	0.508925801880277	5
1859	0.474983816789836	5
1860	0.39598275470371	5
1861	0.428680758153082	5
1862	0.502759350203311	5
1863	0.45534621393402	5
1864	0.453193020181435	6
1865	0.481812267785579	6
1866	0.437880333095857	6
1867	0.420715658257701	6
1868	0.500453259041015	6
1869	0.418869264385024	6
1870	0.415068751616414	7
1871	0.468453641256128	7
1872	0.652164778211033	7
1873	0.488806673281699	7
1874	0.419670856246589	7
1875	0.533448623496466	7
1876	0.495681847851031	8
1877	0.49680909497716	8
1878	0.430558776991756	8
1879	0.467360796289609	8
1880	0.448967285882932	8
1881	0.458604033637025	8
1882	0.565243242178659	9
1883	0.444102098071438	9
1884	0.636052765219272	9
1885	0.498577387106536	9
1886	0.442644458990822	9
1887	0.562237950618128	9
1888	0.490442542640973	10
1889	0.467154663317076	10
1890	0.48759646050652	10
1891	0.480596335192053	10
1892	0.467897457101394	10
1893	0.609161274852612	10
1894	0.528690591850313	11
1895	0.51808079122649	11
1896	0.494388877245908	11
1897	0.514421683619477	11
1898	0.510261242944582	11
1899	0.462457120069205	11
1900	0.566360087529932	12
1901	0.460634640078898	12
1902	0.596600925853308	12
1903	0.488085664345326	12
1904	0.5260326020788	12
1905	0.506295343767454	12
1906	0.510689519494002	13
1907	0.526937705846192	13
1908	0.67484037178265	13
1909	0.498150653426994	13
1910	0.520411890365611	13
1911	0.639949258906965	13
1912	0.522307020448111	0
1913	0.448651494963329	0
1914	0.479566250234396	1
1915	0.465726217802219	1
1916	0.499435219012854	1
1917	0.474353826630789	1
1918	0.448626624644249	1
1919	0.446755278701025	1
1920	0.513984528913215	2
1921	0.514799821938423	2
1922	0.443892161026649	2
1923	0.476050026018195	2
1924	0.455151151950935	2
1925	0.455358372422961	2
1926	0.499983314665227	3
1927	0.477283118615203	3
1928	0.517070884591549	3
1929	0.425886114737648	3
1930	0.49956098546198	3
1931	0.488912747251099	3
1932	0.479844771906233	4
1933	0.452831510752084	4
1934	0.496550737228026	4
1935	0.473238845871983	4
1936	0.476613248926853	4
1937	0.495464529524015	4
1938	0.557403779041782	5
1939	0.578787156738087	5
1940	0.509540621207187	5
1941	0.49712045044107	5
1942	0.570003797685221	5
1943	0.569778094020007	5
1944	0.51815779241244	6
1945	0.537843215398947	6
1946	0.547296555390016	6
1947	0.443574862988404	6
1948	0.528820861234767	6
1949	0.510650621261974	6
1950	0.527280472167041	7
1951	0.562640837882066	7
1952	0.656016687379628	7
1953	0.51700725294289	7
1954	0.546277613821281	7
1955	0.606110837325627	7
1956	0.555382711013097	8
1957	0.525780775536324	8
1958	0.529651488881004	8
1959	0.532629691683179	8
1960	0.526633255770085	8
1961	0.473526769299761	8
1962	0.616235092882136	9
1963	0.526554243945397	9
1964	0.653051356123249	9
1965	0.509863826776822	9
1966	0.49588936729405	9
1967	0.568663016671297	9
1968	0.582083556764871	10
1969	0.513293737900264	10
1970	0.526248919062062	10
1971	0.508808367752923	10
1972	0.493168726700803	10
1973	0.606621915800481	10
1974	0.567814752520325	11
1975	0.539136154963764	11
1976	0.539515770424567	11
1977	0.534542659701972	11
1978	0.550578303549602	11
1979	0.510375877957058	11
1980	0.619365893454153	12
1981	0.556468842275922	12
1982	0.594888118018785	12
1983	0.524507261255025	12
1984	0.604120781153501	12
1985	0.531084359370966	12
1986	0.546939593055956	13
1987	0.593418250066623	13
1988	0.654154369552495	13
1989	0.555266636567441	13
1990	0.559169755760628	13
1991	0.64874635320734	13
1992	0.429681753449063	0
1993	0.440697623796379	1
1994	0.425451653017905	1
1995	0.457196704531475	1
1996	0.447098232449085	1
1997	0.371025154017402	1
1998	0.510054850180511	1
1999	0.440719565115688	2
[truncated: 3,152 more rows]
