# Supplementary material for: Fungal community assembly in drought-stressed sorghum shows stochasticity, selection, and universal ecological dynamics
Source: Nat Commun. 2020 Jan 7;11:34. doi: 10.1038/s41467-019-13913-9 (PMC6946711; doi:10.1038/s41467-019-13913-9)
Supplement: Supplementary file 10 — Source Data [file 41467_2019_13913_MOESM10_ESM.zip › SourceData/Fig.S7.Rhizosphere.plot.15.csv]

	fung.dist	td
1	0.419158454250893	1
2	0.418425338262238	2
3	0.422932464489831	3
4	0.419914949956511	4
5	0.428551123737442	5
6	0.498589838953641	6
7	0.543863031277058	7
8	0.437768697946209	8
9	0.499989239043622	9
10	0.360643958555854	1
11	0.424890652790396	2
12	0.424102315538878	3
13	0.428281270654699	4
14	0.471813006520739	5
15	0.568910973956188	6
16	0.440568834357085	7
17	0.496466412925464	8
18	0.395448807347833	1
19	0.442904818557776	2
20	0.40530945316256	3
21	0.394100306760038	4
22	0.470576579463419	5
23	0.380845768187694	6
24	0.454587423694424	7
25	0.40612107206898	1
26	0.442563912320956	2
27	0.436074766711751	3
28	0.506313355798551	4
29	0.423697873470231	5
30	0.483234088778458	6
31	0.399682229339544	1
32	0.441632723166149	2
33	0.465009980926771	3
34	0.401156905935433	4
35	0.450713149409623	5
36	0.370842933146608	1
37	0.38370199270038	2
38	0.366415055402964	3
39	0.389974848662535	4
40	0.352757226357667	1
41	0.366940952244727	2
42	0.407873655183814	3
43	0.405407627187831	1
44	0.402835497785725	2
45	0.417023185183173	1
