# Supplementary material for: Fungal community assembly in drought-stressed sorghum shows stochasticity, selection, and universal ecological dynamics
Source: Nat Commun. 2020 Jan 7;11:34. doi: 10.1038/s41467-019-13913-9 (PMC6946711; doi:10.1038/s41467-019-13913-9)
Supplement: Supplementary file 10 — Source Data [file 41467_2019_13913_MOESM10_ESM.zip › SourceData/Fig.S7.Leaf.plot.1.csv]

	fung.dist	td
1	0.76068650981661	1
2	0.510903081080259	2
3	0.780669621052434	3
4	0.81098507440325	4
5	0.493569050205818	5
6	0.706385755700317	6
7	0.794954926453264	7
8	0.770083888810652	8
9	0.726850517553795	9
10	0.691492356766925	10
11	0.788466844050703	11
12	0.809501263599361	12
13	0.803463435300661	13
14	0.786207184897362	14
15	0.800589996478536	15
16	0.820214081239132	16
17	0.751394106656655	1
18	0.599814468840769	2
19	0.829886134650201	3
20	0.758908887484357	4
21	0.805700508377079	5
22	0.631594188169718	6
23	0.625538070636377	7
24	0.606482758159445	8
25	0.686970938820914	9
26	0.65802127460374	10
27	0.727830566440389	11
28	0.668932837998665	12
29	0.6813267574112	13
30	0.668656131729195	14
31	0.680522730725351	15
32	0.6951350337612	1
33	0.856662193623018	2
34	0.449466167879421	3
35	0.721331090036884	4
36	0.734916610004742	5
37	0.747205359581479	6
38	0.678190734532782	7
39	0.685798366461774	8
40	0.74882728431567	9
41	0.795988427557662	10
42	0.752352285570016	11
43	0.747037782244801	12
44	0.772959436239206	13
45	0.78323210677864	14
46	0.771935896463477	1
47	0.710841310419724	2
48	0.717295240262408	3
49	0.603055257612437	4
50	0.615842005250197	5
51	0.600240894142044	6
52	0.690487923208551	7
53	0.630920535477232	8
54	0.734119896389044	9
55	0.677174277121498	10
56	0.676733048907501	11
57	0.687160933429238	12
58	0.67115767680976	13
59	0.746189191370885	1
60	0.360078700925014	2
61	0.635201018870437	3
62	0.64493802855974	4
63	0.72510921364633	5
64	0.691229310440998	6
65	0.730449308963014	7
66	0.750248544594637	8
67	0.789843859143338	9
68	0.809612371792202	10
69	0.755373180616087	11
70	0.805873548415775	12
71	0.638865164801471	1
72	0.661904875009151	2
73	0.655135808404165	3
74	0.644146373599525	4
75	0.656700400125231	5
76	0.729138420778632	6
77	0.774086155661075	7
78	0.755530939200186	8
79	0.739941841070929	9
80	0.764403678423868	10
81	0.770016039811475	11
82	0.560493473783068	1
83	0.62791400121149	2
84	0.646387056659178	3
85	0.639438495161963	4
86	0.715688427890185	5
87	0.769684951776406	6
88	0.757951519674124	7
89	0.758045953703872	8
90	0.741266934308311	9
91	0.787382505344637	10
92	0.305344438505988	1
93	0.38487498615755	2
94	0.454837051736195	3
95	0.466286094072855	4
96	0.490518307046632	5
97	0.432382313700112	6
98	0.474982058372839	7
99	0.432356433538548	8
100	0.437946578171463	9
101	0.381243627708261	1
102	0.461497726202311	2
103	0.438264701432323	3
104	0.496699014531882	4
105	0.450118191211628	5
106	0.434521821918078	6
107	0.420456404179132	7
108	0.401485596332055	8
109	0.354363209260225	1
110	0.292520856288947	2
111	0.361423889822736	3
112	0.346513280042971	4
113	0.375529396010421	5
114	0.348712839422834	6
115	0.364597176128665	7
116	0.302995374136424	1
117	0.327005876442152	2
118	0.348396367207976	3
119	0.349154953795721	4
120	0.337535554888804	5
121	0.425365632413871	6
122	0.222751106778543	1
123	0.228925006926211	2
124	0.249028854497317	3
125	0.220207695732565	4
126	0.335586925996284	5
127	0.231848212472006	1
128	0.274806418678324	2
129	0.264179623866659	3
130	0.351286291736603	4
131	0.263660192969985	1
132	0.224769445253802	2
133	0.27809677327225	3
134	0.225552808694298	1
135	0.291303354019418	2
136	0.25694247077385	1
