# Supplementary material for: Fungal community assembly in drought-stressed sorghum shows stochasticity, selection, and universal ecological dynamics
Source: Nat Commun. 2020 Jan 7;11:34. doi: 10.1038/s41467-019-13913-9 (PMC6946711; doi:10.1038/s41467-019-13913-9)
Supplement: Supplementary file 10 — Source Data [file 41467_2019_13913_MOESM10_ESM.zip › SourceData/Fig.S7.Rhizosphere.plot.14.csv]

	fung.dist	td
1	0.401970875233089	1
2	0.487148741737024	2
3	0.543644803358904	3
4	0.487478592395301	4
5	0.599768835585372	5
6	0.466242580574824	6
7	0.404368507740959	7
8	0.530617030976738	8
9	0.439766178997232	9
10	0.505080216656854	10
11	0.597331025959526	11
12	0.634636357615194	12
13	0.637552529620717	13
14	0.544994617100151	14
15	0.38197111806841	1
16	0.447067970381767	2
17	0.416139985214923	3
18	0.472182187982214	4
19	0.399734119425383	5
20	0.413326121083129	6
21	0.483005954766641	7
22	0.475835223788046	8
23	0.532932148659276	9
24	0.479676536334809	10
25	0.614860732334393	11
26	0.648648417301529	12
27	0.543509452262148	13
28	0.39048812130981	1
29	0.405765689097183	2
30	0.374988737954251	3
31	0.393413626316489	4
32	0.484377387605615	5
33	0.51094491216205	6
34	0.46024269744301	7
35	0.593207986652288	8
36	0.507012329956098	9
37	0.636177182864623	10
38	0.665613954455181	11
39	0.537308482589981	12
40	0.434971461852528	1
41	0.470335753962191	2
42	0.428216730006201	3
43	0.48850871367929	4
44	0.470925325811002	5
45	0.481376831682909	6
46	0.612493424561448	7
47	0.492580772833736	8
48	0.607755007595511	9
49	0.643431190667022	10
50	0.566288066586701	11
51	0.376462479854842	1
52	0.365678876887685	2
53	0.388524363712252	3
54	0.430077316894262	4
55	0.41622407005843	5
56	0.51017624835969	6
57	0.473295137197803	7
58	0.575983808028348	8
59	0.611956734316302	9
60	0.497193062383475	10
61	0.384801897986945	1
62	0.524088500507537	2
63	0.547842764756021	3
64	0.533380152565526	4
65	0.643709365165627	5
66	0.514920095292975	6
67	0.708175289048543	7
68	0.699048846317382	8
69	0.616634623340137	9
70	0.436115749462902	1
71	0.476191187277534	2
72	0.480175149078272	3
73	0.54549578012721	4
74	0.494115324806029	5
75	0.627829339020514	6
76	0.618062681789325	7
77	0.518754935348941	8
78	0.421278500841277	1
79	0.372710758605573	2
80	0.43764498538737	3
81	0.459625739773507	4
82	0.537339897323302	5
83	0.586128662062216	6
84	0.46647144543533	7
85	0.403466209760981	1
86	0.464003116286109	2
87	0.421570786659427	3
88	0.505647753817693	4
89	0.495043040751399	5
90	0.480943771206594	6
91	0.430879459193656	1
92	0.468444551987967	2
93	0.50571925167403	3
94	0.530184466323438	4
95	0.425064762618844	5
96	0.440005395261295	1
97	0.352145946666405	2
98	0.414156011954908	3
99	0.341010477173921	4
100	0.44362712544799	1
101	0.466167100787459	2
102	0.381207993225761	3
103	0.386810665121205	1
104	0.31316223436213	2
105	0.421159001264497	1
