# Supplementary material for: Fungal community assembly in drought-stressed sorghum shows stochasticity, selection, and universal ecological dynamics
Source: Nat Commun. 2020 Jan 7;11:34. doi: 10.1038/s41467-019-13913-9 (PMC6946711; doi:10.1038/s41467-019-13913-9)
Supplement: Supplementary file 10 — Source Data [file 41467_2019_13913_MOESM10_ESM.zip › SourceData/Fig.S7.Leaf.plot.11.csv]

	fung.dist	td
1	0.700978656787357	1
2	0.506563948757377	2
3	0.589957660910916	3
4	0.520860677924326	4
5	0.431651149626708	5
6	0.607911866183042	6
7	0.655000327318605	7
8	0.785515200808415	8
9	0.788460709662028	9
10	0.812528770196983	10
11	0.784794002845141	11
12	0.811504898728667	12
13	0.793697317214331	13
14	0.771017983945635	14
15	0.82274634751775	15
16	0.803962580497173	16
17	0.634326534408408	1
18	0.763859334781131	2
19	0.782892319344275	3
20	0.68177067766025	4
21	0.689260647718308	5
22	0.563863697703068	6
23	0.64499433530123	7
24	0.667183194292633	8
25	0.652320023443777	9
26	0.657074842346651	10
27	0.642221222060608	11
28	0.655202453945855	12
29	0.650631341845583	13
30	0.697689332914527	14
31	0.641542369825609	15
32	0.601852623126216	1
33	0.529040441851833	2
34	0.437813569475976	3
35	0.52604102926721	4
36	0.546585516577023	5
37	0.650234132000092	6
38	0.692201898981993	7
39	0.695040494183049	8
40	0.681521813527609	9
41	0.688325154870436	10
42	0.680136528035495	11
43	0.681359913511699	12
44	0.726859761996441	13
45	0.683188522658065	14
46	0.516854755502872	1
47	0.504664519850216	2
48	0.424747360088886	3
49	0.587377467426319	4
50	0.70797202355283	5
51	0.751345015639181	6
52	0.780620156610489	7
53	0.747161493677862	8
54	0.762829243177472	9
55	0.783448450554141	10
56	0.778361404617788	11
57	0.77903845395578	12
58	0.790892641004954	13
59	0.489371371471356	1
60	0.541703968873143	2
61	0.679800597636782	3
62	0.759087239737698	4
63	0.783920059650577	5
64	0.855727582843047	6
65	0.818320294946522	7
66	0.807245820245437	8
67	0.813605755199099	9
68	0.83439663994697	10
69	0.854363369911531	11
70	0.836681839516972	12
71	0.497142188394243	1
72	0.484338572453362	2
73	0.604207892583532	3
74	0.674139839647038	4
75	0.705271787771742	5
76	0.679470117274887	6
77	0.726940392943924	7
78	0.702580433450395	8
79	0.690060391100003	9
80	0.74782388477406	10
81	0.712586576657892	11
82	0.469294532301566	1
83	0.546584329892116	2
84	0.615211557604558	3
85	0.667798583361316	4
86	0.642646851514492	5
87	0.687649393775723	6
88	0.6303669549281	7
89	0.625247730110773	8
90	0.64650408238492	9
91	0.65499895665661	10
92	0.339909609968204	1
93	0.462484824381512	2
94	0.448872304815309	3
95	0.504512686765567	4
96	0.491164109355029	5
97	0.448081604501639	6
98	0.465920182424591	7
99	0.513066594688754	8
100	0.454439903988511	9
101	0.337210774210693	1
102	0.336610491608943	2
103	0.367067014709217	3
104	0.333842514221135	4
105	0.316076853122927	5
106	0.32842483352767	6
107	0.403731871639449	7
108	0.354033506093331	8
109	0.312185029896224	1
110	0.327778299918178	2
111	0.297213926714273	3
112	0.305872509063742	4
113	0.343527097909916	5
114	0.391179540561919	6
115	0.365589976687259	7
116	0.24012372159039	1
117	0.193769793348432	2
118	0.230464032830058	3
119	0.220233250303295	4
120	0.283125695450182	5
121	0.228989667791071	6
122	0.201715858087964	1
123	0.23180617047261	2
124	0.2254301665717	3
125	0.281525260942879	4
126	0.257071585314229	5
127	0.245491453140965	1
128	0.260920387357452	2
129	0.28582868607982	3
130	0.257589910938234	4
131	0.17481676836635	1
132	0.237603885757368	2
133	0.1949078419713	3
134	0.227805349941562	1
135	0.191372672297289	2
136	0.22958770459981	1
