# Supplementary material for: Fungal community assembly in drought-stressed sorghum shows stochasticity, selection, and universal ecological dynamics
Source: Nat Commun. 2020 Jan 7;11:34. doi: 10.1038/s41467-019-13913-9 (PMC6946711; doi:10.1038/s41467-019-13913-9)
Supplement: Supplementary file 10 — Source Data [file 41467_2019_13913_MOESM10_ESM.zip › SourceData/Fig.S7.Soil.plot.15.csv]

	fung.dist	td
1	0.419920099234849	1
2	0.408114566002283	8
3	0.389453420283828	2
4	0.444852437057767	3
5	0.422355263428014	4
6	0.394689000510621	5
7	0.432229983608259	6
8	0.450834205726179	7
9	0.410950262916828	8
10	0.501044399139778	9
11	0.493023439559504	9
12	0.424104018797252	1
13	0.450556815491368	2
14	0.453088262684532	3
15	0.459722613474098	4
16	0.465970826028637	5
17	0.437174030226058	6
18	0.471989102541652	7
19	0.48985462364728	8
20	0.417792413645902	10
21	0.421444620688301	11
22	0.4450828975084	12
23	0.396136172100786	13
24	0.420234000502223	14
25	0.425816658699126	15
26	0.445641283211973	16
27	0.513459916514475	17
28	0.398638623337831	1
29	0.450011997225771	2
30	0.394382455298738	3
31	0.404945919801555	4
32	0.362475337256973	5
33	0.416665859365804	6
34	0.463113911442147	7
35	0.448832688088744	1
36	0.428260946155456	2
37	0.409790175876859	3
38	0.390843289931961	4
39	0.421847683770243	5
40	0.45561881765744	6
41	0.415803446649835	1
42	0.434953747439949	2
43	0.466098811365508	3
44	0.455731572348626	4
45	0.47770876954558	5
46	0.392474494912145	1
47	0.341102000053001	2
48	0.415089339855615	3
49	0.389424057596856	4
50	0.40423024549326	1
51	0.407702355289322	2
52	0.456359367180347	3
53	0.434941732075235	1
54	0.409662736693851	2
55	0.442557176219334	1
