# Supplementary material for: Fungal community assembly in drought-stressed sorghum shows stochasticity, selection, and universal ecological dynamics
Source: Nat Commun. 2020 Jan 7;11:34. doi: 10.1038/s41467-019-13913-9 (PMC6946711; doi:10.1038/s41467-019-13913-9)
Supplement: Supplementary file 10 — Source Data [file 41467_2019_13913_MOESM10_ESM.zip › SourceData/Fig.S15.Leaf.week.5.csv]

	fung.dist	gd
1	0.81106660956574	12
2	0.800540067532838	48
3	0.754660642747867	60
4	0.752097400214327	63.2455532033676
5	0.662546100243217	52
6	0.819748233916751	41.182520563948
7	0.857349852216501	31.2409987036266
8	0.811489112750338	40
9	0.826845422073463	41.7612260356422
10	0.853007991425032	46.6476151587624
11	0.897325237170165	53.8144961882948
12	0.382320667572876	36
13	0.477106706101788	48
14	0.549471961469603	52
15	0.702019444700778	41.182520563948
16	0.40832784327845	31.2409987036266
17	0.54036711604257	23.3238075793812
18	0.416952906452573	41.7612260356422
19	0.485502460000806	40
20	0.449271118392018	41.7612260356422
21	0.502890397657278	46.6476151587624
22	0.372977392877645	12
23	0.480335161609066	23.3238075793812
24	0.676554990286731	20
25	0.343450883826054	23.3238075793812
26	0.504863999100559	31.2409987036266
27	0.342515024966882	62.4819974072532
28	0.431636661851514	53.8144961882948
29	0.422659778269281	46.6476151587624
30	0.431646004565738	41.7612260356422
31	0.539867031054348	20
32	0.616472453228104	23.3238075793812
33	0.421917328046202	31.2409987036266
34	0.498683652162104	41.182520563948
35	0.39211316541932	72.1110255092798
36	0.447575673128244	62.4819974072532
37	0.479766113327117	53.8144961882948
38	0.494630469691501	46.6476151587624
39	0.756016808310314	12
40	0.498997745843553	24
41	0.582145394861087	36
42	0.481588391873014	63.2455532033676
43	0.515946349062445	52
44	0.465391445172409	41.182520563948
45	0.510641109141083	31.2409987036266
46	0.696074514062711	12
47	0.708647856665393	24
48	0.614582615709532	52
49	0.663570124615953	41.182520563948
50	0.741683112090079	31.2409987036266
51	0.714716236890383	23.3238075793812
52	0.495886254464025	12
53	0.345719264871937	41.182520563948
54	0.395110842319857	31.2409987036266
55	0.367599728429594	23.3238075793812
56	0.471900890142058	20
57	0.493334713970769	31.2409987036266
58	0.507207519545548	23.3238075793812
59	0.533785330938543	20
60	0.530739518435964	23.3238075793812
61	0.394983666853862	12
62	0.412129901719272	24
63	0.492280926961474	36
64	0.431175741358997	12
65	0.489810997076737	24
66	0.47553618624123	12
