# Supplementary material for: Fungal community assembly in drought-stressed sorghum shows stochasticity, selection, and universal ecological dynamics
Source: Nat Commun. 2020 Jan 7;11:34. doi: 10.1038/s41467-019-13913-9 (PMC6946711; doi:10.1038/s41467-019-13913-9)
Supplement: Supplementary file 10 — Source Data [file 41467_2019_13913_MOESM10_ESM.zip › SourceData/Fig.S15.Rhizosphere.week.13.csv]

	fung.dist	gd
1	0.34158929887009	63.2455532033676
2	0.368139261632612	52
3	0.429345595860387	41.182520563948
4	0.470917921846905	31.2409987036266
5	0.455099235168598	23.3238075793812
6	0.550527459685848	20
7	0.49722330300817	40
8	0.440726955831871	41.7612260356422
9	0.372867799711544	46.6476151587624
10	0.482854734856129	12
11	0.38452885963739	53.8144961882948
12	0.456025315140669	62.4819974072532
13	0.489622440145418	72.1110255092798
14	0.473536008977097	24
15	0.450257975534991	36
16	0.424408720959919	48
17	0.459838258654047	60
18	0.371482247412185	12
19	0.482990824827218	24
20	0.496821021269153	36
21	0.541800970546727	48
22	0.656923271014914	60
23	0.546859596157583	63.2455532033676
24	0.51412494016187	52
25	0.3832370537483	41.182520563948
26	0.407068574206993	52
27	0.352024875021353	31.2409987036266
28	0.563665480814977	23.3238075793812
29	0.548192697432937	20
30	0.591310490665095	41.182520563948
31	0.520080895147798	31.2409987036266
32	0.465164912423912	23.3238075793812
33	0.466856853734946	20
34	0.485967155251693	12
35	0.495821564670194	24
36	0.580308944637516	36
37	0.628223180108705	48
38	0.584702771403729	52
39	0.521377857481512	41.182520563948
40	0.371436972300374	31.2409987036266
41	0.400174831522806	41.182520563948
42	0.301706829888154	23.3238075793812
43	0.544466089769905	20
44	0.594736499306592	23.3238075793812
45	0.580349531049624	31.2409987036266
46	0.534088936484436	23.3238075793812
47	0.468330862887745	20
48	0.498737236904611	23.3238075793812
49	0.3712051782281	12
50	0.474617678623214	24
51	0.568073427683522	36
52	0.411293353421054	41.182520563948
53	0.376307629834186	31.2409987036266
54	0.440869213409106	23.3238075793812
55	0.480286364415458	31.2409987036266
56	0.45296817183493	20
57	0.411503141931231	23.3238075793812
58	0.527306635620365	31.2409987036266
59	0.454963955596041	23.3238075793812
60	0.427707013569767	20
61	0.373692730064072	23.3238075793812
62	0.33417210135826	31.2409987036266
63	0.442911454821995	12
64	0.568291661708133	24
65	0.383871776544213	31.2409987036266
66	0.40137237398214	23.3238075793812
67	0.478594985857301	20
68	0.53886364700785	23.3238075793812
69	0.494953216762403	23.3238075793812
70	0.414820367080173	31.2409987036266
71	0.535377836296454	41.182520563948
72	0.459047249271492	20
73	0.461536546470411	23.3238075793812
74	0.389113881313293	31.2409987036266
75	0.349933544198021	41.182520563948
76	0.393910184777207	12
77	0.464135216965504	23.3238075793812
78	0.478095453353184	20
79	0.468166385202819	23.3238075793812
80	0.627560973342732	20
81	0.491538798417219	31.2409987036266
82	0.367452362597566	41.182520563948
83	0.345952487656487	52
84	0.438365960334328	23.3238075793812
85	0.454177287941641	31.2409987036266
86	0.508198851317399	41.182520563948
87	0.522759876776009	52
88	0.545870972262392	20
89	0.536828423202705	23.3238075793812
90	0.640482137049922	31.2409987036266
91	0.711247829610997	23.3238075793812
92	0.581474304486808	41.182520563948
93	0.457712183701662	52
94	0.398401157260624	63.2455532033676
95	0.441690629364063	31.2409987036266
96	0.539809209671807	41.182520563948
97	0.565895542566145	52
98	0.577925161733258	63.2455532033676
99	0.418475829346518	12
100	0.500307086409797	24
101	0.573590326355847	41.7612260356422
102	0.508742130723939	36
103	0.436087724054098	48
104	0.553688339262507	60
105	0.477039232192603	46.6476151587624
106	0.486868889232127	53.8144961882948
107	0.431999321810963	62.4819974072532
108	0.366319706716424	72.1110255092798
109	0.489468831871574	12
110	0.556799342288435	40
111	0.514398059097298	24
112	0.421742144748478	36
113	0.553944389273358	48
114	0.50986671926801	41.7612260356422
115	0.39972365199271	46.6476151587624
116	0.383881003419836	53.8144961882948
117	0.398286418103726	62.4819974072532
118	0.421188601164419	41.7612260356422
119	0.37489806722191	12
120	0.495786937173704	24
121	0.557208820737908	36
122	0.569280229781545	40
123	0.513569355276043	41.7612260356422
124	0.479715439837839	46.6476151587624
125	0.497889025002875	53.8144961882948
126	0.380509118856657	46.6476151587624
127	0.569561837957695	53.8144961882948
128	0.634617326340495	62.4819974072532
129	0.591013891000862	12
130	0.57098865822482	24
131	0.497591501434461	36
132	0.493119535302786	48
133	0.488934996862584	12
134	0.530728830975566	24
135	0.525053056087697	41.7612260356422
136	0.494230708777034	40
137	0.434536777044378	41.7612260356422
138	0.514362990476919	46.6476151587624
139	0.4058762197237	12
140	0.414844166766791	46.6476151587624
141	0.403370485803854	41.7612260356422
142	0.47988323111059	40
143	0.47927881920884	41.7612260356422
144	0.420882989777164	53.8144961882948
145	0.528689069925847	46.6476151587624
146	0.527941565159937	41.7612260356422
147	0.574353955169787	40
148	0.487390675544632	12
149	0.458530926906074	24
150	0.525221460165096	36
151	0.466275830985571	12
152	0.43647314295112	24
153	0.391596326981285	12
