# Supplementary material for: Fungal community assembly in drought-stressed sorghum shows stochasticity, selection, and universal ecological dynamics
Source: Nat Commun. 2020 Jan 7;11:34. doi: 10.1038/s41467-019-13913-9 (PMC6946711; doi:10.1038/s41467-019-13913-9)
Supplement: Supplementary file 10 — Source Data [file 41467_2019_13913_MOESM10_ESM.zip › SourceData/Fig.S15.Rhizosphere.week.11.csv]

	fung.dist	gd
1	0.443824337685775	63.2455532033676
2	0.467552191574788	52
3	0.413972090554704	41.182520563948
4	0.478997690107491	31.2409987036266
5	0.385404729761331	23.3238075793812
6	0.435041569844992	20
7	0.461761440226198	40
8	0.436366294246528	41.7612260356422
9	0.420919654714164	46.6476151587624
10	0.412310781127176	12
11	0.485182229848978	53.8144961882948
12	0.471526327730614	62.4819974072532
13	0.443335631738562	72.1110255092798
14	0.419265418097457	24
15	0.397891267152753	36
16	0.421707739914426	48
17	0.518953917089154	60
18	0.378108058332462	12
19	0.436598327513071	24
20	0.490645755396067	36
21	0.389574047799129	48
22	0.445851087263645	60
23	0.461226355248294	63.2455532033676
24	0.490992682994868	52
25	0.390249563537431	41.182520563948
26	0.399455334395945	52
27	0.382339482624785	31.2409987036266
28	0.366653458777084	23.3238075793812
29	0.385260581314992	20
30	0.465443151770958	41.182520563948
31	0.385129738277839	31.2409987036266
32	0.437833679286488	23.3238075793812
33	0.493659478843012	20
34	0.431193752336318	12
35	0.543059668651118	24
36	0.446074896245162	36
37	0.502312125536281	48
38	0.545959605503713	52
39	0.53770806533129	41.182520563948
40	0.384673590366646	31.2409987036266
41	0.437600060526605	41.182520563948
42	0.345153207302329	23.3238075793812
43	0.404692687388588	20
44	0.494271168147706	23.3238075793812
45	0.486883155414721	31.2409987036266
46	0.481392937392291	23.3238075793812
47	0.463196821142948	20
48	0.585542589496265	23.3238075793812
49	0.399599919390151	12
50	0.430008822306735	24
51	0.519435486908165	36
52	0.42339755170131	41.182520563948
53	0.35214997423767	31.2409987036266
54	0.394028437214455	23.3238075793812
55	0.370254046359696	31.2409987036266
56	0.498608609197116	20
57	0.405545082977332	23.3238075793812
58	0.51104641004944	31.2409987036266
59	0.493688214947271	23.3238075793812
60	0.433800095944668	20
61	0.372083019878494	23.3238075793812
62	0.399250807959484	31.2409987036266
63	0.416949295915277	12
64	0.518790306922176	24
65	0.381432002899875	31.2409987036266
66	0.347172298704617	23.3238075793812
67	0.524493584623385	20
68	0.42767357358302	23.3238075793812
69	0.564279039798433	23.3238075793812
70	0.444907809611778	31.2409987036266
71	0.49432605557002	41.182520563948
72	0.510322139530489	20
73	0.401135297646408	23.3238075793812
74	0.413785797848567	31.2409987036266
75	0.414097054381671	41.182520563948
76	0.419090287491581	12
77	0.44866166095602	23.3238075793812
78	0.428900588616139	20
79	0.417023150494921	23.3238075793812
80	0.363114371095886	20
81	0.471462690115828	31.2409987036266
82	0.413456374443404	41.182520563948
83	0.397204764512187	52
84	0.411932789698305	23.3238075793812
85	0.371459447655037	31.2409987036266
86	0.410272706460532	41.182520563948
87	0.480573708802381	52
88	0.543819494570829	20
89	0.549994409408289	23.3238075793812
90	0.465694011401556	31.2409987036266
91	0.406504556297659	23.3238075793812
92	0.438921684554334	41.182520563948
93	0.505729978646585	52
94	0.380198939425399	63.2455532033676
95	0.409021145065864	31.2409987036266
96	0.460752870206799	41.182520563948
97	0.482822200543477	52
98	0.545693424351901	63.2455532033676
99	0.430308147967433	12
100	0.510956238703644	24
101	0.439780032781959	41.7612260356422
102	0.527843915112797	36
103	0.48949287316187	48
104	0.472937470152462	60
105	0.492090873268998	46.6476151587624
106	0.416070967380193	53.8144961882948
107	0.418039918173653	62.4819974072532
108	0.411356846504241	72.1110255092798
109	0.476760692362603	12
110	0.430940827547605	40
111	0.544284171370642	24
112	0.425587471710581	36
113	0.502842874690644	48
114	0.505904169798142	41.7612260356422
115	0.42064845382197	46.6476151587624
116	0.352907911343146	53.8144961882948
117	0.425677525126955	62.4819974072532
118	0.413674441375347	41.7612260356422
119	0.417816791229008	12
120	0.388131034419355	24
121	0.434154951185186	36
122	0.444747719946566	40
123	0.437900832692901	41.7612260356422
124	0.444845600902381	46.6476151587624
125	0.498569508160685	53.8144961882948
126	0.455738535608296	46.6476151587624
127	0.467518170761557	53.8144961882948
128	0.371498702980832	62.4819974072532
129	0.408295595176518	12
130	0.394889422965521	24
131	0.368794744429406	36
132	0.412932328152351	48
133	0.409132603750784	12
134	0.424679103194754	24
135	0.437710273861972	41.7612260356422
136	0.453288811671921	40
137	0.47932393442856	41.7612260356422
138	0.56250188853991	46.6476151587624
139	0.413152534465175	12
140	0.50204629170213	46.6476151587624
141	0.403861395633612	41.7612260356422
142	0.450848513994341	40
143	0.487743595768209	41.7612260356422
144	0.365295126215191	53.8144961882948
145	0.354454136531208	46.6476151587624
146	0.4496496057515	41.7612260356422
147	0.487459723983018	40
148	0.416588373980048	12
149	0.416906137130691	24
150	0.553275611351292	36
151	0.382593398591456	12
152	0.453364282869751	24
153	0.393430577057752	12
