# Supplementary material for: Fungal community assembly in drought-stressed sorghum shows stochasticity, selection, and universal ecological dynamics
Source: Nat Commun. 2020 Jan 7;11:34. doi: 10.1038/s41467-019-13913-9 (PMC6946711; doi:10.1038/s41467-019-13913-9)
Supplement: Supplementary file 10 — Source Data [file 41467_2019_13913_MOESM10_ESM.zip › SourceData/Fig.S15.Leaf.week.7.csv]

	fung.dist	gd
1	0.489442116136692	63.2455532033676
2	0.546122012132527	52
3	0.705909339486193	41.182520563948
4	0.685680215204836	40
5	0.710371624807119	41.7612260356422
6	0.632821199269667	46.6476151587624
7	0.483117592092044	12
8	0.615656459739494	48
9	0.700710398062247	60
10	0.716051840799015	31.2409987036266
11	0.479316852393297	53.8144961882948
12	0.358196494632679	12
13	0.561960699030781	24
14	0.498667579595236	63.2455532033676
15	0.557341139849179	52
16	0.496182365333947	41.182520563948
17	0.356859876909403	52
18	0.544108660447559	23.3238075793812
19	0.484910342179483	20
20	0.578142729049769	36
21	0.376198529233937	31.2409987036266
22	0.573633652298129	12
23	0.611899737332585	52
24	0.620410645363926	41.182520563948
25	0.622945005837556	31.2409987036266
26	0.455047206431914	41.182520563948
27	0.567523853782219	20
28	0.527572019210876	23.3238075793812
29	0.67763120767408	24
30	0.433232270926952	23.3238075793812
31	0.500126532427809	41.182520563948
32	0.537461663447074	31.2409987036266
33	0.573037200323913	23.3238075793812
34	0.588373739892035	31.2409987036266
35	0.488923366273338	23.3238075793812
36	0.438183313117719	31.2409987036266
37	0.519244489896223	12
38	0.597697397174024	20
39	0.390144493454105	12
40	0.433573884091122	24
41	0.598427362534652	41.7612260356422
42	0.532673740663675	62.4819974072532
43	0.488446108271256	72.1110255092798
44	0.486877844400562	31.2409987036266
45	0.592738587300009	36
46	0.402361108139708	12
47	0.585644684437018	40
48	0.577439949797755	53.8144961882948
49	0.470734256269153	62.4819974072532
50	0.427009557404745	23.3238075793812
51	0.639143544946993	24
52	0.531009050136958	41.7612260356422
53	0.583050947346691	46.6476151587624
54	0.514571392260254	53.8144961882948
55	0.478571926100007	20
56	0.594290846266578	12
57	0.554551355929149	36
58	0.501084328595224	48
59	0.575823337247489	23.3238075793812
60	0.460775573744409	46.6476151587624
61	0.450602882960981	12
62	0.520885205171422	31.2409987036266
63	0.506638236900404	41.7612260356422
64	0.511272066123243	41.182520563948
65	0.557476420807601	46.6476151587624
66	0.616843197871552	23.3238075793812
