# Supplementary material for: Fungal community assembly in drought-stressed sorghum shows stochasticity, selection, and universal ecological dynamics
Source: Nat Commun. 2020 Jan 7;11:34. doi: 10.1038/s41467-019-13913-9 (PMC6946711; doi:10.1038/s41467-019-13913-9)
Supplement: Supplementary file 10 — Source Data [file 41467_2019_13913_MOESM10_ESM.zip › SourceData/Fig.S7.Soil.plot.17.csv]

	fung.dist	td
1	0.369528523988273	1
2	0.385434981288648	2
3	0.398707240460111	3
4	0.37972806322343	4
5	0.434065747057379	5
6	0.388785967095688	6
7	0.40300775993945	3
8	0.426620002865411	7
9	0.483592821289332	8
10	0.444991989894365	9
11	0.405784804702274	10
12	0.464834178951761	11
13	0.454703964467166	12
14	0.612187211307732	13
15	0.46735497265917	14
16	0.43957315647114	1
17	0.412739183591545	2
18	0.399463748744909	3
19	0.42014777499288	4
20	0.381865841795529	5
21	0.418832145485082	4
22	0.448552902507669	6
23	0.451782633827195	7
24	0.48349635643914	8
25	0.395638920508824	9
26	0.446675452496646	10
27	0.426374769680469	11
28	0.602640929555523	12
29	0.473702599772243	13
30	0.400123303713744	1
31	0.402962602859632	2
32	0.467780748989438	3
33	0.387798537166313	4
34	0.431448851049206	5
35	0.44358129799751	5
36	0.430703498579439	6
37	0.426774715830908	7
38	0.420615066325837	8
39	0.472257090160096	9
40	0.466770034336572	10
41	0.606656076882957	11
42	0.508099817935661	12
43	0.44601669591325	1
44	0.439826121855318	2
45	0.409310306579835	3
46	0.45550580261528	6
47	0.483697609363126	4
48	0.474268480658194	5
49	0.448544875886616	6
50	0.430669215567969	7
51	0.500212825186561	8
52	0.465072744732492	9
53	0.613851729733947	10
54	0.507119604221234	11
55	0.406364237133692	1
56	0.407805266531355	2
57	0.450894897836075	7
58	0.461499146290237	3
59	0.467015944294958	4
60	0.433421012622293	5
61	0.385005859076733	6
62	0.424706569463473	7
63	0.44599756446297	8
64	0.610621280589324	9
65	0.485476456228147	10
66	0.424422589057755	1
67	0.482376945484082	8
68	0.435647902775373	2
69	0.482510555630371	3
70	0.427253347759109	4
71	0.425817482411959	5
72	0.456691098279794	6
73	0.438760919857682	7
74	0.535328758526988	8
75	0.459307785259425	9
76	0.424212889813933	9
77	0.45965287031124	1
78	0.438279873650462	2
79	0.447209801523295	3
80	0.418458721674757	4
81	0.397655607525	5
82	0.39238593410749	6
83	0.629637011750624	7
84	0.485744329435532	8
85	0.477027300442746	10
86	0.492434724431685	11
87	0.489450388759601	12
88	0.437853770799787	13
89	0.486248383498542	14
90	0.510625140842356	15
91	0.626777198783957	16
92	0.553838658344943	17
93	0.474852321477762	1
94	0.466790234291273	2
95	0.458183783855643	3
96	0.461123780604401	4
97	0.452826929503211	5
98	0.548879511151996	6
99	0.4412156442067	7
100	0.461522000413119	1
101	0.436148244078759	2
102	0.456230102815169	3
103	0.439796343557113	4
104	0.607288890364864	5
105	0.449059490117951	6
106	0.4148331904634	1
107	0.469128881826782	2
108	0.509100797868797	3
109	0.563298337848886	4
110	0.487293304929353	5
111	0.442882069791643	1
112	0.457869952656965	2
113	0.596300180996347	3
114	0.439363494573203	4
115	0.430001331514934	1
116	0.595747855482753	2
117	0.414827130415474	3
118	0.609606785392285	1
119	0.397692598559687	2
120	0.528535579197824	1
