# Supplementary material for: Fungal community assembly in drought-stressed sorghum shows stochasticity, selection, and universal ecological dynamics
Source: Nat Commun. 2020 Jan 7;11:34. doi: 10.1038/s41467-019-13913-9 (PMC6946711; doi:10.1038/s41467-019-13913-9)
Supplement: Supplementary file 10 — Source Data [file 41467_2019_13913_MOESM10_ESM.zip › SourceData/Fig.S10.csv]

	ord	zenv.cp	X5.	X95.	Genus	Guild	Titan	Habitat
22	1	11	4.475	12.5	Stemphylium	Plant pathogen	z-	Leaf
20	2	9	7.5	10	Acremonium	Endophyte	z-	Leaf
10	3	9	7	9	Sporisorium	Plant pathogen (Yeast)	z-	Leaf
6	4	8	7	9.02499999999998	Setophoma	Plant pathogen	z-	Leaf
23	5	8	5.5	10	Fusarium	Plant pathogen	z-	Leaf
15	6	8	7	9	Striaticonidium	Saprotroph	z-	Leaf
8	7	8	7	9	Periconia	Endophyte	z-	Leaf
7	8	7.5	5.95	8	Monosporascus	Plant pathogen	z-	Leaf
5	9	7	6	8.5	Gibberella	Plant pathogen	z-	Leaf
4	10	7	6	9	Fusarium	Plant pathogen	z-	Leaf
12	11	7	6.5	8.5	Chaetomium	Saprotroph	z-	Leaf
13	12	7	5	8	Fusarium	Plant pathogen	z-	Leaf
14	13	6.5	6	8	Achroiostachys	Saprotroph	z-	Leaf
18	14	2	1	3	Actinomucor	Saprotroph	z-	Leaf
16	15	1.5	1	5	Ramularia	Plant pathogen	z-	Leaf
17	16	6	5.80000000000001	8	Alternaria	Plant pathogen	z+	Leaf
21	17	7	7	9.5	_	Saprotroph (Yeast)	z+	Leaf
1	18	8	7	9	Cladosporium	Saprotroph	z+	Leaf
2	19	8	7	9	Filobasidium	Saprotroph (Yeast)	z+	Leaf
11	20	8	7	9	Sporobolomyces	Saprotroph (Yeast)	z+	Leaf
24	21	8	7.475	10	Papiliotrema	Saprotroph (Yeast)	z+	Leaf
19	22	8.5	6	9.52499999999998	Cryptococcus	Saprotroph (Yeast)	z+	Leaf
3	23	10	8	10.025	Symmetrospora	Saprotroph (Yeast)	z+	Leaf
9	24	10	8	10	Cryptococcus	Saprotroph (Yeast)	z+	Leaf
211	1	12	11	13.525	Acremonium	Endophyte	z-	Root
61	2	12	7	12	Acrophialophora	Plant pathogen	z-	Root
101	3	12	11	14.5	Periconia	Endophyte	z-	Root
25	4	11.5	10	13	Fusarium	Plant pathogen	z-	Root
191	5	9	8	11.5	Fusarium	Plant pathogen	z-	Root
28	6	8.5	7	10	Acrophialophora	Plant pathogen	z-	Root
121	7	8	7	11	Chaetomium	Saprotroph	z-	Root
310	8	7	6	9	Talaromyces	Saprotroph	z-	Root
111	9	6	5	8	Chaetomium	Saprotroph	z-	Root
221	10	6	4.5	8	Rhizophagus	Arbuscular mycorrhiza	z-	Root
161	11	6	1.5	6	Arthroxylaria	Saprotroph	z-	Root
26	12	6	4	7	Talaromyces	Saprotroph	z-	Root
201	13	6	4	7.5	Macrophomina	Plant pathogen	z-	Root
29	14	4.5	4	5.5	Gloeoporus	Saprotroph	z-	Root
27	15	4	3.5	5	Gloeoporus	Saprotroph	z-	Root
151	16	3	2	6	Zopfiella	Saprotroph	z-	Root
91	17	3	2	5	Setophoma	Plant pathogen	z+	Root
71	18	3	3	6	Gibberella	Plant pathogen	z+	Root
141	19	4	3.5	5	Achroiostachys	Saprotroph	z+	Root
131	20	5	3	7	Fusarium	Plant pathogen	z+	Root
81	21	6	3	7	Sarocladium	Plant pathogen	z+	Root
241	22	7	6	11	Oliveonia	Saprotroph	z+	Root
110	23	11	10	12	Cladosporium	Saprotroph	z+	Root
171	24	11	10	12	Alternaria	Plant pathogen	z+	Root
181	25	11	9.5	11.5	Acremonium	Endophyte	z+	Root
210	26	11	9	12	Podospora	Endophyte	z+	Root
231	27	11	9	12	Panaeolus	Saprotroph	z+	Root
41	28	11	10	12	Auricularia	Saprotroph	z+	Root
51	29	12	9.5	15	Conocybe	Saprotroph	z+	Root
102	1	16	10.975	16	Sarocladium	Plant pathogen	z-	Rhizosphere
52	2	13	9.475	14.5	Talaromyces	Saprotroph	z-	Rhizosphere
62	3	13	2	13.525	Talaromyces	Saprotroph	z-	Rhizosphere
291	4	12.5	10.975	13	Fusarium	Plant pathogen	z-	Rhizosphere
222	5	12	9.5	13	Fusarium	Plant pathogen	z-	Rhizosphere
112	6	12	7	11	Ascobolus	Saprotroph	z-	Rhizosphere
122	7	11.5	11	12.5	Periconia	Endophyte	z-	Rhizosphere
82	8	11	7.5	13	Acrophialophora	Plant pathogen	z-	Rhizosphere
162	9	11	9	12.5	Chaetomium	Saprotroph	z-	Rhizosphere
152	10	11	5.5	11	Rhizopus	Saprotroph	z-	Rhizosphere
33	11	11	10	11.5	Claroideoglomus	Arbuscular mycorrhiza	z-	Rhizosphere
232	12	11	7	11	Curvularia	Plant pathogen	z-	Rhizosphere
251	13	10.5	5.5	11.5	Rhizophagus	Arbuscular mycorrhiza	z-	Rhizosphere
32	14	10	8.5	11	Alternaria	Plant pathogen	z-	Rhizosphere
35	15	10	4	10	Gloeoporus	Saprotroph	z-	Rhizosphere
38	16	10	5.5	10	Acrophialophora	Plant pathogen	z-	Rhizosphere
132	17	10	7	11	Stachybotrys	Saprotroph	z-	Rhizosphere
30	18	10	8.5	10.5	Corynascus	Saprotroph	z-	Rhizosphere
36	19	10	7.95	10.5	Fusarium	Plant pathogen	z-	Rhizosphere
31	20	10	4	12	Talaromyces	Saprotroph	z-	Rhizosphere
142	21	9.5	8.5	11	Chaetomium	Saprotroph	z-	Rhizosphere
39	22	9.5	5	10	Gloeoporus	Saprotroph	z-	Rhizosphere
281	23	9.5	9	11	Chaetomium	Saprotroph	z-	Rhizosphere
72	24	9	8.5	11	Preussia	Saprotroph	z-	Rhizosphere
242	25	9	8.5	10	Thermomyces	Endophyte	z-	Rhizosphere
34	26	8	7	12.5	Trichocladium	Saprotroph	z-	Rhizosphere
192	27	5	2.5	9	Arthroxylaria	Saprotroph	z-	Rhizosphere
182	28	4	3	7.5	Achroiostachys	Saprotroph	z+	Rhizosphere
92	29	5	3	6.5	Gibberella	Plant pathogen	z+	Rhizosphere
271	30	7	6.5	11	Oliveonia	Saprotroph	z+	Rhizosphere
113	31	8	7	10	Cladosporium	Saprotroph	z+	Rhizosphere
311	32	8	6	9	Geosmithia	Saprotroph	z+	Rhizosphere
212	33	9	8	10	Acremonium	Endophyte	z+	Rhizosphere
261	34	9	8	12	Panaeolus	Saprotroph	z+	Rhizosphere
172	35	9.5	9	11.5	Aureobasidium	Saprotroph (Yeast)	z+	Rhizosphere
202	36	10	9	11.5	Alternaria	Plant pathogen	z+	Rhizosphere
213	37	11	9	15	Podospora	Endophyte	z+	Rhizosphere
37	38	11	9.975	11.5	Cladosporium	Saprotroph	z+	Rhizosphere
42	39	12	10	13	Epicoccum	Plant pathogen	z+	Rhizosphere
301	1	13	7	14	Acrophialophora	Plant pathogen	z-	Soil
262	2	13	4	13	Chaetomium	Saprotroph	z-	Soil
351	3	13	2	14	Gibellulopsis	Plant pathogen	z-	Soil
292	4	13	10	16	Pseudogymnoascus	Others	z-	Soil
114	5	12	6	15	Chaetomium	Saprotroph	z-	Soil
243	6	12	9	13	Claroideoglomus	Arbuscular mycorrhiza	z-	Soil
103	7	11.5	9	16	Chaetomium	Saprotroph	z-	Soil
282	8	11	3	15.025	Fusarium	Plant pathogen	z-	Soil
83	9	10.5	9	15	Stachybotrys	Saprotroph	z-	Soil
173	10	10.5	6.975	13	Rhizophagus	Arbuscular mycorrhiza	z-	Soil
341	11	10	6.5	16.5	Mortierella	Saprotroph	z-	Soil
43	12	9.5	2	11	Mortierella	Saprotroph	z-	Soil
203	13	9	6	12.5	Fusarium	Plant pathogen	z-	Soil
223	14	9	7	15	Corynascus	Saprotroph	z-	Soil
331	15	9	2.5	13	Chaetomium	Saprotroph	z-	Soil
252	16	9	9	13	Gymnoascus	Saprotroph	z-	Soil
233	17	8	6	10	Alternaria	Plant pathogen	z-	Soil
193	18	8	5	16	Chaetomium	Saprotroph	z-	Soil
73	19	8	2	13.525	Ascobolus	Saprotroph	z-	Soil
123	20	8	4.5	13	Pseudaleuria	Saprotroph	z-	Soil
133	21	8	4	15.025	Zopfiella	Saprotroph	z-	Soil
214	22	8	4	12	_	Saprotroph	z-	Soil
272	23	7	3.5	11.025	Schizothecium	Saprotroph	z-	Soil
321	24	7	6	15	Schizothecium	Saprotroph	z-	Soil
153	25	7	2	15	Actinomucor	Saprotroph	z-	Soil
312	26	7	5.5	12	Spizellomyces	Plant pathogen	z-	Soil
163	27	5	4	13	Curvularia	Plant pathogen	z-	Soil
53	28	4	3	16.5	Podospora	Endophyte	z-	Soil
93	29	3.5	2	13	Phoma	Plant pathogen	z-	Soil
63	30	4	3	6	Setophoma	Plant pathogen	z+	Soil
115	31	10	8	10.5	Cladosporium	Saprotroph	z+	Soil
215	32	10	7.5	14	Podospora	Endophyte	z+	Soil
313	33	11	10	12	Epicoccum	Plant pathogen	z+	Soil
183	34	12	7	16	Oliveonia	Saprotroph	z+	Soil
143	35	13	9	12.5	Alternaria	Plant pathogen	z+	Soil
