# Supplementary material for: Fungal community assembly in drought-stressed sorghum shows stochasticity, selection, and universal ecological dynamics
Source: Nat Commun. 2020 Jan 7;11:34. doi: 10.1038/s41467-019-13913-9 (PMC6946711; doi:10.1038/s41467-019-13913-9)
Supplement: Supplementary file 10 — Source Data [file 41467_2019_13913_MOESM10_ESM.zip › SourceData/Fig.S7.Root.plot.19.csv]

	fung.dist	td
1	0.593795162155117	1
2	0.58081465357338	2
3	0.569739346412519	3
4	0.540057967293812	4
5	0.560208535286866	5
6	0.642758589668825	6
7	0.67117304925446	7
8	0.636529574576719	8
9	0.632375768039971	9
10	0.613835613388761	10
11	0.680369473559611	11
12	0.720204827701746	12
13	0.614469585113331	13
14	0.701805868684477	14
15	0.69767757200654	15
16	0.72524446727669	16
17	0.54474070052447	1
18	0.550413494665409	2
19	0.582619723912742	3
20	0.588544659960078	4
21	0.603047846528659	5
22	0.664879729638692	6
23	0.643421691896899	7
24	0.682582182614786	8
25	0.641997776129921	9
26	0.664084547864988	10
27	0.722412778786608	11
28	0.625647428168051	12
29	0.729934939162487	13
30	0.742490337946671	14
31	0.759462266916243	15
32	0.38459173804629	1
33	0.47111707890962	2
34	0.42589504785509	3
35	0.463291448643612	4
36	0.51928719907534	5
37	0.455498883701061	6
38	0.514078143844375	7
39	0.446505265457171	8
40	0.473466809106572	9
41	0.559057187379956	10
42	0.450949018009634	11
43	0.565532018484275	12
44	0.554914705578596	13
45	0.583600702624938	14
46	0.322620135137048	1
47	0.288747241844391	2
48	0.392416088938708	3
49	0.384767301042511	4
50	0.366741647797826	5
51	0.375825319198275	6
52	0.44720544222763	7
53	0.500241140695263	8
54	0.603560572122534	9
55	0.446603523988181	10
56	0.570408955147602	11
57	0.552765639998198	12
58	0.629532251324154	13
59	0.389503821210985	1
60	0.457789728959473	2
61	0.489521179822836	3
62	0.463691779212531	4
63	0.434825673970634	5
64	0.570528474111348	6
65	0.570718116700167	7
66	0.679155371751999	8
67	0.551470229657001	9
68	0.648898473776515	10
69	0.615997628517542	11
70	0.683368651809269	12
71	0.322423724945434	1
72	0.34095627222839	2
73	0.280254835468295	3
74	0.374039117642473	4
75	0.363707195617836	5
76	0.452892421465334	6
77	0.543308787479031	7
78	0.449111609246659	8
79	0.505680404657421	9
80	0.532489054156379	10
81	0.593941798317058	11
82	0.27363019801003	1
83	0.287191138653015	2
84	0.346955335622495	3
85	0.366635407734991	4
86	0.391371336707237	5
87	0.501088558339949	6
88	0.493896396213231	7
89	0.46457643911487	8
90	0.460783692204576	9
91	0.524685562317329	10
92	0.270057324392592	1
93	0.407564059823237	2
94	0.329595641383379	3
95	0.320470014175842	4
96	0.475741586335905	5
97	0.467258808849861	6
98	0.403199108942949	7
99	0.464356548354957	8
100	0.500447914418778	9
101	0.404109293157107	1
102	0.331449734276024	2
103	0.367474485493035	3
104	0.454901013474939	4
105	0.474561565741406	5
106	0.388474653744246	6
107	0.407884670300484	7
108	0.505130352697536	8
109	0.435580203861575	1
110	0.497594258540776	2
111	0.595495081376616	3
112	0.473299061873627	4
113	0.573802452622597	5
114	0.536735909961704	6
115	0.592147940463851	7
116	0.309870689542841	1
117	0.396492573362904	2
118	0.412377802893046	3
119	0.349897964351222	4
120	0.400560874485451	5
121	0.436957051197668	6
122	0.357121116995264	1
123	0.491754246192661	2
124	0.274449129484149	3
125	0.385942199838906	4
126	0.351820564366622	5
127	0.518493327340351	1
128	0.34926516501984	2
129	0.371345896117814	3
130	0.401021425341189	4
131	0.535569522342609	1
132	0.521898381868703	2
133	0.561423513823123	3
134	0.361288029948862	1
135	0.361358036718087	2
136	0.42037427258113	1
