# Supplementary material for: Fungal community assembly in drought-stressed sorghum shows stochasticity, selection, and universal ecological dynamics
Source: Nat Commun. 2020 Jan 7;11:34. doi: 10.1038/s41467-019-13913-9 (PMC6946711; doi:10.1038/s41467-019-13913-9)
Supplement: Supplementary file 10 — Source Data [file 41467_2019_13913_MOESM10_ESM.zip › SourceData/Fig.S7.Leaf.plot.13.csv]

	fung.dist	td
1	0.728260683161899	1
2	0.448581282617757	2
3	0.476509026099868	3
4	0.650989103009554	4
5	0.747808163615038	5
6	0.676286249321468	6
7	0.808498610181692	7
8	0.710163893061762	8
9	0.710951303088929	9
10	0.795488494285682	10
11	0.765424115576546	11
12	0.796941469672104	12
13	0.798704515175244	13
14	0.805223278999901	14
15	0.611567536187108	1
16	0.672836863045359	2
17	0.551017832921242	3
18	0.556151249033065	4
19	0.641939977166535	5
20	0.632906347123414	6
21	0.620622573630623	7
22	0.616233358584491	8
23	0.599426982743969	9
24	0.587428446388702	10
25	0.608508485251894	11
26	0.632189489083677	12
27	0.593595623154029	13
28	0.419567686381911	1
29	0.617997978944338	2
30	0.686331885198643	3
31	0.676970910207595	4
32	0.741066607056027	5
33	0.696224706460618	6
34	0.699388763072727	7
35	0.744646144176041	8
36	0.726848533475614	9
37	0.737803641162932	10
38	0.74778146742735	11
39	0.741201813963939	12
40	0.584935724848499	1
41	0.684452337307837	2
42	0.673532382219506	3
43	0.760398290237512	4
44	0.694283929390409	5
45	0.707747793741918	6
46	0.756585741054412	7
47	0.726909041516103	8
48	0.753407717220252	9
49	0.757023385505295	10
50	0.761803837361221	11
51	0.534772114753263	1
52	0.675001543035583	2
53	0.665018676147955	3
54	0.596015735171298	4
55	0.596446856524829	5
56	0.625783510616084	6
57	0.572737461933379	7
58	0.586982582967738	8
59	0.604147258850697	9
60	0.580573161501993	10
61	0.519169909670724	1
62	0.462790621939197	2
63	0.456497991849968	3
64	0.461245013331091	4
65	0.432769533810577	5
66	0.440278142623049	6
67	0.433486455569342	7
68	0.514418982026293	8
69	0.480311309878158	9
70	0.336343747173799	1
71	0.455727978434103	2
72	0.52275351390635	3
73	0.526294171228607	4
74	0.589458327239584	5
75	0.537486446291035	6
76	0.59311379935374	7
77	0.630077818931327	8
78	0.397831847000977	1
79	0.42476218345699	2
80	0.38027451295832	3
81	0.453882915246808	4
82	0.353218593796387	5
83	0.439293924586123	6
84	0.442667773487677	7
85	0.365967582676578	1
86	0.347719575023678	2
87	0.399878109122535	3
88	0.312945883671114	4
89	0.382181677805828	5
90	0.430231749580261	6
91	0.242935411192931	1
92	0.278789550158575	2
93	0.275611127844942	3
94	0.295138457767397	4
95	0.322962339286177	5
96	0.207328800663424	1
97	0.196343399131845	2
98	0.227672682395245	3
99	0.245881643517139	4
100	0.211958236159487	1
101	0.231477604259476	2
102	0.23475876692541	3
103	0.200853451597009	1
104	0.2131661151229	2
105	0.21701742881843	1
