# Supplementary material for: Fungal community assembly in drought-stressed sorghum shows stochasticity, selection, and universal ecological dynamics
Source: Nat Commun. 2020 Jan 7;11:34. doi: 10.1038/s41467-019-13913-9 (PMC6946711; doi:10.1038/s41467-019-13913-9)
Supplement: Supplementary file 10 — Source Data [file 41467_2019_13913_MOESM10_ESM.zip › SourceData/Fig.S7.Rhizosphere.plot.16.csv]

	fung.dist	td
1	0.388551752761908	1
2	0.432623877758371	2
3	0.531612851435926	3
4	0.502305552131432	4
5	0.432004114011742	5
6	0.5618326155042	6
7	0.496033439675462	7
8	0.52172474969593	8
9	0.509650033038623	9
10	0.401721594609435	1
11	0.430310772937562	2
12	0.424355488150322	3
13	0.388365906989123	4
14	0.486396601530827	5
15	0.446350131601007	6
16	0.441273471540552	7
17	0.451287986280708	8
18	0.395361406840399	1
19	0.41936073943949	2
20	0.448687238141681	3
21	0.434056700058497	4
22	0.414871869744409	5
23	0.405384192335755	6
24	0.458374246006037	7
25	0.430496743258624	1
26	0.435605404660795	2
27	0.466587347588868	3
28	0.431221402286683	4
29	0.469557767169692	5
30	0.468515248618998	6
31	0.453959117083292	1
32	0.396155519883156	2
33	0.443204636459312	3
34	0.385821055133161	4
35	0.444080238137094	5
36	0.435895526568236	1
37	0.355641025487575	2
38	0.410893937210455	3
39	0.399122640592026	4
40	0.441802319495051	1
41	0.451041843557433	2
42	0.437548716963604	3
43	0.374004285454574	1
44	0.317871250463	2
45	0.378553005540188	1
