# Supplementary material for: Fungal community assembly in drought-stressed sorghum shows stochasticity, selection, and universal ecological dynamics
Source: Nat Commun. 2020 Jan 7;11:34. doi: 10.1038/s41467-019-13913-9 (PMC6946711; doi:10.1038/s41467-019-13913-9)
Supplement: Supplementary file 10 — Source Data [file 41467_2019_13913_MOESM10_ESM.zip › SourceData/Fig.S7.Leaf.plot.3.csv]

	fung.dist	td
1	0.346610710687546	1
2	0.291497405810263	2
3	0.648710496773315	3
4	0.38311211164009	4
5	0.476445249345542	5
6	0.482346839388121	6
7	0.44605976148014	7
8	0.463284674291294	8
9	0.446799629061435	9
10	0.28511337909651	1
11	0.615504477486779	2
12	0.22682288553982	3
13	0.367636112556097	4
14	0.379526341528355	5
15	0.355868746055074	6
16	0.389147573782525	7
17	0.340524623252359	8
18	0.573157712019293	1
19	0.293144091105865	2
20	0.405675633158088	3
21	0.386789120172851	4
22	0.37390397871668	5
23	0.409672265955134	6
24	0.363039668763496	7
25	0.582168376045905	1
26	0.619622016275388	2
27	0.649886471296384	3
28	0.618153961971082	4
29	0.642229345722156	5
30	0.610769916686463	6
31	0.334610606198985	1
32	0.34723788950051	2
33	0.300867748672199	3
34	0.348237121159118	4
35	0.273243458879162	5
36	0.245443940706173	1
37	0.18134319926791	2
38	0.225651766048059	3
39	0.192060213869756	4
40	0.208799565618922	1
41	0.316137327651861	2
42	0.278317933657016	3
43	0.213077281839835	1
44	0.184046863703664	2
45	0.202751072993931	1
