# Supplementary material for: Fungal community assembly in drought-stressed sorghum shows stochasticity, selection, and universal ecological dynamics
Source: Nat Commun. 2020 Jan 7;11:34. doi: 10.1038/s41467-019-13913-9 (PMC6946711; doi:10.1038/s41467-019-13913-9)
Supplement: Supplementary file 10 — Source Data [file 41467_2019_13913_MOESM10_ESM.zip › SourceData/Fig.S7.Leaf.plot.2.csv]

	fung.dist	td
1	0.757349566617657	1
2	0.459842940486659	2
3	0.516386773816051	3
4	0.508333578181256	4
5	0.52761089421267	5
6	0.676343660739621	6
7	0.794420428964533	7
8	0.748747455819054	8
9	0.776757302572291	9
10	0.794164402898764	10
11	0.811184373322954	11
12	0.823877286660876	12
13	0.786217376610432	13
14	0.833845151743814	14
15	0.798655191391179	15
16	0.828370335668179	16
17	0.676538477281907	1
18	0.741812688771989	2
19	0.697284195434819	3
20	0.662532449535138	4
21	0.59862911741037	5
22	0.540245097910944	6
23	0.584764928005622	7
24	0.576448696809988	8
25	0.616912573946136	9
26	0.635475114939009	10
27	0.589768075771241	11
28	0.606965403713831	12
29	0.613024824990327	13
30	0.605306249471376	14
31	0.583780294423015	15
32	0.516763293287953	1
33	0.457936496769246	2
34	0.469838093310444	3
35	0.592662049075707	4
36	0.686813898090376	5
37	0.656899968507689	6
38	0.681168527184049	7
39	0.687610157051806	8
40	0.731640228541875	9
41	0.710048388229182	10
42	0.715358761929213	11
43	0.736831923593525	12
44	0.714501143278575	13
45	0.715630992928134	14
46	0.513544099462397	1
47	0.569942276700328	2
48	0.509541708568018	3
49	0.58382312607755	4
50	0.575740123465278	5
51	0.610892583960735	6
52	0.646586510146563	7
53	0.708848112087745	8
54	0.708456198836786	9
55	0.730364367634778	10
56	0.745964608211935	11
57	0.719310346002697	12
58	0.737613570909422	13
59	0.502176440459583	1
60	0.614962879318054	2
61	0.702632922524368	3
62	0.710398191936074	4
63	0.695097005498586	5
64	0.707147074427844	6
65	0.733463088597004	7
66	0.738458448436398	8
67	0.749708585417492	9
68	0.756160668304973	10
69	0.724491696424839	11
70	0.75235388748864	12
71	0.606555177103163	1
72	0.660752380658336	2
73	0.638035886860669	3
74	0.640196227240187	4
75	0.648168519119495	5
76	0.679669219543496	6
77	0.665751857832944	7
78	0.689424275422917	8
79	0.675086898498095	9
80	0.63043777299677	10
81	0.687165792641329	11
82	0.43757828916104	1
83	0.487660652183035	2
84	0.512594790631103	3
85	0.502327559067782	4
86	0.57312036102132	5
87	0.556688293732162	6
88	0.574268299860186	7
89	0.556607426434038	8
90	0.544246465505567	9
91	0.552900919897833	10
92	0.359531369163207	1
93	0.430504528000937	2
94	0.41905016176474	3
95	0.437715066692836	4
96	0.44870919826846	5
97	0.438691646366625	6
98	0.43781256504045	7
99	0.456381438159813	8
100	0.429810325522774	9
101	0.347015627299289	1
102	0.300688154238386	2
103	0.296353256145241	3
104	0.334567055896495	4
105	0.302452936989756	5
106	0.355007069240017	6
107	0.392528237205618	7
108	0.406197003454467	8
109	0.345279158848852	1
110	0.337004642302799	2
111	0.323641952617394	3
112	0.41126345788243	4
113	0.365589873809772	5
114	0.363682207544116	6
115	0.384013991909587	7
116	0.252828487835058	1
117	0.245732044542757	2
118	0.324684051390754	3
119	0.280671732449978	4
120	0.332223239238806	5
121	0.369303394955029	6
122	0.224861529739228	1
123	0.216620429260382	2
124	0.230993943526724	3
125	0.286077292672322	4
126	0.269053080451537	5
127	0.224725014161962	1
128	0.188461966402525	2
129	0.249064769278508	3
130	0.235949527075413	4
131	0.193232014069681	1
132	0.243351377276614	2
133	0.28132216685097	3
134	0.201141397032492	1
135	0.209151018403764	2
136	0.273255695408172	1
