# Supplementary material for: Fungal community assembly in drought-stressed sorghum shows stochasticity, selection, and universal ecological dynamics
Source: Nat Commun. 2020 Jan 7;11:34. doi: 10.1038/s41467-019-13913-9 (PMC6946711; doi:10.1038/s41467-019-13913-9)
Supplement: Supplementary file 10 — Source Data [file 41467_2019_13913_MOESM10_ESM.zip › SourceData/Fig.S7.Leaf.plot.12.csv]

	fung.dist	td
1	0.560317000939765	1
2	0.816073584410772	2
3	0.752379256140686	3
4	0.769662133358829	4
5	0.476106678664126	5
6	0.747533804585132	6
7	0.757506500608134	7
8	0.770603568743609	8
9	0.802803821811564	9
10	0.806776678217	10
11	0.826890248637836	11
12	0.831588768747582	12
13	0.835753334828882	13
14	0.726748169926721	14
15	0.80178320485455	15
16	0.819743584574448	16
17	0.64299292226478	1
18	0.613203142026491	2
19	0.580864758585552	3
20	0.582599250923299	4
21	0.621612697129343	5
22	0.6668722728503	6
23	0.637483124644876	7
24	0.653759559043179	8
25	0.646282096702441	9
26	0.662843896593866	10
27	0.686904271721007	11
28	0.682355910031208	12
29	0.595554124757334	13
30	0.659186750748653	14
31	0.68117755985321	15
32	0.542512814318463	1
33	0.55532565934811	2
34	0.75990033940137	3
35	0.629805880591279	4
36	0.561319923698823	5
37	0.546885131509941	6
38	0.577303999373977	7
39	0.56676434455098	8
40	0.545961158459637	9
41	0.607682096892233	10
42	0.595610077181764	11
43	0.592319007753704	12
44	0.614039456687628	13
45	0.581655345920412	14
46	0.470855113418387	1
47	0.70988777752713	2
48	0.614738017272896	3
49	0.543880417401019	4
50	0.490968602963647	5
51	0.49958099898609	6
52	0.50801810276882	7
53	0.501129335462622	8
54	0.523297123505689	9
55	0.540813014166818	10
56	0.514501590780369	11
57	0.525106872266345	12
58	0.51637588754194	13
59	0.700123350582405	1
60	0.582721904311462	2
61	0.556883375340523	3
62	0.429274874269827	4
63	0.427288528906696	5
64	0.482795334284791	6
65	0.497288789901839	7
66	0.513289749112129	8
67	0.509294873376788	9
68	0.572615266418151	10
69	0.523532193373618	11
70	0.509187127979019	12
71	0.558224978918139	1
72	0.636894565146846	2
73	0.664159293028451	3
74	0.719108302141032	4
75	0.731234050817697	5
76	0.747136122045524	6
77	0.755449116157755	7
78	0.734748283997199	8
79	0.636459464861254	9
80	0.727290641232499	10
81	0.7703714754715	11
82	0.445448277999888	1
83	0.529344662545722	2
84	0.563023254794602	3
85	0.549891534376668	4
86	0.563525057694704	5
87	0.590582213931439	6
88	0.574890438320477	7
89	0.570917168493853	8
90	0.60070407152882	9
91	0.593556652150362	10
92	0.439194656746355	1
93	0.44920115643652	2
94	0.484078060785652	3
95	0.488838740967065	4
96	0.507246702520551	5
97	0.518897184025099	6
98	0.538362962716168	7
99	0.534290643072043	8
100	0.51429135660707	9
101	0.259352376983549	1
102	0.313500354145388	2
103	0.31746794159365	3
104	0.335704418753719	4
105	0.300051356322499	5
106	0.367339860752641	6
107	0.377316392266574	7
108	0.30001059209338	8
109	0.227565091262191	1
110	0.227271040067717	2
111	0.22090449895193	3
112	0.221292582917021	4
113	0.353315656099801	5
114	0.333622832098074	6
115	0.273561671458115	7
116	0.193230047701971	1
117	0.24709055327761	2
118	0.204824906409687	3
119	0.304228421686089	4
120	0.25580564377164	5
121	0.234326889381078	6
122	0.195634944070899	1
123	0.210638941916687	2
124	0.291870956105783	3
125	0.271865449279945	4
126	0.232507214146577	5
127	0.236485349077755	1
128	0.263777027898317	2
129	0.262386661919703	3
130	0.213925609377048	4
131	0.24481565855504	1
132	0.228185781498682	2
133	0.218109383795947	3
134	0.273033918229605	1
135	0.261273949228007	2
136	0.184888545070252	1
