# Supplementary material for: Fungal community assembly in drought-stressed sorghum shows stochasticity, selection, and universal ecological dynamics
Source: Nat Commun. 2020 Jan 7;11:34. doi: 10.1038/s41467-019-13913-9 (PMC6946711; doi:10.1038/s41467-019-13913-9)
Supplement: Supplementary file 10 — Source Data [file 41467_2019_13913_MOESM10_ESM.zip › SourceData/Fig.S7.Rhizosphere.plot.17.csv]

	fung.dist	td
1	0.45611728340955	1
2	0.555685798612215	2
3	0.580563624649921	3
4	0.610530100836474	4
5	0.574108009144362	5
6	0.481841052972682	6
7	0.511597443644272	7
8	0.566479878943785	8
9	0.55662302876048	9
10	0.608457384200973	10
11	0.505956014591821	11
12	0.62682420715517	12
13	0.590575025779488	13
14	0.644320786373916	14
15	0.402997399667811	1
16	0.417374876355254	2
17	0.431988212010713	3
18	0.350297569381799	4
19	0.36413744173605	5
20	0.401309524550844	6
21	0.472139984974998	7
22	0.492734154222554	8
23	0.519943416948921	9
24	0.508527508860215	10
25	0.587761542864244	11
26	0.554798246113081	12
27	0.578027182856582	13
28	0.376620949505456	1
29	0.391554876196546	2
30	0.378095909099697	3
31	0.423623916835504	4
32	0.439039247795964	5
33	0.55108432119314	6
34	0.521691406034902	7
35	0.589167588116273	8
36	0.565351907661151	9
37	0.669122563683444	10
38	0.624699597759591	11
39	0.570705552866609	12
40	0.412269913336935	1
41	0.348028076258092	2
42	0.469928145050037	3
43	0.436396214091525	4
44	0.521135996881892	5
45	0.532752528792759	6
46	0.604340534499275	7
47	0.55747579472449	8
48	0.630528310844914	9
49	0.580176693262135	10
50	0.611936987847915	11
51	0.375515387974981	1
52	0.482677340360233	2
53	0.423316865571661	3
54	0.514493072695506	4
55	0.557116514693771	5
56	0.604357475418271	6
57	0.587957798782776	7
58	0.688469853441788	8
59	0.67394592043791	9
60	0.665082356061425	10
61	0.461184040486008	1
62	0.439518032742602	2
63	0.514153144988874	3
64	0.512818810254542	4
65	0.574697631975051	5
66	0.588293208512331	6
67	0.672746392443871	7
68	0.589688394505397	8
69	0.628043095989741	9
70	0.428350883350738	1
71	0.538093363859962	2
72	0.511757367266304	3
73	0.547388407837704	4
74	0.502845110378011	5
75	0.599958107756162	6
76	0.543135012923898	7
77	0.561859651527212	8
78	0.448779289018027	1
79	0.465840233517823	2
80	0.548978849304196	3
81	0.477548834270169	4
82	0.620160143212835	5
83	0.571348237277945	6
84	0.581771446129401	7
85	0.395389291249891	1
86	0.482302855006309	2
87	0.483005226381072	3
88	0.593227080805976	4
89	0.519061104891334	5
90	0.559132633283474	6
91	0.412024832517527	1
92	0.420707748277114	2
93	0.539894506023765	3
94	0.48555708123648	4
95	0.534970749963039	5
96	0.39250427901333	1
97	0.456472837380575	2
98	0.447691822275785	3
99	0.409076658789405	4
100	0.467978461192054	1
101	0.435358829495671	2
102	0.442068475517011	3
103	0.412048030261068	1
104	0.359414501551575	2
105	0.433695307095144	1
