# Supplementary material for: Fungal community assembly in drought-stressed sorghum shows stochasticity, selection, and universal ecological dynamics
Source: Nat Commun. 2020 Jan 7;11:34. doi: 10.1038/s41467-019-13913-9 (PMC6946711; doi:10.1038/s41467-019-13913-9)
Supplement: Supplementary file 10 — Source Data [file 41467_2019_13913_MOESM10_ESM.zip › SourceData/Fig.S7.Root.plot.18.csv]

	fung.dist	td
1	0.322499194611211	1
2	0.442126811444057	2
3	0.408587970730955	3
4	0.420695847802168	4
5	0.575759887492936	5
6	0.464136623510596	6
7	0.553078815864725	7
8	0.498553307430284	8
9	0.509754285588419	9
10	0.574256576679758	10
11	0.696860315904261	11
12	0.570570209520222	12
13	0.602625296512546	13
14	0.652533000265341	14
15	0.327580723980664	1
16	0.281668423030124	2
17	0.304895718166681	3
18	0.421168469777853	4
19	0.401076600265543	5
20	0.424235031419868	6
21	0.420474812855112	7
22	0.431466742831736	8
23	0.543705795181952	9
24	0.649067723075566	10
25	0.550294011733458	11
26	0.571656656101551	12
27	0.638029134966495	13
28	0.307284537915068	1
29	0.258141216831093	2
30	0.386123881182613	3
31	0.399560162163831	4
32	0.436107198087978	5
33	0.394498564730179	6
34	0.412226848996746	7
35	0.533835715104744	8
36	0.638842264120101	9
37	0.537733719424437	10
38	0.565389598747069	11
39	0.594369134611783	12
40	0.233915144741792	1
41	0.381533131063823	2
42	0.485368468850087	3
43	0.447353122092595	4
44	0.410958765542874	5
45	0.482021925037982	6
46	0.564124911480646	7
47	0.686139841521024	8
48	0.575798873007404	9
49	0.613075887329444	10
50	0.661368295437068	11
51	0.343687368661326	1
52	0.429266373821743	2
53	0.43708756752405	3
54	0.36220567411261	4
55	0.410640299019316	5
56	0.513369021129351	6
57	0.667965110389981	7
58	0.534622700236554	8
59	0.574203616059262	9
60	0.604052810618391	10
61	0.481326764236481	1
62	0.462182168749245	2
63	0.516468882471076	3
64	0.514462511401908	4
65	0.632223593339842	5
66	0.787291408670043	6
67	0.669018115932525	7
68	0.716521025793511	8
69	0.734427148157651	9
70	0.449563862257103	1
71	0.485517830502132	2
72	0.502835891780554	3
73	0.581539830208892	4
74	0.651869271109205	5
75	0.584480041454488	6
76	0.580591396154326	7
77	0.616582420807626	8
78	0.324047808162965	1
79	0.380647309459307	2
80	0.461227198878493	3
81	0.609571600943173	4
82	0.503771320344388	5
83	0.552815753727891	6
84	0.511941634585952	7
85	0.333873449862639	1
86	0.408859188938438	2
87	0.592170612089155	3
88	0.450485693397371	4
89	0.480730639430315	5
90	0.478768826276918	6
91	0.318788167161515	1
92	0.508372741793866	2
93	0.365577764719953	3
94	0.42812248165681	4
95	0.40544338995038	5
96	0.485486893339113	1
97	0.394629535447222	2
98	0.452392061085983	3
99	0.386786275712057	4
100	0.376696991270079	1
101	0.418853024328805	2
102	0.429893788143982	3
103	0.386146086564788	1
104	0.357041182621779	2
105	0.379607581828168	1
