# Supplementary material for: Fungal community assembly in drought-stressed sorghum shows stochasticity, selection, and universal ecological dynamics
Source: Nat Commun. 2020 Jan 7;11:34. doi: 10.1038/s41467-019-13913-9 (PMC6946711; doi:10.1038/s41467-019-13913-9)
Supplement: Supplementary file 10 — Source Data [file 41467_2019_13913_MOESM10_ESM.zip › SourceData/Fig.5H.csv]

	bNTI.ted2RC95pct	S.rar362	Habitat
1	0.375	92.3333333333333	Soil
2	0	89.8333333333333	Soil
3	0.545454545454545	89.6666666666667	Soil
4	0.681818181818182	42.5	Leaf
5	0	58.6666666666667	Rhizosphere
6	0.642857142857143	38.5	Root
7	0.375	90.3333333333333	Soil
8	0.857142857142857	43.5	Leaf
9	0	70.5	Rhizosphere
10	0.84375	59.6666666666667	Root
11	0	88.5	Soil
12	0.842105263157895	50.1666666666667	Leaf
13	0.84375	51.3333333333333	Leaf
14	0.375	62.6666666666667	Rhizosphere
15	0	60	Rhizosphere
16	0.807692307692308	47.1666666666667	Root
17	0.782608695652174	46.3333333333333	Root
18	0.375	92.1666666666667	Soil
19	0	93	Soil
20	0.869565217391304	43	Leaf
21	0.827586206896552	47.6666666666667	Leaf
22	0.375	63.8333333333333	Rhizosphere
23	0.375	55.6666666666667	Rhizosphere
24	0	42.8333333333333	Root
25	0.642857142857143	40.1666666666667	Root
26	0.545454545454545	82.3333333333333	Soil
27	0	87.3333333333333	Soil
28	0.842105263157895	44.1666666666667	Leaf
29	0.807692307692308	57.6666666666667	Leaf
30	0.642857142857143	74.3333333333333	Rhizosphere
31	0.545454545454545	56	Rhizosphere
32	0	38.5	Root
33	0.545454545454545	35	Root
34	0.375	90.1666666666667	Soil
35	0.642857142857143	80.8333333333333	Soil
36	0.854368932038835	47.8333333333333	Leaf
37	0.84375	58.3333333333333	Leaf
38	0.375	67.8333333333333	Rhizosphere
39	0	47.6666666666667	Rhizosphere
40	0	30	Root
41	0	32.6666666666667	Root
42	0.545454545454545	92.1666666666667	Soil
43	0.375	81.1666666666667	Soil
44	0.84375	36.5	Leaf
45	0.84375	47.8333333333333	Leaf
46	0.705882352941177	67.8333333333333	Rhizosphere
47	0	43.1666666666667	Rhizosphere
48	0	30.6666666666667	Root
49	0.642857142857143	32.3333333333333	Root
50	0	89.6666666666667	Soil
51	0.375	89	Soil
52	0	32	Leaf
53	0.545454545454545	30.1666666666667	Leaf
54	0.782608695652174	35.5	Leaf
55	0.705882352941177	67.6666666666667	Rhizosphere
56	0.375	67	Rhizosphere
57	0	43.5	Rhizosphere
58	0	29.8333333333333	Root
59	0	24.8333333333333	Root
60	0.375	34.5	Root
61	0.545454545454545	87.8333333333333	Soil
62	0	87.5	Soil
63	0	91.6666666666667	Soil
64	0	32.8333333333333	Leaf
65	0	31.5	Leaf
66	0.642857142857143	27.5	Leaf
67	0.375	71.1666666666667	Rhizosphere
68	0.375	63.1666666666667	Rhizosphere
69	0.705882352941177	64	Rhizosphere
70	0	32	Root
71	0	33.5	Root
72	0.827586206896552	39.3333333333333	Root
73	0.705882352941177	92.5	Soil
74	0.545454545454545	91	Soil
75	0	86.3333333333333	Soil
76	0	31.5	Leaf
77	0	31.5	Leaf
78	0	27.3333333333333	Leaf
79	0.545454545454545	65	Rhizosphere
80	0	56	Rhizosphere
81	0	58.8333333333333	Rhizosphere
82	0	32.5	Root
83	0	32.3333333333333	Root
84	0	34.8333333333333	Root
85	0.375	86.1666666666667	Soil
86	0	89.6666666666667	Soil
87	0	87	Soil
88	0	28.8333333333333	Leaf
89	0.705882352941177	39.3333333333333	Leaf
90	0	38.8333333333333	Leaf
91	0.375	55.8333333333333	Rhizosphere
92	0	54.5	Rhizosphere
93	0	58.1666666666667	Rhizosphere
94	0.642857142857143	39.1666666666667	Root
95	0	33.8333333333333	Root
96	0	32.5	Root
97	0.375	88	Soil
98	0.642857142857143	91.5	Soil
99	0.642857142857143	84.3333333333333	Soil
100	0	24.6666666666667	Leaf
101	0	24.5	Leaf
102	0	30.8333333333333	Leaf
103	0	61.1666666666667	Rhizosphere
104	0	54.5	Rhizosphere
105	0	56.8333333333333	Rhizosphere
106	0.375	41	Root
107	0	33.1666666666667	Root
108	0	32.8333333333333	Root
109	0.782608695652174	93.5	Soil
110	0	89	Soil
111	0.545454545454545	93.8333333333333	Soil
112	0	24.8333333333333	Leaf
113	0	23.6666666666667	Leaf
114	0	27.8333333333333	Leaf
115	0.375	46.6666666666667	Rhizosphere
116	0.75	52.6666666666667	Rhizosphere
117	0	59.3333333333333	Rhizosphere
118	0.642857142857143	42.1666666666667	Root
119	0	26.3333333333333	Root
120	0	35.6666666666667	Root
121	0	80.3333333333333	Soil
122	0	87.8333333333333	Soil
123	0	88	Soil
124	0	24.1666666666667	Leaf
125	0	19.3333333333333	Leaf
126	0	24.5	Leaf
127	0	55.6666666666667	Rhizosphere
128	0.375	54	Rhizosphere
129	0.375	57.3333333333333	Rhizosphere
130	0.545454545454545	43	Root
131	0	31	Root
132	0.375	41.8333333333333	Root
133	0	81.3333333333333	Soil
134	0.375	90.5	Soil
135	0	82.8333333333333	Soil
136	0	26.1666666666667	Leaf
137	0	20.3333333333333	Leaf
138	0	24.1666666666667	Leaf
139	0.545454545454545	51.1666666666667	Rhizosphere
140	0.375	51.5	Rhizosphere
141	0	56.5	Rhizosphere
142	0.545454545454545	43	Root
143	0	26.3333333333333	Root
144	0	39.8333333333333	Root
145	0.642857142857143	84	Soil
146	0.782608695652174	92.3333333333333	Soil
147	0	89	Soil
148	0	25.3333333333333	Leaf
149	0	18.8333333333333	Leaf
150	0	23.5	Leaf
151	0.705882352941177	61	Rhizosphere
152	0.545454545454545	64.1666666666667	Rhizosphere
153	0.375	60.3333333333333	Rhizosphere
154	0.375	41.1666666666667	Root
155	0	30.1666666666667	Root
156	0.375	41	Root
157	0.705882352941177	89.5	Soil
158	0	95.1666666666667	Soil
159	0.545454545454545	91.1666666666667	Soil
160	0	21.6666666666667	Leaf
161	0	18.8333333333333	Leaf
162	0	21.6666666666667	Leaf
163	0	46.5	Rhizosphere
164	0.375	50.3333333333333	Rhizosphere
165	0.545454545454545	57.1666666666667	Rhizosphere
166	0.705882352941177	46.1666666666667	Root
167	0	29.3333333333333	Root
168	0.545454545454545	43.5	Root
169	0.375	75.1666666666667	Soil
170	0.375	75.3333333333333	Soil
171	0	77.3333333333333	Soil
