# Supplementary material for: Fungal community assembly in drought-stressed sorghum shows stochasticity, selection, and universal ecological dynamics
Source: Nat Commun. 2020 Jan 7;11:34. doi: 10.1038/s41467-019-13913-9 (PMC6946711; doi:10.1038/s41467-019-13913-9)
Supplement: Supplementary file 10 — Source Data [file 41467_2019_13913_MOESM10_ESM.zip › SourceData/Fig.S7.Soil.plot.16.csv]

	fung.dist	td
1	0.412153421670359	1
2	0.42955787138531	8
3	0.425490047005893	2
4	0.438127782892818	3
5	0.436521694768911	4
6	0.425398625441382	5
7	0.462724899773309	6
8	0.449102404469181	7
9	0.382333719200348	8
10	0.460706257545474	9
11	0.481570674682693	9
12	0.407459723733994	1
13	0.438326933719731	2
14	0.443593866851541	3
15	0.435131236385678	4
16	0.466829359141693	5
17	0.465738949490835	6
18	0.470732324903582	7
19	0.463363007436727	8
20	0.474326452613249	10
21	0.394933162532629	11
22	0.439156106769343	12
23	0.44780660476611	13
24	0.421328014425532	14
25	0.467574301215007	15
26	0.43340745740894	16
27	0.507926324906606	17
28	0.387112535855584	1
29	0.386294965191873	2
30	0.420873565269861	3
31	0.40745314253661	4
32	0.400465754536139	5
33	0.443792856082688	6
34	0.41486853858057	7
35	0.411731662519486	1
36	0.399403091101111	2
37	0.404670724570736	3
38	0.40852074945331	4
39	0.441267369208739	5
40	0.435752080539661	6
41	0.415849294131563	1
42	0.436016004080523	2
43	0.448547700141831	3
44	0.410776335965038	4
45	0.414650202596696	5
46	0.394817439613377	1
47	0.427119636851771	2
48	0.416793985893808	3
49	0.464606044088951	4
50	0.430194534102709	1
51	0.430918383237047	2
52	0.442300558893651	3
53	0.417419148856244	1
54	0.427779499155016	2
55	0.381219318664613	1
