# Supplementary material for: Fungal community assembly in drought-stressed sorghum shows stochasticity, selection, and universal ecological dynamics
Source: Nat Commun. 2020 Jan 7;11:34. doi: 10.1038/s41467-019-13913-9 (PMC6946711; doi:10.1038/s41467-019-13913-9)
Supplement: Supplementary file 10 — Source Data [file 41467_2019_13913_MOESM10_ESM.zip › SourceData/Fig.S9.CON.CON.Leaf.csv]

	row	col	value
18	1	2	0.567901234567901
35	1	3	0.483660130718954
36	2	3	0.554347826086957
52	1	4	0.602409638554217
53	2	4	0.628865979381443
54	3	4	0.585106382978723
69	1	5	0.576687116564417
70	2	5	0.6
71	3	5	0.56989247311828
72	4	5	0.592592592592593
86	1	6	0.610778443113772
87	2	6	0.562162162162162
88	3	6	0.540540540540541
89	4	6	0.554347826086957
90	5	6	0.554347826086957
103	1	7	0.658064516129032
104	2	7	0.56551724137931
105	3	7	0.555555555555556
106	4	7	0.545454545454545
107	5	7	0.604026845637584
108	6	7	0.514285714285714
120	1	8	0.64957264957265
121	2	8	0.601769911504425
122	3	8	0.537037037037037
123	4	8	0.480769230769231
124	5	8	0.661016949152542
125	6	8	0.55045871559633
126	7	8	0.563636363636364
137	1	9	0.732142857142857
138	2	9	0.594059405940594
139	3	9	0.565656565656566
140	4	9	0.505263157894737
141	5	9	0.621359223300971
142	6	9	0.505263157894737
143	7	9	0.536082474226804
144	8	9	0.647619047619048
154	1	10	0.730769230769231
155	2	10	0.595744680851064
156	3	10	0.549450549450549
157	4	10	0.533333333333333
158	5	10	0.610526315789474
159	6	10	0.549450549450549
160	7	10	0.5
161	8	10	0.610526315789474
162	9	10	0.51685393258427
171	1	11	0.710743801652893
172	2	11	0.607142857142857
173	3	11	0.568807339449541
174	4	11	0.607142857142857
175	5	11	0.581818181818182
176	6	11	0.528301886792453
177	7	11	0.607142857142857
178	8	11	0.7
179	9	11	0.594059405940594
180	10	11	0.5
188	1	12	0.740740740740741
189	2	12	0.563380281690141
190	3	12	0.563380281690141
191	4	12	0.521739130434783
192	5	12	0.563380281690141
193	6	12	0.542857142857143
194	7	12	0.454545454545455
195	8	12	0.521739130434783
196	9	12	0.40625
197	10	12	0.380952380952381
198	11	12	0.178571428571429
205	1	13	0.741573033707865
206	2	13	0.545454545454545
207	3	13	0.6
208	4	13	0.564102564102564
209	5	13	0.6
210	6	13	0.582278481012658
211	7	13	0.506666666666667
212	8	13	0.634146341463415
213	9	13	0.506666666666667
214	10	13	0.422535211267606
215	11	13	0.444444444444444
216	12	13	0.380952380952381
222	1	14	0.761904761904762
223	2	14	0.492753623188406
224	3	14	0.514285714285714
225	4	14	0.555555555555556
226	5	14	0.631578947368421
227	6	14	0.535211267605634
228	7	14	0.514285714285714
229	8	14	0.594594594594595
230	9	14	0.470588235294118
231	10	14	0.4
232	11	14	0.4
233	12	14	0.454545454545455
234	13	14	0.424242424242424
239	1	15	0.709677419354839
240	2	15	0.571428571428571
241	3	15	0.55421686746988
242	4	15	0.571428571428571
243	5	15	0.620689655172414
244	6	15	0.571428571428571
245	7	15	0.588235294117647
246	8	15	0.588235294117647
247	9	15	0.518518518518518
248	10	15	0.5
249	11	15	0.441558441558442
250	12	15	0.3
251	13	15	0.486486486486487
252	14	15	0.447761194029851
256	1	16	0.733333333333333
257	2	16	0.609756097560976
258	3	16	0.575
259	4	16	0.538461538461538
260	5	16	0.642857142857143
261	6	16	0.556962025316456
262	7	16	0.556962025316456
263	8	16	0.592592592592593
264	9	16	0.459459459459459
265	10	16	0.438356164383562
266	11	16	0.5
267	12	16	0.454545454545455
268	13	16	0.506666666666667
269	14	16	0.492753623188406
270	15	16	0.5
273	1	17	0.76056338028169
274	2	17	0.625
275	3	17	0.603174603174603
276	4	17	0.557377049180328
277	5	17	0.646153846153846
278	6	17	0.533333333333333
279	7	17	0.580645161290323
280	8	17	0.603174603174603
281	9	17	0.508474576271186
282	10	17	0.533333333333333
283	11	17	0.4
284	12	17	0.428571428571429
285	13	17	0.508474576271186
286	14	17	0.482758620689655
287	15	17	0.533333333333333
288	16	17	0.508474576271186
