# Supplementary material for: Fungal community assembly in drought-stressed sorghum shows stochasticity, selection, and universal ecological dynamics
Source: Nat Commun. 2020 Jan 7;11:34. doi: 10.1038/s41467-019-13913-9 (PMC6946711; doi:10.1038/s41467-019-13913-9)
Supplement: Supplementary file 10 — Source Data [file 41467_2019_13913_MOESM10_ESM.zip › SourceData/Fig.S15.Leaf.week.6.csv]

	fung.dist	gd
1	0.385613654088082	63.2455532033676
2	0.401234342865015	52
3	0.42590348970653	41.182520563948
4	0.462584000928345	31.2409987036266
5	0.467099635657431	40
6	0.483203858562576	41.7612260356422
7	0.362574605039059	46.6476151587624
8	0.491241931060897	12
9	0.710575228426071	53.8144961882948
10	0.418872984400052	48
11	0.485561203112833	60
12	0.415991601208936	12
13	0.394619064407125	24
14	0.444258227954826	36
15	0.372016969976195	63.2455532033676
16	0.491843943307699	52
17	0.402860948304229	41.182520563948
18	0.444982566222371	52
19	0.714808537923586	31.2409987036266
20	0.433732615802383	23.3238075793812
21	0.463356969118457	20
22	0.507918642609413	12
23	0.443381448743815	24
24	0.521186064458457	52
25	0.474181852341942	41.182520563948
26	0.375239768465969	31.2409987036266
27	0.523914437205318	41.182520563948
28	0.703416770878967	23.3238075793812
29	0.461963013416636	20
30	0.503879396531737	23.3238075793812
31	0.439470746504073	12
32	0.429934567754198	41.182520563948
33	0.518052084210637	31.2409987036266
34	0.465265586207957	23.3238075793812
35	0.542408993596837	31.2409987036266
36	0.781118599738632	20
37	0.485512578103096	23.3238075793812
38	0.507005601336182	31.2409987036266
39	0.385995553893596	31.2409987036266
40	0.429119890349862	23.3238075793812
41	0.487976787197122	20
42	0.4743656667278	23.3238075793812
43	0.774228176283234	23.3238075793812
44	0.453891822963855	31.2409987036266
45	0.467696519762385	41.182520563948
46	0.365953887710529	12
47	0.487640759648936	24
48	0.456106819019915	41.7612260356422
49	0.767142092836785	36
50	0.482789915314561	62.4819974072532
51	0.449245604935444	72.1110255092798
52	0.481060746486565	12
53	0.484858582767931	40
54	0.797448157806189	24
55	0.46138766313533	53.8144961882948
56	0.508607030979432	62.4819974072532
57	0.517698910868453	41.7612260356422
58	0.63614862096259	12
59	0.460975183772477	46.6476151587624
60	0.496550975239088	53.8144961882948
61	0.765186479666821	46.6476151587624
62	0.499129179134973	36
63	0.524680678835214	48
64	0.699787402860163	41.7612260356422
65	0.617234207554166	46.6476151587624
66	0.470080814044757	12
