# Supplementary material for: Fungal community assembly in drought-stressed sorghum shows stochasticity, selection, and universal ecological dynamics
Source: Nat Commun. 2020 Jan 7;11:34. doi: 10.1038/s41467-019-13913-9 (PMC6946711; doi:10.1038/s41467-019-13913-9)
Supplement: Supplementary file 10 — Source Data [file 41467_2019_13913_MOESM10_ESM.zip › SourceData/Fig.S15.Rhizosphere.week.10.csv]

	fung.dist	gd
1	0.471128023974049	63.2455532033676
2	0.401897829396784	52
3	0.469591141910508	41.182520563948
4	0.477960171265667	31.2409987036266
5	0.464354769391588	23.3238075793812
6	0.394503957517398	20
7	0.611661863405241	40
8	0.511585347480679	41.7612260356422
9	0.489198426968062	46.6476151587624
10	0.461450140324722	12
11	0.406184503784238	53.8144961882948
12	0.419273258403328	62.4819974072532
13	0.438998294271113	72.1110255092798
14	0.391458650360448	24
15	0.442960129798687	36
16	0.434541415072321	48
17	0.480016611720726	60
18	0.426030084039088	12
19	0.466130736837552	24
20	0.452804340118294	36
21	0.419296045771442	48
22	0.410292557602209	60
23	0.599100169886037	63.2455532033676
24	0.506286737913773	52
25	0.453368887077897	41.182520563948
26	0.499380636833275	52
27	0.448042660192184	31.2409987036266
28	0.406350545809233	23.3238075793812
29	0.402829322339732	20
30	0.446728674121743	41.182520563948
31	0.457480130707434	31.2409987036266
32	0.511661246124044	23.3238075793812
33	0.496059797441838	20
34	0.479100857493688	12
35	0.52584692962261	24
36	0.444659119658761	36
37	0.368389825747711	48
38	0.595482637969471	52
39	0.50595120206437	41.182520563948
40	0.472736042470173	31.2409987036266
41	0.507077973311683	41.182520563948
42	0.365045788862989	23.3238075793812
43	0.394214970966308	20
44	0.423587690654237	23.3238075793812
45	0.382315911867707	31.2409987036266
46	0.410769288037187	23.3238075793812
47	0.508113551412776	20
48	0.572348944964504	23.3238075793812
49	0.38084070398629	12
50	0.366137625128714	24
51	0.401452381628977	36
52	0.457183980751719	41.182520563948
53	0.328248545991022	31.2409987036266
54	0.424891933542733	23.3238075793812
55	0.424428082577758	31.2409987036266
56	0.471858009398887	20
57	0.381831104791035	23.3238075793812
58	0.465549286544096	31.2409987036266
59	0.402701415219183	23.3238075793812
60	0.395758531497109	20
61	0.380080870069524	23.3238075793812
62	0.38413451973974	31.2409987036266
63	0.398292917725266	12
64	0.4201026186943	24
65	0.472446085967819	31.2409987036266
66	0.384336312870556	23.3238075793812
67	0.418838872085355	20
68	0.384873361498752	23.3238075793812
69	0.453107013739327	23.3238075793812
70	0.412707392793686	31.2409987036266
71	0.477856678392393	41.182520563948
72	0.430638634703172	20
73	0.438121164314599	23.3238075793812
74	0.384763446725004	31.2409987036266
75	0.307227211459797	41.182520563948
76	0.360757047409288	12
77	0.515757951663989	23.3238075793812
78	0.404515922353982	20
79	0.400773923157004	23.3238075793812
80	0.41411276947984	20
81	0.384679166062166	31.2409987036266
82	0.376983597706392	41.182520563948
83	0.415260323555242	52
84	0.410004563136196	23.3238075793812
85	0.384581776478015	31.2409987036266
86	0.398444015972348	41.182520563948
87	0.433994681757785	52
88	0.551741372683679	20
89	0.411191413517941	23.3238075793812
90	0.400444500584427	31.2409987036266
91	0.41319387865859	23.3238075793812
92	0.370457022040917	41.182520563948
93	0.334457125885075	52
94	0.412127657535806	63.2455532033676
95	0.355405905601817	31.2409987036266
96	0.345738543799762	41.182520563948
97	0.381931757841748	52
98	0.452062369929277	63.2455532033676
99	0.498425721624131	12
100	0.521015734894488	24
101	0.520649732589435	41.7612260356422
102	0.599038059523712	36
103	0.514538503888572	48
104	0.629230790252746	60
105	0.529749545565021	46.6476151587624
106	0.508307053770029	53.8144961882948
107	0.466887067025315	62.4819974072532
108	0.401241873073302	72.1110255092798
109	0.444664042185683	12
110	0.447344929267408	40
111	0.443762361694786	24
112	0.401432899351857	36
113	0.51734688916868	48
114	0.440754883288695	41.7612260356422
115	0.51955053291822	46.6476151587624
116	0.403284768085073	53.8144961882948
117	0.44195983886821	62.4819974072532
118	0.451513140528167	41.7612260356422
119	0.434580398043431	12
120	0.374860942518065	24
121	0.467103733091594	36
122	0.432846255675774	40
123	0.390013327572459	41.7612260356422
124	0.44461910193039	46.6476151587624
125	0.48666850904493	53.8144961882948
126	0.441767166382085	46.6476151587624
127	0.448124212232748	53.8144961882948
128	0.506699714411545	62.4819974072532
129	0.395593045052884	12
130	0.378592272196798	24
131	0.405329419051707	36
132	0.415080350389707	48
133	0.376008251324085	12
134	0.348171319336271	24
135	0.392795611473126	41.7612260356422
136	0.407249024256662	40
137	0.429813038129589	41.7612260356422
138	0.50312209756509	46.6476151587624
139	0.428738030626164	12
140	0.341846056633402	46.6476151587624
141	0.372049482151817	41.7612260356422
142	0.387743571329602	40
143	0.456297171572632	41.7612260356422
144	0.44267434894617	53.8144961882948
145	0.454969351788379	46.6476151587624
146	0.51796091288551	41.7612260356422
147	0.531296250384377	40
148	0.339834456713668	12
149	0.375891310516654	24
150	0.457726210149644	36
151	0.446421389221629	12
152	0.446561638197912	24
153	0.388498870794864	12
