# Supplementary material for: Fungal community assembly in drought-stressed sorghum shows stochasticity, selection, and universal ecological dynamics
Source: Nat Commun. 2020 Jan 7;11:34. doi: 10.1038/s41467-019-13913-9 (PMC6946711; doi:10.1038/s41467-019-13913-9)
Supplement: Supplementary file 10 — Source Data [file 41467_2019_13913_MOESM10_ESM.zip › SourceData/Fig.3A.Rhizosphere.csv]

	fung.dist	td
1	0.462101575586001	0
2	0.433460302690251	0
3	0.500260266499873	0
4	0.450153256622719	0
5	0.421992815105588	0
6	0.559389786174352	1
7	0.530056243016175	1
8	0.552689249152591	1
9	0.586362640121327	1
10	0.571916058079022	1
11	0.579990928879601	1
12	0.528584793072698	2
13	0.528018049819699	2
14	0.528950383948194	2
15	0.58385880778506	2
16	0.589238680325487	2
17	0.533375790897477	2
18	0.547261779309807	3
19	0.520478560735007	3
20	0.569082591063059	3
21	0.584219453673052	3
22	0.565217729352711	3
23	0.558511913020786	3
24	0.523992109026177	4
25	0.573369094714017	4
26	0.531459680272675	4
27	0.603625867355508	4
28	0.573289052380098	4
29	0.548418460957491	4
30	0.568756840592447	5
31	0.60580865237784	5
32	0.549758058924214	5
33	0.558367270830963	5
34	0.521674090215352	5
35	0.543014537584523	5
36	0.576408758082826	6
37	0.619666231554681	6
38	0.578098337818917	6
39	0.554011916854481	6
40	0.543875322602651	6
41	0.570664068269682	6
42	0.563919165120709	7
43	0.608969968495256	7
44	0.642587933005319	7
45	0.566852757393538	7
46	0.668877461396257	7
47	0.596687500860736	7
48	0.570330206147989	8
49	0.612599247920031	8
50	0.659310677465051	8
51	0.548959433444454	8
52	0.627405765489768	8
53	0.550796091114483	8
54	0.661166025355225	9
55	0.690583362251161	9
56	0.688696336475789	9
57	0.68208450792737	9
58	0.665738263252104	9
59	0.646366789303731	9
60	0.640614005366197	10
61	0.692847675909437	10
62	0.663657556525059	10
63	0.653121531011857	10
64	0.674550430779449	10
65	0.707209385329139	10
66	0.707110140988156	11
67	0.653576512102228	11
68	0.718751033788178	11
69	0.665943356275818	11
70	0.687920272818929	11
71	0.741572260578174	11
72	0.708453571126407	12
73	0.788207801682103	12
74	0.75884701849615	12
75	0.722714296117856	12
76	0.774520361120295	12
77	0.784699730040233	12
78	0.741045659017539	13
79	0.688337359245084	13
80	0.759763840198212	13
81	0.811288280473401	13
82	0.662214513762358	13
83	0.714056176868216	13
84	0.802393321553182	14
85	0.84942109577948	14
86	0.771766996912396	14
87	0.76792847954864	14
88	0.795789187096344	14
89	0.767272976451083	14
90	0.720828806086351	15
91	0.756079089465397	15
92	0.759818424129913	15
93	0.684040189932008	15
94	0.76623451360784	15
95	0.68195807558668	15
96	0.725388327411062	16
97	0.750369729598603	16
98	0.800756487089889	16
99	0.751549137639719	16
100	0.723799462583747	16
101	0.757028805381021	16
102	0.424996980877578	0
103	0.366942707775123	0
104	0.425426507488622	0
105	0.463351108237312	0
106	0.496360005525609	1
107	0.426125739654759	1
108	0.472414147683638	1
109	0.542075737806844	1
110	0.485170168923467	1
111	0.572781299162478	1
112	0.506484875927158	2
113	0.471959597206797	2
114	0.560423918584622	2
115	0.48345364120984	2
116	0.554750418421504	2
117	0.459547079700654	2
118	0.568430933860097	3
119	0.501522914622661	3
120	0.489617533740556	3
121	0.502403326636926	3
122	0.460512693352144	3
123	0.523849219211602	3
124	0.496382167794438	4
125	0.521661666476722	4
126	0.552019968541742	4
127	0.495901169690799	4
128	0.516852712381276	4
129	0.526624758110991	4
130	0.526143236239618	5
131	0.567835301940174	5
132	0.532855502995679	5
133	0.508008124033363	5
134	0.459963038382061	5
135	0.509300010015178	5
136	0.506868683044967	6
137	0.54692991124175	6
138	0.568309069586725	6
139	0.50471060321056	6
140	0.497285373688817	6
141	0.503609922812016	6
142	0.581134595713668	7
143	0.511620147662264	7
144	0.609940554810038	7
145	0.561000364737524	7
146	0.639926003981785	7
147	0.584506611614599	7
148	0.556938575484887	8
149	0.514581691509831	8
150	0.622316436560763	8
151	0.546704018892198	8
152	0.578430674402981	8
153	0.585556376387885	8
154	0.630190988169044	9
155	0.623368064493531	9
156	0.683458172473621	9
157	0.612264151105629	9
158	0.641410611234439	9
159	0.646126269744644	9
160	0.691009638035319	10
161	0.673572614429797	10
162	0.655326831053789	10
163	0.649814253105938	10
164	0.632942578211415	10
165	0.738689260411945	10
166	0.688169361780906	11
167	0.61212833821149	11
168	0.692398298737345	11
169	0.575870842527551	11
170	0.623064209892547	11
171	0.709903968464075	11
172	0.686381167445108	12
173	0.781652143443935	12
174	0.74953433683771	12
175	0.696179749675418	12
176	0.783283427350364	12
177	0.753452631859921	12
178	0.747553312589175	13
179	0.695084642766553	13
180	0.781289707037505	13
181	0.795226595480549	13
182	0.613397078863676	13
183	0.670403818441052	13
184	0.785312224928455	14
185	0.856376083322987	14
186	0.769487990911056	14
187	0.717430129884598	14
188	0.777797865385778	14
189	0.762901590259449	14
190	0.7143137850208	15
191	0.731105471981769	15
192	0.741810524415091	15
193	0.614329689169911	15
194	0.739540484883232	15
195	0.635228746091863	15
196	0.756168174863286	16
197	0.768459706456459	16
198	0.783989993337377	16
199	0.734390563260423	16
200	0.686207262732647	16
201	0.718869119126817	16
202	0.471382562567579	0
203	0.449134662082027	0
204	0.407412581395352	0
205	0.449077183172121	1
206	0.48655330813894	1
207	0.47118784851814	1
208	0.568795255889402	1
209	0.47335946721073	1
210	0.46451755916836	1
211	0.476180766480764	2
212	0.49258504432767	2
213	0.496295149744525	2
214	0.548170298973648	2
215	0.523143868076335	2
216	0.467262653049431	2
217	0.520401528545569	3
218	0.488002956444028	3
219	0.469043714693226	3
220	0.532129305768868	3
221	0.552564110850793	3
222	0.472589177601723	3
223	0.488325239802528	4
224	0.496341721396771	4
225	0.481234040475426	4
226	0.537855030158926	4
227	0.503405144914278	4
228	0.504534671284913	4
229	0.479552215967745	5
230	0.557814202966417	5
231	0.500531206317381	5
232	0.472428757798651	5
233	0.443460834558143	5
234	0.49417447269438	5
235	0.455190035007831	6
236	0.550730387475575	6
237	0.488625089092474	6
238	0.528549935770718	6
239	0.505697387458379	6
240	0.526317288033344	6
241	0.542138763799632	7
242	0.529714411430676	7
243	0.603592921928604	7
244	0.504872982369898	7
245	0.622283472397424	7
246	0.536837455084247	7
247	0.539929380804413	8
248	0.530548351792558	8
249	0.628567887897672	8
250	0.521603338825982	8
251	0.541921993976614	8
252	0.498881214819615	8
253	0.578018372780671	9
254	0.615216785052819	9
255	0.627472495585285	9
256	0.608799033987803	9
257	0.599562409337827	9
258	0.606740617934267	9
259	0.619786656463082	10
260	0.659272908627709	10
261	0.654725505273996	10
262	0.626860612617802	10
263	0.63287357083352	10
264	0.723862239891405	10
265	0.664714809219521	11
266	0.587781755536639	11
267	0.677907847611887	11
268	0.595679182535861	11
269	0.625529691045128	11
270	0.705450566635233	11
271	0.664171587931564	12
272	0.774489208105831	12
273	0.738675977622143	12
274	0.712256779559493	12
275	0.718692166655841	12
276	0.736728512798142	12
277	0.747256380280296	13
278	0.66954036298444	13
279	0.74307636869037	13
280	0.808503089008765	13
281	0.653582151725526	13
282	0.659633280563478	13
283	0.779932394657072	14
284	0.841775465743349	14
285	0.760723622831053	14
286	0.715424101844718	14
287	0.804725621045151	14
288	0.756179875097085	14
289	0.706413769648269	15
290	0.738761511331711	15
291	0.736221331929286	15
292	0.62473521663639	15
293	0.743491968745334	15
294	0.635817437928593	15
295	0.76463540555603	16
296	0.769642493103065	16
297	0.817078486140749	16
298	0.724299396465283	16
299	0.715320718371712	16
300	0.727639448359113	16
301	0.384341463196518	0
302	0.471427491373342	0
303	0.517544234382139	1
304	0.463336333674414	1
305	0.513121017888986	1
306	0.509642291408509	1
307	0.466217559217921	1
308	0.561956976527707	1
309	0.492410815245782	2
310	0.46967678381857	2
311	0.53091208535208	2
312	0.463777693602099	2
313	0.515152803029443	2
314	0.479235639232684	2
315	0.49924322272757	3
316	0.444471836010829	3
317	0.477048677807859	3
318	0.497828051120666	3
319	0.460784267871401	3
320	0.486674356956775	3
321	0.532171756230725	4
322	0.494586785378593	4
323	0.503483714288539	4
324	0.500835486774447	4
325	0.452308031384975	4
326	0.533840038018507	4
327	0.52870681545243	5
328	0.574781551492125	5
329	0.533261420373376	5
330	0.505983872915146	5
331	0.516272824736694	5
332	0.518340171088749	5
333	0.45746934469146	6
334	0.475384428157543	6
335	0.540486508739048	6
336	0.493336097159628	6
337	0.497211644163766	6
338	0.504390949630689	6
339	0.52429640109235	7
340	0.517671599327731	7
341	0.563138913174986	7
342	0.503019498808447	7
343	0.565229855517018	7
344	0.569718533814055	7
345	0.533467127088578	8
346	0.501548028195601	8
347	0.608090687421448	8
348	0.518269250123855	8
349	0.543230882618827	8
350	0.558528349353683	8
351	0.58499148380037	9
352	0.607984976924207	9
353	0.648549295511715	9
354	0.556742006164414	9
355	0.622674263232128	9
356	0.606080069468738	9
357	0.600207637826172	10
358	0.641549948647425	10
359	0.628175814058321	10
360	0.577939361757775	10
361	0.597868930199059	10
362	0.69483840187718	10
363	0.667700860810306	11
364	0.585192322017833	11
365	0.661622317699644	11
366	0.580586558296674	11
367	0.644839975154288	11
368	0.682617566537489	11
369	0.641847914270937	12
370	0.710458705916957	12
371	0.728382883788071	12
372	0.692474690326015	12
373	0.760302042123032	12
374	0.726503530395246	12
375	0.698180067972062	13
376	0.697645233062783	13
377	0.755295856056796	13
378	0.775729148049029	13
379	0.622973668621305	13
380	0.675449458523609	13
381	0.745180990351795	14
382	0.831034451024769	14
383	0.777540744551236	14
384	0.673542593084102	14
385	0.748335308018365	14
386	0.734884530781933	14
387	0.679164991632239	15
388	0.68404352438062	15
389	0.714585441042153	15
390	0.578904397640938	15
391	0.728591367266777	15
392	0.61727370368012	15
393	0.763526069198492	16
394	0.741125656307679	16
395	0.817799918014488	16
396	0.718357107218821	16
397	0.674293642154173	16
398	0.691655112519693	16
399	0.416862570761585	0
400	0.50862828335698	1
401	0.463168407103464	1
402	0.463188025386903	1
403	0.507567786130161	1
404	0.507490171959941	1
405	0.533543145606708	1
406	0.474219033724148	2
407	0.468500280280616	2
408	0.49011111446186	2
409	0.518477689406084	2
410	0.495932719537671	2
411	0.508214925488451	2
412	0.523397196392706	3
413	0.43400880892981	3
414	0.457535240336682	3
415	0.543723903464963	3
416	0.487113230252398	3
417	0.476390801412013	3
418	0.50657252906254	4
419	0.533247146978018	4
420	0.496571793290133	4
421	0.486479184121923	4
422	0.490415757732943	4
423	0.506366474955879	4
424	0.488575768538669	5
425	0.532272329183112	5
426	0.509270042202722	5
427	0.503429947577417	5
428	0.462943866028838	5
429	0.547659082907104	5
430	0.483279644998377	6
431	0.519028254645342	6
432	0.536898411995477	6
433	0.570556096653758	6
434	0.500824193369908	6
435	0.546584945000317	6
436	0.566438707762772	7
437	0.561210271452727	7
438	0.614833115760511	7
439	0.507236051161064	7
440	0.617402558716101	7
441	0.580840530563187	7
442	0.53321399497892	8
443	0.518079326887182	8
444	0.616032901348936	8
445	0.53628333377233	8
446	0.500131981291791	8
447	0.534511599638461	8
448	0.582957874772165	9
449	0.623945567413689	9
450	0.663444845338272	9
451	0.614999704458063	9
452	0.616767944796342	9
453	0.615206456751371	9
454	0.587182127165719	10
455	0.659558933623258	10
456	0.634102584220371	10
457	0.586521577029369	10
458	0.643235108957509	10
459	0.683790229904568	10
460	0.660123690545557	11
461	0.594586721246378	11
462	0.679831395857017	11
463	0.6233431603073	11
464	0.625866802364055	11
465	0.697677234831253	11
466	0.651980960905283	12
467	0.737655738858635	12
468	0.720087304579155	12
469	0.715203111143095	12
470	0.696289773402748	12
471	0.733540830378491	12
472	0.712713960321208	13
473	0.636971221779229	13
474	0.744449058180063	13
475	0.751721676704484	13
476	0.651445083210473	13
477	0.68880128660597	13
478	0.727691071752182	14
479	0.819890561347183	14
480	0.744898684316596	14
481	0.681351443427541	14
482	0.756324126474952	14
483	0.720236355331835	14
484	0.683182174223054	15
485	0.717996750785764	15
486	0.709583272747846	15
487	0.608965636067914	15
488	0.727190218590639	15
489	0.628816233872203	15
490	0.722284305030315	16
491	0.725636164167333	16
492	0.754075753100247	16
493	0.698081873589941	16
494	0.699202854901698	16
495	0.72042959452323	16
496	0.398688109916306	1
497	0.416261249803801	1
498	0.443663863425232	1
499	0.505645852954082	1
500	0.479006813033396	1
501	0.424157049901618	1
502	0.433547347499188	2
503	0.459181291896028	2
504	0.396396525995472	2
505	0.484059133125532	2
506	0.489825118656518	2
507	0.387372014422891	2
508	0.505268781301377	3
509	0.448265954553022	3
510	0.448873592256615	3
511	0.458679337063868	3
512	0.465640299664062	3
513	0.433741232498325	3
514	0.46771158949146	4
515	0.502528904233091	4
516	0.431347994912721	4
517	0.501423200992697	4
518	0.473059004415712	4
519	0.464087947163588	4
520	0.458632605699999	5
521	0.514948830650005	5
522	0.456461386599912	5
523	0.470162985639309	5
524	0.446456283795807	5
525	0.45920342200311	5
526	0.471252215356428	6
527	0.483005860661138	6
528	0.501109840524051	6
529	0.506331243307399	6
530	0.486114622943224	6
531	0.481973679716919	6
532	0.546279748256865	7
533	0.514055787409906	7
534	0.606878093721939	7
535	0.539743182220399	7
536	0.586887661766067	7
537	0.548191417578555	7
538	0.485260051835333	8
539	0.558681409040497	8
540	0.603358631950361	8
541	0.486340242308422	8
542	0.522990199823974	8
543	0.506492620893288	8
544	0.576320247542622	9
545	0.599838083114356	9
546	0.645216683769254	9
547	0.628495538512284	9
548	0.62073958912813	9
549	0.590201539212659	9
550	0.600026772002114	10
551	0.688488027171061	10
552	0.676677405072288	10
553	0.61947481984828	10
554	0.659791590135489	10
555	0.726695977599783	10
556	0.659528331479392	11
557	0.604794199864272	11
558	0.687260509877544	11
559	0.581106721624238	11
560	0.628932354775562	11
561	0.736876707914383	11
562	0.647984435973645	12
563	0.759394197380929	12
564	0.749407805489905	12
565	0.727759417617038	12
566	0.733786098452187	12
567	0.769296735642119	12
568	0.725792889266877	13
569	0.699313690223515	13
570	0.769002888271243	13
571	0.806829180613162	13
572	0.602164228694124	13
573	0.674524739780353	13
574	0.804055288083616	14
575	0.852389795767257	14
576	0.780828767613245	14
577	0.737446854810009	14
578	0.775717607329568	14
579	0.747381846235111	14
580	0.697530109418448	15
581	0.724125350658028	15
582	0.760444651038724	15
583	0.650243370888594	15
584	0.76914299343811	15
585	0.63995172877819	15
586	0.768527116573077	16
587	0.754293296021326	16
588	0.821049398162855	16
589	0.755666670868813	16
590	0.709007517403877	16
591	0.737516045650389	16
592	0.40680268446377	0
593	0.422125805702689	0
594	0.469626660278122	0
595	0.459232698334574	0
596	0.391380549942719	0
597	0.435341561211212	1
598	0.444496486476473	1
599	0.467157291758329	1
600	0.468944704075204	1
601	0.450350179012356	1
602	0.413119196615015	1
603	0.482427863193967	2
604	0.446042043317512	2
605	0.453840303355337	2
606	0.478265666933265	2
607	0.418273283770577	2
608	0.418650715138528	2
609	0.43917588255249	3
610	0.46336042261203	3
611	0.451306780419762	3
612	0.48491997951537	3
613	0.454615583698679	3
614	0.469803668980454	3
615	0.421828861217547	4
616	0.475917582709506	4
617	0.419751912304103	4
618	0.474137827878901	4
619	0.408555389293396	4
620	0.509021430749303	4
621	0.454200381093116	5
622	0.4473721744511	5
623	0.45596342069849	5
624	0.464689104525268	5
625	0.487296531272622	5
626	0.434501589020959	5
627	0.487361696001352	6
628	0.428543875636234	6
629	0.567984398874431	6
630	0.532767892725545	6
631	0.601442112620753	6
632	0.505693776990526	6
633	0.445335157483841	7
634	0.501289914037831	7
635	0.603511855308822	7
636	0.487557277460042	7
637	0.508968217986754	7
638	0.47750654126646	7
639	0.54364259924023	8
640	0.571829453148421	8
641	0.60526321394126	8
642	0.584226049982053	8
643	0.636025290551034	8
644	0.54969396892494	8
645	0.621985615949065	9
646	0.63594312027077	9
647	0.637384382533541	9
648	0.604121229042133	9
649	0.623583207768829	9
650	0.680839280420141	9
651	0.673904104510465	10
652	0.614718763107867	10
653	0.669659254675833	10
654	0.549172566812924	10
655	0.65899444609066	10
656	0.693870229068265	10
657	0.678499484767637	11
658	0.767023975225787	11
659	0.738520629547648	11
660	0.703906553136482	11
661	0.746975071814853	11
662	0.727945394980955	11
663	0.723060598571596	12
664	0.683873263468745	12
665	0.761554116679416	12
666	0.804613343619818	12
667	0.63109307339925	12
668	0.634747093884089	12
669	0.7695791471819	13
670	0.84880829509229	13
671	0.757984103564795	13
672	0.723879921011748	13
673	0.803207157618198	13
674	0.763137910502432	13
675	0.684977066179568	14
676	0.713443733479416	14
677	0.764612217052033	14
678	0.631906669786987	14
679	0.764296550980101	14
680	0.62690739981908	14
681	0.758910248237711	15
682	0.774224231670358	15
683	0.814829911384809	15
684	0.753250632550714	15
685	0.700567658112164	15
686	0.729117353735764	15
687	0.351722123651936	0
688	0.412685678346189	0
689	0.369562483200458	0
690	0.381703980954665	0
691	0.418062233433131	1
692	0.440360992828915	1
693	0.524634221326757	1
694	0.360212358602914	1
695	0.472704689750216	1
696	0.359728035991151	1
697	0.508240788549389	2
698	0.399116340201241	2
699	0.490997742867522	2
700	0.382396609299726	2
701	0.403007766492366	2
702	0.464482413390608	2
703	0.39281366761675	3
704	0.433157831291113	3
705	0.469225380940644	3
706	0.368225973087819	3
707	0.421071379989741	3
708	0.471736234249732	3
709	0.463171239518161	4
710	0.510202076300086	4
711	0.460197351705645	4
712	0.435486224722384	4
713	0.422797572050046	4
714	0.44668851647292	4
715	0.451795150821463	5
716	0.473026507448415	5
717	0.522257685676792	5
718	0.399986954735249	5
719	0.434046645765764	5
720	0.460174989578873	5
721	0.474746459887397	6
722	0.431389197301318	6
723	0.55204646534559	6
724	0.490121074592896	6
725	0.596942736585745	6
726	0.537027416878435	6
727	0.481220143816041	7
728	0.465618665010552	7
729	0.58213450803198	7
730	0.492047439162311	7
731	0.464745850461517	7
732	0.489803515166707	7
733	0.558789199440813	8
734	0.555575614246054	8
735	0.651433364431756	8
736	0.589628866544513	8
737	0.592382988337693	8
738	0.573778262883113	8
739	0.632089840195364	9
740	0.637602169968625	9
741	0.660901506995882	9
742	0.622432085996649	9
743	0.644045733513791	9
744	0.707054279863805	9
745	0.658179181315198	10
746	0.615786586501744	10
747	0.705728239102963	10
748	0.545888123093076	10
749	0.632185726668232	10
750	0.697732281254652	10
751	0.681526336505931	11
752	0.78153839109046	11
753	0.744929101908423	11
754	0.732045112541204	11
755	0.788479153477623	11
756	0.754677627389438	11
757	0.722414375475133	12
758	0.686874770245084	12
759	0.750710913730424	12
760	0.788833390902871	12
761	0.610279783595419	12
762	0.633399324327747	12
763	0.805486026806705	13
764	0.859581968606737	13
765	0.764079610525727	13
766	0.74539956647849	13
767	0.79671332111524	13
768	0.759964630747674	13
769	0.684276326915803	14
770	0.744890328877276	14
771	0.756193541539024	14
772	0.616258272435753	14
773	0.768930511212875	14
774	0.62809340431332	14
775	0.757145906564733	15
776	0.780024464189861	15
777	0.805758120321824	15
778	0.753406175953947	15
779	0.718270436640949	15
780	0.734029608400798	15
781	0.399611043644969	0
782	0.403994386767123	0
783	0.379764726569124	0
784	0.405720049489111	1
785	0.44852571157082	1
786	0.474111448245333	1
787	0.391454268657905	1
788	0.442576406707051	1
789	0.40196139317783	1
790	0.511212350557161	2
791	0.413605704472986	2
792	0.499009099488814	2
793	0.434876380257663	2
794	0.39876588457448	2
795	0.442419967684216	2
796	0.395972038792515	3
797	0.460325983960772	3
798	0.453096557890425	3
799	0.419933360546712	3
800	0.435021945360314	3
801	0.458609728538797	3
802	0.450107917577644	4
803	0.523892831635379	4
804	0.480541948193067	4
805	0.448052285988886	4
806	0.434998809543074	4
807	0.463188057241785	4
808	0.461385542861846	5
809	0.494122262351231	5
810	0.511340913163501	5
811	0.48717281425998	5
812	0.443901939394674	5
813	0.491599828548706	5
814	0.461399078800024	6
815	0.495351155446155	6
816	0.577158175703681	6
817	0.477419885681294	6
818	0.593920397496901	6
819	0.528319541186051	6
820	0.496475524110979	7
821	0.52506055417989	7
822	0.603851429419941	7
823	0.520547718834987	7
824	0.478725775363166	7
825	0.477226850464643	7
826	0.610941104248326	8
827	0.589422356140631	8
828	0.683371266777154	8
829	0.633108009714959	8
830	0.60316272925482	8
831	0.583869482331339	8
832	0.631076548436163	9
833	0.634711503563276	9
834	0.658638982429408	9
835	0.639380038287046	9
836	0.648752686936587	9
837	0.682767393855659	9
838	0.67914363057317	10
839	0.61444297879943	10
840	0.707141365608468	10
841	0.556058602319464	10
842	0.6272180762827	10
843	0.725308280416032	10
844	0.691874029838594	11
845	0.782883286630679	11
846	0.756792621752508	11
847	0.737838617325391	11
848	0.775062615945497	11
849	0.765716143805328	11
850	0.725273979795172	12
851	0.68968929495549	12
852	0.750746667904485	12
853	0.802043027648964	12
854	0.631096732785105	12
855	0.643642442085066	12
856	0.770159407510109	13
857	0.855736706132035	13
858	0.738070228791069	13
859	0.713419674108616	13
860	0.804221458427965	13
861	0.782932981592604	13
862	0.692583591090048	14
863	0.70667166273071	14
864	0.777506215477945	14
865	0.608028008325772	14
866	0.769915792295488	14
867	0.631233746761543	14
868	0.769457908106789	15
869	0.764797199485151	15
870	0.806087185350231	15
871	0.746087377952516	15
872	0.714976350127741	15
873	0.724091512425606	15
874	0.384118143735188	0
875	0.534355856296797	0
876	0.460929362146837	1
877	0.446618175082706	1
878	0.548676730785327	1
879	0.424963945221929	1
880	0.483822626500311	1
881	0.47507380302646	1
882	0.537399412744307	2
883	0.460262692606066	2
884	0.538389708885597	2
885	0.480699222061403	2
886	0.433730613224754	2
887	0.49306413307824	2
888	0.481322311698886	3
889	0.542793999397413	3
890	0.515554056636542	3
891	0.474147501282092	3
892	0.472457973483129	3
893	0.48745202064989	3
894	0.513680893534301	4
895	0.533277376088333	4
896	0.516091173228292	4
897	0.490911303642189	4
898	0.497097662450221	4
899	0.526000079021876	4
900	0.495600209802407	5
901	0.534208962997833	5
902	0.57153447546886	5
903	0.51225049657503	5
904	0.497348435386701	5
905	0.539602480330282	5
906	0.523038342305343	6
907	0.513870812132045	6
908	0.616026856115499	6
909	0.51076659317873	6
910	0.599861996987378	6
911	0.5695586243475	6
912	0.548647051197268	7
913	0.538649351853216	7
914	0.590928829250273	7
915	0.560917948539726	7
916	0.479826381944837	7
917	0.517195323890035	7
918	0.606508822793569	8
919	0.612264158675779	8
920	0.692865445620511	8
921	0.620358231106883	8
922	0.568723790799542	8
923	0.627025627193147	8
924	0.616169544807869	9
925	0.646963453430238	9
926	0.695579083797964	9
927	0.608569276872761	9
928	0.663769468846175	9
929	0.717125998830526	9
930	0.708800478544703	10
931	0.617313444501453	10
932	0.704585886815619	10
933	0.552162385041779	10
934	0.601835451410471	10
935	0.723223898825243	10
936	0.703652270675391	11
937	0.767451507115676	11
938	0.745704499148648	11
939	0.731105253409257	11
940	0.763649879803818	11
941	0.77381931339598	11
942	0.716297216499479	12
943	0.711924169266971	12
944	0.749881178898444	12
945	0.780886588093431	12
946	0.656850197576523	12
947	0.676556975187071	12
948	0.792114264723197	13
949	0.853556647985027	13
950	0.789860111923244	13
951	0.746238450740885	13
952	0.775319628999765	13
953	0.777783688400023	13
954	0.691996019683737	14
955	0.722595478604501	14
956	0.771238681628437	14
957	0.650466623859398	14
958	0.763236240986466	14
959	0.650426470308841	14
960	0.785780322719484	15
961	0.767422789911387	15
962	0.820808836940461	15
963	0.748110776054485	15
964	0.744200567437451	15
965	0.747667251028728	15
966	0.436053942964328	0
967	0.399147165550011	1
968	0.413771074777454	1
969	0.544158678268856	1
970	0.410270844739466	1
971	0.482670176395069	1
972	0.398596405538398	1
973	0.521307750208871	2
974	0.4458965308305	2
975	0.476067083490134	2
976	0.438850627380868	2
977	0.425638616269982	2
978	0.472082333751347	2
979	0.431766726790771	3
980	0.431447025720759	3
981	0.491178063070108	3
982	0.404186415139644	3
983	0.417808936442044	3
984	0.483166828068262	3
985	0.463824421053944	4
986	0.488617295045317	4
987	0.500273982937817	4
988	0.429240603854763	4
989	0.443199554181526	4
990	0.4234371426364	4
991	0.433009378850435	5
992	0.488796159337623	5
993	0.533577387169627	5
994	0.432994960901315	5
995	0.444291593377128	5
996	0.456018083713647	5
997	0.515460383667456	6
998	0.445892405505782	6
999	0.558011114661841	6
1000	0.429582324495117	6
1001	0.544856085343835	6
1002	0.487881578460393	6
1003	0.479647993299608	7
1004	0.487146025910937	7
1005	0.595311062516632	7
1006	0.502550176578156	7
1007	0.443440019140765	7
1008	0.500974967666588	7
1009	0.576807947948766	8
1010	0.576482914538499	8
1011	0.647304693605233	8
1012	0.582730768027003	8
1013	0.556479041482759	8
1014	0.55905699318923	8
1015	0.619476958353175	9
1016	0.583674076504789	9
1017	0.644049923975331	9
1018	0.588943532570135	9
1019	0.638013310481788	9
1020	0.674637058098875	9
1021	0.65353969996092	10
1022	0.592215783005993	10
1023	0.641735898061591	10
1024	0.518371610894928	10
1025	0.609798418628994	10
1026	0.693806431512114	10
1027	0.661023029426992	11
1028	0.758963974531968	11
1029	0.727278237037679	11
1030	0.700535343322037	11
1031	0.750907187519558	11
1032	0.725374013449131	11
1033	0.713256445654822	12
1034	0.683910011245928	12
1035	0.749988744214197	12
1036	0.783026383672345	12
1037	0.599948338030152	12
1038	0.643124392327326	12
1039	0.800156281850508	13
1040	0.835940801422222	13
1041	0.772655771195711	13
1042	0.686939210741347	13
1043	0.749620417123731	13
1044	0.758998940799032	13
1045	0.658924650909885	14
1046	0.698167416607134	14
1047	0.748816489581343	14
1048	0.618864136168046	14
1049	0.729496994325531	14
1050	0.595465694284078	14
1051	0.77168854042227	15
1052	0.756435072487569	15
1053	0.804671428511445	15
1054	0.725654486099616	15
1055	0.697080723691477	15
1056	0.699021446145173	15
1057	0.431696312664219	1
1058	0.505442546339003	1
1059	0.45240537563716	1
1060	0.478774623847536	1
1061	0.478192051868608	1
1062	0.390602177304436	1
1063	0.527887965894269	2
1064	0.458854161167311	2
1065	0.545105867474657	2
1066	0.496944603337855	2
1067	0.494207901034064	2
1068	0.48468623981485	2
1069	0.425744710058399	3
1070	0.475720532997582	3
1071	0.495088153464378	3
1072	0.440334647242344	3
1073	0.50462253155723	3
1074	0.50080035126904	3
1075	0.430947629094381	4
1076	0.540948948769825	4
1077	0.489847864144926	4
1078	0.497181560254554	4
1079	0.448178572326367	4
1080	0.464515033030488	4
1081	0.522670052468089	5
1082	0.483235292296821	5
1083	0.495196816077389	5
1084	0.460160555883994	5
1085	0.525574973685259	5
1086	0.53119319699443	5
1087	0.537517161323727	6
1088	0.481091640429137	6
1089	0.594831598781939	6
1090	0.507989337235602	6
1091	0.619219766135208	6
1092	0.499285678366846	6
1093	0.496914902294248	7
1094	0.476507883319841	7
1095	0.630314006085801	7
1096	0.511864440373088	7
1097	0.459977678747847	7
1098	0.569860460651909	7
1099	0.519960914125608	8
1100	0.563418889331355	8
1101	0.631403516161696	8
1102	0.613529906825674	8
1103	0.575755658975281	8
1104	0.569498076692075	8
1105	0.623192391830562	9
1106	0.624703100085586	9
1107	0.658975848762111	9
1108	0.628497418089766	9
1109	0.642257662853897	9
1110	0.67210873862467	9
1111	0.643508998357926	10
1112	0.581965164064105	10
1113	0.685488673775993	10
1114	0.585404356153396	10
1115	0.610678294438745	10
1116	0.71517839282024	10
1117	0.663742722650775	11
1118	0.77863962905052	11
1119	0.743608582004937	11
1120	0.723526070218741	11
1121	0.717104781029003	11
1122	0.761340720440578	11
1123	0.708586194739919	12
1124	0.713002454229475	12
1125	0.74553693359505	12
1126	0.820366008479857	12
1127	0.634262163766784	12
1128	0.647660978464066	12
1129	0.775229000059156	13
1130	0.85476074635269	13
1131	0.746217060635225	13
1132	0.711517687303385	13
1133	0.803903564972036	13
1134	0.777161110456198	13
1135	0.69613370333937	14
1136	0.742274331526804	14
1137	0.757387423347484	14
1138	0.622462281086431	14
1139	0.77142642787596	14
1140	0.650229099472992	14
1141	0.788592173703201	15
1142	0.787819702240531	15
1143	0.815905887891723	15
1144	0.726874235089251	15
1145	0.688667353099633	15
1146	0.722791901804653	15
1147	0.404184621757009	0
1148	0.42044682669099	0
1149	0.426839838331083	0
1150	0.455609351646809	0
1151	0.367925127025557	0
1152	0.417033453161901	1
1153	0.361720331202317	1
1154	0.437718150736533	1
1155	0.452634313199399	1
1156	0.388703229123938	1
1157	0.37190695622475	1
1158	0.40247075614818	2
1159	0.422594797131947	2
1160	0.41969999514911	2
1161	0.407698075589651	2
1162	0.412603588447905	2
1163	0.392752436271572	2
1164	0.41921301715974	3
1165	0.492827707246227	3
1166	0.446099365759526	3
1167	0.481123138013897	3
1168	0.415545254980038	3
1169	0.428021503833592	3
1170	0.40363567639559	4
1171	0.455918075359959	4
1172	0.443637339979205	4
1173	0.450125147494316	4
1174	0.414942394104178	4
1175	0.449266795768657	4
1176	0.433476759485837	5
1177	0.428446256610621	5
1178	0.539430861745919	5
1179	0.467468255461727	5
1180	0.52226218196735	5
1181	0.465694504913343	5
1182	0.44458726847717	6
1183	0.448351495937781	6
1184	0.548474866070281	6
1185	0.402135931168633	6
1186	0.408959816337943	6
1187	0.463778811201792	6
1188	0.537093218152915	7
1189	0.56567208636216	7
1190	0.567961366723923	7
1191	0.548550021389319	7
1192	0.520406285090074	7
1193	0.491821913860121	7
1194	0.550462101420904	8
1195	0.570680739281296	8
1196	0.572442085942855	8
1197	0.564387686072318	8
1198	0.573057550417232	8
1199	0.639824710196068	8
1200	0.633065233314922	9
1201	0.574461018541044	9
1202	0.665422666214183	9
1203	0.523483667171178	9
1204	0.608174800430958	9
1205	0.630405203763859	9
1206	0.632427609680002	10
1207	0.728643871810359	10
1208	0.711005671038043	10
1209	0.661412636801993	10
1210	0.757173118028473	10
1211	0.733678912860586	10
1212	0.657876880067682	11
1213	0.635687918235921	11
1214	0.729525872289238	11
1215	0.775000642843155	11
1216	0.594922622935934	11
1217	0.628895482423365	11
1218	0.754500092322385	12
1219	0.814434893434618	12
1220	0.721516668116581	12
1221	0.674321182871781	12
1222	0.734491210728516	12
1223	0.721006947325466	12
1224	0.674336071426993	13
1225	0.680033870593045	13
1226	0.736955223045688	13
1227	0.572162234249763	13
1228	0.754470859376054	13
1229	0.600545901814092	13
1230	0.732189103538918	14
1231	0.747442989296771	14
1232	0.800583179552551	14
1233	0.713808299047489	14
1234	0.644397341243027	14
1235	0.735351190382538	14
1236	0.43254832380266	0
1237	0.338572406756713	0
1238	0.467032989614086	0
1239	0.36222102407232	0
1240	0.39812015296795	1
1241	0.364795221228807	1
1242	0.412632034061807	1
1243	0.381316062290347	1
1244	0.316280814150986	1
1245	0.397928012523047	1
1246	0.397506739978548	2
1247	0.384216791299775	2
1248	0.424553208350368	2
1249	0.399243546243736	2
1250	0.414584730182393	2
1251	0.438323298950817	2
1252	0.455686548508437	3
1253	0.475283656314079	3
1254	0.460414414166242	3
1255	0.44190634823419	3
1256	0.439807054894672	3
1257	0.46195559785333	3
1258	0.434196561007234	4
1259	0.400963507922414	4
1260	0.466638842562843	4
1261	0.374547519870724	4
1262	0.395413805269642	4
1263	0.447618747554239	4
1264	0.485952178387326	5
1265	0.429347319215581	5
1266	0.476281584760009	5
1267	0.404823748382839	5
1268	0.500693802173745	5
1269	0.472316918763422	5
1270	0.437483891998649	6
1271	0.489352563065321	6
1272	0.547584048202089	6
1273	0.414243815160161	6
1274	0.485802238077404	6
1275	0.471202484299201	6
1276	0.509414152443527	7
1277	0.538800188411188	7
1278	0.59451695133993	7
1279	0.48983695805874	7
1280	0.481604543580589	7
1281	0.495626417750411	7
1282	0.522001672516432	8
1283	0.559184341541988	8
1284	0.581939513992504	8
1285	0.53884565556411	8
1286	0.525427069064704	8
1287	0.618441246938245	8
1288	0.593330876219542	9
1289	0.511739526753797	9
1290	0.62991423687467	9
1291	0.505911234777085	9
1292	0.55827162503317	9
1293	0.63872921667725	9
1294	0.618110519123415	10
1295	0.735298366528106	10
1296	0.716975051353561	10
1297	0.672039257680678	10
1298	0.715142931883322	10
1299	0.723662056330817	10
1300	0.661984450547804	11
1301	0.64279344805906	11
1302	0.706485614927455	11
1303	0.752004257441738	11
1304	0.59193466110205	11
1305	0.62397876537895	11
1306	0.74481955517588	12
1307	0.78553736432245	12
1308	0.735128768771653	12
1309	0.669801429798864	12
1310	0.733360393490672	12
1311	0.717739000804489	12
1312	0.647426997485601	13
1313	0.646369495141746	13
1314	0.730083815740512	13
1315	0.545304544367755	13
1316	0.716172521941986	13
1317	0.57436245293493	13
1318	0.735522339393796	14
1319	0.722307795039564	14
1320	0.795510734269604	14
1321	0.723724753189183	14
1322	0.664756189711602	14
1323	0.695356027327751	14
1324	0.470013754262556	0
1325	0.479192867422556	0
1326	0.430295432770665	0
1327	0.493937235331493	1
1328	0.477801088701056	1
1329	0.428928489898459	1
1330	0.491729349210346	1
1331	0.42952799894965	1
1332	0.456416197961853	1
1333	0.482736101902211	2
1334	0.525546099388611	2
1335	0.433924942807072	2
1336	0.507341649092289	2
1337	0.515373560369589	2
1338	0.470771022217895	2
1339	0.411570361922519	3
1340	0.558682585023731	3
1341	0.463650557544753	3
1342	0.485269191668542	3
1343	0.475470076186487	3
1344	0.512366655043818	3
1345	0.48930004634055	4
1346	0.500923991452569	4
1347	0.480623354632061	4
1348	0.511232488684343	4
1349	0.534104707413263	4
1350	0.515624024498245	4
1351	0.535250706086724	5
1352	0.576275915702399	5
1353	0.558297979333091	5
1354	0.528230239193113	5
1355	0.562961456631833	5
1356	0.52847617635629	5
1357	0.44818092886028	6
1358	0.574172637471303	6
1359	0.588271784322668	6
1360	0.478238980217245	6
1361	0.514404885148306	6
1362	0.477621963012301	6
1363	0.562495073284778	7
1364	0.613869677924332	7
1365	0.606924602620006	7
1366	0.548932103547112	7
1367	0.550550247122926	7
1368	0.530032352250076	7
1369	0.554546295218462	8
1370	0.635073466716228	8
1371	0.621837459551496	8
1372	0.557777367092599	8
1373	0.551480070211624	8
1374	0.652250266877803	8
1375	0.641461472904104	9
1376	0.586108560048754	9
1377	0.666226470800815	9
1378	0.58828631128257	9
1379	0.58640904049246	9
1380	0.693724168853189	9
1381	0.634496119254356	10
1382	0.716147270876745	10
1383	0.722523011503043	10
1384	0.669474171912898	10
1385	0.702080954891597	10
1386	0.749870914663442	10
1387	0.676149110978821	11
1388	0.671819008202794	11
1389	0.723922243018218	11
1390	0.777389661593295	11
1391	0.605219752594415	11
1392	0.629284191020909	11
1393	0.75095522832381	12
1394	0.809932202030511	12
1395	0.751817352910645	12
1396	0.721424354966353	12
1397	0.774622780133347	12
1398	0.746737834730817	12
1399	0.693490502253675	13
1400	0.693801592357582	13
1401	0.745426740458451	13
1402	0.611947646554898	13
1403	0.742408356497039	13
1404	0.615486826642719	13
1405	0.715597321161012	14
1406	0.719424370642563	14
1407	0.776402528621338	14
1408	0.721861139860952	14
1409	0.69465960381439	14
1410	0.714484384329713	14
1411	0.426645808193401	0
1412	0.359592789418737	0
1413	0.483839600935165	1
1414	0.380670406852312	1
1415	0.437388248694734	1
1416	0.394763110192587	1
1417	0.313193326082687	1
1418	0.433956217362179	1
1419	0.403140017353265	2
1420	0.40786069069915	2
1421	0.453126126299632	2
1422	0.391594129732094	2
1423	0.429454620740413	2
1424	0.472857830563217	2
1425	0.436753096412953	3
1426	0.506783219596545	3
1427	0.481535911431575	3
1428	0.441404423218722	3
1429	0.417340859556611	3
1430	0.469512395950549	3
1431	0.454083407816919	4
1432	0.431243405106138	4
1433	0.49231807588568	4
1434	0.393013871156884	4
1435	0.439728811445543	4
1436	0.467282830123019	4
1437	0.508570854816695	5
1438	0.447958489012827	5
1439	0.522430965584547	5
1440	0.482494420586234	5
1441	0.503305045244034	5
1442	0.517725882948571	5
1443	0.443598858421115	6
1444	0.510605740489161	6
1445	0.591457339103244	6
1446	0.424213435193593	6
1447	0.480801063051597	6
1448	0.474063427507212	6
1449	0.545673921692568	7
1450	0.551746753833895	7
1451	0.634959058326798	7
1452	0.542590511087018	7
1453	0.525760709662756	7
1454	0.56856634697832	7
1455	0.568350635110437	8
1456	0.572105910630045	8
1457	0.631087614324771	8
1458	0.589010112571053	8
1459	0.585807277834872	8
1460	0.641142496410928	8
1461	0.614801127363002	9
1462	0.589679573353018	9
1463	0.679173665446321	9
1464	0.536611646756241	9
1465	0.578487400391744	9
1466	0.675003338006764	9
1467	0.651618420092569	10
1468	0.764132611011947	10
1469	0.73370089920469	10
1470	0.71498160454704	10
1471	0.748550694214723	10
1472	0.748496592607978	10
1473	0.681994814317611	11
1474	0.700260171845673	11
1475	0.736245920709521	11
1476	0.794803263266951	11
1477	0.628669341736634	11
1478	0.656280241485029	11
1479	0.783051147035236	12
1480	0.831535608833987	12
1481	0.782530299494158	12
1482	0.735812607590779	12
1483	0.756671826406147	12
1484	0.741410358800731	12
1485	0.684473217196827	13
1486	0.708639209729791	13
1487	0.765201629049799	13
1488	0.604603092718047	13
1489	0.759045244551607	13
1490	0.605119441017177	13
1491	0.758344684243274	14
1492	0.768588693844996	14
1493	0.811558576196435	14
1494	0.735377561934246	14
1495	0.697010820170347	14
1496	0.748393769257372	14
1497	0.490907050899934	0
1498	0.472234482710537	1
1499	0.423405831521162	1
1500	0.443738474203198	1
1501	0.494406898851992	1
1502	0.423689542099051	1
1503	0.4692793148812	1
1504	0.468350367615977	2
1505	0.483913379611798	2
1506	0.499597257036976	2
1507	0.455912871358093	2
1508	0.440450079379205	2
1509	0.512585764281826	2
1510	0.454349157710777	3
1511	0.54142378006599	3
1512	0.506583013734286	3
1513	0.475944118515374	3
1514	0.439905856852177	3
1515	0.52250154190561	3
1516	0.453333136354999	4
1517	0.53361414774312	4
1518	0.493929296852708	4
1519	0.491912007564793	4
1520	0.511953281970232	4
1521	0.467263381347997	4
1522	0.550330956373284	5
1523	0.498347475355984	5
1524	0.57597166827591	5
1525	0.515798976236072	5
1526	0.529483431438696	5
1527	0.527309418259139	5
1528	0.507296868804042	6
1529	0.521028806970108	6
1530	0.577665077856032	6
1531	0.507052937418274	6
1532	0.494495962095576	6
1533	0.482991382407001	6
1534	0.53984283785661	7
1535	0.525700524536895	7
1536	0.602552027014774	7
1537	0.620189344443036	7
1538	0.596258572493158	7
1539	0.585167747573688	7
1540	0.569203944212382	8
1541	0.602580397786452	8
1542	0.628548525225909	8
1543	0.595834417263028	8
1544	0.620867935076608	8
1545	0.683468082439689	8
1546	0.607342194685313	9
1547	0.619517094722079	9
1548	0.681094269924356	9
1549	0.545399878615543	9
1550	0.60460312128039	9
1551	0.683474564121319	9
1552	0.667317905578068	10
1553	0.789842319285447	10
1554	0.748670816735511	10
1555	0.706030626459536	10
1556	0.715081190488893	10
1557	0.751428705076955	10
1558	0.702207152830817	11
1559	0.688051355739443	11
1560	0.73518249417785	11
1561	0.800214775977618	11
1562	0.630927445507638	11
1563	0.639954985211282	11
1564	0.773010708539956	12
1565	0.822858602418298	12
1566	0.748078289752287	12
1567	0.718240312361266	12
1568	0.772937068212801	12
1569	0.764355039245849	12
1570	0.712910731237787	13
1571	0.716932247640769	13
1572	0.755269611031305	13
1573	0.598895247499608	13
1574	0.775907868397674	13
1575	0.631536597577797	13
1576	0.773774348777444	14
1577	0.731928188694664	14
1578	0.834946573913513	14
1579	0.72666588535443	14
1580	0.700210672346624	14
1581	0.749271956749407	14
1582	0.457660924031943	1
1583	0.392886801938302	1
1584	0.414160741993681	1
1585	0.359763452987384	1
1586	0.33428172635664	1
1587	0.406766765382714	1
1588	0.375798150247646	2
1589	0.395658154818997	2
1590	0.396455963699135	2
1591	0.399300292754355	2
1592	0.450879863504636	2
1593	0.392195340336461	2
1594	0.402939749006457	3
1595	0.458754909472129	3
1596	0.434668724468728	3
1597	0.38174333820501	3
1598	0.461821141837914	3
1599	0.376577976275798	3
1600	0.433370392471268	4
1601	0.449286421433857	4
1602	0.434185979105564	4
1603	0.389924473414061	4
1604	0.423647799560841	4
1605	0.403448100270804	4
1606	0.458906959638583	5
1607	0.417821404594386	5
1608	0.524582324561435	5
1609	0.396859251601183	5
1610	0.56393295209868	5
1611	0.451597791683175	5
1612	0.435345297778325	6
1613	0.475645929980407	6
1614	0.543738033798379	6
1615	0.459955386762931	6
1616	0.458904135051978	6
1617	0.448999870151948	6
1618	0.499626390603589	7
1619	0.541869649987753	7
1620	0.584838564689382	7
1621	0.533525502561644	7
1622	0.529177534958728	7
1623	0.489651016807788	7
1624	0.578505936599122	8
1625	0.5938490471827	8
1626	0.610576902688379	8
1627	0.560543263534403	8
1628	0.579925034516593	8
1629	0.653866251791714	8
1630	0.618284167812708	9
1631	0.5817879932873	9
1632	0.662602260608412	9
1633	0.51113465034449	9
1634	0.583269994394896	9
1635	0.659937173596378	9
1636	0.629026059885286	10
1637	0.738711404648617	10
1638	0.724773222713259	10
1639	0.685640954857083	10
1640	0.74482260582563	10
1641	0.747034596130646	10
1642	0.698246504442449	11
1643	0.686698593528764	11
1644	0.74284137516466	11
1645	0.795847547971227	11
1646	0.610343153750916	11
1647	0.624916430791013	11
1648	0.778823718778923	12
1649	0.815288879234812	12
1650	0.749911896676803	12
1651	0.689687546667577	12
1652	0.771116677684304	12
1653	0.737880486596085	12
1654	0.669785561886856	13
1655	0.708537288191088	13
1656	0.716617146053939	13
1657	0.582420844892861	13
1658	0.76358696794242	13
1659	0.594386746983672	13
1660	0.750291209858207	14
1661	0.76064048756879	14
1662	0.802688897014816	14
1663	0.734834128516058	14
1664	0.677401427828081	14
1665	0.739445224709625	14
1666	0.375894899468295	0
1667	0.437579142036677	0
1668	0.471856888890163	0
1669	0.410697830951988	0
1670	0.388454291118643	0
1671	0.432482655350146	1
1672	0.428793858574892	1
1673	0.412574957320328	1
1674	0.468069115117774	1
1675	0.419647051269063	1
1676	0.401312578883491	1
1677	0.430293623767896	2
1678	0.516680881901397	2
1679	0.479578719879546	2
1680	0.485800834043847	2
1681	0.489001299413814	2
1682	0.469064801965362	2
1683	0.455619038533049	3
1684	0.465988682285545	3
1685	0.473591309711229	3
1686	0.45642581690882	3
1687	0.450332389729269	3
1688	0.466784261052493	3
1689	0.508290663175555	4
1690	0.50847167136214	4
1691	0.479489150863775	4
1692	0.457258682598207	4
1693	0.517530781505172	4
1694	0.469075849476471	4
1695	0.455701756060427	5
1696	0.517416755782726	5
1697	0.574221125485006	5
1698	0.456333111076343	5
1699	0.537166546106242	5
1700	0.508001188097818	5
1701	0.472895595131576	6
1702	0.56093445720623	6
1703	0.511503785259458	6
1704	0.528044758080372	6
1705	0.535520744342516	6
1706	0.517699454165107	6
1707	0.510539971879671	7
1708	0.547155754933192	7
1709	0.563524952216344	7
1710	0.516571821077261	7
1711	0.565698999784649	7
1712	0.595992457828788	7
1713	0.588068337595681	8
1714	0.581010202095988	8
1715	0.634057004121059	8
1716	0.545704151844506	8
1717	0.5801998655379	8
1718	0.626192914175775	8
1719	0.609164816708019	9
1720	0.713926613540825	9
1721	0.688137937670578	9
1722	0.670122131980043	9
1723	0.733527116333469	9
1724	0.70084647526828	9
1725	0.634132197640717	10
1726	0.677883756245312	10
1727	0.730832145352481	10
1728	0.766413368732582	10
1729	0.596727060235904	10
1730	0.647025426795993	10
1731	0.751945840961571	11
1732	0.781753006282471	11
1733	0.721657240502127	11
1734	0.686610500072807	11
1735	0.744025105410679	11
1736	0.716761080088899	11
1737	0.655414520924596	12
1738	0.694760972925722	12
1739	0.719539519499142	12
1740	0.57866466154066	12
1741	0.750748891026403	12
1742	0.612815450256615	12
1743	0.72819388297758	13
1744	0.741706788787672	13
1745	0.780997853967778	13
1746	0.735717028578569	13
1747	0.648067187839646	13
1748	0.725360338843657	13
1749	0.407774484870377	0
1750	0.340794220437778	0
1751	0.308382729426536	0
1752	0.377509771452458	0
1753	0.365539373994294	1
1754	0.363516819791831	1
1755	0.405994494828143	1
1756	0.376168251759892	1
1757	0.330794169611551	1
1758	0.411330264807207	1
1759	0.411924182950894	2
1760	0.461275912302164	2
1761	0.424980299434297	2
1762	0.381493145241147	2
1763	0.399940913201501	2
1764	0.426741740063951	2
1765	0.385780804431577	3
1766	0.407080031046688	3
1767	0.414672326414959	3
1768	0.409966188341037	3
1769	0.395421253800619	3
1770	0.401743964525533	3
1771	0.44951545070766	4
1772	0.409030963479658	4
1773	0.477855415548994	4
1774	0.40214317792845	4
1775	0.487437751971805	4
1776	0.417375030493335	4
1777	0.42609527860252	5
1778	0.426243536424328	5
1779	0.527431764896869	5
1780	0.381752759659478	5
1781	0.453911695447941	5
1782	0.423856970425525	5
1783	0.488040762757164	6
1784	0.493062343229531	6
1785	0.568065454595707	6
1786	0.518058528344052	6
1787	0.440424024419852	6
1788	0.494102116164757	6
1789	0.534414912142699	7
1790	0.533774925713606	7
1791	0.585953333366239	7
1792	0.529763553815464	7
1793	0.539864276024588	7
1794	0.583411801659429	7
1795	0.572146210220195	8
1796	0.559069131318201	8
1797	0.608082807511833	8
1798	0.528742589726161	8
1799	0.542773045585318	8
1800	0.631281959950815	8
1801	0.631690020649479	9
1802	0.747153484914194	9
1803	0.692799247597711	9
1804	0.690823561001524	9
1805	0.75923546014074	9
1806	0.709892541048573	9
1807	0.634107580487974	10
1808	0.649196141664456	10
1809	0.705741212401739	10
1810	0.768673844847392	10
1811	0.619515598582855	10
1812	0.627733554441978	10
1813	0.759852216763217	11
1814	0.816992565338456	11
1815	0.723587571103255	11
1816	0.686864683258414	11
1817	0.761316778068874	11
1818	0.740317071979505	11
1819	0.665796459846677	12
1820	0.696555905101958	12
1821	0.725965344209002	12
1822	0.558193878648703	12
1823	0.778240210972027	12
1824	0.606014927349944	12
1825	0.732174966363105	13
1826	0.728430413110197	13
1827	0.795214688488731	13
1828	0.690311292985413	13
1829	0.620271321771836	13
1830	0.707853782960973	13
1831	0.429491798201662	0
1832	0.350804814954662	0
1833	0.397318161232417	0
1834	0.429335212084873	1
1835	0.404862159834654	1
1836	0.396916718502029	1
1837	0.478516808293696	1
1838	0.422135480373931	1
1839	0.410247306390521	1
1840	0.405960313909681	2
1841	0.372132633071462	2
1842	0.398000650307674	2
1843	0.433590214453626	2
1844	0.417587423319333	2
1845	0.453188994321799	2
1846	0.389436202702682	3
1847	0.465907206740874	3
1848	0.408170047735876	3
1849	0.442221403301008	3
1850	0.403496308038783	3
1851	0.434109591792232	3
1852	0.499701040143752	4
1853	0.483839665193527	4
1854	0.428104275082507	4
1855	0.405562097989783	4
1856	0.50997429047898	4
1857	0.475179764220671	4
1858	0.419381610030668	5
1859	0.482227595815594	5
1860	0.49344225865312	5
1861	0.40542239525557	5
1862	0.444619808310046	5
1863	0.370551884324464	5
1864	0.489941146072035	6
1865	0.512669804596427	6
1866	0.517930843244992	6
1867	0.49122838216503	6
1868	0.532548865585615	6
1869	0.497942690139956	6
1870	0.526416350217085	7
1871	0.519970856356015	7
1872	0.544393036331492	7
1873	0.534225843618638	7
1874	0.564214460531431	7
1875	0.601229845016242	7
1876	0.548599955064414	8
1877	0.55653532620908	8
1878	0.611974343195685	8
1879	0.501167125578221	8
1880	0.591459363141217	8
1881	0.5710141230734	8
1882	0.551955591143303	9
1883	0.718110122476965	9
1884	0.682323115932274	9
1885	0.644531670634763	9
1886	0.715784454593027	9
1887	0.690432750911578	9
1888	0.65291211630775	10
1889	0.632489117032624	10
1890	0.696023884704305	10
1891	0.750540084872978	10
1892	0.595245750833953	10
1893	0.590106124497246	10
1894	0.741311148585585	11
1895	0.78965152892961	11
1896	0.749531780597193	11
1897	0.667648729952134	11
1898	0.742771406682059	11
1899	0.689223985428302	11
1900	0.6509473783125	12
1901	0.671545592379607	12
1902	0.716976968212876	12
1903	0.573293527174086	12
1904	0.754712073286009	12
1905	0.565186629583483	12
1906	0.700397290740594	13
1907	0.665667490585909	13
1908	0.771472902189821	13
1909	0.723217138771797	13
1910	0.627660848811532	13
1911	0.702172881499494	13
1912	0.337366593960124	0
1913	0.437714706360573	0
1914	0.378288587302856	1
1915	0.406288682470189	1
1916	0.418541782228401	1
1917	0.405340080567863	1
1918	0.370893783618551	1
1919	0.427893079008517	1
1920	0.437315833688965	2
1921	0.490276533281856	2
1922	0.431087298046424	2
1923	0.404165790828007	2
1924	0.474371455662936	2
1925	0.429264664067795	2
1926	0.421061943689064	3
1927	0.442980959708428	3
1928	0.465483263445818	3
1929	0.383321992619841	3
1930	0.381654963641307	3
1931	0.420921937006525	3
1932	0.481539237138514	4
1933	0.468555325760228	4
1934	0.494653290728655	4
1935	0.404722958578091	4
1936	0.494422192645983	4
1937	0.439568318926804	4
1938	0.421327620019301	5
1939	0.489187669806481	5
1940	0.556212619601573	5
1941	0.438721419917116	5
1942	0.468348135914951	5
1943	0.47646250497997	5
1944	0.496277018671074	6
1945	0.513693586719373	6
1946	0.593583921199266	6
1947	0.523497720265584	6
1948	0.46810609022257	6
1949	0.511765270010542	6
1950	0.531842721245468	7
1951	0.57382347089907	7
1952	0.621281805638247	7
1953	0.573976354992502	7
1954	0.530857343632505	7
1955	0.631715253379245	7
1956	0.568174577252022	8
1957	0.549563980706118	8
1958	0.660787987564217	8
1959	0.501758268550689	8
1960	0.565775923953472	8
1961	0.634172941026295	8
1962	0.631869397708516	9
1963	0.747313449679591	9
1964	0.700732262365824	9
1965	0.699334831750984	9
1966	0.783864007972787	9
1967	0.74107519147532	9
1968	0.664889649816225	10
1969	0.702853745953848	10
1970	0.710572640712542	10
1971	0.768884532049292	10
1972	0.609464088619362	10
1973	0.620207090369668	10
1974	0.781377599181311	11
1975	0.833376757907821	11
1976	0.749228884199203	11
1977	0.71971084546661	11
1978	0.756582744922018	11
1979	0.723754366058993	11
1980	0.696894573744248	12
1981	0.72555789148217	12
1982	0.765849266925855	12
1983	0.603449699818185	12
1984	0.771905242954408	12
1985	0.617019690524317	12
1986	0.763940527011881	13
1987	0.743341454652543	13
1988	0.81454598053547	13
1989	0.719063366522501	13
1990	0.654310426185434	13
1991	0.72784378579883	13
1992	0.368852902771271	0
1993	0.33352943649599	1
1994	0.357827024904084	1
1995	0.373258521906824	1
1996	0.379269171348987	1
1997	0.345814346539889	1
1998	0.41334197703813	1
1999	0.385666344229632	2
[truncated: 3,152 more rows]
