# Supplementary material for: Fungal community assembly in drought-stressed sorghum shows stochasticity, selection, and universal ecological dynamics
Source: Nat Commun. 2020 Jan 7;11:34. doi: 10.1038/s41467-019-13913-9 (PMC6946711; doi:10.1038/s41467-019-13913-9)
Supplement: Supplementary file 10 — Source Data [file 41467_2019_13913_MOESM10_ESM.zip › SourceData/Fig.S15.Rhizosphere.week.14.csv]

	fung.dist	gd
1	0.418075253643186	63.2455532033676
2	0.377347980221824	52
3	0.421064524985192	41.182520563948
4	0.457123571820877	31.2409987036266
5	0.498966131324595	23.3238075793812
6	0.451705184142627	20
7	0.490885093011378	40
8	0.428594357544259	41.7612260356422
9	0.419502156595381	46.6476151587624
10	0.435765067888615	12
11	0.392156393841017	53.8144961882948
12	0.378699783147299	62.4819974072532
13	0.486821247293711	72.1110255092798
14	0.460880533573388	24
15	0.422539413639349	36
16	0.421866418996358	48
17	0.424991684353158	60
18	0.407459936003406	12
19	0.48476933154659	24
20	0.541282161043492	36
21	0.503496797895947	48
22	0.556485902521865	60
23	0.564862458883776	63.2455532033676
24	0.425080227021825	52
25	0.43942024695864	41.182520563948
26	0.409138124570732	52
27	0.413586950908444	31.2409987036266
28	0.389153693071556	23.3238075793812
29	0.562984551856084	20
30	0.489087662855166	41.182520563948
31	0.443237426191581	31.2409987036266
32	0.413728807451193	23.3238075793812
33	0.433162114299527	20
34	0.453480311656283	12
35	0.487595947065095	24
36	0.559138576639667	36
37	0.538300942063841	48
38	0.566240747884525	52
39	0.411520698109949	41.182520563948
40	0.382521168242119	31.2409987036266
41	0.413394645548842	41.182520563948
42	0.365634483812401	23.3238075793812
43	0.443080749571893	20
44	0.556583572387261	23.3238075793812
45	0.53411563262364	31.2409987036266
46	0.457844665135971	23.3238075793812
47	0.434197847196737	20
48	0.445277799423238	23.3238075793812
49	0.419858463136009	12
50	0.506251570823425	24
51	0.535326161778677	36
52	0.476910228294344	41.182520563948
53	0.418163207611832	31.2409987036266
54	0.454927691682644	23.3238075793812
55	0.46536884427017	31.2409987036266
56	0.431981684458905	20
57	0.440481381521239	23.3238075793812
58	0.558915314076764	31.2409987036266
59	0.44264661999756	23.3238075793812
60	0.445125958171069	20
61	0.355565304447954	23.3238075793812
62	0.38216973392881	31.2409987036266
63	0.505104196888185	12
64	0.481874793351988	24
65	0.411433846836677	31.2409987036266
66	0.441558537263495	23.3238075793812
67	0.522349212321619	20
68	0.510020356628127	23.3238075793812
69	0.501320650703472	23.3238075793812
70	0.494231303662763	31.2409987036266
71	0.542349149567958	41.182520563948
72	0.469639908994587	20
73	0.437968167542635	23.3238075793812
74	0.406522305267051	31.2409987036266
75	0.373639534393255	41.182520563948
76	0.423301212812229	12
77	0.514425421654828	23.3238075793812
78	0.539025321086294	20
79	0.650865074704797	23.3238075793812
80	0.526989803554583	20
81	0.488372416672641	31.2409987036266
82	0.451286575759369	41.182520563948
83	0.371006613287623	52
84	0.422627874056667	23.3238075793812
85	0.374877846096516	31.2409987036266
86	0.457860786520299	41.182520563948
87	0.460859079844803	52
88	0.50845210787377	20
89	0.560096620001912	23.3238075793812
90	0.606307156930553	31.2409987036266
91	0.56436268695363	23.3238075793812
92	0.457239900562219	41.182520563948
93	0.430736461842662	52
94	0.357782702346198	63.2455532033676
95	0.346183893045144	31.2409987036266
96	0.397932059961271	41.182520563948
97	0.486062018852756	52
98	0.486210387160416	63.2455532033676
99	0.529796292993822	12
100	0.596190248141256	24
101	0.472862586319914	41.7612260356422
102	0.532055498805785	36
103	0.519699248450498	48
104	0.589767562520683	60
105	0.478457392592561	46.6476151587624
106	0.456716426008133	53.8144961882948
107	0.428675083632446	62.4819974072532
108	0.419707478011264	72.1110255092798
109	0.461556477580422	12
110	0.440197603112547	40
111	0.446046214290668	24
112	0.422844754414555	36
113	0.602843591888203	48
114	0.53476460989552	41.7612260356422
115	0.479430888450555	46.6476151587624
116	0.390157739288837	53.8144961882948
117	0.452186372191319	62.4819974072532
118	0.515249804067486	41.7612260356422
119	0.441269911786968	12
120	0.481650802778155	24
121	0.619255594615427	36
122	0.606353228525593	40
123	0.513426853313651	41.7612260356422
124	0.481386248513346	46.6476151587624
125	0.52762706738882	53.8144961882948
126	0.406586152186276	46.6476151587624
127	0.430237281995002	53.8144961882948
128	0.558025803609126	62.4819974072532
129	0.521358538174525	12
130	0.425859878734043	24
131	0.398004929997404	36
132	0.431788939044551	48
133	0.321919610842039	12
134	0.509704236273158	24
135	0.479486131952745	41.7612260356422
136	0.396246536437628	40
137	0.406300384034323	41.7612260356422
138	0.45829753003477	46.6476151587624
139	0.461969943209513	12
140	0.450512743321829	46.6476151587624
141	0.395217360145319	41.7612260356422
142	0.422889450904573	40
143	0.443071284283625	41.7612260356422
144	0.384809991307639	53.8144961882948
145	0.395981455235655	46.6476151587624
146	0.513531413328588	41.7612260356422
147	0.518183346315814	40
148	0.352004401123155	12
149	0.443396696429945	24
150	0.366034958594356	36
151	0.376329975963161	12
152	0.383686086461353	24
153	0.358496123612157	12
