# Supplementary material for: Fungal community assembly in drought-stressed sorghum shows stochasticity, selection, and universal ecological dynamics
Source: Nat Commun. 2020 Jan 7;11:34. doi: 10.1038/s41467-019-13913-9 (PMC6946711; doi:10.1038/s41467-019-13913-9)
Supplement: Supplementary file 10 — Source Data [file 41467_2019_13913_MOESM10_ESM.zip › SourceData/Fig.S15.Leaf.week.2.csv]

	fung.dist	gd
1	0.550755221544846	12
2	0.606580715820357	63.2455532033676
3	0.651979623397207	52
4	0.797419764455986	46.6476151587624
5	0.556424666690037	53.8144961882948
6	0.467726549389492	52
7	0.60557495541022	41.182520563948
8	0.759601131276825	41.7612260356422
9	0.458693164093226	46.6476151587624
10	0.569139294423734	12
11	0.762894582138916	41.182520563948
12	0.519756603829581	31.2409987036266
13	0.53254948051425	31.2409987036266
14	0.621660041563252	23.3238075793812
15	0.731814488466988	12
