# Supplementary material for: Fungal community assembly in drought-stressed sorghum shows stochasticity, selection, and universal ecological dynamics
Source: Nat Commun. 2020 Jan 7;11:34. doi: 10.1038/s41467-019-13913-9 (PMC6946711; doi:10.1038/s41467-019-13913-9)
Supplement: Supplementary file 10 — Source Data [file 41467_2019_13913_MOESM10_ESM.zip › SourceData/Fig.S7.Soil.plot.12.csv]

	fung.dist	td
1	0.403890574991061	1
2	0.427171677012159	2
3	0.431347546685995	3
4	0.44701010665001	4
5	0.396154215980564	5
6	0.441408071737769	6
7	0.4581699046932	7
8	0.435182881538425	8
9	0.381231090551084	1
10	0.458791661686403	9
11	0.589401590446804	10
12	0.46186825894991	11
13	0.61686711558484	12
14	0.476943246341902	13
15	0.538320050875283	14
16	0.58008624231812	15
17	0.677703372823414	16
18	0.37831183164381	1
19	0.443886188433982	2
20	0.407953604602955	3
21	0.422345184268463	4
22	0.407706336908016	5
23	0.460884240971588	6
24	0.420954521790366	7
25	0.36275625330716	2
26	0.503131743012469	8
27	0.598677567797605	9
28	0.425642471067202	10
29	0.632524618625864	11
30	0.434761069389968	12
31	0.508270595040357	13
32	0.575650343504368	14
33	0.692288106018286	15
34	0.413923985151637	1
35	0.446712486958379	2
36	0.40557804713996	3
37	0.433155520368168	4
38	0.469074943166892	5
39	0.425610293808554	6
40	0.413772346084708	3
41	0.515765569303726	7
42	0.623448572928133	8
43	0.481411104191854	9
44	0.599377353598874	10
45	0.489405274620392	11
46	0.528999463739504	12
47	0.594318195263246	13
48	0.708877462168755	14
49	0.406005396159974	1
50	0.398332673898674	2
51	0.402198061661065	3
52	0.435450473039842	4
53	0.39598275470371	5
54	0.417221342722688	4
55	0.437880333095857	6
56	0.652164778211033	7
57	0.430558776991756	8
58	0.636052765219272	9
59	0.48759646050652	10
60	0.494388877245908	11
61	0.596600925853308	12
62	0.67484037178265	13
63	0.43347669410631	1
64	0.449612627493379	2
65	0.460447432134297	3
66	0.445836074068848	4
67	0.431789893495421	5
68	0.517173845186548	5
69	0.621365973269901	6
70	0.478792997534268	7
71	0.643142406524725	8
72	0.421916992035705	9
73	0.547432774210084	10
74	0.630905772041074	11
75	0.686569456101653	12
76	0.423970145658749	1
77	0.451986019161757	2
78	0.395514544423564	3
79	0.358429019266448	6
80	0.470005842738814	4
81	0.599063211072155	5
82	0.443233424510409	6
83	0.634504944458076	7
84	0.461397242746763	8
85	0.535565906406485	9
86	0.584195801628704	10
87	0.670474900798849	11
88	0.430267827772188	1
89	0.392378557911226	2
90	0.439722307673947	7
91	0.486836312826653	3
92	0.66566109173647	4
93	0.407985174992727	5
94	0.625879271561878	6
95	0.495770213282258	7
96	0.483893524435582	8
97	0.548218785661354	9
98	0.686311158354134	10
99	0.422793238426004	1
100	0.452742697581939	8
101	0.471064615783444	2
102	0.66849579771254	3
103	0.480835965073682	4
104	0.628270927895006	5
105	0.457323565908449	6
106	0.555084492237154	7
107	0.549128727808954	8
108	0.654982631099731	9
109	0.426591444333268	9
110	0.486435739113582	1
111	0.654183532753358	2
112	0.4320105202285	3
113	0.599021902472746	4
114	0.444348212936217	5
115	0.541686697644592	6
116	0.588958678048246	7
117	0.662252024974096	8
118	0.464501044453566	10
119	0.616272639917382	11
120	0.41511121625696	12
121	0.609691627769724	13
122	0.455880657905107	14
123	0.488038532605736	15
124	0.551225354621936	16
125	0.644834197163609	17
126	0.597974358287787	1
127	0.449576676991117	2
128	0.577867576304074	3
129	0.503781271897097	4
130	0.540224142197803	5
131	0.534488352320984	6
132	0.649034299749301	7
133	0.590082568026346	1
134	0.452524357863222	2
135	0.504111294349732	3
136	0.575008718872281	4
137	0.561113411130088	5
138	0.491426407831972	6
139	0.558400948941407	1
140	0.405878283075127	2
141	0.450835649937435	3
142	0.51015341267596	4
143	0.626076234518564	5
144	0.525287210865434	1
145	0.523332670346181	2
146	0.539195251554729	3
147	0.425294980103706	4
148	0.444406535161002	1
149	0.545364631361261	2
150	0.591917206394256	3
151	0.475354640209932	1
152	0.565786107198455	2
153	0.530875243877601	1
