# Supplementary material for: Fungal community assembly in drought-stressed sorghum shows stochasticity, selection, and universal ecological dynamics
Source: Nat Commun. 2020 Jan 7;11:34. doi: 10.1038/s41467-019-13913-9 (PMC6946711; doi:10.1038/s41467-019-13913-9)
Supplement: Supplementary file 10 — Source Data [file 41467_2019_13913_MOESM10_ESM.zip › SourceData/Fig.S29.csv]

	TP	J	Treatment1	Habitat
1	1	0.684876830430308	Control	Leaf
2	1	0.726430516057076	Control	Leaf
3	1	0.748466596857149	Control	Leaf
4	1	0.667468627111896	Control	Leaf
5	1	0.560089485589102	Control	Leaf
6	1	0.419750611460827	Control	Leaf
7	1	0.544253099257544	Control	Root
8	1	0.726490826440127	Control	Root
9	1	0.574778628177599	Control	Root
10	1	0.693329336520146	Control	Root
11	1	0.672694028783506	Control	Root
12	1	0.673205274263243	Control	Root
13	1	0.886155990673477	Control	Soil
14	1	0.885772189304333	Control	Soil
15	1	0.885043626116301	Control	Soil
16	1	0.842112126330203	Control	Soil
17	1	0.916035424290116	Control	Soil
18	1	0.891718360225617	Control	Soil
19	1	0.650143389845012	Control	Rhizosphere
20	1	0.68772794968099	Control	Rhizosphere
21	1	0.74694853975524	Control	Rhizosphere
22	1	0.743507416330475	Control	Rhizosphere
23	1	0.707103198830958	Control	Rhizosphere
24	1	0.799349462188667	Control	Rhizosphere
25	2	0.749647537287341	Control	Leaf
26	2	0.74923652262599	Control	Leaf
27	2	0.78395301572541	Control	Leaf
28	2	0.811142909234218	Control	Leaf
29	2	0.738563817864542	Control	Leaf
30	2	0.719871836667614	Control	Leaf
31	2	0.814557513650073	Control	Root
32	2	0.785806001058139	Control	Root
33	2	0.816978646595957	Control	Root
34	2	0.771871127872581	Control	Root
35	2	0.747194681382824	Control	Root
36	2	0.865922570507352	Control	Root
37	2	0.875363898973378	Control	Soil
38	2	0.85682404972366	Control	Soil
39	2	0.88567610355697	Control	Soil
40	2	0.863009438045804	Control	Soil
41	2	0.880661536617102	Control	Soil
42	2	0.879715464823506	Control	Soil
43	2	0.817016897998477	Control	Rhizosphere
44	2	0.87284571155897	Control	Rhizosphere
45	2	0.832483935124941	Control	Rhizosphere
46	2	0.746294904272787	Control	Rhizosphere
47	2	0.801182262818722	Control	Rhizosphere
48	2	0.797429189446253	Control	Rhizosphere
49	3	0.755551868397899	Control	Leaf
50	3	0.782531153971434	Control	Leaf
51	3	0.661985076983374	Pre_flowering_drought	Leaf
52	3	0.806208441462696	Pre_flowering_drought	Leaf
53	3	0.781581200878116	Control	Leaf
54	3	0.832828553076106	Control	Leaf
55	3	0.740009103171848	Pre_flowering_drought	Leaf
56	3	0.753517115614217	Pre_flowering_drought	Leaf
57	3	0.79467880042091	Pre_flowering_drought	Leaf
58	3	0.827495685446322	Pre_flowering_drought	Leaf
59	3	0.851828736376424	Control	Leaf
60	3	0.736535628329245	Control	Leaf
61	3	0.795806567569092	Control	Root
62	3	0.772315046040989	Control	Root
63	3	0.822063528256748	Control	Root
64	3	0.855725635050248	Pre_flowering_drought	Root
65	3	0.791666348556538	Pre_flowering_drought	Root
66	3	0.776353645215963	Pre_flowering_drought	Root
67	3	0.820595616247818	Pre_flowering_drought	Root
68	3	0.827431117060916	Control	Root
69	3	0.772221839368915	Control	Root
70	3	0.757467188271461	Control	Root
71	3	0.78612234622542	Pre_flowering_drought	Root
72	3	0.832689508260343	Pre_flowering_drought	Root
73	3	0.892395696949128	Control	Soil
74	3	0.891355514149022	Control	Soil
75	3	0.858312233326151	Control	Soil
76	3	0.876275004551405	Pre_flowering_drought	Soil
77	3	0.875603920076946	Pre_flowering_drought	Soil
78	3	0.886331414267209	Pre_flowering_drought	Soil
79	3	0.835902768984322	Pre_flowering_drought	Soil
80	3	0.858619977333288	Control	Soil
81	3	0.898355225721194	Control	Soil
82	3	0.881771030683911	Control	Soil
83	3	0.871370633592657	Pre_flowering_drought	Soil
84	3	0.903144182649312	Pre_flowering_drought	Soil
85	3	0.833136337226555	Control	Rhizosphere
86	3	0.769191466419253	Control	Rhizosphere
87	3	0.672388615985287	Control	Rhizosphere
88	3	0.770472354511164	Pre_flowering_drought	Rhizosphere
89	3	0.81156363786326	Pre_flowering_drought	Rhizosphere
90	3	0.746449544822625	Pre_flowering_drought	Rhizosphere
91	3	0.869680829218748	Pre_flowering_drought	Rhizosphere
92	3	0.814453663839418	Control	Rhizosphere
93	3	0.768606612194465	Control	Rhizosphere
94	3	0.828473347730767	Control	Rhizosphere
95	3	0.691842557856796	Pre_flowering_drought	Rhizosphere
96	3	0.693443597883455	Pre_flowering_drought	Rhizosphere
97	4	0.751158838698187	Control	Leaf
98	4	0.694084697523631	Control	Leaf
99	4	0.738943006086933	Pre_flowering_drought	Leaf
100	4	0.380003816376993	Pre_flowering_drought	Leaf
101	4	0.450965379153445	Control	Leaf
102	4	0.788885783124314	Control	Leaf
103	4	0.7301737190292	Pre_flowering_drought	Leaf
104	4	0.781142086340239	Pre_flowering_drought	Leaf
105	4	0.686640383002074	Pre_flowering_drought	Leaf
106	4	0.800569927261295	Pre_flowering_drought	Leaf
107	4	0.740014451408549	Control	Leaf
108	4	0.660739502847825	Control	Leaf
109	4	0.785293339286171	Control	Root
110	4	0.748555969896333	Control	Root
111	4	0.767924635402298	Control	Root
112	4	0.632989591112683	Pre_flowering_drought	Root
113	4	0.717284683541587	Pre_flowering_drought	Root
114	4	0.629270806592554	Pre_flowering_drought	Root
115	4	0.700303838950058	Pre_flowering_drought	Root
116	4	0.740333196758507	Control	Root
117	4	0.753603060664703	Control	Root
118	4	0.757934879583964	Control	Root
119	4	0.694431507334747	Pre_flowering_drought	Root
120	4	0.668504362172106	Pre_flowering_drought	Root
121	4	0.806499969646858	Control	Soil
122	4	0.879373857870987	Control	Soil
123	4	0.848847514966727	Control	Soil
124	4	0.894828788480476	Pre_flowering_drought	Soil
125	4	0.841140956995702	Pre_flowering_drought	Soil
126	4	0.890751233027356	Pre_flowering_drought	Soil
127	4	0.824863704060914	Pre_flowering_drought	Soil
128	4	0.732025603578775	Control	Soil
129	4	0.895489939971826	Control	Soil
130	4	0.889187772395662	Control	Soil
131	4	0.879745591891329	Pre_flowering_drought	Soil
132	4	0.831188269639666	Pre_flowering_drought	Soil
133	4	0.799606521941143	Control	Rhizosphere
134	4	0.773100148917903	Control	Rhizosphere
135	4	0.755728511766826	Control	Rhizosphere
136	4	0.716105318243177	Pre_flowering_drought	Rhizosphere
137	4	0.656637480735112	Pre_flowering_drought	Rhizosphere
138	4	0.596436300159972	Pre_flowering_drought	Rhizosphere
139	4	0.703301014675037	Pre_flowering_drought	Rhizosphere
140	4	0.813731252405697	Control	Rhizosphere
141	4	0.777150344296212	Control	Rhizosphere
142	4	0.859979228702745	Control	Rhizosphere
143	4	0.591564730442371	Pre_flowering_drought	Rhizosphere
144	4	0.569905130511207	Pre_flowering_drought	Rhizosphere
145	5	0.558224370528764	Control	Leaf
146	5	0.777611277496582	Control	Leaf
147	5	0.786771051148377	Pre_flowering_drought	Leaf
148	5	0.781965687554941	Pre_flowering_drought	Leaf
149	5	0.738500720193506	Control	Leaf
150	5	0.768141074927785	Control	Leaf
151	5	0.76573867294288	Pre_flowering_drought	Leaf
152	5	0.725199343637597	Pre_flowering_drought	Leaf
153	5	0.784419161340529	Pre_flowering_drought	Leaf
154	5	0.783597389919195	Pre_flowering_drought	Leaf
155	5	0.750942974999641	Control	Leaf
156	5	0.762908426627083	Control	Leaf
157	5	0.805717821808844	Control	Root
158	5	0.754238050159672	Control	Root
159	5	0.795947604289025	Control	Root
160	5	0.749134385193778	Pre_flowering_drought	Root
161	5	0.609054757521906	Pre_flowering_drought	Root
162	5	0.616076238012028	Pre_flowering_drought	Root
163	5	0.63889381090376	Pre_flowering_drought	Root
164	5	0.779911802720761	Control	Root
165	5	0.803125516065935	Control	Root
166	5	0.730111386292641	Control	Root
167	5	0.721441144401982	Pre_flowering_drought	Root
168	5	0.718149950597263	Pre_flowering_drought	Root
169	5	0.885576654797687	Control	Soil
170	5	0.899245957842528	Control	Soil
171	5	0.85024433834642	Control	Soil
172	5	0.857032921829528	Pre_flowering_drought	Soil
173	5	0.776476117944772	Pre_flowering_drought	Soil
174	5	0.890311758492744	Pre_flowering_drought	Soil
175	5	0.896916125871289	Pre_flowering_drought	Soil
176	5	0.843740653650275	Control	Soil
177	5	0.882085328056961	Control	Soil
178	5	0.881380571439407	Control	Soil
179	5	0.876623214953859	Pre_flowering_drought	Soil
180	5	0.869903440533196	Pre_flowering_drought	Soil
181	5	0.8266424663659	Control	Rhizosphere
182	5	0.867962693740192	Control	Rhizosphere
183	5	0.818183547203873	Control	Rhizosphere
184	5	0.769353077369394	Pre_flowering_drought	Rhizosphere
185	5	0.573104468850096	Pre_flowering_drought	Rhizosphere
186	5	0.459306534435868	Pre_flowering_drought	Rhizosphere
187	5	0.605587695731432	Pre_flowering_drought	Rhizosphere
188	5	0.821117915704437	Control	Rhizosphere
189	5	0.792757415552516	Control	Rhizosphere
190	5	0.831153014862154	Control	Rhizosphere
191	5	0.874762228731887	Pre_flowering_drought	Rhizosphere
192	5	0.454261740897893	Pre_flowering_drought	Rhizosphere
193	6	0.732114554105811	Control	Leaf
194	6	0.836494015043825	Control	Leaf
195	6	0.688178737497368	Control	Leaf
196	6	0.811966137183509	Pre_flowering_drought	Leaf
197	6	0.799532254335561	Pre_flowering_drought	Leaf
198	6	0.764298169244715	Pre_flowering_drought	Leaf
199	6	0.795824297539325	Pre_flowering_drought	Leaf
200	6	0.686592774714293	Control	Leaf
201	6	0.778072935533557	Control	Leaf
202	6	0.557777637898125	Control	Leaf
203	6	0.752673697711167	Pre_flowering_drought	Leaf
204	6	0.678101393569396	Pre_flowering_drought	Leaf
205	6	0.723523531968525	Control	Root
206	6	0.66811216925558	Control	Root
207	6	0.654283597550351	Control	Root
208	6	0.712830410475499	Pre_flowering_drought	Root
209	6	0.489581640906186	Pre_flowering_drought	Root
210	6	0.492391950248007	Pre_flowering_drought	Root
211	6	0.734915465263778	Pre_flowering_drought	Root
212	6	0.694322370283139	Control	Root
213	6	0.646680940106474	Control	Root
214	6	0.685688373126493	Control	Root
215	6	0.674368984883965	Pre_flowering_drought	Root
216	6	0.491327848239945	Pre_flowering_drought	Root
217	6	0.827616775042739	Control	Soil
218	6	0.878040110077063	Control	Soil
219	6	0.853214757941711	Control	Soil
220	6	0.917871684226614	Pre_flowering_drought	Soil
221	6	0.836636133420153	Pre_flowering_drought	Soil
222	6	0.820669573579994	Pre_flowering_drought	Soil
223	6	0.894066261350661	Pre_flowering_drought	Soil
224	6	0.902628361860922	Control	Soil
225	6	0.878645706231859	Control	Soil
226	6	0.913921136039206	Control	Soil
227	6	0.801478112357372	Pre_flowering_drought	Soil
228	6	0.840632763333605	Pre_flowering_drought	Soil
229	6	0.778164332654677	Control	Rhizosphere
230	6	0.73713858988115	Control	Rhizosphere
231	6	0.786924993461406	Control	Rhizosphere
232	6	0.670186932664977	Pre_flowering_drought	Rhizosphere
233	6	0.451515488484941	Pre_flowering_drought	Rhizosphere
234	6	0.428551322130819	Pre_flowering_drought	Rhizosphere
235	6	0.436048454292706	Pre_flowering_drought	Rhizosphere
236	6	0.826514218908074	Control	Rhizosphere
237	6	0.815938966931425	Control	Rhizosphere
238	6	0.894496651708147	Control	Rhizosphere
239	6	0.637343449449371	Pre_flowering_drought	Rhizosphere
240	6	0.507913372800946	Pre_flowering_drought	Rhizosphere
241	7	0.543283726768076	Control	Leaf
242	7	0.545586962086765	Control	Leaf
243	7	0.593740950315286	Control	Leaf
244	7	0.743876037095155	Pre_flowering_drought	Leaf
245	7	0.457953161666681	Pre_flowering_drought	Root
246	7	0.792331302258059	Pre_flowering_drought	Leaf
247	7	0.782616026279758	Pre_flowering_drought	Leaf
248	7	0.784709157158736	Control	Leaf
249	7	0.532415054718262	Control	Leaf
250	7	0.60693274089504	Control	Root
251	7	0.715713178794902	Pre_flowering_drought	Leaf
252	7	0.723546157075039	Pre_flowering_drought	Leaf
253	7	0.710443049283031	Control	Root
254	7	0.691250867599842	Control	Root
255	7	0.696276441826512	Control	Root
256	7	0.445353258781689	Pre_flowering_drought	Root
257	7	0.708170500398152	Pre_flowering_drought	Leaf
258	7	0.363003596571276	Pre_flowering_drought	Root
259	7	0.607269992181453	Pre_flowering_drought	Root
260	7	0.703971762951599	Control	Root
261	7	0.771367692233279	Control	Root
262	7	0.506266278475144	Control	Leaf
263	7	0.576800196705017	Pre_flowering_drought	Root
264	7	0.475349410601989	Pre_flowering_drought	Root
265	7	0.88112862847395	Control	Soil
266	7	0.865122898834765	Control	Soil
267	7	0.893502080896248	Control	Soil
268	7	0.871949738118081	Pre_flowering_drought	Soil
269	7	0.874932901818661	Pre_flowering_drought	Soil
270	7	0.904043640689726	Pre_flowering_drought	Soil
271	7	0.863035124161412	Pre_flowering_drought	Soil
272	7	0.862639631786621	Control	Soil
273	7	0.880065574435707	Control	Soil
274	7	0.86286301618221	Control	Soil
275	7	0.847745888982765	Pre_flowering_drought	Soil
276	7	0.881351762395766	Pre_flowering_drought	Soil
277	7	0.784500053533708	Control	Rhizosphere
278	7	0.771823303176138	Control	Rhizosphere
279	7	0.799557739291681	Control	Rhizosphere
280	7	0.588505033472578	Pre_flowering_drought	Rhizosphere
281	7	0.513545079640136	Pre_flowering_drought	Rhizosphere
282	7	0.442754333436648	Pre_flowering_drought	Rhizosphere
283	7	0.582552833962943	Pre_flowering_drought	Rhizosphere
284	7	0.835131757461195	Control	Rhizosphere
285	7	0.833782245303351	Control	Rhizosphere
286	7	0.75695173620522	Control	Rhizosphere
287	7	0.38180937724673	Pre_flowering_drought	Rhizosphere
288	7	0.50198096171691	Pre_flowering_drought	Rhizosphere
289	8	0.541060469536847	Control	Leaf
290	8	0.636374066132985	Control	Leaf
291	8	0.61217000199957	Post_flowering_drought	Leaf
292	8	0.671738287499984	Post_flowering_drought	Leaf
293	8	0.637445175037174	Pre_flowering_drought	Leaf
294	8	0.635310435605927	Pre_flowering_drought	Leaf
295	8	0.664169791439967	Control	Leaf
296	8	0.548865028547755	Control	Leaf
297	8	0.733452909943515	Pre_flowering_drought	Leaf
298	8	0.596283337482075	Pre_flowering_drought	Leaf
299	8	0.629486857432995	Post_flowering_drought	Leaf
300	8	0.392533800516866	Post_flowering_drought	Leaf
301	8	0.658314695280755	Pre_flowering_drought	Leaf
302	8	0.616990568759055	Pre_flowering_drought	Leaf
303	8	0.585730378761326	Control	Leaf
304	8	0.653318793733827	Control	Leaf
305	8	0.702105010626795	Post_flowering_drought	Leaf
306	8	0.54820071206246	Post_flowering_drought	Leaf
307	8	0.732660612797373	Control	Root
308	8	0.633089483388317	Control	Root
309	8	0.682712629787666	Control	Root
310	8	0.574343876150911	Pre_flowering_drought	Root
311	8	0.482478593983559	Post_flowering_drought	Root
312	8	0.660799509600326	Post_flowering_drought	Root
313	8	0.542894543400632	Pre_flowering_drought	Root
314	8	0.445235250894294	Pre_flowering_drought	Root
315	8	0.546683337747274	Control	Root
316	8	0.667969841299683	Control	Root
317	8	0.689108397620629	Control	Root
318	8	0.555467044962561	Post_flowering_drought	Root
319	8	0.623897562476341	Post_flowering_drought	Root
320	8	0.629787147060873	Post_flowering_drought	Root
321	8	0.591404868864902	Post_flowering_drought	Root
322	8	0.527494693358304	Pre_flowering_drought	Root
323	8	0.561243599429174	Pre_flowering_drought	Root
324	8	0.507166939358747	Pre_flowering_drought	Root
325	8	0.851271497242814	Control	Soil
326	8	0.843986808913708	Control	Soil
327	8	0.869383599078403	Control	Soil
328	8	0.896902945277951	Pre_flowering_drought	Soil
329	8	0.858573833761487	Pre_flowering_drought	Soil
330	8	0.879334467421385	Post_flowering_drought	Soil
331	8	0.870090401502141	Post_flowering_drought	Soil
332	8	0.861617455607913	Pre_flowering_drought	Soil
333	8	0.888768109854361	Pre_flowering_drought	Soil
334	8	0.849087339527314	Control	Soil
335	8	0.866072025538032	Control	Soil
336	8	0.863128956868372	Control	Soil
337	8	0.87523543443374	Post_flowering_drought	Soil
338	8	0.6159036478718	Post_flowering_drought	Soil
339	8	0.892103285769109	Post_flowering_drought	Soil
340	8	0.873992020435417	Post_flowering_drought	Soil
341	8	0.897986947519115	Pre_flowering_drought	Soil
342	8	0.859015089741187	Pre_flowering_drought	Soil
343	8	0.852278729192848	Control	Rhizosphere
344	8	0.764083153713448	Control	Rhizosphere
345	8	0.761297782640143	Control	Rhizosphere
346	8	0.453137151344672	Pre_flowering_drought	Rhizosphere
347	8	0.433300450753591	Pre_flowering_drought	Rhizosphere
348	8	0.727893357627454	Post_flowering_drought	Rhizosphere
349	8	0.84580077676011	Post_flowering_drought	Rhizosphere
350	8	0.39325606116849	Pre_flowering_drought	Rhizosphere
351	8	0.59712165854938	Pre_flowering_drought	Rhizosphere
352	8	0.830891023313601	Control	Rhizosphere
353	8	0.752555930041304	Control	Rhizosphere
354	8	0.804614978042777	Control	Rhizosphere
355	8	0.830940527608739	Post_flowering_drought	Rhizosphere
356	8	0.824948949820553	Post_flowering_drought	Rhizosphere
357	8	0.794970585063964	Post_flowering_drought	Rhizosphere
358	8	0.594774928575602	Post_flowering_drought	Rhizosphere
359	8	0.427729876798632	Pre_flowering_drought	Rhizosphere
360	8	0.530578748378406	Pre_flowering_drought	Rhizosphere
361	9	0.575871204552388	Control	Leaf
362	9	0.635581395089314	Control	Leaf
363	9	0.645342942788041	Post_flowering_drought	Leaf
364	9	0.646378968482802	Post_flowering_drought	Leaf
365	9	0.629292296729417	Pre_flowering_drought	Leaf
366	9	0.713224947251978	Pre_flowering_drought	Leaf
367	9	0.657141445558915	Control	Leaf
368	9	0.62131011940423	Control	Leaf
369	9	0.498537901956695	Pre_flowering_drought	Leaf
370	9	0.571410749029312	Pre_flowering_drought	Leaf
371	9	0.692614693266809	Post_flowering_drought	Leaf
372	9	0.603416953356112	Post_flowering_drought	Leaf
373	9	0.662648625014912	Pre_flowering_drought	Leaf
374	9	0.521474151780627	Pre_flowering_drought	Leaf
375	9	0.68670432919215	Control	Leaf
376	9	0.657118319394526	Control	Leaf
377	9	0.686410916775171	Post_flowering_drought	Leaf
378	9	0.639866823773368	Post_flowering_drought	Leaf
379	9	0.763562757000961	Control	Root
380	9	0.572917176289292	Control	Root
381	9	0.650233401063653	Control	Root
382	9	0.728628181951626	Pre_flowering_drought	Root
383	9	0.431559548266967	Pre_flowering_drought	Root
384	9	0.650940655629688	Post_flowering_drought	Root
385	9	0.760209377293572	Post_flowering_drought	Root
386	9	0.577604313036201	Pre_flowering_drought	Root
387	9	0.660164845872083	Pre_flowering_drought	Root
388	9	0.627699167569123	Control	Root
389	9	0.551908676446827	Control	Root
390	9	0.711832174359625	Control	Root
391	9	0.571930505654467	Post_flowering_drought	Root
392	9	0.670323085113268	Post_flowering_drought	Root
393	9	0.652442753071801	Post_flowering_drought	Root
394	9	0.636204627141258	Post_flowering_drought	Root
395	9	0.711145870838904	Pre_flowering_drought	Root
396	9	0.737434690753199	Pre_flowering_drought	Root
397	9	0.929346803253901	Control	Soil
398	9	0.829457566058217	Control	Soil
399	9	0.91091230855854	Control	Soil
400	9	0.909100038462183	Pre_flowering_drought	Soil
401	9	0.861628891992163	Pre_flowering_drought	Soil
402	9	0.80811550070109	Post_flowering_drought	Soil
403	9	0.782489911727045	Post_flowering_drought	Soil
404	9	0.832573509733301	Pre_flowering_drought	Soil
405	9	0.884072876451789	Pre_flowering_drought	Soil
406	9	0.691828493310377	Control	Soil
407	9	0.899567716295543	Control	Soil
408	9	0.872653184487075	Control	Soil
409	9	0.870290956139723	Post_flowering_drought	Soil
410	9	0.901591034804499	Post_flowering_drought	Soil
411	9	0.890188848799106	Post_flowering_drought	Soil
412	9	0.897954590386252	Post_flowering_drought	Soil
413	9	0.923709736185998	Pre_flowering_drought	Soil
414	9	0.87169068222051	Pre_flowering_drought	Soil
415	9	0.855753232750175	Control	Rhizosphere
416	9	0.850911847903228	Control	Rhizosphere
417	9	0.779053158449816	Control	Rhizosphere
418	9	0.779155788035107	Pre_flowering_drought	Rhizosphere
419	9	0.565600415031201	Pre_flowering_drought	Rhizosphere
420	9	0.826226074895098	Post_flowering_drought	Rhizosphere
421	9	0.784951813410179	Post_flowering_drought	Rhizosphere
422	9	0.692217976560166	Pre_flowering_drought	Rhizosphere
423	9	0.69803535332584	Pre_flowering_drought	Rhizosphere
424	9	0.77506305130788	Control	Rhizosphere
425	9	0.826474285121409	Control	Rhizosphere
426	9	0.786562704960912	Control	Rhizosphere
427	9	0.752950726699381	Post_flowering_drought	Rhizosphere
428	9	0.771251299242256	Post_flowering_drought	Rhizosphere
429	9	0.839424506079592	Post_flowering_drought	Rhizosphere
430	9	0.770663151005244	Post_flowering_drought	Rhizosphere
431	9	0.815721738599116	Pre_flowering_drought	Rhizosphere
432	9	0.733379215668999	Pre_flowering_drought	Rhizosphere
433	0	0.89763450576561	Control	Soil
434	0	0.855067521803452	Control	Soil
435	0	0.859169668126428	Control	Soil
436	0	0.829408046524779	Pre_flowering_drought	Soil
437	0	0.837162169447838	Pre_flowering_drought	Soil
438	0	0.848724260626647	Post_flowering_drought	Soil
439	0	0.854408966206222	Post_flowering_drought	Soil
440	0	0.719630666293024	Pre_flowering_drought	Soil
441	0	0.888090778416874	Pre_flowering_drought	Soil
442	0	0.868886100168085	Control	Soil
443	0	0.872017325520434	Control	Soil
444	0	0.883799501308762	Control	Soil
445	0	0.892642350054051	Post_flowering_drought	Soil
446	0	0.877091504501678	Post_flowering_drought	Soil
447	0	0.850613704586	Post_flowering_drought	Soil
448	0	0.845290558329759	Post_flowering_drought	Soil
449	0	0.892902677046789	Pre_flowering_drought	Soil
450	0	0.863352573071191	Pre_flowering_drought	Soil
451	10	0.638327359579878	Control	Leaf
452	10	0.744868036898572	Control	Leaf
453	10	0.654895260638279	Post_flowering_drought	Leaf
454	10	0.620107093540948	Post_flowering_drought	Leaf
455	10	0.598373893427373	Pre_flowering_drought	Leaf
456	10	0.664969520717396	Pre_flowering_drought	Leaf
457	10	0.763061338002208	Control	Leaf
458	10	0.729071124974765	Control	Leaf
459	10	0.526594107729018	Pre_flowering_drought	Leaf
460	10	0.560023415516414	Pre_flowering_drought	Leaf
461	10	0.644334140888113	Post_flowering_drought	Leaf
462	10	0.619752279925204	Post_flowering_drought	Leaf
463	10	0.549832569945956	Pre_flowering_drought	Leaf
464	10	0.624515538082412	Pre_flowering_drought	Leaf
465	10	0.656904008520567	Control	Leaf
466	10	0.666259762154184	Control	Leaf
467	10	0.685459112670279	Post_flowering_drought	Leaf
468	10	0.728114726261352	Post_flowering_drought	Leaf
469	10	0.755432917009322	Control	Root
470	10	0.67844625510049	Control	Root
471	10	0.699999120894316	Control	Root
472	10	0.690984992596968	Pre_flowering_drought	Root
473	10	0.684152779058025	Pre_flowering_drought	Root
474	10	0.719878014880506	Post_flowering_drought	Root
475	10	0.800053748055069	Post_flowering_drought	Root
476	10	0.528490207389374	Pre_flowering_drought	Root
477	10	0.581993077948994	Pre_flowering_drought	Root
478	10	0.681775833609503	Control	Root
479	10	0.729355991094052	Control	Root
480	10	0.761939809545981	Control	Root
481	10	0.736499736379223	Post_flowering_drought	Root
482	10	0.771861252982142	Post_flowering_drought	Root
483	10	0.709934023138816	Post_flowering_drought	Root
484	10	0.732718593106564	Post_flowering_drought	Root
485	10	0.693466740973334	Pre_flowering_drought	Root
486	10	0.656972509284813	Pre_flowering_drought	Root
487	10	0.850737490188202	Control	Soil
488	10	0.87686326347533	Control	Soil
489	10	0.849074297322219	Control	Soil
490	10	0.902417424135142	Pre_flowering_drought	Soil
491	10	0.845870009474633	Pre_flowering_drought	Soil
492	10	0.867450127334875	Post_flowering_drought	Soil
493	10	0.831830580434601	Post_flowering_drought	Soil
494	10	0.841252973867742	Pre_flowering_drought	Soil
495	10	0.81798545571423	Pre_flowering_drought	Soil
496	10	0.844860478223734	Control	Soil
497	10	0.764356699948626	Control	Soil
498	10	0.805702402329275	Control	Soil
499	10	0.886862098916103	Post_flowering_drought	Soil
500	10	0.868763219103976	Post_flowering_drought	Soil
501	10	0.831509976528581	Post_flowering_drought	Soil
502	10	0.845060835735819	Post_flowering_drought	Soil
503	10	0.862195119909808	Pre_flowering_drought	Soil
504	10	0.89917296144497	Pre_flowering_drought	Soil
505	10	0.820059686302658	Control	Rhizosphere
506	10	0.772937285016139	Control	Rhizosphere
507	10	0.784213108511975	Control	Rhizosphere
508	10	0.60175875270254	Pre_flowering_drought	Rhizosphere
509	10	0.731266198000447	Pre_flowering_drought	Rhizosphere
510	10	0.7657320508979	Post_flowering_drought	Rhizosphere
511	10	0.788874719127348	Post_flowering_drought	Rhizosphere
512	10	0.566549057204257	Pre_flowering_drought	Rhizosphere
513	10	0.679275593087775	Pre_flowering_drought	Rhizosphere
514	10	0.72767598510438	Control	Rhizosphere
515	10	0.702837109120911	Control	Rhizosphere
516	10	0.846722773505524	Control	Rhizosphere
517	10	0.747608007444307	Post_flowering_drought	Rhizosphere
518	10	0.792149130013405	Post_flowering_drought	Rhizosphere
519	10	0.747671828184842	Post_flowering_drought	Rhizosphere
520	10	0.728148619171991	Post_flowering_drought	Rhizosphere
521	10	0.762354888551493	Pre_flowering_drought	Rhizosphere
522	10	0.658868029009704	Pre_flowering_drought	Rhizosphere
523	11	0.672578371192923	Control	Leaf
524	11	0.678931711420303	Control	Leaf
525	11	0.733218350039978	Post_flowering_drought	Leaf
526	11	0.593854990789774	Post_flowering_drought	Leaf
527	11	0.638845406646233	Pre_flowering_drought	Leaf
528	11	0.702806876195916	Pre_flowering_drought	Leaf
529	11	0.67733983601705	Control	Leaf
530	11	0.679982286709298	Control	Leaf
531	11	0.654392732447376	Pre_flowering_drought	Leaf
532	11	0.620261272299933	Pre_flowering_drought	Leaf
533	11	0.643534058085857	Post_flowering_drought	Leaf
534	11	0.641555142707557	Post_flowering_drought	Leaf
535	11	0.550527947323017	Pre_flowering_drought	Leaf
536	11	0.576650347317787	Pre_flowering_drought	Leaf
537	11	0.678852028950938	Control	Leaf
538	11	0.62526049285252	Control	Leaf
539	11	0.659343135611586	Post_flowering_drought	Leaf
540	11	0.56122437871511	Post_flowering_drought	Leaf
550	11	0.740343017191535	Control	Root
551	11	0.656155182480633	Control	Root
552	11	0.72541774460905	Post_flowering_drought	Root
553	11	0.707000477866685	Control	Root
554	11	0.782880093376438	Control	Root
555	11	0.642747985425961	Pre_flowering_drought	Root
556	11	0.548615966875946	Pre_flowering_drought	Root
557	11	0.64726755622951	Post_flowering_drought	Root
558	11	0.745605331546352	Post_flowering_drought	Root
559	11	0.547384987030654	Pre_flowering_drought	Root
560	11	0.696126216806135	Pre_flowering_drought	Root
561	11	0.645184786982877	Control	Root
562	11	0.800209814489003	Control	Root
563	11	0.652776434330811	Post_flowering_drought	Root
564	11	0.681923120120063	Post_flowering_drought	Root
565	11	0.687685051121318	Post_flowering_drought	Root
566	11	0.647992960088558	Pre_flowering_drought	Root
567	11	0.628454494481262	Pre_flowering_drought	Root
568	11	0.872061426556335	Control	Soil
569	11	0.858831043028469	Control	Soil
570	11	0.617136400810977	Control	Soil
571	11	0.709057029500485	Pre_flowering_drought	Soil
572	11	0.894156757335468	Pre_flowering_drought	Soil
573	11	0.896269058812715	Post_flowering_drought	Soil
574	11	0.883250855302285	Post_flowering_drought	Soil
575	11	0.830555690406871	Pre_flowering_drought	Soil
576	11	0.855278651375337	Pre_flowering_drought	Soil
577	11	0.923969550832667	Control	Soil
578	11	0.873291431437628	Control	Soil
579	11	0.857036841870838	Control	Soil
580	11	0.906216410481858	Post_flowering_drought	Soil
581	11	0.869199211694971	Post_flowering_drought	Soil
582	11	0.850297585763822	Post_flowering_drought	Soil
583	11	0.771115703960737	Post_flowering_drought	Soil
584	11	0.851120952446465	Pre_flowering_drought	Soil
585	11	0.847444613954546	Pre_flowering_drought	Soil
586	11	0.770293949175044	Control	Rhizosphere
587	11	0.691984833641046	Control	Rhizosphere
588	11	0.734859171372672	Control	Rhizosphere
589	11	0.753568380191315	Pre_flowering_drought	Rhizosphere
590	11	0.635577008383234	Pre_flowering_drought	Rhizosphere
591	11	0.785072873385021	Post_flowering_drought	Rhizosphere
592	11	0.783516574922854	Post_flowering_drought	Rhizosphere
593	11	0.630017940778331	Pre_flowering_drought	Rhizosphere
594	11	0.746727541119444	Pre_flowering_drought	Rhizosphere
595	11	0.791289002199339	Control	Rhizosphere
596	11	0.716228303378167	Control	Rhizosphere
597	11	0.801472853707018	Control	Rhizosphere
598	11	0.733645304596504	Post_flowering_drought	Rhizosphere
599	11	0.767678838145014	Post_flowering_drought	Rhizosphere
600	11	0.754553819654213	Post_flowering_drought	Rhizosphere
601	11	0.767272336554323	Post_flowering_drought	Rhizosphere
602	11	0.755679833627714	Pre_flowering_drought	Rhizosphere
603	11	0.673044390361758	Pre_flowering_drought	Rhizosphere
604	12	0.664873302044321	Control	Leaf
605	12	0.616785051482991	Control	Leaf
606	12	0.575500041187274	Post_flowering_drought	Leaf
607	12	0.504699315207413	Post_flowering_drought	Leaf
608	12	0.703891499957936	Pre_flowering_drought	Leaf
609	12	0.61602561197028	Pre_flowering_drought	Leaf
610	12	0.631568337698193	Control	Leaf
611	12	0.61718397075397	Control	Leaf
612	12	0.555563820925353	Pre_flowering_drought	Leaf
613	12	0.640198407173231	Pre_flowering_drought	Leaf
614	12	0.637494997122903	Post_flowering_drought	Leaf
615	12	0.509043169009143	Post_flowering_drought	Leaf
616	12	0.62531022147643	Pre_flowering_drought	Leaf
617	12	0.601199378605822	Pre_flowering_drought	Leaf
618	12	0.611251499200636	Control	Leaf
619	12	0.671861053038809	Control	Leaf
620	12	0.660327314846529	Post_flowering_drought	Leaf
621	12	0.54785753266564	Post_flowering_drought	Leaf
622	12	0.819348540080865	Control	Root
623	12	0.6813262024348	Control	Root
624	12	0.744880614996449	Control	Root
625	12	0.661688156665404	Pre_flowering_drought	Root
626	12	0.699309290580038	Pre_flowering_drought	Root
627	12	0.603932404972462	Post_flowering_drought	Root
628	12	0.744624972800309	Post_flowering_drought	Root
629	12	0.683013840954004	Pre_flowering_drought	Root
630	12	0.685696057662181	Pre_flowering_drought	Root
631	12	0.611788577281452	Control	Root
632	12	0.757137239164672	Control	Root
633	12	0.701893431948375	Control	Root
634	12	0.672752029537793	Post_flowering_drought	Root
635	12	0.707304004049683	Post_flowering_drought	Root
636	12	0.676811556992236	Post_flowering_drought	Root
637	12	0.741137677901399	Post_flowering_drought	Root
638	12	0.65510680574232	Pre_flowering_drought	Root
639	12	0.701138628790252	Pre_flowering_drought	Root
640	12	0.769502328408256	Control	Soil
641	12	0.889799073281483	Control	Soil
642	12	0.898404554119573	Control	Soil
643	12	0.837855425192531	Pre_flowering_drought	Soil
644	12	0.874064128007594	Pre_flowering_drought	Soil
645	12	0.823430379283208	Post_flowering_drought	Soil
646	12	0.819293748213385	Post_flowering_drought	Soil
647	12	0.911177311802358	Pre_flowering_drought	Soil
648	12	0.804078122448967	Pre_flowering_drought	Soil
649	12	0.930600095318347	Control	Soil
650	12	0.876660937970283	Control	Soil
651	12	0.856848017244065	Control	Soil
652	12	0.862295409427643	Post_flowering_drought	Soil
653	12	0.775256241108183	Post_flowering_drought	Soil
654	12	0.812885390112544	Post_flowering_drought	Soil
655	12	0.810666413249011	Post_flowering_drought	Soil
656	12	0.903458137794571	Pre_flowering_drought	Soil
657	12	0.912192798394966	Pre_flowering_drought	Soil
658	12	0.681515121523481	Control	Rhizosphere
659	12	0.66560390053219	Control	Rhizosphere
660	12	0.673903311441566	Control	Rhizosphere
661	12	0.722346353926155	Pre_flowering_drought	Rhizosphere
662	12	0.750781581218732	Pre_flowering_drought	Rhizosphere
663	12	0.814882095408357	Post_flowering_drought	Rhizosphere
664	12	0.81850611767564	Post_flowering_drought	Rhizosphere
665	12	0.661040178620571	Pre_flowering_drought	Rhizosphere
666	12	0.738119437410415	Pre_flowering_drought	Rhizosphere
667	12	0.779475718842043	Control	Rhizosphere
668	12	0.648966459898891	Control	Rhizosphere
669	12	0.808644034819486	Control	Rhizosphere
670	12	0.78625509875714	Post_flowering_drought	Rhizosphere
671	12	0.776387403108638	Post_flowering_drought	Rhizosphere
672	12	0.76386642363097	Post_flowering_drought	Rhizosphere
673	12	0.812420103447949	Post_flowering_drought	Rhizosphere
674	12	0.717136343376564	Pre_flowering_drought	Rhizosphere
675	12	0.733109909653539	Pre_flowering_drought	Rhizosphere
676	13	0.588261261806041	Control	Leaf
677	13	0.612976821510079	Control	Leaf
678	13	0.445551074789958	Post_flowering_drought	Leaf
679	13	0.548733505991112	Post_flowering_drought	Leaf
680	13	0.569010157522815	Pre_flowering_drought	Leaf
681	13	0.58436193409763	Pre_flowering_drought	Leaf
682	13	0.626570053601023	Control	Leaf
683	13	0.595579319864164	Control	Leaf
684	13	0.614991692379242	Pre_flowering_drought	Leaf
685	13	0.677640418154301	Pre_flowering_drought	Leaf
686	13	0.518934060231091	Post_flowering_drought	Leaf
687	13	0.486603750321624	Post_flowering_drought	Leaf
688	13	0.640599144196669	Pre_flowering_drought	Leaf
689	13	0.602918651923236	Pre_flowering_drought	Leaf
690	13	0.672969994891353	Control	Leaf
691	13	0.575242092815809	Control	Leaf
692	13	0.607410222793735	Post_flowering_drought	Leaf
693	13	0.647292097760355	Post_flowering_drought	Leaf
694	13	0.678038047686489	Control	Root
695	13	0.624865610009472	Control	Root
696	13	0.76216124645198	Control	Root
697	13	0.661211003875176	Pre_flowering_drought	Root
698	13	0.651309110462518	Pre_flowering_drought	Root
699	13	0.498990967804435	Post_flowering_drought	Root
700	13	0.631071578735775	Post_flowering_drought	Root
701	13	0.656755793877688	Pre_flowering_drought	Root
702	13	0.675667107758464	Pre_flowering_drought	Root
703	13	0.605269210808271	Control	Root
704	13	0.767977431726342	Control	Root
705	13	0.661641682302422	Control	Root
706	13	0.559302832899841	Post_flowering_drought	Root
707	13	0.584183738913399	Post_flowering_drought	Root
708	13	0.638265068973986	Post_flowering_drought	Root
709	13	0.538510866615075	Post_flowering_drought	Root
710	13	0.718149008262675	Pre_flowering_drought	Root
711	13	0.670087338034703	Pre_flowering_drought	Root
712	13	0.736263915429774	Control	Soil
713	13	0.827642302412314	Control	Soil
714	13	0.548768068883804	Control	Soil
715	13	0.864375865134777	Pre_flowering_drought	Soil
716	13	0.81901309514608	Pre_flowering_drought	Soil
717	13	0.860794784054763	Post_flowering_drought	Soil
718	13	0.829703175171284	Post_flowering_drought	Soil
719	13	0.918304862668914	Pre_flowering_drought	Soil
720	13	0.820420927557798	Pre_flowering_drought	Soil
721	13	0.855955067248041	Control	Soil
722	13	0.89823962303697	Control	Soil
723	13	0.735941955848421	Control	Soil
724	13	0.895133728224152	Post_flowering_drought	Soil
725	13	0.754264644789953	Post_flowering_drought	Soil
726	13	0.873420280615139	Post_flowering_drought	Soil
727	13	0.838430832857491	Post_flowering_drought	Soil
728	13	0.91737732595392	Pre_flowering_drought	Soil
729	13	0.889804459699144	Pre_flowering_drought	Soil
730	13	0.61969829412709	Control	Rhizosphere
731	13	0.563955093859425	Control	Rhizosphere
732	13	0.576857127198928	Control	Rhizosphere
733	13	0.759923532600659	Pre_flowering_drought	Rhizosphere
734	13	0.747313605567854	Pre_flowering_drought	Rhizosphere
735	13	0.792814721575089	Post_flowering_drought	Rhizosphere
736	13	0.753504783822362	Post_flowering_drought	Rhizosphere
737	13	0.739722166095786	Pre_flowering_drought	Rhizosphere
738	13	0.732407942558588	Pre_flowering_drought	Rhizosphere
739	13	0.640116437250862	Control	Rhizosphere
740	13	0.572005810097038	Control	Rhizosphere
741	13	0.612927971814648	Control	Rhizosphere
742	13	0.72635839165768	Post_flowering_drought	Rhizosphere
743	13	0.792114664047507	Post_flowering_drought	Rhizosphere
744	13	0.780557434070463	Post_flowering_drought	Rhizosphere
745	13	0.729643008002738	Post_flowering_drought	Rhizosphere
746	13	0.695041590413389	Pre_flowering_drought	Rhizosphere
747	13	0.684688742784253	Pre_flowering_drought	Rhizosphere
748	14	0.606774466444957	Control	Leaf
749	14	0.570606069351044	Control	Leaf
750	14	0.48458741409052	Post_flowering_drought	Leaf
751	14	0.510998875915452	Post_flowering_drought	Leaf
752	14	0.667496736964696	Pre_flowering_drought	Leaf
753	14	0.652930946244331	Pre_flowering_drought	Leaf
754	14	0.637384283323494	Control	Leaf
755	14	0.652156047670105	Control	Leaf
756	14	0.610495804652297	Pre_flowering_drought	Leaf
757	14	0.645058221966155	Pre_flowering_drought	Leaf
758	14	0.553100405488032	Post_flowering_drought	Leaf
759	14	0.598217826509208	Post_flowering_drought	Leaf
760	14	0.606178948442564	Pre_flowering_drought	Leaf
761	14	0.565042617536846	Pre_flowering_drought	Leaf
762	14	0.622751287239965	Control	Leaf
763	14	0.65668939543106	Control	Leaf
764	14	0.605500689547204	Post_flowering_drought	Leaf
765	14	0.624151514112067	Post_flowering_drought	Leaf
766	14	0.782820354084242	Control	Root
767	14	0.692138954905264	Control	Root
768	14	0.790753798756238	Control	Root
769	14	0.633764757964904	Pre_flowering_drought	Root
770	14	0.737222112042335	Pre_flowering_drought	Root
771	14	0.584496767399094	Post_flowering_drought	Root
772	14	0.674997732336579	Post_flowering_drought	Root
773	14	0.729448856619064	Control	Root
774	14	0.668407989927383	Control	Root
775	14	0.746467087810922	Pre_flowering_drought	Root
776	14	0.68238695369816	Control	Root
777	14	0.65400776095062	Pre_flowering_drought	Root
778	14	0.643078000774608	Post_flowering_drought	Root
779	14	0.737092331669183	Post_flowering_drought	Root
780	14	0.687550058981232	Post_flowering_drought	Root
781	14	0.65255284643884	Post_flowering_drought	Root
782	14	0.724344252959479	Pre_flowering_drought	Root
783	14	0.768601758816354	Pre_flowering_drought	Root
784	14	0.812016635926815	Control	Soil
785	14	0.783478886762399	Control	Soil
786	14	0.883924518351127	Control	Soil
787	14	0.872366697169771	Pre_flowering_drought	Soil
788	14	0.891296530951693	Pre_flowering_drought	Soil
789	14	0.87413076690227	Post_flowering_drought	Soil
790	14	0.849202966556427	Post_flowering_drought	Soil
791	14	0.888505017745722	Pre_flowering_drought	Soil
792	14	0.884698918031571	Pre_flowering_drought	Soil
793	14	0.798666239274534	Control	Soil
794	14	0.907991012009213	Control	Soil
795	14	0.646536468513363	Control	Soil
796	14	0.901493050987775	Post_flowering_drought	Soil
797	14	0.568562770694838	Post_flowering_drought	Soil
798	14	0.79462915075348	Post_flowering_drought	Soil
799	14	0.878331269724372	Post_flowering_drought	Soil
800	14	0.822735429092103	Pre_flowering_drought	Soil
801	14	0.812139455937649	Pre_flowering_drought	Soil
802	14	0.598465523452148	Control	Rhizosphere
803	14	0.653686206516036	Control	Rhizosphere
804	14	0.589739135964312	Control	Rhizosphere
805	14	0.605517791066833	Pre_flowering_drought	Rhizosphere
806	14	0.639431916217398	Pre_flowering_drought	Rhizosphere
807	14	0.786813699562375	Post_flowering_drought	Rhizosphere
808	14	0.737385132229563	Post_flowering_drought	Rhizosphere
809	14	0.800448605536842	Pre_flowering_drought	Rhizosphere
810	14	0.676361119123939	Pre_flowering_drought	Rhizosphere
811	14	0.521562482244599	Control	Rhizosphere
812	14	0.657829034428779	Control	Rhizosphere
813	14	0.694422320319042	Control	Rhizosphere
814	14	0.712774410231785	Post_flowering_drought	Rhizosphere
815	14	0.816446179762973	Post_flowering_drought	Rhizosphere
816	14	0.780432008903218	Post_flowering_drought	Rhizosphere
817	14	0.760524366148177	Post_flowering_drought	Rhizosphere
818	14	0.749208253117008	Pre_flowering_drought	Rhizosphere
819	14	0.699187973303361	Pre_flowering_drought	Rhizosphere
820	15	0.599475813208002	Control	Leaf
821	15	0.612889040146478	Control	Leaf
822	15	0.405994288654009	Post_flowering_drought	Leaf
823	15	0.486584071773381	Post_flowering_drought	Leaf
824	15	0.545531700043835	Pre_flowering_drought	Leaf
825	15	0.625530441256032	Pre_flowering_drought	Leaf
826	15	0.612179346875266	Control	Leaf
827	15	0.593947494776046	Control	Leaf
828	15	0.587937390981279	Pre_flowering_drought	Leaf
829	15	0.668289053496323	Pre_flowering_drought	Leaf
830	15	0.515850076612151	Post_flowering_drought	Leaf
831	15	0.463291319483715	Post_flowering_drought	Leaf
832	15	0.661081961699675	Pre_flowering_drought	Leaf
833	15	0.58968541614469	Pre_flowering_drought	Leaf
834	15	0.591652782860234	Control	Leaf
835	15	0.594060514891139	Control	Leaf
836	15	0.575554783343733	Post_flowering_drought	Leaf
837	15	0.625481351741361	Post_flowering_drought	Leaf
838	15	0.682266000992423	Control	Root
839	15	0.782093915703834	Control	Root
840	15	0.776341602233273	Pre_flowering_drought	Root
841	15	0.667769492898549	Pre_flowering_drought	Root
842	15	0.578569266787172	Post_flowering_drought	Root
843	15	0.672303733713337	Post_flowering_drought	Root
844	15	0.762376598712677	Pre_flowering_drought	Root
845	15	0.719510222090039	Pre_flowering_drought	Root
846	15	0.606380574688336	Control	Root
847	15	0.787664370736155	Control	Root
848	15	0.664597565393304	Control	Root
849	15	0.765027488342145	Control	Root
850	15	0.607905167401117	Post_flowering_drought	Root
851	15	0.639274773711076	Post_flowering_drought	Root
852	15	0.714129883039367	Post_flowering_drought	Root
853	15	0.544559789511363	Post_flowering_drought	Root
854	15	0.724377756288117	Pre_flowering_drought	Root
855	15	0.626557827443576	Pre_flowering_drought	Root
856	15	0.790442147496273	Control	Soil
857	15	0.870871103403824	Control	Soil
858	15	0.843733999995294	Control	Soil
859	15	0.884698648253678	Pre_flowering_drought	Soil
860	15	0.878590792634753	Pre_flowering_drought	Soil
861	15	0.843491072716562	Post_flowering_drought	Soil
862	15	0.866543576063495	Post_flowering_drought	Soil
863	15	0.869663243467608	Pre_flowering_drought	Soil
864	15	0.849180369793407	Pre_flowering_drought	Soil
865	15	0.859203223146557	Control	Soil
866	15	0.828971135621188	Control	Soil
867	15	0.843551818096607	Control	Soil
868	15	0.87244301080981	Post_flowering_drought	Soil
869	15	0.861798329770544	Post_flowering_drought	Soil
870	15	0.855193994487822	Post_flowering_drought	Soil
871	15	0.876047736615857	Post_flowering_drought	Soil
872	15	0.894834226266857	Pre_flowering_drought	Soil
873	15	0.905510002182027	Pre_flowering_drought	Soil
874	15	0.607685706342814	Control	Rhizosphere
875	15	0.431434394973964	Control	Rhizosphere
876	15	0.522331630954529	Control	Rhizosphere
877	15	0.692310526623712	Pre_flowering_drought	Rhizosphere
878	15	0.628562627094534	Pre_flowering_drought	Rhizosphere
879	15	0.718419923055331	Post_flowering_drought	Rhizosphere
880	15	0.784804054350819	Post_flowering_drought	Rhizosphere
881	15	0.703301228700862	Pre_flowering_drought	Rhizosphere
882	15	0.688369044391309	Pre_flowering_drought	Rhizosphere
883	15	0.692778030210036	Control	Rhizosphere
884	15	0.537935593541	Control	Rhizosphere
885	15	0.72439636143517	Control	Rhizosphere
886	15	0.738239945685492	Post_flowering_drought	Rhizosphere
887	15	0.747219566833586	Post_flowering_drought	Rhizosphere
888	15	0.65638113045367	Post_flowering_drought	Rhizosphere
889	15	0.650865849008151	Post_flowering_drought	Rhizosphere
890	15	0.674628361253406	Pre_flowering_drought	Rhizosphere
891	15	0.696173304785832	Pre_flowering_drought	Rhizosphere
892	16	0.565707940560257	Control	Leaf
893	16	0.545615369819525	Control	Leaf
894	16	0.427563192117212	Post_flowering_drought	Leaf
895	16	0.608337638624471	Post_flowering_drought	Leaf
896	16	0.626813696288419	Pre_flowering_drought	Leaf
897	16	0.618277278682054	Pre_flowering_drought	Leaf
898	16	0.488001921809666	Control	Leaf
899	16	0.571776016657294	Control	Leaf
900	16	0.653502257721473	Pre_flowering_drought	Leaf
901	16	0.541652892760279	Pre_flowering_drought	Leaf
902	16	0.50333091984576	Post_flowering_drought	Leaf
903	16	0.522271098986025	Post_flowering_drought	Leaf
904	16	0.669213448864554	Pre_flowering_drought	Leaf
905	16	0.603744029172414	Pre_flowering_drought	Leaf
906	16	0.603460409432418	Control	Leaf
907	16	0.608158103706544	Control	Leaf
908	16	0.566819962716936	Post_flowering_drought	Leaf
909	16	0.474045771680659	Post_flowering_drought	Leaf
910	16	0.735321287548436	Control	Root
911	16	0.648597697653088	Control	Root
912	16	0.764343371827981	Control	Root
913	16	0.811468646127861	Pre_flowering_drought	Root
914	16	0.750740903166322	Pre_flowering_drought	Root
915	16	0.693931891727747	Post_flowering_drought	Root
916	16	0.72833372869566	Post_flowering_drought	Root
917	16	0.751817625526138	Pre_flowering_drought	Root
918	16	0.726821389644133	Pre_flowering_drought	Root
919	16	0.66465218352062	Control	Root
920	16	0.607800333891262	Control	Root
921	16	0.781899051388545	Control	Root
922	16	0.676704204147818	Post_flowering_drought	Root
923	16	0.63205845124148	Post_flowering_drought	Root
924	16	0.624753013800669	Post_flowering_drought	Root
925	16	0.559005832502909	Post_flowering_drought	Root
926	16	0.743628108186463	Pre_flowering_drought	Root
927	16	0.724015694724223	Pre_flowering_drought	Root
928	16	0.771126645460705	Control	Soil
929	16	0.851498436094723	Control	Soil
930	16	0.800739274071293	Control	Soil
931	16	0.874703123538002	Pre_flowering_drought	Soil
932	16	0.8623761921996	Pre_flowering_drought	Soil
933	16	0.873951659484404	Post_flowering_drought	Soil
934	16	0.877383684024485	Post_flowering_drought	Soil
935	16	0.740026828548415	Pre_flowering_drought	Soil
936	16	0.888484166072461	Pre_flowering_drought	Soil
937	16	0.866664408175325	Control	Soil
938	16	0.828530604411214	Control	Soil
939	16	0.865141837403805	Control	Soil
940	16	0.93414709949912	Post_flowering_drought	Soil
941	16	0.825533219367547	Post_flowering_drought	Soil
942	16	0.808350552920941	Post_flowering_drought	Soil
943	16	0.847114475508395	Post_flowering_drought	Soil
944	16	0.904571966154456	Pre_flowering_drought	Soil
945	16	0.865261859057939	Pre_flowering_drought	Soil
946	16	0.631339269671651	Control	Rhizosphere
947	16	0.664895014602943	Control	Rhizosphere
948	16	0.658852359611892	Control	Rhizosphere
949	16	0.571681106318038	Pre_flowering_drought	Rhizosphere
950	16	0.646489626126103	Pre_flowering_drought	Rhizosphere
951	16	0.786490785928554	Post_flowering_drought	Rhizosphere
952	16	0.811793790949619	Post_flowering_drought	Rhizosphere
953	16	0.684542552017679	Pre_flowering_drought	Rhizosphere
954	16	0.683868007627831	Pre_flowering_drought	Rhizosphere
955	16	0.642051509734982	Control	Rhizosphere
956	16	0.479832820602834	Control	Rhizosphere
957	16	0.661092594439722	Control	Rhizosphere
958	16	0.705652228403323	Post_flowering_drought	Rhizosphere
959	16	0.732367589000852	Post_flowering_drought	Rhizosphere
960	16	0.832413118480306	Post_flowering_drought	Rhizosphere
961	16	0.806371509759311	Post_flowering_drought	Rhizosphere
962	16	0.790223631456857	Pre_flowering_drought	Rhizosphere
963	16	0.567504071436083	Pre_flowering_drought	Rhizosphere
964	17	0.504889401232522	Control	Leaf
965	17	0.473207569419029	Control	Leaf
966	17	0.426312721344282	Post_flowering_drought	Leaf
967	17	0.455776966469294	Post_flowering_drought	Leaf
968	17	0.46032413928074	Pre_flowering_drought	Leaf
969	17	0.552038225355959	Pre_flowering_drought	Leaf
970	17	0.601853416648158	Control	Leaf
971	17	0.515107773628435	Control	Leaf
972	17	0.56760908005774	Pre_flowering_drought	Leaf
973	17	0.621736646531858	Pre_flowering_drought	Leaf
974	17	0.54774220279395	Post_flowering_drought	Leaf
975	17	0.458340797760045	Post_flowering_drought	Leaf
976	17	0.583735163282326	Pre_flowering_drought	Leaf
977	17	0.501759928324521	Pre_flowering_drought	Leaf
978	17	0.521059638627924	Control	Leaf
979	17	0.558281560278327	Control	Leaf
980	17	0.505963557537904	Post_flowering_drought	Leaf
981	17	0.411208423971717	Post_flowering_drought	Leaf
982	17	0.731365508897044	Control	Root
983	17	0.621824469693233	Control	Root
984	17	0.825078324844952	Control	Root
985	17	0.806133015915475	Pre_flowering_drought	Root
986	17	0.74203343592471	Pre_flowering_drought	Root
987	17	0.695332888612549	Post_flowering_drought	Root
988	17	0.668476592396263	Post_flowering_drought	Root
989	17	0.75663886151605	Pre_flowering_drought	Root
990	17	0.7946600854437	Pre_flowering_drought	Root
991	17	0.64939612544774	Control	Root
992	17	0.708509532464105	Control	Root
993	17	0.821077991470341	Control	Root
994	17	0.594050772952491	Post_flowering_drought	Root
995	17	0.649136673343276	Post_flowering_drought	Root
996	17	0.71149708443637	Post_flowering_drought	Root
997	17	0.675701660355116	Post_flowering_drought	Root
998	17	0.755874925125155	Pre_flowering_drought	Root
999	17	0.727857822217175	Pre_flowering_drought	Root
1000	17	0.83210218438107	Control	Soil
1001	17	0.820539341816821	Control	Soil
1002	17	0.497193112650363	Control	Soil
1003	17	0.793967911918699	Pre_flowering_drought	Soil
1004	17	0.806288652750331	Pre_flowering_drought	Soil
1005	17	0.842696440412423	Post_flowering_drought	Soil
1006	17	0.818967713264435	Post_flowering_drought	Soil
1007	17	0.855548633351331	Pre_flowering_drought	Soil
1008	17	0.85319189626013	Pre_flowering_drought	Soil
1009	17	0.831012070249547	Control	Soil
1010	17	0.881484159121978	Control	Soil
1011	17	0.542226905264519	Control	Soil
1012	17	0.849698648128939	Post_flowering_drought	Soil
1013	17	0.447154779896512	Post_flowering_drought	Soil
1014	17	0.746083499038254	Post_flowering_drought	Soil
1015	17	0.756065879453859	Post_flowering_drought	Soil
1016	17	0.827790648582164	Pre_flowering_drought	Soil
1017	17	0.81915376634985	Pre_flowering_drought	Soil
1018	17	0.438552983054672	Control	Rhizosphere
1019	17	0.500921474918071	Control	Rhizosphere
1020	17	0.495856167371313	Control	Rhizosphere
1021	17	0.551237648554011	Pre_flowering_drought	Rhizosphere
1022	17	0.677554199124163	Pre_flowering_drought	Rhizosphere
1023	17	0.773458272337155	Post_flowering_drought	Rhizosphere
1024	17	0.750298292212883	Post_flowering_drought	Rhizosphere
1025	17	0.717396868656477	Pre_flowering_drought	Rhizosphere
1026	17	0.699922585680826	Pre_flowering_drought	Rhizosphere
1027	17	0.593531391089754	Control	Rhizosphere
1028	17	0.598081277639864	Control	Rhizosphere
1029	17	0.61302085106738	Control	Rhizosphere
1030	17	0.731552440759039	Post_flowering_drought	Rhizosphere
1031	17	0.644913154941723	Post_flowering_drought	Rhizosphere
1032	17	0.615525445573917	Post_flowering_drought	Rhizosphere
1033	17	0.642550341840208	Post_flowering_drought	Rhizosphere
1034	17	0.725842928186407	Pre_flowering_drought	Rhizosphere
1035	17	0.63452440235309	Pre_flowering_drought	Rhizosphere
