# Supplementary material for: Fungal community assembly in drought-stressed sorghum shows stochasticity, selection, and universal ecological dynamics
Source: Nat Commun. 2020 Jan 7;11:34. doi: 10.1038/s41467-019-13913-9 (PMC6946711; doi:10.1038/s41467-019-13913-9)
Supplement: Supplementary file 10 — Source Data [file 41467_2019_13913_MOESM10_ESM.zip › SourceData/Fig.S7.Root.plot.20.csv]

	fung.dist	td
1	0.630599586816792	1
2	0.577833287275068	2
3	0.642568137470852	3
4	0.654415063230319	4
5	0.682201175549429	5
6	0.66772178955866	6
7	0.746060816940316	7
8	0.765088845723112	8
9	0.757587394129858	9
10	0.690464085628374	10
11	0.768541249593913	11
12	0.759038499216408	12
13	0.666973355814379	13
14	0.757549231287922	14
15	0.795684976106824	15
16	0.767868535280268	16
17	0.402971405340364	1
18	0.493809097127823	2
19	0.545016261894599	3
20	0.577028992620741	4
21	0.604308821354257	5
22	0.657983802097528	6
23	0.714119285159062	7
24	0.629464813831277	8
25	0.641014990553344	9
26	0.705756062381445	10
27	0.702523249404037	11
28	0.59145477008036	12
29	0.711894605964764	13
30	0.745334402808479	14
31	0.707241530955945	15
32	0.407665920298561	1
33	0.448882930929463	2
34	0.513355410215097	3
35	0.483598097009991	4
36	0.540365909541192	5
37	0.61437053556137	6
38	0.56701336589478	7
39	0.626269844409956	8
40	0.647809630375404	9
41	0.644119626200738	10
42	0.586114544104031	11
43	0.67316561067004	12
44	0.73264476690453	13
45	0.694037071987296	14
46	0.250800895625467	1
47	0.355701695176669	2
48	0.388268129852023	3
49	0.429255736276008	4
50	0.46111339992698	5
51	0.444270547173113	6
52	0.56017253884137	7
53	0.536724463526906	8
54	0.561350605824576	9
55	0.46228998863877	10
56	0.613645719279058	11
57	0.651034908409026	12
58	0.629426771894562	13
59	0.290376754093671	1
60	0.299893659422153	2
61	0.374614379608594	3
62	0.373097778422864	4
63	0.356936420284189	5
64	0.474121016114097	6
65	0.463342471310035	7
66	0.479534394339716	8
67	0.495278117768616	9
68	0.553260206213747	10
69	0.588575832624512	11
70	0.560532269120339	12
71	0.310406795885897	1
72	0.307402520917069	2
73	0.295362388537542	3
74	0.349164573553563	4
75	0.420578253288281	5
76	0.420151482176793	6
77	0.400690260386127	7
78	0.41307761490894	8
79	0.534834157693948	9
80	0.554052447180379	10
81	0.52520366835522	11
82	0.217304305359675	1
83	0.321586570688552	2
84	0.354339393694377	3
85	0.416809343575778	4
86	0.427802866856775	5
87	0.414376616220441	6
88	0.397870885153419	7
89	0.486996172041396	8
90	0.558975095084611	9
91	0.539118458698482	10
92	0.243412694755212	1
93	0.308654102984017	2
94	0.380243118933493	3
95	0.333951197575518	4
96	0.33141465735756	5
97	0.450920611223323	6
98	0.45648518344034	7
99	0.49935952944291	8
100	0.483326718716684	9
101	0.302004117622752	1
102	0.380385505851103	2
103	0.316986191994293	3
104	0.356601042194229	4
105	0.463148424842046	5
106	0.509911411897822	6
107	0.469395669997965	7
108	0.480961375490557	8
109	0.328137225112756	1
110	0.313132325487033	2
111	0.300326015139959	3
112	0.449157952183089	4
113	0.396263799887838	5
114	0.449279052935182	6
115	0.400846588206307	7
116	0.29090494364904	1
117	0.349415127933955	2
118	0.408806282165105	3
119	0.396103967390967	4
120	0.395915992175539	5
121	0.352490191521444	6
122	0.320600330474952	1
123	0.450272946184	2
124	0.378147495829086	3
125	0.400186257647608	4
126	0.333017917012314	5
127	0.496966245062492	1
128	0.362022476518982	2
129	0.396250661736521	3
130	0.383431315395575	4
131	0.565138137455112	1
132	0.52453994138177	2
133	0.57366928263638	3
134	0.39459951041742	1
135	0.396041844299031	2
136	0.374432438776966	1
