# Supplementary material for: Fungal community assembly in drought-stressed sorghum shows stochasticity, selection, and universal ecological dynamics
Source: Nat Commun. 2020 Jan 7;11:34. doi: 10.1038/s41467-019-13913-9 (PMC6946711; doi:10.1038/s41467-019-13913-9)
Supplement: Supplementary file 10 — Source Data [file 41467_2019_13913_MOESM10_ESM.zip › SourceData/Fig.S7.Leaf.plot.6.csv]

	fung.dist	td
1	0.639215490024478	1
2	0.507210246295037	2
3	0.575296939632715	3
4	0.44651933255832	4
5	0.563968449652126	5
6	0.601112458198413	6
7	0.596538311348474	7
8	0.540241557768714	8
9	0.667539256860078	9
10	0.720986240589509	10
11	0.674008234254793	11
12	0.696754194968339	12
13	0.726600886190446	13
14	0.705763559933991	14
15	0.604403777991155	1
16	0.617671681956121	2
17	0.603556924927609	3
18	0.686674350786674	4
19	0.601705286081086	5
20	0.697799698245781	6
21	0.596437897634976	7
22	0.715624189407287	8
23	0.773406972592934	9
24	0.749786372644411	10
25	0.778053737312486	11
26	0.79394872446094	12
27	0.772970982433238	13
28	0.490758588069072	1
29	0.483054294856211	2
30	0.57244726480359	3
31	0.566327041253069	4
32	0.562114076183985	5
33	0.439661040180908	6
34	0.604174311040988	7
35	0.661889495220602	8
36	0.637717888491367	9
37	0.667022490063004	10
38	0.683178165596173	11
39	0.677760411102768	12
40	0.538320980303781	1
41	0.600022089459743	2
42	0.604215050309906	3
43	0.599873446032878	4
44	0.453625406392919	5
45	0.66721115241676	6
46	0.708304789341296	7
47	0.692309622445869	8
48	0.691427198022922	9
49	0.729944273943254	10
50	0.702874777460972	11
51	0.4280106380101	1
52	0.568937962590671	2
53	0.475195773632807	3
54	0.46441734965143	4
55	0.484794918854503	5
56	0.555066204853386	6
57	0.525313978889359	7
58	0.521112473520753	8
59	0.543952463297414	9
60	0.525611198136277	10
61	0.498331597645625	1
62	0.318938042726633	2
63	0.481309906629833	3
64	0.357766695140286	4
65	0.464937449885285	5
66	0.420164353486489	6
67	0.450179378469076	7
68	0.490651174446989	8
69	0.47945748387876	9
70	0.491953326986508	1
71	0.53302699014239	2
72	0.500675196665318	3
73	0.569932915788676	4
74	0.585717026580476	5
75	0.592315512226438	6
76	0.617562651285427	7
77	0.618292257156628	8
78	0.449389247767138	1
79	0.332638196523105	2
80	0.386240224317938	3
81	0.382815954975358	4
82	0.421240574572864	5
83	0.41004938252094	6
84	0.415897018840483	7
85	0.468995022284961	1
86	0.503343990131756	2
87	0.47904051662665	3
88	0.505890242097844	4
89	0.539025088083224	5
90	0.548763411517794	6
91	0.25487287735493	1
92	0.268015046103016	2
93	0.245309449554986	3
94	0.235006698816582	4
95	0.255229354369315	5
96	0.259617980129803	1
97	0.22220491219317	2
98	0.211625960414847	3
99	0.232294461049859	4
100	0.196625524141897	1
101	0.208737629843858	2
102	0.218932125775905	3
103	0.158146577906972	1
104	0.170431842744675	2
105	0.139922321208472	1
