# Supplementary material for: Fungal community assembly in drought-stressed sorghum shows stochasticity, selection, and universal ecological dynamics
Source: Nat Commun. 2020 Jan 7;11:34. doi: 10.1038/s41467-019-13913-9 (PMC6946711; doi:10.1038/s41467-019-13913-9)
Supplement: Supplementary file 10 — Source Data [file 41467_2019_13913_MOESM10_ESM.zip › SourceData/Fig.S15.Soil.week.9.csv]

	fung.dist	gd
1	0.507694955217358	63.2455532033676
2	0.426550913992991	52
3	0.431756385898219	41.182520563948
4	0.501358687901828	31.2409987036266
5	0.489461200922128	23.3238075793812
6	0.47633127298253	20
7	0.465863130214884	40
8	0.460521977431479	41.7612260356422
9	0.499970816775446	46.6476151587624
10	0.469257373445997	12
11	0.459240335473774	53.8144961882948
12	0.514778832746574	62.4819974072532
13	0.447464169334875	72.1110255092798
14	0.437741978237456	24
15	0.409969025890446	36
16	0.457623475782967	48
17	0.492462000302154	60
18	0.478591508396416	12
19	0.429096268803103	24
20	0.463897911855993	36
21	0.464520466271988	48
22	0.517803380843792	60
23	0.46320349731442	63.2455532033676
24	0.492197879623929	52
25	0.424777696023036	41.182520563948
26	0.551108234762087	52
27	0.464493691662978	31.2409987036266
28	0.462149372809438	23.3238075793812
29	0.473110749326685	20
30	0.508799853074334	41.182520563948
31	0.479443668617773	31.2409987036266
32	0.450480781212662	23.3238075793812
33	0.515828958249806	20
34	0.390057578639387	12
35	0.461065386813152	24
36	0.468100514501916	36
37	0.459218650472751	48
38	0.427815655834394	52
39	0.408890089591901	41.182520563948
40	0.428043287745034	31.2409987036266
41	0.504409446711147	41.182520563948
42	0.483332594872385	23.3238075793812
43	0.470697420900873	20
44	0.418864918391833	23.3238075793812
45	0.446254149372219	31.2409987036266
46	0.439339796455383	23.3238075793812
47	0.438910006110304	20
48	0.477498433223286	23.3238075793812
49	0.41774181025511	12
50	0.479315324325019	24
51	0.489451944480015	36
52	0.405421163229059	41.182520563948
53	0.390405295430417	31.2409987036266
54	0.377086231077413	23.3238075793812
55	0.461754283298046	31.2409987036266
56	0.419483026291494	20
57	0.389107981731916	23.3238075793812
58	0.38726956372321	31.2409987036266
59	0.483790940711113	23.3238075793812
60	0.379847244976727	20
61	0.350662474275626	23.3238075793812
62	0.440707813487954	31.2409987036266
63	0.491925076448076	12
64	0.492685382998739	24
65	0.481843399095409	31.2409987036266
66	0.474680255567571	23.3238075793812
67	0.465733705427561	20
68	0.526666198587901	23.3238075793812
69	0.46787230372197	23.3238075793812
70	0.527561113128293	31.2409987036266
71	0.456105659287034	41.182520563948
72	0.513657279174918	20
73	0.465851292127019	23.3238075793812
74	0.436164544766629	31.2409987036266
75	0.526031359273277	41.182520563948
76	0.445982256898642	12
77	0.41625752358285	23.3238075793812
78	0.482425794996688	20
79	0.468902213688813	23.3238075793812
80	0.56458325164841	20
81	0.530436523203307	31.2409987036266
82	0.548330412639577	41.182520563948
83	0.45146610496808	52
84	0.508576006556878	23.3238075793812
85	0.468615050002775	31.2409987036266
86	0.511777783068844	41.182520563948
87	0.519417587520674	52
88	0.436698931170185	20
89	0.416297894855598	23.3238075793812
90	0.440990117486359	31.2409987036266
91	0.557034121987979	23.3238075793812
92	0.51655654628398	41.182520563948
93	0.523614055173676	52
94	0.482569693525419	63.2455532033676
95	0.500424839027235	31.2409987036266
96	0.454579802415433	41.182520563948
97	0.496521548070886	52
98	0.500800574554055	63.2455532033676
99	0.403620320310788	12
100	0.41610826554906	24
101	0.500213436211664	41.7612260356422
102	0.502446547987921	36
103	0.449453737940608	48
104	0.434595265578623	60
105	0.471128144237837	46.6476151587624
106	0.481122531522084	53.8144961882948
107	0.464446289315107	62.4819974072532
108	0.473963738833348	72.1110255092798
109	0.444098941165517	12
110	0.450809161568504	40
111	0.453243825002526	24
112	0.473607108688269	36
113	0.445533194581753	48
114	0.486689148945099	41.7612260356422
115	0.455474165620757	46.6476151587624
116	0.39870263336974	53.8144961882948
117	0.507387875402436	62.4819974072532
118	0.496372336823358	41.7612260356422
119	0.453436909805099	12
120	0.426379879986829	24
121	0.407390188605474	36
122	0.451604856736158	40
123	0.415640048426841	41.7612260356422
124	0.43842017670747	46.6476151587624
125	0.491274268124631	53.8144961882948
126	0.523967054492789	46.6476151587624
127	0.503222055473852	53.8144961882948
128	0.488397720365867	62.4819974072532
129	0.494596960073807	12
130	0.463680769632515	24
131	0.452436126480794	36
132	0.515192255769303	48
133	0.459886803433623	12
134	0.431718461210357	24
135	0.448686124076482	41.7612260356422
136	0.470576963383033	40
137	0.428495672494961	41.7612260356422
138	0.498385975264543	46.6476151587624
139	0.452092634545482	12
140	0.48001051543643	46.6476151587624
141	0.42493065908087	41.7612260356422
142	0.430191980322643	40
143	0.529018017107444	41.7612260356422
144	0.467204554702892	53.8144961882948
145	0.394641280685868	46.6476151587624
146	0.420426442712962	41.7612260356422
147	0.449637001519277	40
148	0.430271993429424	12
149	0.447343607835211	24
150	0.509947963185527	36
151	0.399471831316207	12
152	0.468166363087732	24
153	0.449025465969478	12
