# Supplementary material for: Fungal community assembly in drought-stressed sorghum shows stochasticity, selection, and universal ecological dynamics
Source: Nat Commun. 2020 Jan 7;11:34. doi: 10.1038/s41467-019-13913-9 (PMC6946711; doi:10.1038/s41467-019-13913-9)
Supplement: Supplementary file 10 — Source Data [file 41467_2019_13913_MOESM10_ESM.zip › SourceData/Fig.S9.POST.POST.Leaf.csv]

	row	col	value
11	8	9	0.6
21	8	10	0.553191489361702
22	9	10	0.471910112359551
31	8	11	0.55045871559633
32	9	11	0.574074074074074
33	10	11	0.505494505494505
41	8	12	0.4375
42	9	12	0.387096774193548
43	10	12	0.333333333333333
44	11	12	0.360655737704918
51	8	13	0.564705882352941
52	9	13	0.547619047619048
53	10	13	0.564705882352941
54	11	13	0.455696202531646
55	12	13	0.484848484848485
61	8	14	0.392857142857143
62	9	14	0.421052631578947
63	10	14	0.363636363636364
64	11	14	0.363636363636364
65	12	14	0.474576271186441
66	13	14	0.421052631578947
71	8	15	0.415094339622642
72	9	15	0.415094339622642
73	10	15	0.415094339622642
74	11	15	0.384615384615385
75	12	15	0.5
76	13	15	0.444444444444444
77	14	15	0.5
81	8	16	0.342857142857143
82	9	16	0.1875
83	10	16	0.242424242424242
84	11	16	0.342857142857143
85	12	16	0.342857142857143
86	13	16	0.388888888888889
87	14	16	0.1875
88	15	16	0.294117647058824
91	8	17	0.390243902439024
92	9	17	0.307692307692308
93	10	17	0.263157894736842
94	11	17	0.307692307692308
95	12	17	0.428571428571429
96	13	17	0.428571428571429
97	14	17	0.390243902439024
98	15	17	0.428571428571429
99	16	17	0.432432432432432
