# Supplementary material for: Fungal community assembly in drought-stressed sorghum shows stochasticity, selection, and universal ecological dynamics
Source: Nat Commun. 2020 Jan 7;11:34. doi: 10.1038/s41467-019-13913-9 (PMC6946711; doi:10.1038/s41467-019-13913-9)
Supplement: Supplementary file 10 — Source Data [file 41467_2019_13913_MOESM10_ESM.zip › SourceData/Fig.S7.Rhizosphere.plot.13.csv]

	fung.dist	td
1	0.449872532644819	1
2	0.46717300757777	2
3	0.504458678329036	3
4	0.438777775631751	4
5	0.549754091700182	5
6	0.49059645637549	6
7	0.493477063329405	7
8	0.519225007339954	8
9	0.551820885581638	9
10	0.5968605454553	10
11	0.634884399154276	11
12	0.681900966774846	12
13	0.642420411963543	13
14	0.760668130927338	14
15	0.439609401306617	1
16	0.425551751790427	2
17	0.465065245649449	3
18	0.524031982953983	4
19	0.529987355117974	5
20	0.494183756352136	6
21	0.532268348921634	7
22	0.567313027592781	8
23	0.600555886479066	9
24	0.655258673706245	10
25	0.706856437665132	11
26	0.675668685064222	12
27	0.746652828836534	13
28	0.479202291398722	1
29	0.4524958168025	2
30	0.48310444776979	3
31	0.478798855890319	4
32	0.506571574948221	5
33	0.444902863362599	6
34	0.534752637503803	7
35	0.551556252113454	8
36	0.615631574888656	9
37	0.709550059386193	10
38	0.648362386799974	11
39	0.768534518951864	12
40	0.401947662342461	1
41	0.399085081555335	2
42	0.482256499621692	3
43	0.489584165604295	4
44	0.538614461696272	5
45	0.520438741671064	6
46	0.599102857821676	7
47	0.648551689879941	8
48	0.712923340945123	9
49	0.659444508829315	10
50	0.725189318866167	11
51	0.352376818083403	1
52	0.414202668774483	2
53	0.387030315812084	3
54	0.486140849073002	4
55	0.530381736798151	5
56	0.587930994487734	6
57	0.620849207925959	7
58	0.678258445627222	8
59	0.615225581496883	9
60	0.721977417056978	10
61	0.490400541229452	1
62	0.455635559272952	2
63	0.498569027215175	3
64	0.536155304019728	4
65	0.608918175347041	5
66	0.586395990743774	6
67	0.669314520280892	7
68	0.640880147520814	8
69	0.684403277541399	9
70	0.399605294462086	1
71	0.450288292790697	2
72	0.491678465647497	3
73	0.519421762236075	4
74	0.619760784545685	5
75	0.624926691283243	6
76	0.616114682381687	7
77	0.715585741749839	8
78	0.441012393155995	1
79	0.458261894829864	2
80	0.528702628068079	3
81	0.544374357033427	4
82	0.635141400034412	5
83	0.592462193336626	6
84	0.653532574387113	7
85	0.349565454210085	1
86	0.393575095216593	2
87	0.414403502457991	3
88	0.461427759847571	4
89	0.469273038037853	5
90	0.528887654932535	6
91	0.401539315639525	1
92	0.403130309072662	2
93	0.520604937094021	3
94	0.51906112021077	4
95	0.545838914577031	5
96	0.379984800850045	1
97	0.428111811885764	2
98	0.437237281493951	3
99	0.441104700525534	4
100	0.424822210963798	1
101	0.398156460047455	2
102	0.365506786193393	3
103	0.408540108036757	1
104	0.412601156884014	2
105	0.403247282047685	1
