# Supplementary material for: Fungal community assembly in drought-stressed sorghum shows stochasticity, selection, and universal ecological dynamics
Source: Nat Commun. 2020 Jan 7;11:34. doi: 10.1038/s41467-019-13913-9 (PMC6946711; doi:10.1038/s41467-019-13913-9)
Supplement: Supplementary file 10 — Source Data [file 41467_2019_13913_MOESM10_ESM.zip › SourceData/Fig.S7.Leaf.plot.16.csv]

	fung.dist	td
1	0.582189428930826	1
2	0.517023391992423	2
3	0.674962805740628	3
4	0.612993610926497	4
5	0.613444071280682	5
6	0.643511314304926	6
7	0.591183354867678	7
8	0.617844216324512	8
9	0.640881307765073	9
10	0.305973067615647	1
11	0.449877203607777	2
12	0.379858360583222	3
13	0.389479441509938	4
14	0.380926548860353	5
15	0.366955553265353	6
16	0.347718889872257	7
17	0.373116956219196	8
18	0.433723598365289	1
19	0.333171015895678	2
20	0.332851040590405	3
21	0.315792065284084	4
22	0.326889028767246	5
23	0.31757739555623	6
24	0.335955668952006	7
25	0.415635173103117	1
26	0.43121525627489	2
27	0.418264893102268	3
28	0.435259370234285	4
29	0.463366607527381	5
30	0.474855348794951	6
31	0.237766708881934	1
32	0.143112067786125	2
33	0.197279827827301	3
34	0.243504690491183	4
35	0.219706495042431	5
36	0.21085466815849	1
37	0.183673075644866	2
38	0.233163842619054	3
39	0.247273620419708	4
40	0.18316337242807	1
41	0.195599848427711	2
42	0.191630975886407	3
43	0.142647790810574	1
44	0.18299703469162	2
45	0.173175354045177	1
