# Supplementary material for: Fungal community assembly in drought-stressed sorghum shows stochasticity, selection, and universal ecological dynamics
Source: Nat Commun. 2020 Jan 7;11:34. doi: 10.1038/s41467-019-13913-9 (PMC6946711; doi:10.1038/s41467-019-13913-9)
Supplement: Supplementary file 10 — Source Data [file 41467_2019_13913_MOESM10_ESM.zip › SourceData/Fig.S7.Rhizosphere.plot.12.csv]

	fung.dist	td
1	0.47118784851814	1
2	0.496295149744525	2
3	0.469043714693226	3
4	0.481234040475426	4
5	0.500531206317381	5
6	0.488625089092474	6
7	0.603592921928604	7
8	0.628567887897672	8
9	0.627472495585285	9
10	0.654725505273996	10
11	0.677907847611887	11
12	0.738675977622143	12
13	0.74307636869037	13
14	0.760723622831053	14
15	0.736221331929286	15
16	0.817078486140749	16
17	0.474111448245333	1
18	0.499009099488814	2
19	0.453096557890425	3
20	0.480541948193067	4
21	0.511340913163501	5
22	0.577158175703681	6
23	0.603851429419941	7
24	0.683371266777154	8
25	0.658638982429408	9
26	0.707141365608468	10
27	0.756792621752508	11
28	0.750746667904485	12
29	0.738070228791069	13
30	0.777506215477945	14
31	0.806087185350231	15
32	0.428928489898459	1
33	0.433924942807072	2
34	0.463650557544753	3
35	0.480623354632061	4
36	0.558297979333091	5
37	0.588271784322668	6
38	0.606924602620006	7
39	0.621837459551496	8
40	0.666226470800815	9
41	0.722523011503043	10
42	0.723922243018218	11
43	0.751817352910645	12
44	0.745426740458451	13
45	0.776402528621338	14
46	0.396916718502029	1
47	0.398000650307674	2
48	0.408170047735876	3
49	0.428104275082507	4
50	0.49344225865312	5
51	0.517930843244992	6
52	0.544393036331492	7
53	0.611974343195685	8
54	0.682323115932274	9
55	0.696023884704305	10
56	0.749531780597193	11
57	0.716976968212876	12
58	0.771472902189821	13
59	0.417911778639695	1
60	0.429904182648039	2
61	0.471257574430545	3
62	0.509560394995678	4
63	0.465621396497822	5
64	0.521960008523081	6
65	0.609588624522	7
66	0.702142010003159	8
67	0.703262029022718	9
68	0.694894969050226	10
69	0.694641267342524	11
70	0.717551332659858	12
71	0.326237451293761	1
72	0.429219430515788	2
73	0.473790459309126	3
74	0.459824549315983	4
75	0.51242258153469	5
76	0.558362160907127	6
77	0.658027967702554	7
78	0.66166880010412	8
79	0.692466962468047	9
80	0.672220689636926	10
81	0.724880477922263	11
82	0.401876532465726	1
83	0.438320888689438	2
84	0.437000265952515	3
85	0.48274567369749	4
86	0.554162289953302	5
87	0.687488402302755	6
88	0.660148311239072	7
89	0.730781728099913	8
90	0.694735859095759	9
91	0.732869791234136	10
92	0.453488477988876	1
93	0.446276244803506	2
94	0.526438678424858	3
95	0.555462455667199	4
96	0.661290492934083	5
97	0.622479663803123	6
98	0.693494580654643	7
99	0.669113925209999	8
100	0.742280763116504	9
101	0.457027260831594	1
102	0.488404572565451	2
103	0.529835666056023	3
104	0.648821265949839	4
105	0.617309616391796	5
106	0.688210493683764	6
107	0.572243477619618	7
108	0.685272285815332	8
109	0.448217085323622	1
110	0.501670735986493	2
111	0.612359958899477	3
112	0.61676218950805	4
113	0.630314369102464	5
114	0.550365342886346	6
115	0.69347929245312	7
116	0.332163555160127	1
117	0.407362064203146	2
118	0.432507222828046	3
119	0.50718161168603	4
120	0.476709342891419	5
121	0.456088934036825	6
122	0.392371832418317	1
123	0.39376104915678	2
124	0.486641942892396	3
125	0.430897171965808	4
126	0.43973992287694	5
127	0.363131031371866	1
128	0.451295379160628	2
129	0.438321535396845	3
130	0.367045816699603	4
131	0.412205441531336	1
132	0.441747772597474	2
133	0.361794831521949	3
134	0.477203306706438	1
135	0.425865059430729	2
136	0.464016294277268	1
