# Supplementary material for: Fungal community assembly in drought-stressed sorghum shows stochasticity, selection, and universal ecological dynamics
Source: Nat Commun. 2020 Jan 7;11:34. doi: 10.1038/s41467-019-13913-9 (PMC6946711; doi:10.1038/s41467-019-13913-9)
Supplement: Supplementary file 10 — Source Data [file 41467_2019_13913_MOESM10_ESM.zip › SourceData/Fig.S7.Leaf.plot.17.csv]

	fung.dist	td
1	0.563354046029705	1
2	0.671827854475455	2
3	0.614569945625344	3
4	0.672102452344544	4
5	0.530736808144169	5
6	0.628149555000191	6
7	0.70174838988902	7
8	0.629791082844064	8
9	0.574259939597198	9
10	0.570435123672441	10
11	0.5486400132792	11
12	0.544594656753702	12
13	0.559873672673767	13
14	0.61119246161661	14
15	0.648774608023493	1
16	0.589990027094232	2
17	0.637674505767719	3
18	0.52559692534478	4
19	0.635611555765825	5
20	0.657952300186261	6
21	0.586876981851242	7
22	0.558106698554383	8
23	0.620208456490271	9
24	0.5694272829746	10
25	0.580191590335054	11
26	0.590431282079005	12
27	0.596000434245956	13
28	0.359649692363864	1
29	0.397369689627388	2
30	0.58097752539342	3
31	0.707167776374493	4
32	0.670257922276835	5
33	0.558328325683687	6
34	0.655058052011443	7
35	0.692853411406493	8
36	0.668710619811675	9
37	0.66804344952824	10
38	0.703378599353135	11
39	0.698317386321165	12
40	0.399194246440232	1
41	0.553162222626336	2
42	0.642743808511149	3
43	0.631589751353555	4
44	0.520105599310951	5
45	0.632189695831672	6
46	0.689423034030879	7
47	0.647502027030851	8
48	0.647749761717441	9
49	0.677094690693394	10
50	0.671989921949179	11
51	0.547672217800478	1
52	0.635578740843542	2
53	0.585413500251941	3
54	0.550380438122698	4
55	0.623430490800336	5
56	0.664628347438321	6
57	0.669132013400271	7
58	0.649478113068209	8
59	0.67163267330431	9
60	0.669954901327254	10
61	0.476229358447809	1
62	0.472800617436193	2
63	0.425850255062681	3
64	0.415438895501404	4
65	0.528105430116626	5
66	0.478449172226866	6
67	0.499466945717398	7
68	0.536934711523867	8
69	0.578611102660099	9
70	0.426284204672221	1
71	0.447796951778576	2
72	0.44753273328854	3
73	0.518584420869536	4
74	0.552950134104124	5
75	0.563115489942651	6
76	0.568172484469963	7
77	0.582695321277937	8
78	0.453939307278026	1
79	0.481078598344061	2
80	0.591131549134764	3
81	0.611415294622664	4
82	0.592727437909194	5
83	0.594369279118545	6
84	0.633114006103697	7
85	0.396113424086575	1
86	0.462505230592558	2
87	0.44841217575993	3
88	0.448939069001736	4
89	0.476789637857222	5
90	0.483635977061743	6
91	0.350687064006826	1
92	0.311446947982269	2
93	0.345034389036718	3
94	0.323881874933514	4
95	0.345074569427541	5
96	0.235167485812394	1
97	0.287285027015883	2
98	0.221991706690051	3
99	0.261092670979064	4
100	0.195643832933957	1
101	0.179081888475479	2
102	0.237320080940082	3
103	0.177933403073862	1
104	0.243687959009493	2
105	0.194822432526147	1
