# Supplementary material for: Fungal community assembly in drought-stressed sorghum shows stochasticity, selection, and universal ecological dynamics
Source: Nat Commun. 2020 Jan 7;11:34. doi: 10.1038/s41467-019-13913-9 (PMC6946711; doi:10.1038/s41467-019-13913-9)
Supplement: Supplementary file 10 — Source Data [file 41467_2019_13913_MOESM10_ESM.zip › SourceData/Fig.S15.Soil.week.8.csv]

	fung.dist	gd
1	0.387594757914173	63.2455532033676
2	0.452796155949113	52
3	0.411557544141299	41.182520563948
4	0.420145509803582	31.2409987036266
5	0.40286469896381	23.3238075793812
6	0.460427295515567	20
7	0.485621048379466	40
8	0.41813477749002	41.7612260356422
9	0.430285004109869	46.6476151587624
10	0.432469667820542	12
11	0.441170728864145	53.8144961882948
12	0.443764948954857	62.4819974072532
13	0.591289553390898	72.1110255092798
14	0.439829721250027	24
15	0.45251044452193	36
16	0.470000159097734	48
17	0.431804602315888	60
18	0.415663852619367	12
19	0.374117517838146	24
20	0.40181608291374	36
21	0.369047429006575	48
22	0.415723751378303	60
23	0.461373729511373	63.2455532033676
24	0.393090553595715	52
25	0.372736345098385	41.182520563948
26	0.37258959837528	52
27	0.39839457803623	31.2409987036266
28	0.42765447952275	23.3238075793812
29	0.60258279830464	20
30	0.414412455190992	41.182520563948
31	0.436688047669346	31.2409987036266
32	0.417367719169154	23.3238075793812
33	0.399237633306542	20
34	0.411495923619864	12
35	0.426758057622618	24
36	0.456953759255528	36
37	0.426971086229572	48
38	0.462636519863019	52
39	0.490112702616807	41.182520563948
40	0.442739806853511	31.2409987036266
41	0.432100633967706	41.182520563948
42	0.455157216545745	23.3238075793812
43	0.389734355146095	20
44	0.613457366670049	23.3238075793812
45	0.425731801952604	31.2409987036266
46	0.407715952358293	23.3238075793812
47	0.444798385937197	20
48	0.465920196356917	23.3238075793812
49	0.409136172363595	12
50	0.406773704039852	24
51	0.412545664759712	36
52	0.406740870242914	41.182520563948
53	0.422717644641455	31.2409987036266
54	0.384646364498665	23.3238075793812
55	0.418258959322751	31.2409987036266
56	0.437029702373294	20
57	0.437347550904571	23.3238075793812
58	0.57202289715837	31.2409987036266
59	0.430194047686297	23.3238075793812
60	0.405139810042179	20
61	0.464325739585625	23.3238075793812
62	0.401336237368273	31.2409987036266
63	0.400983197701339	12
64	0.43603740876523	24
65	0.418769501718725	31.2409987036266
66	0.43714426753891	23.3238075793812
67	0.424351293464626	20
68	0.425580283719882	23.3238075793812
69	0.440946252398276	23.3238075793812
70	0.427611638185731	31.2409987036266
71	0.587136516235162	41.182520563948
72	0.446936806361247	20
73	0.400793900741989	23.3238075793812
74	0.425971733141007	31.2409987036266
75	0.354272138907483	41.182520563948
76	0.438829565136125	12
77	0.439749753731668	23.3238075793812
78	0.424234744000376	20
79	0.396992478065641	23.3238075793812
80	0.392755333656519	20
81	0.438003523588922	31.2409987036266
82	0.451435429906173	41.182520563948
83	0.584064248557941	52
84	0.445602633187025	23.3238075793812
85	0.450574258186556	31.2409987036266
86	0.462339620836877	41.182520563948
87	0.397234762725867	52
88	0.432747211540554	20
89	0.448878320027739	23.3238075793812
90	0.394454394529712	31.2409987036266
91	0.472568042944054	23.3238075793812
92	0.427728938198976	41.182520563948
93	0.447105456192379	52
94	0.59762561724174	63.2455532033676
95	0.399144376903654	31.2409987036266
96	0.390790134827089	41.182520563948
97	0.448837884496697	52
98	0.429823082155827	63.2455532033676
99	0.441737671588507	12
100	0.364635612245758	24
101	0.46440307155084	41.7612260356422
102	0.414885239587582	36
103	0.425303864718985	48
104	0.551170637723757	60
105	0.432009158755986	46.6476151587624
106	0.434906686925335	53.8144961882948
107	0.430637418044218	62.4819974072532
108	0.404214661899151	72.1110255092798
109	0.415295791180937	12
110	0.451854879776747	40
111	0.445759308225047	24
112	0.42928569823086	36
113	0.632577570794357	48
114	0.421093215294177	41.7612260356422
115	0.441040363331368	46.6476151587624
116	0.402838759161463	53.8144961882948
117	0.388280329627658	62.4819974072532
118	0.436305423045909	41.7612260356422
119	0.411526358976002	12
120	0.396114069394689	24
121	0.603378720544822	36
122	0.374204899494807	40
123	0.423854750388496	41.7612260356422
124	0.412099688433326	46.6476151587624
125	0.365537866844623	53.8144961882948
126	0.451143274034002	46.6476151587624
127	0.449514203038104	53.8144961882948
128	0.604329308317127	62.4819974072532
129	0.448200019331159	12
130	0.439573647026505	24
131	0.429514075168329	36
132	0.411051668419057	48
133	0.416446510735036	12
134	0.620774018630788	24
135	0.436587094841049	41.7612260356422
136	0.447097809346819	40
137	0.451845738620071	41.7612260356422
138	0.42453609467743	46.6476151587624
139	0.612223122855714	12
140	0.463432709929216	46.6476151587624
141	0.458368064924671	41.7612260356422
142	0.423123251454297	40
143	0.441635307577312	41.7612260356422
144	0.621533819974304	53.8144961882948
145	0.619996277496478	46.6476151587624
146	0.599306868696385	41.7612260356422
147	0.555093791540743	40
148	0.427955224096834	12
149	0.428397267776655	24
150	0.398798270540614	36
151	0.438927480221967	12
152	0.432813920266204	24
153	0.356913390462215	12
