# Supplementary material for: Fungal community assembly in drought-stressed sorghum shows stochasticity, selection, and universal ecological dynamics
Source: Nat Commun. 2020 Jan 7;11:34. doi: 10.1038/s41467-019-13913-9 (PMC6946711; doi:10.1038/s41467-019-13913-9)
Supplement: Supplementary file 10 — Source Data [file 41467_2019_13913_MOESM10_ESM.zip › SourceData/Fig.S7.Root.plot.21.csv]

	fung.dist	td
1	0.233065944834245	1
2	0.373782221183303	2
3	0.332277887486023	3
4	0.329551745782354	4
5	0.31099911722413	5
6	0.351891942576101	6
7	0.39850121737388	7
8	0.345901500086421	8
9	0.34180563664467	9
10	0.385692477199872	1
11	0.280997269794392	2
12	0.354954647780886	3
13	0.360945611900384	4
14	0.327608134688954	5
15	0.388410729278325	6
16	0.366442219007368	7
17	0.335386362052791	8
18	0.345709367652931	1
19	0.300632686371245	2
20	0.335866538105668	3
21	0.401315294417493	4
22	0.423325960431976	5
23	0.34626370195624	6
24	0.395062467781493	7
25	0.301248481921713	1
26	0.387185621350613	2
27	0.385945835216287	3
28	0.464867018107548	4
29	0.402344464649017	5
30	0.358122960764538	6
31	0.327459655665899	1
32	0.326317442438083	2
33	0.413698555767629	3
34	0.295348292029675	4
35	0.363099783939446	5
36	0.274413102669062	1
37	0.373897691390817	2
38	0.271782084582877	3
39	0.320106305828346	4
40	0.278728104716103	1
41	0.368875735945175	2
42	0.330628175051776	3
43	0.387112896790921	1
44	0.401902764779686	2
45	0.339955100806329	1
