# Supplementary material for: Fungal community assembly in drought-stressed sorghum shows stochasticity, selection, and universal ecological dynamics
Source: Nat Commun. 2020 Jan 7;11:34. doi: 10.1038/s41467-019-13913-9 (PMC6946711; doi:10.1038/s41467-019-13913-9)
Supplement: Supplementary file 10 — Source Data [file 41467_2019_13913_MOESM10_ESM.zip › SourceData/Fig.S5AS0.guild.txt]

Ss0	Guild	Genus
2454	Saprotroph	Cladosporium
28	Yeast	Filobasidium
7867	Saprotroph	Albifimbria
12	Saprotroph	Aspergillus
0	Saprotroph	Phaeosphaeriopsis
4	Saprotroph	Paecilomyces
0	Saprotroph	Mortierella
0	Plant pathogen	Ganoderma
3	Plant pathogen	Veronaea
0	Plant pathogen	Eocronartium
37	Plant pathogen	Monographella
9	Saprotroph	Pyrenochaeta
4857	Saprotroph	Aspergillus
0	Unidentified & others	Pleurophoma
0	Unidentified & others	_
0	Plant pathogen	Alternaria
0	Arbuscular mycorrhizal	_
0	Saprotroph	Exidia
33	Saprotroph	Chaetomium
2	Unidentified & others	Abrothallus
1	Plant pathogen	Spizellomyces
26	Endophyte	Acremonium
0	Saprotroph	Geomyces
677	Saprotroph	Uncinocarpus
46	Saprotroph	Scytalidium
126	Saprotroph	Xylaria
1	Saprotroph	Coprinellus
1	Unidentified & others	_
7	Saprotroph	Syncephalis
14	Unidentified & others	Myceliophthora
0	Yeast	Wickerhamomyces
0	Unidentified & others	Leptospora
0	Saprotroph	Wallemia
19	Saprotroph	Entoloma
0	Saprotroph	Preussia
1	Saprotroph	Geniculifera
0	Plant pathogen	Spizellomyces
31	Saprotroph	Chaetomium
0	Endophyte	Septorioides
0	Yeast	_
1	Saprotroph	Wallemia
19	Saprotroph	Byssochlamys
0	Plant pathogen	Angulomyces
3249	Saprotroph	Geomyces
2	Unidentified & others	_
0	Yeast	Candida
1	Saprotroph	Penicillium
7	Unidentified & others	_
0	Saprotroph	Aspergillus
0	Saprotroph	Sporormiella
0	Unidentified & others	_
0	Saprotroph	Mucor
0	Saprotroph	Mucor
1417	Saprotroph	Aspergillus
0	Endophyte	Sporothrix
0	Yeast	Quambalaria
0	Plant pathogen	Alternaria
0	Plant pathogen	Fusarium
0	Yeast	Bulleromyces
0	Saprotroph	Ischnoderma
0	Unidentified & others	Vermispora
0	Plant pathogen	Spizellomyces
2639	Endophyte	Podospora
819	Saprotroph	Cladorrhinum
0	Saprotroph	Bisporella
0	Arbuscular mycorrhizal	_
0	Plant pathogen	Rhizophydium
3	Arbuscular mycorrhizal	_
0	Yeast	Malassezia
0	Arbuscular mycorrhizal	Glomus
33	Saprotroph	Trichophyton
1648	Plant pathogen	Waitea
0	Arbuscular mycorrhizal	Paraglomus
14	Saprotroph	Paraconiothyrium
0	Saprotroph	Lichtheimia
4	Unidentified & others	_
20	Unidentified & others	Oedocephalum
0	Plant pathogen	Tilletia
9	Saprotroph	Coprinellus
6	Endophyte	Acremonium
0	Unidentified & others	Simplicillium
0	Saprotroph	Wallemia
0	Saprotroph	Comoclathris
0	Yeast	Cryptococcus
0	Saprotroph	Septoriella
574	Saprotroph	Geosmithia
0	Saprotroph	Chalara
0	Yeast	Sporobolomyces
0	Yeast	Candida
0	Yeast	_
0	Yeast	Bullera
0	Unidentified & others	_
13	Unidentified & others	Septoriella
567	Plant pathogen	Epicoccum
513	Saprotroph	Myrmecridium
0	Arbuscular mycorrhizal	_
0	Arbuscular mycorrhizal	_
9	Saprotroph	Preussia
0	Unidentified & others	Hydnobolites
4587	Saprotroph	Chrysosporium
0	Yeast	Debaryomyces
24	Saprotroph	Coprinopsis
0	Saprotroph	Scytalidium
0	Unidentified & others	_
1811	Plant pathogen	Curvularia
21	Saprotroph	Tulostoma
0	Saprotroph	Mortierella
0	Plant pathogen	Alternaria
7	Saprotroph	Agrocybe
8	Unidentified & others	Beauveria
310	Saprotroph	Petriella
0	Yeast	Hannaella
0	Plant pathogen	Sarocladium
0	Yeast	Dioszegia
0	Saprotroph	Coprinellus
0	Plant pathogen	Ascochyta
0	Saprotroph	Eupenicillium
7	Saprotroph	Peziza
0	Saprotroph	Chalara
4451	Saprotroph	Mortierella
6	Saprotroph	Penicillium
4	Unidentified & others	Hyphozyma
5	Saprotroph	Mucor
0	Saprotroph	Mortierella
0	Endophyte	Acremonium
0	Unidentified & others	Letendraea
17	Saprotroph	Bovista
4	Yeast	Lipomyces
13	Saprotroph	Agaricus
49	Saprotroph	Coprinellus
0	Plant pathogen	Triparticalcar
0	Saprotroph	Mortierella
1	Saprotroph	Pholiota
1	Unidentified & others	Wettsteinina
2	Saprotroph	Cercophora
0	Plant pathogen	Magnaporthiopsis
0	Saprotroph	Volvariella
2	Yeast	Anthracocystis
6	Plant pathogen	Coniosporium
0	Plant pathogen	Fusarium
4	Saprotroph	Penicillium
2	Saprotroph	Paecilomyces
0	Plant pathogen	Dothiorella
0	Yeast	Blastobotrys
0	Yeast	Capronia
2033	Saprotroph	Spororminula
0	Saprotroph	Dothiora
0	Plant pathogen	Melampsora
1	Plant pathogen	Pyrenophora
0	Saprotroph	Mycothermus
0	Plant pathogen	Spizellomyces
6	Saprotroph	Chrysosporium
0	Saprotroph	Chaetomium
0	Saprotroph	Rosellinia
138	Saprotroph	Melanospora
0	Arbuscular mycorrhizal	Rhizophagus
0	Saprotroph	Ascobolus
0	Saprotroph	Preussia
3	Yeast	Trichosporon
0	Arbuscular mycorrhizal	_
0	Yeast	Candida
0	Plant pathogen	Olpidium
0	Yeast	Phaeococcomyces
4	Yeast	Phialophora
5	Saprotroph	Coprinopsis
0	Unidentified & others	Amanita
0	Unidentified & others	Histoplasma
3	Saprotroph	Myxotrichum
7	Saprotroph	Paecilomyces
0	Saprotroph	Geastrum
4	Saprotroph	Cephaliophora
0	Plant pathogen	Graphium
0	Arbuscular mycorrhizal	_
9	Saprotroph	_
0	Plant pathogen	Verticillium
2488	Saprotroph	Talaromyces
453	Unidentified & others	_
15	Unidentified & others	_
3	Saprotroph	Mycoarthris
1	Endophyte	Acremonium
49	Saprotroph	Aspergillus
2	Unidentified & others	Pseudogymnoascus
0	Saprotroph	Rhizophlyctis
2	Endophyte	Acremonium
0	Yeast	Phaeococcomyces
4	Saprotroph	Mortierella
572	Endophyte	Podospora
0	Saprotroph	Cirrenalia
1	Plant pathogen	Nectria
7	Plant pathogen	Spizellomyces
36	Unidentified & others	_
0	Unidentified & others	Speiropsis
3	Saprotroph	Coniochaeta
1562	Saprotroph	Talaromyces
4	Unidentified & others	_
9	Plant pathogen	Colletotrichum
3	Saprotroph	Thielavia
3	Saprotroph	_
823	Saprotroph	_
37	Plant pathogen	Cylindrosympodium
0	Saprotroph	Achroiostachys
0	Unidentified & others	_
4	Saprotroph	Thielavia
0	Saprotroph	Scutellinia
3	Yeast	Cryptococcus
0	Plant pathogen	Leptosphaerulina
0	Yeast	Kwoniella
0	Plant pathogen	Diplodia
0	Unidentified & others	Perusta
0	Saprotroph	Marasmius
0	Saprotroph	Graphiopsis
0	Saprotroph	Geomyces
0	Saprotroph	Pyrenochaeta
9	Saprotroph	Spiromastix
0	Arbuscular mycorrhizal	_
0	Saprotroph	Phragmocephala
2	Saprotroph	Entoloma
1923	Saprotroph	Aspergillus
0	Unidentified & others	Robillarda
0	Unidentified & others	Pulvinula
0	Arbuscular mycorrhizal	Paraglomus
9	Saprotroph	Lycoperdon
8	Saprotroph	Aspergillus
0	Saprotroph	Leucocoprinus
0	Saprotroph	Circinella
1882	Saprotroph	Arrhenia
1	Unidentified & others	_
0	Saprotroph	Tulostoma
0	Unidentified & others	_
0	Saprotroph	Lophiostoma
0	Saprotroph	Coprinus
0	Unidentified & others	Heydenia
0	Plant pathogen	Knufia
1850	Saprotroph	Sordaria
0	Saprotroph	Leucoagaricus
0	Saprotroph	Petriella
5	Saprotroph	Pluteus
29863	Saprotroph	Preussia
1588	Saprotroph	Preussia
0	Saprotroph	Catenaria
2	Arbuscular mycorrhizal	Rhizophagus
0	Arbuscular mycorrhizal	_
4189	Endophyte	Podospora
559	Yeast	Naganishia
10	Saprotroph	Auricularia
57	Saprotroph	Aspergillus
4403	Saprotroph	Thielavia
1	Yeast	Sporidiobolus
12	Yeast	Symmetrospora
906	Saprotroph	Coprinopsis
1315	Saprotroph	Chrysosporium
944	Saprotroph	Scytalidium
9	Saprotroph	Conocybe
207	Saprotroph	Peziza
0	Yeast	Cystofilobasidium
0	Plant pathogen	Phlyctochytrium
1097	Saprotroph	Mortierella
831	Saprotroph	Cercophora
520	Plant pathogen	Spizellomyces
4	Yeast	Ustilago
6	Arbuscular mycorrhizal	Rhizophagus
501	Unidentified & others	Vermispora
1006	Saprotroph	Trichurus
0	Saprotroph	Auricularia
0	Saprotroph	Coprinopsis
2	Yeast	Ustilago
1160	Saprotroph	Petriella
829	Saprotroph	Mortierella
2772	Saprotroph	Ochroconis
639	Saprotroph	Aspergillus
21478	Plant pathogen	Fusarium
1210	Plant pathogen	Leptosphaeria
6	Arbuscular mycorrhizal	Rhizophagus
1598	Saprotroph	Trichoderma
2511	Plant pathogen	Betamyces
1153	Saprotroph	Leucothecium
0	Saprotroph	Bolbitius
1	Arbuscular mycorrhizal	Rhizophagus
1917	Saprotroph	Thielavia
1504	Saprotroph	Coniolariella
3114	Saprotroph	Monocillium
5564	Plant pathogen	Acrophialophora
11009	Endophyte	Podospora
1211	Saprotroph	Aspergillus
399	Plant pathogen	Fusarium
5722	Saprotroph	Emericellopsis
223	Plant pathogen	Curvularia
1	Plant pathogen	Rhizoctonia
7	Saprotroph	Conocybe
1160	Saprotroph	Penicillium
2678	Plant pathogen	Paraphysoderma
1168	Saprotroph	Penicillium
1996	Plant pathogen	Gibberella
0	Saprotroph	Melanoleuca
34	Yeast	Holtermanniella
9	Plant pathogen	_
469	Saprotroph	Astrosphaeriella
2265	Plant pathogen	Fusarium
43	Saprotroph	Conocybe
3070	Unidentified & others	Madurella
3	Plant pathogen	Sparassis
648	Saprotroph	Cladorrhinum
654	Saprotroph	Scytalidium
25274	Plant pathogen	Sarocladium
0	Yeast	Anthracocystis
461	Saprotroph	Coniolariella
0	Plant pathogen	Thanatephorus
1001	Saprotroph	Scedosporium
815	Saprotroph	Rhizophlyctis
1095	Plant pathogen	Peniophora
493	Saprotroph	Hansfordia
22	Unidentified & others	_
1018	Plant pathogen	Curvularia
0	Yeast	Buckleyzyma
16238	Plant pathogen	Setophoma
360	Plant pathogen	Monosporascus
1769	Unidentified & others	Sodiomyces
603	Saprotroph	Mycothermus
66	Saprotroph	Ascobolus
3	Saprotroph	Coprinopsis
309	Saprotroph	Coprinopsis
2675	Endophyte	Acremonium
34	Arbuscular mycorrhizal	Glomus
52	Plant pathogen	Magnaporthiopsis
542	Unidentified & others	Wettsteinina
0	Yeast	Anthracocystis
22600	Saprotroph	Ascobolus
796	Unidentified & others	_
76	Yeast	Cryptococcus
1305	Unidentified & others	Beauveria
0	Arbuscular mycorrhizal	Rhizophagus
447	Unidentified & others	Laccaria
43	Saprotroph	Mortierella
457	Saprotroph	Rhizophlyctis
0	Saprotroph	Cristinia
23	Unidentified & others	_
6658	Endophyte	Periconia
1113	Unidentified & others	Ophiocordyceps
1171	Saprotroph	Spiromastix
640	Saprotroph	Aspergillus
540	Plant pathogen	Paraphysoderma
19	Arbuscular mycorrhizal	Glomus
770	Saprotroph	Chrysosporium
379	Saprotroph	Polytolypa
14	Saprotroph	Cyathus
136	Unidentified & others	Poaceascoma
0	Arbuscular mycorrhizal	_
26808	Saprotroph	Stachybotrys
5	Endophyte	Periconia
0	Plant pathogen	Sparassis
5	Saprotroph	Cristinia
79	Saprotroph	Boubovia
927	Yeast	_
658	Saprotroph	Chrysosporium
553	Unidentified & others	Myceliophthora
35	Unidentified & others	Vermispora
1	Yeast	Naganishia
113	Endophyte	Podospora
35	Yeast	Cryptococcus
8	Unidentified & others	_
711	Plant pathogen	Monographella
100	Saprotroph	Thielavia
79	Plant pathogen	Bipolaris
83	Saprotroph	Pseudopithomyces
163	Unidentified & others	_
1337	Saprotroph	Chrysosporium
184	Unidentified & others	_
6	Plant pathogen	Spizellomyces
12	Saprotroph	Rhizopus
21261	Plant pathogen	Phoma
39	Plant pathogen	Alternaria
0	Arbuscular mycorrhizal	_
706	Saprotroph	Parasympodiella
7	Arbuscular mycorrhizal	Funneliformis
0	Yeast	Papiliotrema
118	Unidentified & others	Vermispora
0	Yeast	Sporobolomyces
106	Yeast	Sporisorium
255	Unidentified & others	_
318	Plant pathogen	Spizellomyces
15	Yeast	Sporobolomyces
120	Unidentified & others	_
1462	Saprotroph	Cladorrhinum
338	Saprotroph	Mortierella
51	Unidentified & others	Beauveria
7	Saprotroph	Rhizophlyctis
915	Saprotroph	Humicola
1217	Saprotroph	Chaetomium
53	Saprotroph	Cystoagaricus
638	Plant pathogen	Alternaria
518	Unidentified & others	_
743	Saprotroph	Rhizophlyctis
385	Unidentified & others	_
0	Saprotroph	Zopfiella
249	Saprotroph	Iodophanus
663	Saprotroph	Ascobolus
5505	Saprotroph	Peziza
12	Arbuscular mycorrhizal	Glomus
0	Yeast	Filobasidium
564	Plant pathogen	Spizellomyces
79890	Saprotroph	Chaetomium
0	Yeast	Rhodotorula
15	Saprotroph	Scedosporium
1	Yeast	Cystofilobasidium
638	Saprotroph	Actinomucor
299	Plant pathogen	Monographella
1628	Plant pathogen	Talbotiomyces
771	Endophyte	Podospora
122	Unidentified & others	_
267	Saprotroph	Coprinellus
4296	Saprotroph	Rhizopus
0	Yeast	Filobasidium
0	Saprotroph	Preussia
72	Unidentified & others	_
5	Saprotroph	Mallochia
777	Yeast	Chrysozyma
148	Unidentified & others	Polyschema
299	Saprotroph	_
123	Unidentified & others	_
0	Saprotroph	Clitopilus
471	Plant pathogen	Spizellomyces
38	Saprotroph	Laburnicola
79	Unidentified & others	_
5	Saprotroph	Penicillium
0	Saprotroph	Conocybe
4	Saprotroph	Cryptodiscus
1	Saprotroph	Chlorophyllum
0	Saprotroph	Cercophora
498	Plant pathogen	Verticillium
45469	Saprotroph	Chaetomium
124	Plant pathogen	Monilinia
0	Yeast	_
1	Unidentified & others	_
0	Yeast	Aureobasidium
217	Saprotroph	Geastrum
141	Plant pathogen	Curvularia
127	Endophyte	Acremonium
307	Saprotroph	Chaetomium
120	Saprotroph	Ceratobasidium
114	Saprotroph	Entoloma
12681	Plant pathogen	Fusarium
268	Saprotroph	_
348	Unidentified & others	_
434	Plant pathogen	Fusarium
1	Arbuscular mycorrhizal	_
118	Saprotroph	Harzia
379	Saprotroph	Trichoderma
282	Plant pathogen	Paraphysoderma
199	Saprotroph	_
319	Saprotroph	Conocybe
76	Yeast	Aureobasidium
448	Unidentified & others	_
2	Saprotroph	Catenaria
4	Saprotroph	Coprinopsis
0	Arbuscular mycorrhizal	_
4	Saprotroph	Nigrospora
5	Saprotroph	Penicillium
0	Unidentified & others	Pulvinula
128	Plant pathogen	Spizellomyces
374	Saprotroph	Achroiostachys
139	Saprotroph	Meliniomyces
153	Saprotroph	Mucor
235	Unidentified & others	_
99	Saprotroph	Kabatiella
413	Endophyte	Podospora
566	Saprotroph	Monocillium
1	Arbuscular mycorrhizal	_
56	Yeast	Exophiala
118	Endophyte	Acremonium
8908	Saprotroph	Striaticonidium
1612	Endophyte	Thermomyces
0	Plant pathogen	Ramularia
0	Plant pathogen	_
66	Plant pathogen	Monosporascus
7	Yeast	_
1	Arbuscular mycorrhizal	_
52	Saprotroph	Pleuroflammula
58	Saprotroph	Cephalotheca
0	Saprotroph	Cristinia
0	Saprotroph	Oliveonia
13208	Saprotroph	Pseudaleuria
20	Unidentified & others	_
0	Unidentified & others	Pulvinula
136	Unidentified & others	_
2	Saprotroph	Clavaria
0	Saprotroph	Arthrobotrys
0	Unidentified & others	_
0	Yeast	Cryptococcus
1	Saprotroph	Corynespora
0	Arbuscular mycorrhizal	_
0	Saprotroph	Entoloma
14748	Saprotroph	Zopfiella
246	Saprotroph	Plenodomus
144	Plant pathogen	Phyllachora
16	Saprotroph	Coprinopsis
0	Saprotroph	Comoclathris
419	Saprotroph	Preussia
1	Saprotroph	Serendipita
136	Unidentified & others	_
603	Saprotroph	Coprinellus
73	Saprotroph	Scutellinia
1478	Saprotroph	Arthroxylaria
181	Plant pathogen	Thanatephorus
149	Saprotroph	Scolecobasidium
176	Saprotroph	Scytalidium
310	Saprotroph	Scolecobasidium
490	Plant pathogen	Clonostachys
301	Saprotroph	Chaetomium
97	Saprotroph	Disciseda
204	Yeast	Ustilago
7095	Saprotroph	Zopfiella
364	Unidentified & others	_
304	Saprotroph	Talaromyces
0	Yeast	Anthracocystis
0	Yeast	Rhodotorula
130	Saprotroph	Paraconiothyrium
189	Saprotroph	Stachybotrys
139	Plant pathogen	Ascochyta
5	Saprotroph	Humicola
5270	Plant pathogen	Alternaria
6167	Endophyte	Acremonium
0	Arbuscular mycorrhizal	_
0	Saprotroph	Exidia
13493	Saprotroph	Schizothecium
396	Saprotroph	Chaetomium
795	Saprotroph	Aspergillus
0	Unidentified & others	_
114	Saprotroph	Rhizophlyctis
211	Unidentified & others	_
0	Arbuscular mycorrhizal	_
0	Yeast	Kodamaea
17869	Plant pathogen	Fusarium
0	Yeast	Hannaella
61	Yeast	Exophiala
0	Saprotroph	Coniophora
0	Saprotroph	Entoloma
214	Saprotroph	Arachnomyces
0	Saprotroph	Cuphophyllus
0	Saprotroph	Entoloma
5	Unidentified & others	_
0	Saprotroph	Pyronema
5419	Saprotroph	Actinomucor
75	Unidentified & others	Septoriella
124	Saprotroph	Penicillium
721	Saprotroph	Mortierella
90	Saprotroph	Panaeolus
298	Unidentified & others	_
177	Saprotroph	Monoblepharis
522	Saprotroph	Trichoderma
316	Saprotroph	Chaetomium
78	Plant pathogen	Spizellomyces
263	Yeast	Cryptococcus
5	Yeast	Cystobasidium
0	Yeast	Microstroma
180	Plant pathogen	Chytridium
126	Plant pathogen	Spizellomyces
0	Yeast	Auriculibuller
1	Arbuscular mycorrhizal	_
191	Saprotroph	Gymnoascoideus
7	Plant pathogen	Stagonosporopsis
0	Saprotroph	Arthrobotrys
0	Yeast	Meyerozyma
9378	Plant pathogen	Curvularia
0	Yeast	Saitozyma
578	Plant pathogen	Clonostachys
0	Saprotroph	Cristinia
24	Saprotroph	Chaetomium
0	Saprotroph	Mortierella
8	Saprotroph	Sphaerobolus
70	Plant pathogen	Betamyces
0	Plant pathogen	Podosphaera
8	Saprotroph	Conocybe
3058	Plant pathogen	Waitea
26	Plant pathogen	Rhexocercosporidium
1	Saprotroph	Mucor
4	Saprotroph	Microascus
71	Yeast	Hormonema
0	Yeast	Dirkmeia
30	Plant pathogen	Sigarispora
48	Saprotroph	_
545	Saprotroph	Aspergillus
683	Saprotroph	_
13524	Endophyte	Thermomyces
52	Unidentified & others	Paraphoma
117	Unidentified & others	_
186	Unidentified & others	Otidea
93	Saprotroph	Sporormiella
859	Endophyte	Podospora
60	Plant pathogen	Alternaria
490	Plant pathogen	Alternaria
203	Saprotroph	Coniochaeta
70	Plant pathogen	Coniella
143	Saprotroph	Chaetomium
117	Saprotroph	Scytalidium
65	Unidentified & others	_
0	Yeast	Filobasidium
27	Saprotroph	Oedocephalum
7	Plant pathogen	Stemphylium
0	Arbuscular mycorrhizal	_
0	Saprotroph	Auricularia
2	Saprotroph	Parasola
0	Saprotroph	_
7424	Saprotroph	Geomyces
12	Plant pathogen	Exserohilum
55	Saprotroph	Penicillium
0	Plant pathogen	_
0	Plant pathogen	Laetisaria
84	Saprotroph	Thielavia
3	Saprotroph	Parasympodiella
0	Saprotroph	Uncinocarpus
21	Unidentified & others	_
0	Saprotroph	Rhizophlyctis
2019	Plant pathogen	Macrophomina
0	Arbuscular mycorrhizal	Claroideoglomus
68	Unidentified & others	_
0	Plant pathogen	Thanatephorus
0	Plant pathogen	Phoma
0	Yeast	Cryptococcus
5	Saprotroph	Setophaeosphaeria
0	Arbuscular mycorrhizal	Glomus
0	Unidentified & others	Hydnellum
11909	Endophyte	Acremonium
19	Yeast	_
58	Saprotroph	Cistella
30	Saprotroph	Chaetomium
25	Plant pathogen	Bipolaris
23	Plant pathogen	Powellomyces
65	Endophyte	Acremonium
0	Saprotroph	Cladorrhinum
21	Saprotroph	Endoconidioma
113	Saprotroph	Preussia
27	Arbuscular mycorrhizal	Rhizophagus
0	Yeast	Candida
43	Plant pathogen	Diplodia
0	Yeast	Anthracocystis
101	Saprotroph	Preussia
53	Unidentified & others	Paracamarosporium
139	Unidentified & others	_
100	Saprotroph	Penicillium
99	Plant pathogen	Spizellomyces
28	Unidentified & others	_
9682	Saprotroph	Mortierella
23	Unidentified & others	Lyophyllum
17	Saprotroph	Cystoagaricus
159	Saprotroph	Rhizophlyctis
174	Plant pathogen	Gibellulopsis
22	Plant pathogen	Triparticalcar
80	Saprotroph	Conocybe
39	Saprotroph	Astrosphaeriella
91	Plant pathogen	Cylindrocarpon
0	Plant pathogen	Ascochyta
225	Plant pathogen	Stemphylium
23	Plant pathogen	Cochliobolus
0	Plant pathogen	Erysiphe
0	Saprotroph	Conocybe
0	Saprotroph	Conocybe
0	Arbuscular mycorrhizal	_
22	Unidentified & others	Terfezia
14	Arbuscular mycorrhizal	Claroideoglomus
0	Plant pathogen	Bipolaris
9	Saprotroph	Psathyrella
2	Yeast	Sporobolomyces
4528	Saprotroph	Trichocladium
0	Yeast	Microstroma
6	Saprotroph	Conocybe
0	Saprotroph	_
0	Yeast	Rhodosporidiobolus
0	Unidentified & others	_
10	Saprotroph	Mortierella
141	Unidentified & others	_
146	Saprotroph	Panaeolus
10	Saprotroph	Smardaea
0	Arbuscular mycorrhizal	_
0	Arbuscular mycorrhizal	_
52	Saprotroph	Agaricus
68	Endophyte	Lecythophora
0	Saprotroph	_
5	Saprotroph	Cunninghamella
0	Arbuscular mycorrhizal	Funneliformis
8	Plant pathogen	Truncatella
3	Saprotroph	Oliveonia
126	Endophyte	Acremonium
22	Unidentified & others	_
139	Saprotroph	Arthrographis
32	Plant pathogen	Ganoderma
0	Arbuscular mycorrhizal	Glomus
0	Arbuscular mycorrhizal	_
0	Saprotroph	Geosmithia
6	Plant pathogen	Tranzschelia
0	Arbuscular mycorrhizal	_
18	Saprotroph	Zopfiella
5025	Saprotroph	Ascobolus
0	Unidentified & others	_
1	Saprotroph	Neosetophoma
4	Yeast	Cystobasidium
1	Yeast	Cystobasidium
0	Arbuscular mycorrhizal	Glomus
0	Unidentified & others	Terfezia
3	Plant pathogen	Alternaria
97	Saprotroph	Trichoderma
0	Arbuscular mycorrhizal	Glomus
4793	Endophyte	Camarosporium
4	Plant pathogen	Spizellomyces
0	Saprotroph	Alogomyces
12	Saprotroph	Pluteus
1	Unidentified & others	Pisolithus
70	Saprotroph	Catenaria
1	Saprotroph	Ramicandelaber
23	Saprotroph	Coprinus
0	Plant pathogen	Erysiphe
102	Yeast	Occultifur
22761	Saprotroph	Chaetomium
28	Saprotroph	Coniolariella
36	Unidentified & others	_
7	Saprotroph	Pluteus
11	Saprotroph	Tulostoma
0	Yeast	Phaeococcomyces
13	Saprotroph	Spirosphaera
1	Arbuscular mycorrhizal	_
0	Saprotroph	Ascobolus
3	Plant pathogen	Botryosphaeria
115378	Plant pathogen	Fusarium
10920	Saprotroph	_
2	Yeast	Occultifur
0	Yeast	Hannaella
0	Yeast	Buckleyzyma
0	Saprotroph	Neosetophoma
0	Plant pathogen	Phoma
0	Saprotroph	Phaeosphaeriopsis
0	Plant pathogen	Eutypella
8	Plant pathogen	Pyrenophora
0	Yeast	Ustilago
5	Yeast	Papiliotrema
0	Saprotroph	Pringsheimia
7	Endophyte	Acremonium
116	Plant pathogen	Fusarium
0	Yeast	_
41	Saprotroph	Spirosphaera
323	Saprotroph	Sphaerodes
186	Plant pathogen	Powellomyces
83	Plant pathogen	Puccinia
106	Saprotroph	Rhizophlyctis
38	Saprotroph	Comoclathris
8454	Saprotroph	Mortierella
71	Saprotroph	Entoloma
49	Unidentified & others	_
22	Saprotroph	Catenaria
1351	Plant pathogen	Neonectria
149	Unidentified & others	_
131	Saprotroph	Preussia
56	Unidentified & others	_
28	Plant pathogen	Ilyonectria
2238	Plant pathogen	Microdochium
50	Plant pathogen	Betamyces
39	Unidentified & others	Pulvinula
101	Plant pathogen	Monographella
27	Saprotroph	Rhizophlyctis
8	Unidentified & others	Tricholoma
20	Saprotroph	Cercophora
17	Saprotroph	Chrysosporium
59	Unidentified & others	Wettsteinina
5779	Saprotroph	Leucothecium
57	Unidentified & others	Chordomyces
41	Unidentified & others	_
47	Saprotroph	Volvariella
27	Unidentified & others	_
4	Plant pathogen	Alternaria
0	Yeast	Cryptococcus
0	Saprotroph	Cladosporium
0	Unidentified & others	Phaeotheca
6	Yeast	Bullera
39644	Saprotroph	Corynascus
0	Plant pathogen	Knufia
0	Saprotroph	Leucoagaricus
1	Saprotroph	Ascobolus
0	Plant pathogen	Sarocladium
0	Yeast	Erythrobasidium
0	Saprotroph	Mortierella
74	Saprotroph	Thielavia
3	Yeast	_
0	Arbuscular mycorrhizal	_
900	Saprotroph	Talaromyces
0	Arbuscular mycorrhizal	_
5	Saprotroph	Mortierella
12	Saprotroph	Coprinopsis
9	Unidentified & others	Harpochytrium
8	Saprotroph	Coprinellus
0	Saprotroph	Laburnicola
0	Unidentified & others	_
0	Saprotroph	Geosmithia
0	Yeast	Udeniomyces
0	Plant pathogen	Mycocentrospora
4	Saprotroph	Entoloma
31	Plant pathogen	Fusarium
16	Saprotroph	Mortierella
6	Saprotroph	Mortierella
0	Saprotroph	Serendipita
1	Saprotroph	Scutellinia
22	Saprotroph	Mortierella
11	Saprotroph	Oliveonia
86	Saprotroph	Aspergillus
7204	Yeast	_
1	Endophyte	Acremonium
0	Saprotroph	Mortierella
0	Arbuscular mycorrhizal	_
0	Arbuscular mycorrhizal	_
0	Saprotroph	_
0	Saprotroph	Gilbertella
0	Unidentified & others	Lecanicillium
0	Yeast	Dioszegia
14	Yeast	Naganishia
21	Saprotroph	Rhizophlyctis
7	Saprotroph	_
0	Saprotroph	Chalara
0	Saprotroph	Phaeosphaeria
0	Saprotroph	Leptospora
0	Yeast	Ustilago
32	Unidentified & others	Sarcinomyces
80	Unidentified & others	Hydnocystis
57263	Plant pathogen	Alternaria
63	Arbuscular mycorrhizal	Claroideoglomus
26	Unidentified & others	_
0	Saprotroph	Mortierella
81	Saprotroph	Helicoma
0	Saprotroph	Cristinia
0	Saprotroph	Mortierella
1	Saprotroph	Mortierella
2	Unidentified & others	Polyschema
1650	Yeast	_
35	Plant pathogen	Fusarium
0	Unidentified & others	_
4	Saprotroph	Cistella
103	Unidentified & others	Cosmospora
0	Arbuscular mycorrhizal	Glomus
366	Plant pathogen	Fusarium
5	Saprotroph	Wallemia
8	Plant pathogen	Phoma
93	Saprotroph	Conocybe
0	Unidentified & others	_
0	Plant pathogen	Thanatephorus
0	Saprotroph	Pholiota
6	Saprotroph	Mortierella
41	Endophyte	Acremonium
30	Saprotroph	Paraphaeosphaeria
50	Saprotroph	Pseudeurotium
9	Unidentified & others	Chaetosphaeronema
16423	Saprotroph	Trichocladium
0	Saprotroph	Rhizophlyctis
0	Endophyte	Alanphillipsia
0	Saprotroph	Trametes
0	Unidentified & others	_
0	Arbuscular mycorrhizal	_
0	Arbuscular mycorrhizal	Claroideoglomus
0	Saprotroph	Galerina
29	Saprotroph	Coniochaeta
5351	Saprotroph	Gymnoascus
1	Plant pathogen	Spizellomyces
0	Saprotroph	Entoloma
0	Saprotroph	Parastagonospora
0	Plant pathogen	Drechslera
4	Saprotroph	Preussia
64	Unidentified & others	Ajellomyces
0	Plant pathogen	_
2	Plant pathogen	Spizellomyces
13	Yeast	Phaeococcomyces
4557	Unidentified & others	Minimedusa
20	Saprotroph	Penicillium
1	Saprotroph	Hydnophlebia
0	Saprotroph	Volvariella
0	Saprotroph	Gliomastix
0	Saprotroph	Lindgomyces
29	Yeast	Cladophialophora
0	Plant pathogen	Eocronartium
0	Plant pathogen	Catenulostroma
13817	Saprotroph	Chaetomium
24	Saprotroph	Scytalidium
0	Yeast	Scheffersomyces
0	Saprotroph	Mycocalicium
10	Plant pathogen	Coniosporium
0	Saprotroph	Mortierella
0	Saprotroph	Kernia
0	Saprotroph	Cunninghamella
0	Plant pathogen	Curvularia
0	Plant pathogen	Podosphaera
3109	Saprotroph	Preussia
0	Unidentified & others	Phaeosclera
7	Unidentified & others	Pseudocamarosporium
3	Saprotroph	Articulospora
0	Yeast	Quambalaria
0	Yeast	Sporobolomyces
0	Endophyte	Periconia
0	Plant pathogen	Knufia
10	Yeast	Ustilago
0	Unidentified & others	Ramalina
0	Unidentified & others	Neodevriesia
1495	Plant pathogen	Triparticalcar
0	Yeast	Cutaneotrichosporon
0	Saprotroph	Westerdykella
6	Saprotroph	Scolecobasidium
0	Plant pathogen	Sarocladium
2	Yeast	Sporisorium
0	Plant pathogen	Botryosphaeria
0	Saprotroph	Preussia
0	Saprotroph	Agaricus
0	Yeast	Cryptococcus
0	Plant pathogen	Alternaria
0	Plant pathogen	Cercosporella
0	Unidentified & others	Hispidoconidioma
35571	Saprotroph	Gloeoporus
1373	Unidentified & others	_
0	Yeast	Bullera
6	Unidentified & others	Paraphoma
0	Unidentified & others	Saxophila
1	Saprotroph	Nigrospora
0	Saprotroph	Plenodomus
7	Saprotroph	Thelebolus
0	Saprotroph	Glarea
8	Plant pathogen	Fusarium
0	Unidentified & others	Lecanicillium
12196	Saprotroph	Schizothecium
0	Yeast	Curvibasidium
0	Yeast	Pichia
0	Unidentified & others	_
1	Plant pathogen	Pseudocercosporella
8	Unidentified & others	Leptospora
10	Plant pathogen	Botryosphaeria
4	Plant pathogen	Lectera
0	Unidentified & others	_
0	Unidentified & others	_
14066	Plant pathogen	Fusarium
0	Yeast	Macalpinomyces
2	Plant pathogen	Alternaria
0	Saprotroph	Pyrenochaeta
28	Saprotroph	Thielavia
261	Saprotroph	_
23	Saprotroph	Westerdykella
4	Plant pathogen	Leptosphaeria
40	Saprotroph	Chaetomium
199	Saprotroph	Cladosporium
2	Unidentified & others	_
11	Plant pathogen	Olpidium
17	Saprotroph	Melanoleuca
9	Saprotroph	Entoloma
27	Saprotroph	Humicola
27	Unidentified & others	_
17	Plant pathogen	Betamyces
83	Saprotroph	Aphanoascus
23	Saprotroph	Globulicium
3094	Plant pathogen	Alternaria
24	Endophyte	Triscelophorus
59	Saprotroph	Penicillium
26	Saprotroph	Lophiotrema
145	Plant pathogen	Trichothecium
21	Saprotroph	Neosulcatispora
1	Saprotroph	Athelia
52	Saprotroph	Penicillium
20	Plant pathogen	Powellomyces
5575	Unidentified & others	Pseudogymnoascus
7	Saprotroph	Oidiodendron
222	Saprotroph	Eucasphaeria
15	Saprotroph	Chaetomium
18	Unidentified & others	_
11	Saprotroph	Westerdykella
70	Plant pathogen	Powellomyces
64	Plant pathogen	Spizellomyces
13430	Plant pathogen	Acrophialophora
2	Saprotroph	Tulostoma
65	Unidentified & others	Sodiomyces
73	Plant pathogen	Powellomyces
13	Saprotroph	Ascotricha
3302	Plant pathogen	Spizellomyces
3	Saprotroph	Idriella
22	Unidentified & others	_
13	Saprotroph	Oedocephalum
1	Saprotroph	Scutellinia
50	Saprotroph	Gliomastix
0	Yeast	Pseudozyma
6	Unidentified & others	Lyophyllum
3	Unidentified & others	Sporendonema
37	Plant pathogen	Catenulostroma
4	Saprotroph	Hyphodontia
56	Saprotroph	Aspergillus
37	Unidentified & others	_
4408	Saprotroph	Mortierella
9	Saprotroph	Bovista
56	Saprotroph	Penicillium
7	Saprotroph	Lophiostoma
0	Unidentified & others	Rachicladosporium
128	Yeast	Cryptococcus
2	Yeast	Occultifur
0	Saprotroph	Neostagonospora
0	Yeast	Occultifur
26160	Saprotroph	Gloeoporus
7	Yeast	Rhodotorula
0	Unidentified & others	Libertasomyces
0	Saprotroph	Allophaeosphaeria
0	Plant pathogen	Pleospora
0	Unidentified & others	Neocatenulostroma
0	Yeast	Phialophora
0	Saprotroph	Chaetosphaeronema
0	Saprotroph	Coprinus
0	Yeast	Occultifur
0	Yeast	Clavispora
1	Yeast	Sampaiozyma
9997	Saprotroph	Schizothecium
0	Yeast	_
0	Yeast	Udeniomyces
0	Yeast	Aureobasidium
0	Yeast	Cryptococcus
0	Endophyte	Periconia
0	Saprotroph	Parastagonospora
0	Saprotroph	_
4	Saprotroph	Agaricus
0	Yeast	Papiliotrema
4792	Saprotroph	Chaetomium
0	Plant pathogen	Ascochyta
0	Saprotroph	Parasola
4	Plant pathogen	Phoma
8	Saprotroph	Massarina
0	Yeast	Udeniomyces
6322	Saprotroph	Mortierella
0	Unidentified & others	_
4	Yeast	Exophiala
0	Saprotroph	Psathyrella
0	Saprotroph	Rutstroemia
0	Arbuscular mycorrhizal	Rhizophagus
0	Arbuscular mycorrhizal	Claroideoglomus
37	Saprotroph	Tulostoma
6351	Plant pathogen	Gibellulopsis
2	Unidentified & others	_
0	Plant pathogen	Spizellomyces
0	Arbuscular mycorrhizal	Rhizophagus
0	Arbuscular mycorrhizal	_
7	Saprotroph	Conlarium
51	Unidentified & others	_
3	Unidentified & others	Setophoma
2548	Saprotroph	Coniochaeta
0	Unidentified & others	_
0	Saprotroph	Sydowia
42	Saprotroph	Arachnomyces
4	Unidentified & others	Pseudotaeniolina
128	Saprotroph	Subramaniula
0	Yeast	Metschnikowia
0	Yeast	Tilletiopsis
5534	Saprotroph	Chaetomium
12	Saprotroph	Aspergillus
0	Yeast	Rhodotorula
0	Saprotroph	Sarocladium
1	Plant pathogen	Colletotrichum
0	Saprotroph	Conocybe
0	Plant pathogen	Angulomyces
6	Saprotroph	Microascus
1	Plant pathogen	Spizellomyces
4	Arbuscular mycorrhizal	Claroideoglomus
3065	Saprotroph	Penicillium
0	Saprotroph	Sclerostagonospora
0	Plant pathogen	Collophora
0	Unidentified & others	_
0	Arbuscular mycorrhizal	_
0	Saprotroph	Sirastachys
11	Saprotroph	Penicillium
346	Saprotroph	Acrocalymma
0	Plant pathogen	Stagonospora
0	Plant pathogen	Ramularia
0	Saprotroph	Exidiopsis
7	Saprotroph	Rhizophlyctis
23	Endophyte	Podospora
0	Arbuscular mycorrhizal	_
1	Arbuscular mycorrhizal	_
0	Arbuscular mycorrhizal	_
0	Saprotroph	Marasmius
3	Unidentified & others	Pulvinula
15	Saprotroph	Chlorophyllum
1	Saprotroph	Ceratobasidium
4	Saprotroph	Minutisphaera
6	Saprotroph	Limnoperdon
0	Arbuscular mycorrhizal	_
