# Supplementary material for: Fungal community assembly in drought-stressed sorghum shows stochasticity, selection, and universal ecological dynamics
Source: Nat Commun. 2020 Jan 7;11:34. doi: 10.1038/s41467-019-13913-9 (PMC6946711; doi:10.1038/s41467-019-13913-9)
Supplement: Supplementary file 10 — Source Data [file 41467_2019_13913_MOESM10_ESM.zip › SourceData/Fig.S9.CON.POST.Soil.csv]

	row	col	value	row1_1	row1_2	col1_1	col1_2
1	TP10.Control	TP10.Post_flowering_drought	0.468965517241379	10	Control	10	Post_flowering_drought
2	TP11.Control	TP10.Post_flowering_drought	0.5	11	Control	10	Post_flowering_drought
3	TP12.Control	TP10.Post_flowering_drought	0.528813559322034	12	Control	10	Post_flowering_drought
4	TP13.Control	TP10.Post_flowering_drought	0.521739130434783	13	Control	10	Post_flowering_drought
5	TP14.Control	TP10.Post_flowering_drought	0.467432950191571	14	Control	10	Post_flowering_drought
6	TP15.Control	TP10.Post_flowering_drought	0.512110726643599	15	Control	10	Post_flowering_drought
7	TP16.Control	TP10.Post_flowering_drought	0.54	16	Control	10	Post_flowering_drought
8	TP17.Control	TP10.Post_flowering_drought	0.521739130434783	17	Control	10	Post_flowering_drought
9	TP10.Control	TP11.Post_flowering_drought	0.506944444444444	10	Control	11	Post_flowering_drought
10	TP11.Control	TP11.Post_flowering_drought	0.460377358490566	11	Control	11	Post_flowering_drought
11	TP12.Control	TP11.Post_flowering_drought	0.480565371024735	12	Control	11	Post_flowering_drought
12	TP13.Control	TP11.Post_flowering_drought	0.527075812274368	13	Control	11	Post_flowering_drought
13	TP14.Control	TP11.Post_flowering_drought	0.50187265917603	14	Control	11	Post_flowering_drought
14	TP15.Control	TP11.Post_flowering_drought	0.458781362007168	15	Control	11	Post_flowering_drought
15	TP16.Control	TP11.Post_flowering_drought	0.512110726643599	16	Control	11	Post_flowering_drought
16	TP17.Control	TP11.Post_flowering_drought	0.5	17	Control	11	Post_flowering_drought
17	TP10.Control	TP12.Post_flowering_drought	0.463667820069204	10	Control	12	Post_flowering_drought
18	TP11.Control	TP12.Post_flowering_drought	0.424710424710425	11	Control	12	Post_flowering_drought
19	TP12.Control	TP12.Post_flowering_drought	0.421818181818182	12	Control	12	Post_flowering_drought
20	TP13.Control	TP12.Post_flowering_drought	0.488888888888889	13	Control	12	Post_flowering_drought
21	TP14.Control	TP12.Post_flowering_drought	0.443579766536965	14	Control	12	Post_flowering_drought
22	TP15.Control	TP12.Post_flowering_drought	0.458781362007168	15	Control	12	Post_flowering_drought
23	TP16.Control	TP12.Post_flowering_drought	0.473867595818815	16	Control	12	Post_flowering_drought
24	TP17.Control	TP12.Post_flowering_drought	0.5	17	Control	12	Post_flowering_drought
25	TP10.Control	TP13.Post_flowering_drought	0.510344827586207	10	Control	13	Post_flowering_drought
26	TP11.Control	TP13.Post_flowering_drought	0.477611940298507	11	Control	13	Post_flowering_drought
27	TP12.Control	TP13.Post_flowering_drought	0.451612903225806	12	Control	13	Post_flowering_drought
28	TP13.Control	TP13.Post_flowering_drought	0.466165413533835	13	Control	13	Post_flowering_drought
29	TP14.Control	TP13.Post_flowering_drought	0.455598455598456	14	Control	13	Post_flowering_drought
30	TP15.Control	TP13.Post_flowering_drought	0.491228070175439	15	Control	13	Post_flowering_drought
31	TP16.Control	TP13.Post_flowering_drought	0.505190311418685	16	Control	13	Post_flowering_drought
32	TP17.Control	TP13.Post_flowering_drought	0.5	17	Control	13	Post_flowering_drought
33	TP10.Control	TP14.Post_flowering_drought	0.443609022556391	10	Control	14	Post_flowering_drought
34	TP11.Control	TP14.Post_flowering_drought	0.466165413533835	11	Control	14	Post_flowering_drought
35	TP12.Control	TP14.Post_flowering_drought	0.449438202247191	12	Control	14	Post_flowering_drought
36	TP13.Control	TP14.Post_flowering_drought	0.494464944649447	13	Control	14	Post_flowering_drought
37	TP14.Control	TP14.Post_flowering_drought	0.473282442748092	14	Control	14	Post_flowering_drought
38	TP15.Control	TP14.Post_flowering_drought	0.5	15	Control	14	Post_flowering_drought
39	TP16.Control	TP14.Post_flowering_drought	0.526690391459075	16	Control	14	Post_flowering_drought
40	TP17.Control	TP14.Post_flowering_drought	0.494464944649447	17	Control	14	Post_flowering_drought
41	TP10.Control	TP15.Post_flowering_drought	0.529801324503311	10	Control	15	Post_flowering_drought
42	TP11.Control	TP15.Post_flowering_drought	0.477611940298507	11	Control	15	Post_flowering_drought
43	TP12.Control	TP15.Post_flowering_drought	0.503448275862069	12	Control	15	Post_flowering_drought
44	TP13.Control	TP15.Post_flowering_drought	0.516363636363636	13	Control	15	Post_flowering_drought
45	TP14.Control	TP15.Post_flowering_drought	0.490566037735849	14	Control	15	Post_flowering_drought
46	TP15.Control	TP15.Post_flowering_drought	0.496503496503497	15	Control	15	Post_flowering_drought
47	TP16.Control	TP15.Post_flowering_drought	0.535117056856187	16	Control	15	Post_flowering_drought
48	TP17.Control	TP15.Post_flowering_drought	0.505494505494505	17	Control	15	Post_flowering_drought
49	TP10.Control	TP16.Post_flowering_drought	0.486301369863014	10	Control	16	Post_flowering_drought
50	TP11.Control	TP16.Post_flowering_drought	0.40625	11	Control	16	Post_flowering_drought
51	TP12.Control	TP16.Post_flowering_drought	0.48780487804878	12	Control	16	Post_flowering_drought
52	TP13.Control	TP16.Post_flowering_drought	0.424710424710425	13	Control	16	Post_flowering_drought
53	TP14.Control	TP16.Post_flowering_drought	0.41897233201581	14	Control	16	Post_flowering_drought
54	TP15.Control	TP16.Post_flowering_drought	0.480565371024735	15	Control	16	Post_flowering_drought
55	TP16.Control	TP16.Post_flowering_drought	0.479166666666667	16	Control	16	Post_flowering_drought
56	TP17.Control	TP16.Post_flowering_drought	0.454545454545455	17	Control	16	Post_flowering_drought
57	TP10.Control	TP17.Post_flowering_drought	0.504	10	Control	17	Post_flowering_drought
58	TP11.Control	TP17.Post_flowering_drought	0.473469387755102	11	Control	17	Post_flowering_drought
59	TP12.Control	TP17.Post_flowering_drought	0.441666666666667	12	Control	17	Post_flowering_drought
60	TP13.Control	TP17.Post_flowering_drought	0.533333333333333	13	Control	17	Post_flowering_drought
61	TP14.Control	TP17.Post_flowering_drought	0.48582995951417	14	Control	17	Post_flowering_drought
62	TP15.Control	TP17.Post_flowering_drought	0.454545454545455	15	Control	17	Post_flowering_drought
63	TP16.Control	TP17.Post_flowering_drought	0.460905349794239	16	Control	17	Post_flowering_drought
64	TP17.Control	TP17.Post_flowering_drought	0.52755905511811	17	Control	17	Post_flowering_drought
