# Supplementary material for: Fungal community assembly in drought-stressed sorghum shows stochasticity, selection, and universal ecological dynamics
Source: Nat Commun. 2020 Jan 7;11:34. doi: 10.1038/s41467-019-13913-9 (PMC6946711; doi:10.1038/s41467-019-13913-9)
Supplement: Supplementary file 10 — Source Data [file 41467_2019_13913_MOESM10_ESM.zip › SourceData/Fig.S7.Soil.plot.13.csv]

	fung.dist	td
1	0.393829761210282	1
2	0.397994189538637	2
3	0.391102897405009	3
4	0.355649069698281	4
5	0.418369297282467	5
6	0.364527193013735	6
7	0.408379283473522	3
8	0.399019894767928	7
9	0.489530566085607	8
10	0.459479632405227	9
11	0.4334648647973	10
12	0.429434242162121	11
13	0.459527243049569	12
14	0.435447855599098	13
15	0.517326938466198	14
16	0.401668277025359	1
17	0.35277697069782	2
18	0.371769594186602	3
19	0.413344287643008	4
20	0.366118489991536	5
21	0.421332683157167	4
22	0.443153253175745	6
23	0.502760532893866	7
24	0.474899354833014	8
25	0.482405093352782	9
26	0.504940044227357	10
27	0.50814353066893	11
28	0.434339033295079	12
29	0.541188198954788	13
30	0.369244850966936	1
31	0.317707385562145	2
32	0.451807356979151	3
33	0.367056433555462	4
34	0.42494546561587	5
35	0.43330731338338	5
36	0.520126485695334	6
37	0.493756157418405	7
38	0.459320213321159	8
39	0.494634339641345	9
40	0.504807458325208	10
41	0.428650465947773	11
42	0.530147099170619	12
43	0.320925803183958	1
44	0.373824424768278	2
45	0.356515268109584	3
46	0.396851003933483	6
47	0.347016509754996	4
48	0.508967756196047	5
49	0.435215152503784	6
50	0.458621608614703	7
51	0.409790457971149	8
52	0.543357522509911	9
53	0.409692319370247	10
54	0.530572591139894	11
55	0.391795563579934	1
56	0.333107106269058	2
57	0.392828993116442	7
58	0.412188023106507	3
59	0.512500462949988	4
60	0.427378570109568	5
61	0.42725927714061	6
62	0.450728693638947	7
63	0.503402925857493	8
64	0.40082172734672	9
65	0.521504066407859	10
66	0.400906510839458	1
67	0.429244824047743	8
68	0.46550835178265	2
69	0.521858082729927	3
70	0.40731558880859	4
71	0.426261074566085	5
72	0.379197013302892	6
73	0.490585981929035	7
74	0.404051591647476	8
75	0.521176998031248	9
76	0.429377431091539	9
77	0.409949460349319	1
78	0.44693292494455	2
79	0.422569207620437	3
80	0.423239801372517	4
81	0.415736488992204	5
82	0.430386933667088	6
83	0.41783544708259	7
84	0.494785447452062	8
85	0.449602917717378	10
86	0.546826457616188	11
87	0.484915497140088	12
88	0.515278666580554	13
89	0.436365215898712	14
90	0.509514839035213	15
91	0.453163772054547	16
92	0.553090293539158	17
93	0.50155876888488	1
94	0.477140554206565	2
95	0.486492470344846	3
96	0.481847146131176	4
97	0.535516478178982	5
98	0.453337322124977	6
99	0.527988713808949	7
100	0.4595937942005	1
101	0.520113996299077	2
102	0.467308686366445	3
103	0.508937991494963	4
104	0.438595759236174	5
105	0.564857209817642	6
106	0.446532497062328	1
107	0.432014891101108	2
108	0.489718951765122	3
109	0.395571899128363	4
110	0.484574030290457	5
111	0.419548655462027	1
112	0.445289647801356	2
113	0.417975938238251	3
114	0.40218075908997	4
115	0.432500537695851	1
116	0.418902700438705	2
117	0.476056688456721	3
118	0.379841536101511	1
119	0.451389776877017	2
120	0.422515334467969	1
