# Supplementary material for: Fungal community assembly in drought-stressed sorghum shows stochasticity, selection, and universal ecological dynamics
Source: Nat Commun. 2020 Jan 7;11:34. doi: 10.1038/s41467-019-13913-9 (PMC6946711; doi:10.1038/s41467-019-13913-9)
Supplement: Supplementary file 10 — Source Data [file 41467_2019_13913_MOESM10_ESM.zip › SourceData/Fig.3A.Root.csv]

	fung.dist	td
1	0.555769693075496	0
2	0.320818543699497	0
3	0.444249163156656	0
4	0.321240083283144	0
5	0.376623031153073	0
6	0.68213647231365	1
7	0.787343073191239	1
8	0.669560950432248	1
9	0.649023454884091	1
10	0.74107860623437	1
11	0.623186827702945	1
12	0.596141353615629	2
13	0.58993526133899	2
14	0.594900058830534	2
15	0.707277510891798	2
16	0.618222587243988	2
17	0.636645579625276	2
18	0.630713316224709	3
19	0.666514771913377	3
20	0.647239201853054	3
21	0.671230086247763	3
22	0.702704832825326	3
23	0.634532958757864	3
24	0.625989563706191	4
25	0.664489330909961	4
26	0.633930237205111	4
27	0.638179352493527	4
28	0.667537300380946	4
29	0.595021431547862	4
30	0.678684269799993	5
31	0.648067815946281	5
32	0.732952425911806	5
33	0.633454006738105	5
34	0.637140655636336	5
35	0.689892520357201	5
36	0.627985262188612	6
37	0.701268339923463	6
38	0.687012433343635	6
39	0.731653950609866	6
40	0.693359731131173	6
41	0.691658372816331	6
42	0.710962829772279	7
43	0.71559608259281	7
44	0.747185278757557	7
45	0.66258378402362	7
46	0.712605818985752	7
47	0.72988596584558	7
48	0.712809966665526	8
49	0.670031025453905	8
50	0.730580164282119	8
51	0.693160015795677	8
52	0.73660482970451	8
53	0.808152933384898	8
54	0.730144435259836	9
55	0.709385676092026	9
56	0.712268458710454	9
57	0.768459688934079	9
58	0.724197674627038	9
59	0.757029045050833	9
60	0.672717311141575	10
61	0.711313417273395	10
62	0.775824789463396	10
63	0.738946279349841	10
64	0.706873441933634	10
65	0.721731316930807	10
66	0.729747173102954	11
67	0.7264402786756	11
68	0.757879168524103	11
69	0.71829153483589	11
70	0.730731210683546	11
71	0.804453160589493	11
72	0.767962336100712	12
73	0.797367437828522	12
74	0.725717677699429	12
75	0.771215613492371	12
76	0.764846593118947	12
77	0.736865465832843	12
78	0.748564082481276	13
79	0.801180609553873	13
80	0.791234856023293	13
81	0.745940269274113	13
82	0.779375784009547	13
83	0.73351952712609	13
84	0.763958324859876	14
85	0.790592961647675	14
86	0.775515374495566	14
87	0.789803681182243	14
88	0.791183540152827	14
89	0.742942560575843	14
90	0.784932778765313	15
91	0.771656784372419	15
92	0.769797136163921	15
93	0.789365217937352	15
94	0.744348386269572	15
95	0.808517471226072	15
96	0.765989493137219	16
97	0.793819311833258	16
98	0.803272776331507	16
99	0.780057130868474	16
100	0.750180896386694	16
101	0.796661685845535	16
102	0.573267600812108	0
103	0.457204107650601	0
104	0.458351664295035	0
105	0.582760267881615	0
106	0.457865594073606	1
107	0.673829736353021	1
108	0.549357015599616	1
109	0.571573203109482	1
110	0.431339291313747	1
111	0.499509856618124	1
112	0.510120210147228	2
113	0.457337904449695	2
114	0.460745556039364	2
115	0.404510758507173	2
116	0.50778217289786	2
117	0.551418685389962	2
118	0.463637339666523	3
119	0.494203270841166	3
120	0.45162532359586	3
121	0.447925117479056	3
122	0.49523251079454	3
123	0.458105710187716	3
124	0.494666512253133	4
125	0.458764710742773	4
126	0.44770420167233	4
127	0.43587825917687	4
128	0.439487671591363	4
129	0.493747696139923	4
130	0.458089190614707	5
131	0.514822395438983	5
132	0.518426693224872	5
133	0.450775728781964	5
134	0.420419525032341	5
135	0.50344415911256	5
136	0.468420976118415	6
137	0.498832782117338	6
138	0.48172286208194	6
139	0.516782549334502	6
140	0.494773801983764	6
141	0.494415271429977	6
142	0.524985367724628	7
143	0.54172374134753	7
144	0.562001156954211	7
145	0.474550864643147	7
146	0.476477604800126	7
147	0.535578763543689	7
148	0.54148951698109	8
149	0.493618794406241	8
150	0.542143885756653	8
151	0.512793363483295	8
152	0.491131661772357	8
153	0.563130175946676	8
154	0.527627995489114	9
155	0.440072303419283	9
156	0.538067622000745	9
157	0.534436558419402	9
158	0.482404173278372	9
159	0.521202287751446	9
160	0.520277661421881	10
161	0.503928849091317	10
162	0.500135404561735	10
163	0.518545465132755	10
164	0.461344704759392	10
165	0.454687659937829	10
166	0.459914869061097	11
167	0.509258643769292	11
168	0.46670147262004	11
169	0.450177920512593	11
170	0.37483263229487	11
171	0.528235655797988	11
172	0.46051102047582	12
173	0.601098764939253	12
174	0.527485984128004	12
175	0.504818489736625	12
176	0.477906832173658	12
177	0.510324653821848	12
178	0.523860634941089	13
179	0.509738266609869	13
180	0.529958505069907	13
181	0.554197023497052	13
182	0.537189633232251	13
183	0.468321276198436	13
184	0.558263022402953	14
185	0.557018213028238	14
186	0.546724554800553	14
187	0.554578737048684	14
188	0.473975026170422	14
189	0.559888119455743	14
190	0.485990364684242	15
191	0.517143621888265	15
192	0.578057650125902	15
193	0.500714201409491	15
194	0.51503221995433	15
195	0.563145047754373	15
196	0.549857917959584	16
197	0.520498065534088	16
198	0.531783212458384	16
199	0.57972404846031	16
200	0.500165640613877	16
201	0.578097845502235	16
202	0.425835900919139	0
203	0.36942445130272	0
204	0.333133097337244	0
205	0.648238659673047	1
206	0.782202473026636	1
207	0.660201181899814	1
208	0.655643541329258	1
209	0.755672200268137	1
210	0.61061607131592	1
211	0.592807047944715	2
212	0.58658216146553	2
213	0.575718585035743	2
214	0.64739004057399	2
215	0.582245029251202	2
216	0.652530720184466	2
217	0.572505146029398	3
218	0.64845923004412	3
219	0.628723326687167	3
220	0.638228159530548	3
221	0.639603507935294	3
222	0.60945489890886	3
223	0.584869332489234	4
224	0.661948406107786	4
225	0.627924533836186	4
226	0.610898061078875	4
227	0.59491441484217	4
228	0.628052986345131	4
229	0.649946173526647	5
230	0.663268101249434	5
231	0.704140674761352	5
232	0.581421420767348	5
233	0.58296986715705	5
234	0.652707964620753	5
235	0.654850664805454	6
236	0.692601852351887	6
237	0.696385064464482	6
238	0.726462502120231	6
239	0.689318865671375	6
240	0.665831258586423	6
241	0.728741178119383	7
242	0.742703185617903	7
243	0.761826513462182	7
244	0.723739123396013	7
245	0.678851396035433	7
246	0.710495788505115	7
247	0.677492886628831	8
248	0.703925390016876	8
249	0.749573597234458	8
250	0.686063003796044	8
251	0.786290131469892	8
252	0.780581388058452	8
253	0.715488838450507	9
254	0.699063228457441	9
255	0.72482338871289	9
256	0.729311165499627	9
257	0.716494927805569	9
258	0.731590336332269	9
259	0.680570030296614	10
260	0.698322034779223	10
261	0.750433784851924	10
262	0.676379243784197	10
263	0.732098042078276	10
264	0.708535649271723	10
265	0.688291541717262	11
266	0.717595247688946	11
267	0.774993127179635	11
268	0.745503304221654	11
269	0.740649784282315	11
270	0.793989241296915	11
271	0.777963067493273	12
272	0.817520381452413	12
273	0.764081546524449	12
274	0.799902983043205	12
275	0.746489478673322	12
276	0.777174632641356	12
277	0.744401402989822	13
278	0.808563790149457	13
279	0.781796543012111	13
280	0.748937399605883	13
281	0.779439578012214	13
282	0.723315966680278	13
283	0.791181402261601	14
284	0.792700782563751	14
285	0.789159851105586	14
286	0.785499243908838	14
287	0.800792576606899	14
288	0.771762685113494	14
289	0.779085254715391	15
290	0.811659683779342	15
291	0.822133978152545	15
292	0.777018454970517	15
293	0.811364374108961	15
294	0.772131818862673	15
295	0.774151327460109	16
296	0.805196224244228	16
297	0.80680816620945	16
298	0.798167244901236	16
299	0.761949466734276	16
300	0.796474903085586	16
301	0.337116590726454	0
302	0.504777233966223	0
303	0.563200139730683	1
304	0.657366428803557	1
305	0.575341938975491	1
306	0.593795162155117	1
307	0.621969855956605	1
308	0.579159291991578	1
309	0.596272305637388	2
310	0.549883188863703	2
311	0.55319971484486	2
312	0.58081465357338	2
313	0.532579599792394	2
314	0.573120761595951	2
315	0.519734558395946	3
316	0.596655265387214	3
317	0.584515367549008	3
318	0.569739346412519	3
319	0.610599643473953	3
320	0.566582676708365	3
321	0.546080285333245	4
322	0.586738932535162	4
323	0.609920818796629	4
324	0.540057967293812	4
325	0.559625796907806	4
326	0.593281554592191	4
327	0.56834603180802	5
328	0.606109910806856	5
329	0.634434082994092	5
330	0.560208535286866	5
331	0.564137714189396	5
332	0.568526414793711	5
333	0.635070449357374	6
334	0.628652709991607	6
335	0.629552253926548	6
336	0.654426654914205	6
337	0.642758589668825	6
338	0.602687555684246	6
339	0.642370281148419	7
340	0.660743038751657	7
341	0.690126669025709	7
342	0.67117304925446	7
343	0.614403650882398	7
344	0.672210414395567	7
345	0.648440927211099	8
346	0.66511618496645	8
347	0.678052838809936	8
348	0.636529574576719	8
349	0.613360896659474	8
350	0.647708375742763	8
351	0.648240256823503	9
352	0.630823634180071	9
353	0.639702345466528	9
354	0.632375768039971	9
355	0.606264771470496	9
356	0.680863812830553	9
357	0.612740920030851	10
358	0.620565943450543	10
359	0.686282872758607	10
360	0.648883904680013	10
361	0.613835613388761	10
362	0.638580551029552	10
363	0.645421560848052	11
364	0.658665118730127	11
365	0.692835032149285	11
366	0.680369473559611	11
367	0.66548329979373	11
368	0.723983555422031	11
369	0.715458010861227	12
370	0.741694349157123	12
371	0.70793238536147	12
372	0.720204827701746	12
373	0.685631072598676	12
374	0.698190917670538	12
375	0.661758752503089	13
376	0.712781983561774	13
377	0.736241672052347	13
378	0.713950611175448	13
379	0.742393694634073	13
380	0.663924167549899	13
381	0.726995469456307	14
382	0.743649419150691	14
383	0.701805868684477	14
384	0.768306371587122	14
385	0.752719320659759	14
386	0.746824621297696	14
387	0.680635751431704	15
388	0.740007599457539	15
389	0.757352102398858	15
390	0.69767757200654	15
391	0.746631755940642	15
392	0.737243475283504	15
393	0.715779448129487	16
394	0.730372171772981	16
395	0.733495891986151	16
396	0.72524446727669	16
397	0.746487751873219	16
398	0.719401615602793	16
399	0.432755308010907	0
400	0.571878134652957	1
401	0.705509500641916	1
402	0.55959345523365	1
403	0.575151981212139	1
404	0.637082308055202	1
405	0.592583053333628	1
406	0.526068753300838	2
407	0.507419309796643	2
408	0.550266193455906	2
409	0.610484368330197	2
410	0.531069341721496	2
411	0.545673529109739	2
412	0.486401022978835	3
413	0.576306745899256	3
414	0.532591200257814	3
415	0.523392931214538	3
416	0.628019618958601	3
417	0.517357302501807	3
418	0.532146170098989	4
419	0.594300766950518	4
420	0.514624274164196	4
421	0.56937367133509	4
422	0.520943246714171	4
423	0.533384449985194	4
424	0.576709824266168	5
425	0.583530399546432	5
426	0.634598723166563	5
427	0.549459679856827	5
428	0.525552309565966	5
429	0.577906152298911	5
430	0.590339899330794	6
431	0.587755505195529	6
432	0.620043030642963	6
433	0.662009360063086	6
434	0.645760800481275	6
435	0.609257326617139	6
436	0.673799640824534	7
437	0.659247748252385	7
438	0.690918748804743	7
439	0.585293447679343	7
440	0.621023883220841	7
441	0.671380403074646	7
442	0.628428163224181	8
443	0.621335838322359	8
444	0.685155983085711	8
445	0.641262634428216	8
446	0.679059944501503	8
447	0.706877913380894	8
448	0.634520867335735	9
449	0.645596150651528	9
450	0.634666619073801	9
451	0.666519987112018	9
452	0.593186278056243	9
453	0.671319983174291	9
454	0.623495333461346	10
455	0.628650554598264	10
456	0.691617292434163	10
457	0.672745899179139	10
458	0.602455167272602	10
459	0.637874221324679	10
460	0.642869072214008	11
461	0.669205471289732	11
462	0.697605515522364	11
463	0.617883896991878	11
464	0.667703840271649	11
465	0.726341665181227	11
466	0.710598726101946	12
467	0.754799328090946	12
468	0.712905264327067	12
469	0.701354429977726	12
470	0.70806055631687	12
471	0.678308633626123	12
472	0.682027365598306	13
473	0.7334300562867	13
474	0.710776620285046	13
475	0.695280927166389	13
476	0.727252620215945	13
477	0.648702175617658	13
478	0.725402010090624	14
479	0.740953976486955	14
480	0.697683882055782	14
481	0.74067004226919	14
482	0.724653370440641	14
483	0.693141743013229	14
484	0.693076191037957	15
485	0.726226667539073	15
486	0.741563300070917	15
487	0.722913661583078	15
488	0.724192530067378	15
489	0.736596603733771	15
490	0.690010517629574	16
491	0.716088500676643	16
492	0.753226870555916	16
493	0.720842480197318	16
494	0.708556342190532	16
495	0.697757036781587	16
496	0.671937628252566	1
497	0.783077100260845	1
498	0.655403966251632	1
499	0.708414932164469	1
500	0.777804474681767	1
501	0.630599586816792	1
502	0.582301679776821	2
503	0.611772942936742	2
504	0.564437462218574	2
505	0.701581689231403	2
506	0.577833287275068	2
507	0.694164328703529	2
508	0.591802454133023	3
509	0.688962607947429	3
510	0.652133287592161	3
511	0.674314989330649	3
512	0.70186029885619	3
513	0.642568137470852	3
514	0.604270500533555	4
515	0.702255525405013	4
516	0.639145115066851	4
517	0.650079449089932	4
518	0.651906011956841	4
519	0.654415063230319	4
520	0.685639986947998	5
521	0.701332420119466	5
522	0.700094235215367	5
523	0.644447733839341	5
524	0.644632241286208	5
525	0.682201175549429	5
526	0.66772178955866	6
527	0.676726944873679	6
528	0.730285130871335	6
529	0.746763969827558	6
530	0.69310341129668	6
531	0.711577651986171	6
532	0.727279434359109	7
533	0.772465950777104	7
534	0.780405452185056	7
535	0.70317892969937	7
536	0.709394586350015	7
537	0.746060816940316	7
538	0.686205471851908	8
539	0.694300403677574	8
540	0.750374634234572	8
541	0.715596450554097	8
542	0.751975340441511	8
543	0.765088845723112	8
544	0.732308766866014	9
545	0.744680419097607	9
546	0.7122204887608	9
547	0.789823096244923	9
548	0.735038325560913	9
549	0.757587394129858	9
550	0.68638074350252	10
551	0.709209869783561	10
552	0.779611433347518	10
553	0.726393872060864	10
554	0.719130697839186	10
555	0.690464085628374	10
556	0.72246032032481	11
557	0.741199007094608	11
558	0.758839414431772	11
559	0.730714767159531	11
560	0.756185741233405	11
561	0.768541249593913	11
562	0.765852520120366	12
563	0.803305593043861	12
564	0.788683928613555	12
565	0.782389124719414	12
566	0.752873060672874	12
567	0.759038499216408	12
568	0.765754197682378	13
569	0.836676835749134	13
570	0.776340071716027	13
571	0.745042742268062	13
572	0.776030742487016	13
573	0.761443419863352	13
574	0.78743203930376	14
575	0.810930913149272	14
576	0.775565245100339	14
577	0.78672674872295	14
578	0.810752397578032	14
579	0.757549231287922	14
580	0.783319298659563	15
581	0.818672456872012	15
582	0.82829542153313	15
583	0.799922958996987	15
584	0.799339204270393	15
585	0.795684976106824	15
586	0.767929990941022	16
587	0.803240959688456	16
588	0.808010597779519	16
589	0.816490331041451	16
590	0.768690149201008	16
591	0.767868535280268	16
592	0.634121429842369	0
593	0.443300522692555	0
594	0.50152138867573	0
595	0.473609255918461	0
596	0.419622386735853	0
597	0.509651844404161	1
598	0.489330370001118	1
599	0.499042443468495	1
600	0.456616420476519	1
601	0.502646866377943	1
602	0.514244016013411	1
603	0.495012266948086	2
604	0.522545343064818	2
605	0.570733068786731	2
606	0.522425620067853	2
607	0.504907013742524	2
608	0.530480377616138	2
609	0.519331941706607	3
610	0.554035172131894	3
611	0.56892791096071	3
612	0.528575403475236	3
613	0.570783967590625	3
614	0.55073198808382	3
615	0.555983472869101	4
616	0.606448424028327	4
617	0.622554974059714	4
618	0.555470767347081	4
619	0.575326055377958	4
620	0.592713811003566	4
621	0.612471362534404	5
622	0.609738277549666	5
623	0.601808518217758	5
624	0.651335926885476	5
625	0.589046436111177	5
626	0.603423525881013	5
627	0.642737049656745	6
628	0.668427985598773	6
629	0.666592228101073	6
630	0.623847972808014	6
631	0.578753472095574	6
632	0.629369267108541	6
633	0.640604148147494	7
634	0.639540268380699	7
635	0.671199362331529	7
636	0.637365659283905	7
637	0.632510215597201	7
638	0.674676245832188	7
639	0.615699420991363	8
640	0.590012563285252	8
641	0.648855492365941	8
642	0.616642272360441	8
643	0.598450469831805	8
644	0.60597851568929	8
645	0.647522235198802	9
646	0.631510973161836	9
647	0.65125003904596	9
648	0.651721306571819	9
649	0.623573403997461	9
650	0.590274288651136	9
651	0.619715550969236	10
652	0.6579902990325	10
653	0.678548993596482	10
654	0.627670563071933	10
655	0.607147147731784	10
656	0.667639551557662	10
657	0.666262357919548	11
658	0.723083477043671	11
659	0.686537351259074	11
660	0.693222731727558	11
661	0.659067927193507	11
662	0.696827644705051	11
663	0.662099200038838	12
664	0.663591318750592	12
665	0.667863410727185	12
666	0.660614054550286	12
667	0.698212076055277	12
668	0.659419572982926	12
669	0.705434914175146	13
670	0.72990337768851	13
671	0.709363986851939	13
672	0.667593919189188	13
673	0.716424505385852	13
674	0.713596376635692	13
675	0.669995298589929	14
676	0.703165862696836	14
677	0.739541291807126	14
678	0.670730767406587	14
679	0.702700898290677	14
680	0.726634453297113	14
681	0.680066152077998	15
682	0.675440477871325	15
683	0.716196609399212	15
684	0.695453729539702	15
685	0.67638584504626	15
686	0.719682575872117	15
687	0.612436334058933	0
688	0.663128640144674	0
689	0.655705187536276	0
690	0.551180288472864	0
691	0.685888482445928	1
692	0.651618274482527	1
693	0.683754730325703	1
694	0.68721476212972	1
695	0.611206788382065	1
696	0.672827483800963	1
697	0.664140832790492	2
698	0.613948021503331	2
699	0.682069436457035	2
700	0.599389703077839	2
701	0.6534859036374	2
702	0.633117486119532	2
703	0.66965512944345	3
704	0.657502235013595	3
705	0.6932965822905	3
706	0.578355443260776	3
707	0.68171010290773	3
708	0.714280650896817	3
709	0.716446866913184	4
710	0.75766318800043	4
711	0.755597131949157	4
712	0.724374651084643	4
713	0.729589971840627	4
714	0.731028762101005	4
715	0.754584614266346	5
716	0.780194467673842	5
717	0.702352654530176	5
718	0.76255370716295	5
719	0.758508952465429	5
720	0.705683692368291	5
721	0.796786976785367	6
722	0.758492609723698	6
723	0.771686909350006	6
724	0.776721530709703	6
725	0.772171974106582	6
726	0.785497177198074	6
727	0.813951483657657	7
728	0.77153231084006	7
729	0.800130616245564	7
730	0.7503329697782	7
731	0.776507517278511	7
732	0.788265003859021	7
733	0.784092121044717	8
734	0.750310233645623	8
735	0.789693651642532	8
736	0.694096021578753	8
737	0.757232740386634	8
738	0.754572159330297	8
739	0.80502180046101	9
740	0.822224339432207	9
741	0.782794064518699	9
742	0.812906112757101	9
743	0.817743954074962	9
744	0.803216027639833	9
745	0.786047180686041	10
746	0.823099780730287	10
747	0.835973073923709	10
748	0.819210591686841	10
749	0.788606067568149	10
750	0.829312126118606	10
751	0.835084790928418	11
752	0.857895376049278	11
753	0.823241364045698	11
754	0.852837052655821	11
755	0.810452670415104	11
756	0.814641804299436	11
757	0.79505471869241	12
758	0.813339343475645	12
759	0.834440262259321	12
760	0.805151921358057	12
761	0.864482190482416	12
762	0.795207410540562	12
763	0.842934401963211	13
764	0.85905437542666	13
765	0.833557980567214	13
766	0.867587708211897	13
767	0.863614571823894	13
768	0.849541709235848	13
769	0.80661486927953	14
770	0.861405161416136	14
771	0.838128191653867	14
772	0.814541437385359	14
773	0.833782390227118	14
774	0.859517289638221	14
775	0.841625086527868	15
776	0.811035238322303	15
777	0.847261531987674	15
778	0.841477022150073	15
779	0.831797466474382	15
780	0.837975588941351	15
781	0.497651843376293	0
782	0.572602883849518	0
783	0.420087981557042	0
784	0.576713714386259	1
785	0.511163345198821	1
786	0.529062731267098	1
787	0.5543726213328	1
788	0.510428306312759	1
789	0.495441480002279	1
790	0.535902578732227	2
791	0.502202177993897	2
792	0.584346026448791	2
793	0.522294759772761	2
794	0.586562186203642	2
795	0.527162915882554	2
796	0.575905145575952	3
797	0.551034318112567	3
798	0.588735874375241	3
799	0.530974858619023	3
800	0.596969749481034	3
801	0.570759610991105	3
802	0.594406330715256	4
803	0.636011445387456	4
804	0.64994848831192	4
805	0.596965793202169	4
806	0.620891012222422	4
807	0.651590988054885	4
808	0.645915262885254	5
809	0.667605112682059	5
810	0.625002242888423	5
811	0.659226056984843	5
812	0.643141298738453	5
813	0.63802907774917	5
814	0.688135286027646	6
815	0.668968914415876	6
816	0.712011352676054	6
817	0.661184677087529	6
818	0.645829971551895	6
819	0.716058003980923	6
820	0.705444647760246	7
821	0.665796135804339	7
822	0.700560380869377	7
823	0.63153402214811	7
824	0.650751981437068	7
825	0.715201584660806	7
826	0.677444357039601	8
827	0.63280853705366	8
828	0.669185872570654	8
829	0.64336055786281	8
830	0.644019611834924	8
831	0.63409196091429	8
832	0.68110832557789	9
833	0.682652587305481	9
834	0.707367791099718	9
835	0.69196596092199	9
836	0.635840116319962	9
837	0.635713453610687	9
838	0.686035787643018	10
839	0.693673314668773	10
840	0.717502875745307	10
841	0.68168989572047	10
842	0.685692033113584	10
843	0.713085057369	10
844	0.710174684598193	11
845	0.76509362242797	11
846	0.751354012553734	11
847	0.764365049778476	11
848	0.71752641800002	11
849	0.724466282170748	11
850	0.70977286076222	12
851	0.718072960870748	12
852	0.718382385441095	12
853	0.725041526754637	12
854	0.765695249095231	12
855	0.699566285216694	12
856	0.755082956377411	13
857	0.778386940688293	13
858	0.737830103927168	13
859	0.752309087954083	13
860	0.755434908596064	13
861	0.720174794306166	13
862	0.716196796935862	14
863	0.758356049364825	14
864	0.775714146151118	14
865	0.70858999844906	14
866	0.738194546282315	14
867	0.772778982319309	14
868	0.739311456359285	15
869	0.743563908072077	15
870	0.737910966148384	15
871	0.773537761134749	15
872	0.70568952707865	15
873	0.715848787423343	15
874	0.572551242026141	0
875	0.488323440352381	0
876	0.510178314522032	1
877	0.509954723485222	1
878	0.549572338908308	1
879	0.54474070052447	1
880	0.559061984337366	1
881	0.584283568910805	1
882	0.528886136440434	2
883	0.578969144576711	2
884	0.587811898573814	2
885	0.550413494665409	2
886	0.572470332056605	2
887	0.536487687255858	2
888	0.550177950286848	3
889	0.592895159790593	3
890	0.569148795644555	3
891	0.582619723912742	3
892	0.61176675410427	3
893	0.614330376788862	3
894	0.602941676737737	4
895	0.644572556124717	4
896	0.673290387011375	4
897	0.588544659960078	4
898	0.617821766449478	4
899	0.616369370137047	4
900	0.652679679725099	5
901	0.638156452727949	5
902	0.641878009388063	5
903	0.665180629710089	5
904	0.603047846528659	5
905	0.620487903961964	5
906	0.672122899645769	6
907	0.700103716194803	6
908	0.728328200499124	6
909	0.664879729638692	6
910	0.666301998884528	6
911	0.688971113078517	6
912	0.686959355428676	7
913	0.665018238510296	7
914	0.712029504747292	7
915	0.643421691896899	7
916	0.673206233686403	7
917	0.730618243287365	7
918	0.685305934830345	8
919	0.656469985079941	8
920	0.708774466967128	8
921	0.682582182614786	8
922	0.671961754781322	8
923	0.677079747354412	8
924	0.665292936333494	9
925	0.69630402908097	9
926	0.658804665857781	9
927	0.697777942462961	9
928	0.641997776129921	9
929	0.693427045258772	9
930	0.673562556458281	10
931	0.69888840436364	10
932	0.728230578686857	10
933	0.664084547864988	10
934	0.6549707010401	10
935	0.710013953588055	10
936	0.684395788051616	11
937	0.749913368215246	11
938	0.718291265937887	11
939	0.722412778786608	11
940	0.68023247827131	11
941	0.725800747903602	11
942	0.711224913513293	12
943	0.715834062771173	12
944	0.707676100491279	12
945	0.741853379353124	12
946	0.760743930949321	12
947	0.659303670847998	12
948	0.732300524943992	13
949	0.76232219189932	13
950	0.729934939162487	13
951	0.736011041230814	13
952	0.761127629075464	13
953	0.736126344591247	13
954	0.709667640896918	14
955	0.754941600799296	14
956	0.760947117718352	14
957	0.742490337946671	14
958	0.761963129725519	14
959	0.786015968538301	14
960	0.719620589875626	15
961	0.737686159633163	15
962	0.764868623140796	15
963	0.759462266916243	15
964	0.711684160784847	15
965	0.740339653357015	15
966	0.539452324912304	0
967	0.548560737751034	1
968	0.5535140865277	1
969	0.535306143190232	1
970	0.460394285980567	1
971	0.577119281349515	1
972	0.554973111627856	1
973	0.513637109643346	2
974	0.554110047276087	2
975	0.541941968210394	2
976	0.505432878769868	2
977	0.543385805589203	2
978	0.554096667110081	2
979	0.55283117260496	3
980	0.543241368715165	3
981	0.537160931134223	3
982	0.537730390833966	3
983	0.533284252719204	3
984	0.599838791461533	3
985	0.585142392598383	4
986	0.62397699201845	4
987	0.591990371004832	4
988	0.569055480723359	4
989	0.54946218408347	4
990	0.575242064903518	4
991	0.615992358922163	5
992	0.578185241262324	5
993	0.564519401989699	5
994	0.591466040606093	5
995	0.564226035490044	5
996	0.582120400768476	5
997	0.624803338545854	6
998	0.602977707201885	6
999	0.624842091592836	6
1000	0.600629130952614	6
1001	0.543177829042892	6
1002	0.592983092082407	6
1003	0.604025133626413	7
1004	0.580432944712934	7
1005	0.634690459710178	7
1006	0.600217169984783	7
1007	0.580734744624118	7
1008	0.625466020040015	7
1009	0.582490993988441	8
1010	0.540607686439406	8
1011	0.603328003188471	8
1012	0.544821731762745	8
1013	0.526820496192639	8
1014	0.572104973855507	8
1015	0.598509251036086	9
1016	0.590872834807312	9
1017	0.551205119812011	9
1018	0.628805844491776	9
1019	0.550375711829038	9
1020	0.532277352682547	9
1021	0.565418000033269	10
1022	0.624350510942967	10
1023	0.570910264708126	10
1024	0.56550570135143	10
1025	0.469390723376656	10
1026	0.599161521053716	10
1027	0.540557125022805	11
1028	0.674659993680869	11
1029	0.597198316522575	11
1030	0.634531021296332	11
1031	0.600126675183615	11
1032	0.632435338283185	11
1033	0.600274242998106	12
1034	0.548280283228283	12
1035	0.620769571133245	12
1036	0.580068001093896	12
1037	0.629421907062935	12
1038	0.56472443133221	12
1039	0.639121209932904	13
1040	0.623096564856806	13
1041	0.635753067903501	13
1042	0.619345244517089	13
1043	0.585588266073541	13
1044	0.653513716223333	13
1045	0.568163500722087	14
1046	0.644229453011372	14
1047	0.639049804742511	14
1048	0.627868543241547	14
1049	0.592778802834033	14
1050	0.62049215491262	14
1051	0.606131546923777	15
1052	0.600475901106456	15
1053	0.614914723124718	15
1054	0.592631734336715	15
1055	0.584721177988452	15
1056	0.631934927965984	15
1057	0.439736641427749	1
1058	0.496102776320533	1
1059	0.401161825570198	1
1060	0.502928559290382	1
1061	0.402971405340364	1
1062	0.535655577028181	1
1063	0.471036391706746	2
1064	0.496106501257194	2
1065	0.543793721268339	2
1066	0.47901902279228	2
1067	0.482180277466051	2
1068	0.493809097127823	2
1069	0.516559288558571	3
1070	0.501628843437274	3
1071	0.521040238650494	3
1072	0.49948220475608	3
1073	0.520081662337294	3
1074	0.545016261894599	3
1075	0.570195213111749	4
1076	0.612491473879339	4
1077	0.608423789083462	4
1078	0.569440917460542	4
1079	0.577076478887716	4
1080	0.577028992620741	4
1081	0.604308821354257	5
1082	0.631522007389935	5
1083	0.564322977332556	5
1084	0.63603284263818	5
1085	0.622907317926744	5
1086	0.575624706620477	5
1087	0.666113149704438	6
1088	0.643873555326146	6
1089	0.688610599081106	6
1090	0.643855953554112	6
1091	0.633901476248491	6
1092	0.657983802097528	6
1093	0.705545885067606	7
1094	0.640652712279667	7
1095	0.69311281010384	7
1096	0.624148879851669	7
1097	0.636812884126725	7
1098	0.714119285159062	7
1099	0.652650880994432	8
1100	0.594768845115634	8
1101	0.67574096538609	8
1102	0.654515404548072	8
1103	0.649684427086452	8
1104	0.629464813831277	8
1105	0.676069095651657	9
1106	0.662001375982448	9
1107	0.669377373808227	9
1108	0.695640414992192	9
1109	0.632285652799727	9
1110	0.641014990553344	9
1111	0.637512295695454	10
1112	0.687411526389673	10
1113	0.690396060546656	10
1114	0.656299443844529	10
1115	0.656885403051841	10
1116	0.705756062381445	10
1117	0.698267258572436	11
1118	0.760346833864497	11
1119	0.70824263821526	11
1120	0.732919971689348	11
1121	0.697435901806518	11
1122	0.702523249404037	11
1123	0.673883281233883	12
1124	0.676167578413042	12
1125	0.707377660672958	12
1126	0.706088511090722	12
1127	0.732077568422333	12
1128	0.641030156021217	12
1129	0.733293902889258	13
1130	0.761833824072369	13
1131	0.711132292921747	13
1132	0.739020422803206	13
1133	0.721734694724409	13
1134	0.711894605964764	13
1135	0.696092722892519	14
1136	0.737032047899611	14
1137	0.745548848068907	14
1138	0.691366132135827	14
1139	0.703043095833121	14
1140	0.745334402808479	14
1141	0.727851853415009	15
1142	0.7042289191503	15
1143	0.723898673462815	15
1144	0.717923108603508	15
1145	0.695407661559132	15
1146	0.707241530955945	15
1147	0.445154155964373	0
1148	0.343727821418262	0
1149	0.475048840075039	0
1150	0.396724748838612	0
1151	0.501989409487433	0
1152	0.412112202119526	1
1153	0.454429342161107	1
1154	0.445314045261987	1
1155	0.407592400150344	1
1156	0.441967547241951	1
1157	0.405516124609335	1
1158	0.467543596641799	2
1159	0.495041930598681	2
1160	0.423174767302815	2
1161	0.47942928611088	2
1162	0.475994010553707	2
1163	0.493510950089551	2
1164	0.521579545412766	3
1165	0.555598462830429	3
1166	0.587548795038839	3
1167	0.482117935047257	3
1168	0.482777862435599	3
1169	0.550388022880399	3
1170	0.555026111632564	4
1171	0.567084439826623	4
1172	0.590537412513183	4
1173	0.619621678339094	4
1174	0.573660575449712	4
1175	0.508394810836612	4
1176	0.614482422485666	5
1177	0.588679216557941	5
1178	0.632051520601931	5
1179	0.540119478509741	5
1180	0.549179548627284	5
1181	0.583545091843564	5
1182	0.556322693283346	6
1183	0.616091258925423	6
1184	0.615674081744514	6
1185	0.569500372679006	6
1186	0.59186488595352	6
1187	0.644216636282812	6
1188	0.584542569940741	7
1189	0.597846529804994	7
1190	0.60415352992777	7
1191	0.633102510979964	7
1192	0.559293026336833	7
1193	0.576662127790486	7
1194	0.632712722913977	8
1195	0.588936961897125	8
1196	0.67321947857635	8
1197	0.648596019895494	8
1198	0.620065118157609	8
1199	0.656729351876223	8
1200	0.617050526077108	9
1201	0.676839849732033	9
1202	0.69631143982712	9
1203	0.642003828284676	9
1204	0.653398163600143	9
1205	0.659039285736981	9
1206	0.669477181299771	10
1207	0.707954459032555	10
1208	0.676450952727314	10
1209	0.716055718419563	10
1210	0.690568913157852	10
1211	0.664929822946375	10
1212	0.660023614218309	11
1213	0.701593956870997	11
1214	0.667897713647888	11
1215	0.676430723546186	11
1216	0.714378141755521	11
1217	0.656464070558166	11
1218	0.711643097434341	12
1219	0.740120728867109	12
1220	0.681661578190937	12
1221	0.709273628926059	12
1222	0.732927047362631	12
1223	0.683136073460524	12
1224	0.706545519404729	13
1225	0.741123074013887	13
1226	0.725622527611325	13
1227	0.698038269141905	13
1228	0.70818335464439	13
1229	0.718518066904963	13
1230	0.699829472845685	14
1231	0.728191092990629	14
1232	0.748153000030682	14
1233	0.729721603939533	14
1234	0.680267608002511	14
1235	0.70552101341165	14
1236	0.425468762427767	0
1237	0.446779675508012	0
1238	0.402533704352698	0
1239	0.414483264797359	0
1240	0.392945405640695	1
1241	0.423184676623366	1
1242	0.456336969079091	1
1243	0.400999182514134	1
1244	0.447783719237125	1
1245	0.470777453251349	1
1246	0.43940816384154	2
1247	0.484345774182255	2
1248	0.48748842300271	2
1249	0.412824040612244	2
1250	0.473621417975684	2
1251	0.493287772668353	2
1252	0.517658739011815	3
1253	0.535257350946277	3
1254	0.558765055238672	3
1255	0.468737342996759	3
1256	0.45385982984726	3
1257	0.529134474115911	3
1258	0.529430046249428	4
1259	0.52893079674072	4
1260	0.519100939966432	4
1261	0.600043475584131	4
1262	0.535449740847484	4
1263	0.540927467586974	4
1264	0.610102825605094	5
1265	0.601948460173417	5
1266	0.614829043452071	5
1267	0.534204344837988	5
1268	0.515909526345005	5
1269	0.58498867120716	5
1270	0.595944911447711	6
1271	0.562645474847914	6
1272	0.578066557943202	6
1273	0.534138467455717	6
1274	0.585901933602301	6
1275	0.638832783395016	6
1276	0.582644706770721	7
1277	0.562105996674677	7
1278	0.582911293575015	7
1279	0.59088080958024	7
1280	0.53722244369503	7
1281	0.559052070751531	7
1282	0.59540094926798	8
1283	0.552730612837	8
1284	0.61249598459644	8
1285	0.612995918957813	8
1286	0.599906843473547	8
1287	0.566622695018179	8
1288	0.590858018313284	9
1289	0.603266423243091	9
1290	0.643358303908627	9
1291	0.569836291688206	9
1292	0.617113636939947	9
1293	0.625480054425357	9
1294	0.631537320298713	10
1295	0.692878212941471	10
1296	0.62066226414884	10
1297	0.695217491028318	10
1298	0.651298061947783	10
1299	0.623596291867429	10
1300	0.647269211523056	11
1301	0.638202036678256	11
1302	0.634890544772381	11
1303	0.639115285881985	11
1304	0.68949559199338	11
1305	0.597918732261433	11
1306	0.654047866865309	12
1307	0.714603369909281	12
1308	0.634929339336211	12
1309	0.668778541852623	12
1310	0.676787221922774	12
1311	0.62085785939626	12
1312	0.658750530368357	13
1313	0.707748202807619	13
1314	0.705331279040334	13
1315	0.657323695492026	13
1316	0.646826351755809	13
1317	0.707532271136852	13
1318	0.669863116758311	14
1319	0.674690923748194	14
1320	0.695547814574985	14
1321	0.688843191822545	14
1322	0.680856683139963	14
1323	0.674472114224276	14
1324	0.470213606291546	0
1325	0.389237198135505	0
1326	0.501671588719	0
1327	0.370931280867577	1
1328	0.478159968730303	1
1329	0.462006243135663	1
1330	0.429582982516532	1
1331	0.393952260655356	1
1332	0.406833574901956	1
1333	0.441180477056104	2
1334	0.477653505632622	2
1335	0.420714861715068	2
1336	0.432253235191141	2
1337	0.477442975366329	2
1338	0.459021434619104	2
1339	0.443184793908087	3
1340	0.540412142927046	3
1341	0.528425906882136	3
1342	0.464532538383212	3
1343	0.417337593353881	3
1344	0.503603085145781	3
1345	0.499697888359655	4
1346	0.536202439711619	4
1347	0.507435303708367	4
1348	0.545347425132928	4
1349	0.525873935818156	4
1350	0.501066113941302	4
1351	0.536631353336657	5
1352	0.590245608984583	5
1353	0.630635140682585	5
1354	0.544233596263562	5
1355	0.502246830056688	5
1356	0.586866218021903	5
1357	0.564863327272111	6
1358	0.564961058773344	6
1359	0.606935379821098	6
1360	0.547798986031772	6
1361	0.553389403298872	6
1362	0.610181209780088	6
1363	0.564088961883294	7
1364	0.550077876842017	7
1365	0.593297368961029	7
1366	0.54738736851906	7
1367	0.506015453297775	7
1368	0.567614723408057	7
1369	0.555293351967455	8
1370	0.575056635680392	8
1371	0.602380897503352	8
1372	0.606858557538218	8
1373	0.597578755955127	8
1374	0.585398757608378	8
1375	0.592655699341357	9
1376	0.665809969381845	9
1377	0.662409633551515	9
1378	0.61845688706848	9
1379	0.60889339223707	9
1380	0.629563879180728	9
1381	0.652634814150686	10
1382	0.721228623191401	10
1383	0.644309090470267	10
1384	0.721010674219968	10
1385	0.658246154528815	10
1386	0.646500409866986	10
1387	0.602298414318941	11
1388	0.674037812522996	11
1389	0.64446301391197	11
1390	0.651574739649643	11
1391	0.723767274869285	11
1392	0.617852236867062	11
1393	0.723199122424712	12
1394	0.732069931001257	12
1395	0.693698892904103	12
1396	0.692263913021651	12
1397	0.703780316447204	12
1398	0.680893254898672	12
1399	0.646859787478124	13
1400	0.717700504159922	13
1401	0.71486464011354	13
1402	0.660148959772066	13
1403	0.701437640032746	13
1404	0.705757153013017	13
1405	0.662227014784348	14
1406	0.674404222614975	14
1407	0.699559654275818	14
1408	0.723452768989518	14
1409	0.702405688612207	14
1410	0.667721774039786	14
1411	0.515807299496578	0
1412	0.51443396882662	0
1413	0.42800706577725	1
1414	0.450310599019592	1
1415	0.428935601169165	1
1416	0.38459173804629	1
1417	0.375969180058512	1
1418	0.441147628622378	1
1419	0.502641969562589	2
1420	0.419953741581372	2
1421	0.448322671447152	2
1422	0.47111707890962	2
1423	0.417363828169448	2
1424	0.461386525579455	2
1425	0.461256019251792	3
1426	0.473096227935048	3
1427	0.489735700817996	3
1428	0.42589504785509	3
1429	0.435996220645251	3
1430	0.448396959199947	3
1431	0.491122193192773	4
1432	0.456310110563498	4
1433	0.460652584044553	4
1434	0.472285033382056	4
1435	0.463291448643612	4
1436	0.445768206102547	4
1437	0.502512173597246	5
1438	0.573110872564356	5
1439	0.556318215476549	5
1440	0.51928719907534	5
1441	0.45032418871267	5
1442	0.508639526811099	5
1443	0.466706371887705	6
1444	0.500660590418657	6
1445	0.5325445333039	6
1446	0.455498883701061	6
1447	0.455222183554864	6
1448	0.536421278052091	6
1449	0.49462832826328	7
1450	0.511314963904264	7
1451	0.527936568783259	7
1452	0.514078143844375	7
1453	0.44332177664731	7
1454	0.467905967828175	7
1455	0.495253701803006	8
1456	0.481508366986734	8
1457	0.531675529699442	8
1458	0.507804143874073	8
1459	0.446505265457171	8
1460	0.492845586110081	8
1461	0.492935247114422	9
1462	0.534163548796382	9
1463	0.511620088059022	9
1464	0.473466809106572	9
1465	0.460288137819551	9
1466	0.520779387963156	9
1467	0.47510812024861	10
1468	0.610032340074744	10
1469	0.533966018937179	10
1470	0.559057187379956	10
1471	0.53530795282024	10
1472	0.537208174540093	10
1473	0.521112882513471	11
1474	0.549302436747115	11
1475	0.53855608733343	11
1476	0.568698837248085	11
1477	0.528146968347117	11
1478	0.505645465949217	11
1479	0.559490181542786	12
1480	0.587461273881752	12
1481	0.565532018484275	12
1482	0.569805468663186	12
1483	0.566489228177804	12
1484	0.564593320643407	12
1485	0.518910721404514	13
1486	0.594735927875191	13
1487	0.614548764466557	13
1488	0.554914705578596	13
1489	0.534729345504654	13
1490	0.579924921020026	13
1491	0.591305390476259	14
1492	0.549127531866509	14
1493	0.584524002916667	14
1494	0.583600702624938	14
1495	0.559344291770669	14
1496	0.568325246570944	14
1497	0.505405155030891	0
1498	0.360890796950001	1
1499	0.388608958683217	1
1500	0.378958849819397	1
1501	0.404662227114907	1
1502	0.423211919645881	1
1503	0.407665920298561	1
1504	0.423304384671008	2
1505	0.438781211054996	2
1506	0.411836554492248	2
1507	0.409798958239059	2
1508	0.428049684469929	2
1509	0.448882930929463	2
1510	0.463006903654197	3
1511	0.554972629075238	3
1512	0.495473519850537	3
1513	0.503111661224497	3
1514	0.461582545846159	3
1515	0.513355410215097	3
1516	0.483598097009991	4
1517	0.515270590246969	4
1518	0.510000320230469	4
1519	0.546562654954632	4
1520	0.522237754267644	4
1521	0.477981174539633	4
1522	0.578181613363351	5
1523	0.527835377814843	5
1524	0.612938032109042	5
1525	0.529652100057585	5
1526	0.544636968040826	5
1527	0.540365909541192	5
1528	0.612204064011975	6
1529	0.609818551029432	6
1530	0.613369754789632	6
1531	0.52664566032625	6
1532	0.609231326053416	6
1533	0.61437053556137	6
1534	0.594769095796173	7
1535	0.555180056698112	7
1536	0.611477321504268	7
1537	0.605956806220474	7
1538	0.566743618023667	7
1539	0.56701336589478	7
1540	0.621695232511904	8
1541	0.605781186330677	8
1542	0.579367036948839	8
1543	0.656966832844331	8
1544	0.618000208533129	8
1545	0.626269844409956	8
1546	0.616450969059095	9
1547	0.652593100073495	9
1548	0.678054452124641	9
1549	0.615898810299605	9
1550	0.651728903032184	9
1551	0.647809630375404	9
1552	0.666799687386122	10
1553	0.715734129844764	10
1554	0.654402231805392	10
1555	0.724437502694967	10
1556	0.691153885961494	10
1557	0.644119626200738	10
1558	0.648549880555614	11
1559	0.690600644218948	11
1560	0.687600849043102	11
1561	0.674109856259135	11
1562	0.698402571351487	11
1563	0.644169735735123	11
1564	0.712064577081531	12
1565	0.741186327266312	12
1566	0.681173236769034	12
1567	0.697208901980551	12
1568	0.731534654283073	12
1569	0.67316561067004	12
1570	0.685095654549305	13
1571	0.739359639753585	13
1572	0.741326018040769	13
1573	0.678876764448965	13
1574	0.676986626308928	13
1575	0.73264476690453	13
1576	0.696002643377749	14
1577	0.706517045936367	14
1578	0.728062734894833	14
1579	0.725251470769104	14
1580	0.696157714238784	14
1581	0.694037071987296	14
1582	0.430226370336491	1
1583	0.454894420644175	1
1584	0.497905973051591	1
1585	0.467193053175465	1
1586	0.515830232816828	1
1587	0.512303547318051	1
1588	0.495570078091919	2
1589	0.497832611258104	2
1590	0.501859477620168	2
1591	0.491362370082431	2
1592	0.516511296869859	2
1593	0.515117031980358	2
1594	0.558611812991645	3
1595	0.534768779146046	3
1596	0.570276264212996	3
1597	0.504400884956758	3
1598	0.501418822239232	3
1599	0.553350305904687	3
1600	0.554347549771505	4
1601	0.585220839067437	4
1602	0.530822251929565	4
1603	0.580907630841874	4
1604	0.548586258868616	4
1605	0.556503082522123	4
1606	0.636174807818773	5
1607	0.607743017529125	5
1608	0.660913837930047	5
1609	0.573040465075837	5
1610	0.513571458996432	5
1611	0.62497585404246	5
1612	0.5948695125793	6
1613	0.620491222572127	6
1614	0.641253885578046	6
1615	0.586826089914426	6
1616	0.604741163860777	6
1617	0.636575782379939	6
1618	0.632396688890329	7
1619	0.628466673102934	7
1620	0.659987063250979	7
1621	0.593289382370816	7
1622	0.539438879299513	7
1623	0.604689260698085	7
1624	0.62547368887107	8
1625	0.627244435531924	8
1626	0.646076884824852	8
1627	0.684197448915649	8
1628	0.642762729427826	8
1629	0.631222310518576	8
1630	0.624028195746236	9
1631	0.704190998584505	9
1632	0.72913871583909	9
1633	0.641676750801846	9
1634	0.691406345206469	9
1635	0.697968627236359	9
1636	0.693190106204171	10
1637	0.753588767754227	10
1638	0.716317284026619	10
1639	0.770160781620324	10
1640	0.752720306839222	10
1641	0.658998372764584	10
1642	0.700598973068359	11
1643	0.725265570482442	11
1644	0.702587585485537	11
1645	0.681607459392266	11
1646	0.749877303213184	11
1647	0.68432035246557	11
1648	0.729737261592865	12
1649	0.770253633479035	12
1650	0.679616249273004	12
1651	0.753030108406293	12
1652	0.751059977355208	12
1653	0.705902299925439	12
1654	0.716438855903209	13
1655	0.759062846305498	13
1656	0.789158046419549	13
1657	0.708920609518906	13
1658	0.698094049066013	13
1659	0.732321231514229	13
1660	0.729290499971029	14
1661	0.737998340700863	14
1662	0.768749514975743	14
1663	0.772703939160994	14
1664	0.740430956191861	14
1665	0.733522351309675	14
1666	0.345531145688998	0
1667	0.277260358895095	0
1668	0.324564956468557	0
1669	0.354400366837916	0
1670	0.317047768053629	0
1671	0.359519867556953	1
1672	0.380687444809041	1
1673	0.294238012411402	1
1674	0.354737321351517	1
1675	0.306107488245343	1
1676	0.359170105959102	1
1677	0.365451858305536	2
1678	0.46801101050499	2
1679	0.430473710054642	2
1680	0.393963154507954	2
1681	0.359243863159143	2
1682	0.387953721258023	2
1683	0.428401470958847	3
1684	0.39156451499947	3
1685	0.411453140720548	3
1686	0.440317968155136	3
1687	0.416878641842638	3
1688	0.37872409417127	3
1689	0.493049734131757	4
1690	0.488904424495421	4
1691	0.50838283408705	4
1692	0.434039206388897	4
1693	0.435682987490792	4
1694	0.469567450766034	4
1695	0.476049173988118	5
1696	0.52449871129364	5
1697	0.553584345359956	5
1698	0.47937268913937	5
1699	0.516684325150162	5
1700	0.493442652782949	5
1701	0.487451601375989	6
1702	0.499124706600767	6
1703	0.549476436471969	6
1704	0.457433838173403	6
1705	0.433371982908499	6
1706	0.436878534638531	6
1707	0.528785445260534	7
1708	0.506269494837595	7
1709	0.469193328720959	7
1710	0.549235107764392	7
1711	0.5293965636117	7
1712	0.502634631112438	7
1713	0.522383831187783	8
1714	0.575004623274137	8
1715	0.600027581906147	8
1716	0.520108097463797	8
1717	0.56740841993192	8
1718	0.539040408081752	8
1719	0.633267976951732	9
1720	0.667377331477682	9
1721	0.574330333155126	9
1722	0.68167573036496	9
1723	0.63073587013157	9
1724	0.566994230790301	9
1725	0.557260799578	10
1726	0.643055298398296	10
1727	0.585944997149371	10
1728	0.609021198913358	10
1729	0.641494128309042	10
1730	0.578427855173749	10
1731	0.661123135637609	11
1732	0.66728509153097	11
1733	0.631440962995251	11
1734	0.641687627527017	11
1735	0.678743693697114	11
1736	0.616628704632298	11
1737	0.625430259610043	12
1738	0.675697924785303	12
1739	0.690698040414767	12
1740	0.616433161492568	12
1741	0.650187551248603	12
1742	0.653587062680096	12
1743	0.650103191923831	13
1744	0.663072417873717	13
1745	0.665466393894222	13
1746	0.673482960397787	13
1747	0.659547536509401	13
1748	0.603086194283868	13
1749	0.367355577836499	0
1750	0.297884192796204	0
1751	0.363076086842513	0
1752	0.38599771693799	0
1753	0.408497858323223	1
1754	0.320050031188757	1
1755	0.401295314812004	1
1756	0.326703400832385	1
1757	0.379587831383103	1
1758	0.384658307823403	1
1759	0.415541100589491	2
1760	0.457511185781697	2
1761	0.452580364411772	2
1762	0.423911760720147	2
1763	0.40710356634284	2
1764	0.436962787722279	2
1765	0.437882118713839	3
1766	0.46388601436194	3
1767	0.421322048573375	3
1768	0.464214333288282	3
1769	0.463220854945469	3
1770	0.418761587281424	3
1771	0.545166397160867	4
1772	0.481605578650836	4
1773	0.499850887759734	4
1774	0.475470951221393	4
1775	0.510714434839974	4
1776	0.508997680964267	4
1777	0.520719423065693	5
1778	0.556164040377241	5
1779	0.543068524412744	5
1780	0.453861383720288	5
1781	0.558702192755682	5
1782	0.525901745205003	5
1783	0.545334376454711	6
1784	0.512559307989411	6
1785	0.56267198717143	6
1786	0.450521316984067	6
1787	0.511703210584354	6
1788	0.452057706034759	6
1789	0.581178726870578	7
1790	0.572592239138443	7
1791	0.500552988388604	7
1792	0.608159672090047	7
1793	0.584240849991813	7
1794	0.58727735172713	7
1795	0.58378665577973	8
1796	0.628633928865807	8
1797	0.671752997406363	8
1798	0.593095273684964	8
1799	0.606793320037082	8
1800	0.612395186110852	8
1801	0.64562349550827	9
1802	0.694877186992471	9
1803	0.623485371888119	9
1804	0.704101016773822	9
1805	0.686950985978386	9
1806	0.583203261220746	9
1807	0.644630262433246	10
1808	0.649116918098628	10
1809	0.615101307239539	10
1810	0.652208171300931	10
1811	0.669944279743304	10
1812	0.616081643759818	10
1813	0.685164300953459	11
1814	0.70793946500213	11
1815	0.642054191528856	11
1816	0.696945312517111	11
1817	0.709717267796481	11
1818	0.630767730117347	11
1819	0.664194761948268	12
1820	0.702344176644426	12
1821	0.71324412143252	12
1822	0.640271716688474	12
1823	0.677924096707479	12
1824	0.697741633288024	12
1825	0.678027381673602	13
1826	0.682519042109404	13
1827	0.696236946240774	13
1828	0.718681953881389	13
1829	0.678300044226643	13
1830	0.652552736055511	13
1831	0.311879537784178	0
1832	0.397634058859896	0
1833	0.259480622660842	0
1834	0.388197941014004	1
1835	0.323829790056853	1
1836	0.237653465673981	1
1837	0.372259741152892	1
1838	0.301189788324357	1
1839	0.267330026980074	1
1840	0.309873481725086	2
1841	0.36432836742177	2
1842	0.323431912138066	2
1843	0.365702707789802	2
1844	0.293574128222006	2
1845	0.35690364713706	2
1846	0.324542771093132	3
1847	0.295905849409834	3
1848	0.345564791925219	3
1849	0.348951123310967	3
1850	0.357393603358934	3
1851	0.282825987748606	3
1852	0.416224851706942	4
1853	0.411118735228318	4
1854	0.379943305257517	4
1855	0.334344852119925	4
1856	0.363899362338206	4
1857	0.35582628731851	4
1858	0.421000349364798	5
1859	0.453983773213942	5
1860	0.43120249393079	5
1861	0.399246008702506	5
1862	0.485608631556332	5
1863	0.416692605710442	5
1864	0.437862587514389	6
1865	0.415227042595095	6
1866	0.440366038962239	6
1867	0.445631818623392	6
1868	0.406015747479596	6
1869	0.385154128579349	6
1870	0.482505103418219	7
1871	0.477868111444919	7
1872	0.418126940685001	7
1873	0.504322310468122	7
1874	0.486609578359952	7
1875	0.507267181284254	7
1876	0.492282320189739	8
1877	0.542787339144983	8
1878	0.553363767999527	8
1879	0.465289211605063	8
1880	0.509010947462141	8
1881	0.476242194233101	8
1882	0.534617076371793	9
1883	0.591294529990397	9
1884	0.522047729449669	9
1885	0.620035414233614	9
1886	0.578669738587273	9
1887	0.486704982615197	9
1888	0.54626890776808	10
1889	0.605015661360273	10
1890	0.524600408127055	10
1891	0.556045704870227	10
1892	0.56864598791767	10
1893	0.518162789800544	10
1894	0.604656308119598	11
1895	0.609362173950253	11
1896	0.545821840560584	11
1897	0.619149861091035	11
1898	0.600614584996148	11
1899	0.559090051566462	11
1900	0.58566531482238	12
1901	0.620659720830221	12
1902	0.636482835849788	12
1903	0.585091376125002	12
1904	0.586717038502946	12
1905	0.599350283794999	12
1906	0.599731519498581	13
1907	0.617360067087808	13
1908	0.6230733455479	13
1909	0.637885806775194	13
1910	0.589585272239215	13
1911	0.58948498147934	13
1912	0.330775034202012	0
1913	0.320901059961324	0
1914	0.352255652695019	1
1915	0.31653670583739	1
1916	0.320092160012002	1
1917	0.322620135137048	1
1918	0.28288861786183	1
1919	0.354737259773335	1
1920	0.32369165061846	2
1921	0.342258268412395	2
1922	0.374513339833615	2
1923	0.288747241844391	2
1924	0.310891336990826	2
1925	0.365525499669483	2
1926	0.426151770199748	3
1927	0.361398765378131	3
1928	0.344412940828359	3
1929	0.38203230575371	3
1930	0.392416088938708	3
1931	0.33112849184148	3
1932	0.432882166143623	4
1933	0.457827215512696	4
1934	0.438677859223831	4
1935	0.384767301042511	4
1936	0.388149244093138	4
1937	0.443472473806751	4
1938	0.430476288548844	5
1939	0.45515009645824	5
1940	0.441701246294098	5
1941	0.366741647797826	5
1942	0.449663775556769	5
1943	0.461626884845836	5
1944	0.397101186824054	6
1945	0.420654095240625	6
1946	0.44402924128562	6
1947	0.375825319198275	6
1948	0.379498731194176	6
1949	0.39179022634584	6
1950	0.477965572685862	7
1951	0.446857330601829	7
1952	0.456706108913348	7
1953	0.511837308095276	7
1954	0.44720544222763	7
1955	0.488641709410296	7
1956	0.50164000750086	8
1957	0.541842526785287	8
1958	0.543546781314761	8
1959	0.500241140695263	8
1960	0.501344503296196	8
1961	0.484599088066258	8
1962	0.56698868662771	9
1963	0.616382891721086	9
1964	0.503661932867312	9
1965	0.603560572122534	9
1966	0.571843757006999	9
1967	0.471222262128024	9
1968	0.549012546014319	10
1969	0.578757091853431	10
1970	0.544921172359926	10
1971	0.561192536895553	10
1972	0.571301657622819	10
1973	0.498776362713617	10
1974	0.600089677418501	11
1975	0.593722789603827	11
1976	0.570408955147602	11
1977	0.593102709358651	11
1978	0.596000782593704	11
1979	0.543386682221979	11
1980	0.55110717241463	12
1981	0.581757638297076	12
1982	0.580803238788643	12
1983	0.552765639998198	12
1984	0.554459031817889	12
1985	0.600926222800811	12
1986	0.584739880883448	13
1987	0.587377680651848	13
1988	0.612099601878092	13
1989	0.629532251324154	13
1990	0.557449477855677	13
1991	0.569158624376185	13
1992	0.390400269915662	0
1993	0.393345988264698	1
1994	0.370729029593286	1
1995	0.43319085643942	1
1996	0.405944170586565	1
1997	0.363435018022759	1
1998	0.41926782335379	1
1999	0.437041649669873	2
[truncated: 3,152 more rows]
