# Supplementary material for: Fungal community assembly in drought-stressed sorghum shows stochasticity, selection, and universal ecological dynamics
Source: Nat Commun. 2020 Jan 7;11:34. doi: 10.1038/s41467-019-13913-9 (PMC6946711; doi:10.1038/s41467-019-13913-9)
Supplement: Supplementary file 10 — Source Data [file 41467_2019_13913_MOESM10_ESM.zip › SourceData/Fig.S15.Leaf.week.3.csv]

	fung.dist	gd
1	0.379731898655734	12
2	0.707717028980511	48
3	0.548204618312826	60
4	0.452754241861275	63.2455532033676
5	0.779645497475301	52
6	0.485363461709339	41.182520563948
7	0.406881188248187	31.2409987036266
8	0.717823851243138	40
9	0.432933532102305	41.7612260356422
10	0.720969594646247	46.6476151587624
11	0.705439655142899	53.8144961882948
12	0.669788904080592	36
13	0.490990005751416	48
14	0.373035189986975	52
15	0.680946621622088	41.182520563948
16	0.424055928358294	31.2409987036266
17	0.347645819096401	23.3238075793812
18	0.658847836034487	41.7612260356422
19	0.425140856601973	40
20	0.682553013928352	41.7612260356422
21	0.605870681688629	46.6476151587624
22	0.562844871704498	12
23	0.600806098371567	23.3238075793812
24	0.521695065982055	20
25	0.739241482194595	23.3238075793812
26	0.677936200533265	31.2409987036266
27	0.550750211116773	62.4819974072532
28	0.641481298103186	53.8144961882948
29	0.575962574523302	46.6476151587624
30	0.485929506076763	41.7612260356422
31	0.499903601278066	20
32	0.620646946909665	23.3238075793812
33	0.594223524421324	31.2409987036266
34	0.523859466534198	41.182520563948
35	0.623520854557679	72.1110255092798
36	0.475126696660712	62.4819974072532
37	0.622894805507862	53.8144961882948
38	0.539622858168587	46.6476151587624
39	0.628346644283818	12
40	0.476061814131286	24
41	0.446834569725762	36
42	0.641673454562135	63.2455532033676
43	0.450716960185556	52
44	0.641797784656661	41.182520563948
45	0.568365886935903	31.2409987036266
46	0.784720985584391	12
47	0.69986668207993	24
48	0.495023545015522	52
49	0.689351317404957	41.182520563948
50	0.531558478924493	31.2409987036266
51	0.541183581508032	23.3238075793812
52	0.434550995862058	12
53	0.769449280559377	41.182520563948
54	0.453856404485241	31.2409987036266
55	0.815336197017408	23.3238075793812
56	0.731890320026079	20
57	0.696596182796435	31.2409987036266
58	0.432987697964848	23.3238075793812
59	0.728807433600128	20
60	0.610385256890465	23.3238075793812
61	0.679920687715827	12
62	0.525880594468981	24
63	0.58841400135846	36
64	0.658163153628818	12
65	0.632971824210518	24
66	0.563965022417362	12
