# Supplementary material for: Fungal community assembly in drought-stressed sorghum shows stochasticity, selection, and universal ecological dynamics
Source: Nat Commun. 2020 Jan 7;11:34. doi: 10.1038/s41467-019-13913-9 (PMC6946711; doi:10.1038/s41467-019-13913-9)
Supplement: Supplementary file 10 — Source Data [file 41467_2019_13913_MOESM10_ESM.zip › SourceData/Fig.S6.B.csv]

	rr.sum.rr.	zz.sum.zz.	ss.sum.ss.	Abundance	OTU	Indicator	Isolation	Guild	Kingdom	Phylum.ab	Class.ab	Order	Family	Genus	Class	Order.1	Family.1	Genus.1	Species	Phylum	Mycocosm.genome	Phylum.ab1	Pid	TP0Sabu	aa	seq	abu.raw	HIT.uni	Cluster	eval.sci	pid.sci	cov.uni	eval.uni	pid.uni	Fungi	Phylum1	OTU.ID.1	ID	Phylum_lifestyle	HIT.uni.1	HIT.uni.2	Yeast	X	X.1	X.2	X.3	X.4	X.5	X.6
OTU1_Cladosporium	0.00211818140229824	0.464252361335485	0.0604331535871763	4443670	OTU1_Cladosporium	Indicator	OTU1	Saprotroph	Fungi	Ascomycota	Dothideomycetes	Capnodiales	Davidiellaceae	Cladosporium	Dothideomycetes	Capnodiales	Davidiellaceae	Cladosporium	Cladosporium_cladosporioides	Ascomycota	Cladosporium fulvum v1.0	Ascomycota	97.4	2454	OTU1	GAGTGGAACTTTTAACAATGGATCTCTTGGTTCTGGCATCGATGAAGAACGCAGCGAAATGCGATAAGTAATGTGAATTGCAGAATTCAGTGAATCATCGAATCTTTGAACGCACATTGCGCCCCCTGGTATTCCGGGGGGCATGCCTGTTCGAGCGTCATTTCACCACTCAAGCCTCGCTTGGTATTGGGCAACGCGGTCCGCCGCGTGCCTCAAATCGACCGGCTGGGTCTTCTGTCCCCTAAGCGTTGTGGAAACTATTCGCTAAAGGGTGTTCGGGAGGCTACGCCGTAAAACAACCCCATTTCTAAGGTTGACCTCGGATCAGGTAGGGATACCCGCTGA	5912119	KX664320|k__Fungi;p__Ascomycota;c__Dothideomycetes;o__Capnodiales;f__Davidiellaceae;g__Cladosporium;s__Cladosporium_cladosporioides	Cluster_01	1.9e-161	100	98	8.69e-177	100	Fungi	Ascomycota	OTU1_Cladosporium	Cladosporium	Ascomycota_Cladosporium	KX664320|k__Fungi;p__Ascomycota;c__Dothideomycetes;o__Capnodiales;f__Davidiellaceae;g__Cladosporium;s__Cladosporium_cladosporioides	KX664320|Fungi	Saprotroph	OTU1	Cladosporium	13	Pathotroph-Saprotroph-Symbiotroph	Animal Pathogen-Endophyte-Lichen Parasite-Plant Pathogen-Wood Saprotroph	Possible	Microfungus
OTU2_Setophoma	0.014015904486764	0.00698823560190346	0.0511082762126644	470370	OTU2_Setophoma	Indicator	OTU2	Plant pathogen	Fungi	Ascomycota	_	_	_	Setophoma	_	_	_	Setophoma	Setophoma_terrestris	Ascomycota	Paraphoma chrysanthemicola PD 92/468 v1.0	Ascomycota	98.6	16238	OTU2	ATGAAACTTTTAACAATGGATCTCTTGGTTCTGGCATCGATGAAGAACGCAGCGAAATGCGATAAGTAGTGTGAATTGCAGAATTCAGTGAATCATCGAATCTTTGAACGCACATTGCGCCCCTTGGTATTCCATGGGGCATGCCTGTTCGAGCGTCATTTGTACCCTCAAGCTTTGCTTGGTGTTGGGCGTCTTGTCGTATTACGACTCGCCTTAAATACATTGGCAGCCGGCACTTTGGCCTAGGAGCGCAGCACATTTTGCGATCGTAGCCCGTTGTACTGGCGTCCATCAAGAACATTTACCACGTTTGACCTCGGATCAGGTAGGGATACCCGCTGA	4094550	KX347460|k__Fungi;p__Ascomycota;c__Pezizomycotina_cls_Incertae_sedis;o__Pezizomycotina_ord_Incertae_sedis;f__Pezizomycotina_fam_Incertae_sedis;g__Setophoma;s__Setophoma_terrestris	others	3.15e-159	100	99	1.44e-174	99	Fungi	Ascomycota	OTU2_Setophoma	Setophoma	Ascomycota_Setophoma	KX347460|k__Fungi;p__Ascomycota;c__Pezizomycotina_cls_Incertae_sedis;o__Pezizomycotina_ord_Incertae_sedis;f__Pezizomycotina_fam_Incertae_sedis;g__Setophoma;s__Setophoma_terrestris	KX347460|Fungi		OTU2	-	-	-	-	-	-
OTU5_Acremonium	0.0102793081988467	0.00244332467813986	0.0187375064063895	177388	OTU5_Acremonium	NS	NA	Endophyte	Fungi	Ascomycota	Sordariomycetes	Hypocreales	_	Acremonium	Sordariomycetes	Hypocreales	_	Acremonium	Acremonium_persicinum|SH207979.07FU	Ascomycota	Acremonium strictum DS1bioAY4a v1.0	Ascomycota	96.7	11909	OTU5	ATGAAACTTTTAACAATGGATCTCTTGGCTCTGGCATCGATGAAGAACGCAGCGAAATGCGATAAGTAATGCGAATTGCAGAATTCAGTGAATCATCGAATCTTTGAACGCACATTGCGCCCGCTAGTATTCTGGCGGGCATGCCTGTCTGAGCGTCATTTCAACCCTCGCCCCCGGCTTCTGCTGGGAGCGGTGTTGGGGATCGGCCGCCCGTCACTGGGAGGCCGGCCCCGAAACAGAGTGGCGACCACGCCGTGTGCTCCTCTGCGTAGTAGTAAATCACCTCGCAGGCGGACAGCGGTGCGGCCTGCCGTAAAACCCCCAACTCTTTCTGGTTGACCTCAGATCAGGTAGGAATACCCGCTGA	2821117	KT804162|k__Fungi;p__Ascomycota;c__Sordariomycetes;o__Hypocreales;f__Hypocreales_fam_Incertae_sedis;g__Acremonium;s__Acremonium_persicinum|SH207979.07FU	others	9.32e-170	99	99	0	99	Fungi	Ascomycota	OTU5_Acremonium	Acremonium	Ascomycota_Acremonium	KT804162|k__Fungi;p__Ascomycota;c__Sordariomycetes;o__Hypocreales;f__Hypocreales_fam_Incertae_sedis;g__Acremonium;s__Acremonium_persicinum|SH207979.07FU	KT804162|Fungi		OTU5	Acremonium	13	Pathogen-Saprotroph-Symbiotroph	Animal Pathogen-Endophyte-Fungal Parasite-Plant Pathogen-Wood Saprotroph	Possible	Microfungus
OTU4_Alternaria	0.00454882477184666	0.16038709644265	0.0124096656959977	1474261	OTU4_Alternaria	Indicator	OTU4	Plant pathogen	Fungi	Ascomycota	Dothideomycetes	Pleosporales	Pleosporaceae	Alternaria	Dothideomycetes	Pleosporales	Pleosporaceae	Alternaria	Alternaria_sp	Ascomycota	Alternaria alternata 133aPRJ v1.0	Ascomycota	99.4	5270	OTU4	CCTGGAGAACTTTTAACAATGGATCTCTTGGTTCTGGCATCGATGAAGAACGCAGCGAAATGCGATAAGTAGTGTGAATTGCAGAATTCAGTGAATCATCGAATCTTTGAACGCACATTGCGCCCTTTGGTATTCCAAAGGGCATGCCTGTTCGAGCGTCATTTGTACCCTCAAGCTTTGCTTGGTGTTGGGCGTCTTGTCTCTAGCTTTGCTGGAGACTCGCCTTAAAGTAATTGGCAGCCGGCCTACTGGTTTCGGAGCGCAGCACAAGTCGCACTCTCTATCAGCAAAGGTCTAGCATCCATTAAGCCTTTTTTCAACTTTTGACCTCGGATCAGGTAGGGATACCCGCTGA	1799856	KX198131|k__Fungi;p__Ascomycota;c__Dothideomycetes;o__Pleosporales;f__Pleosporaceae;g__Alternaria;s__Alternaria_sp	Cluster_01	1.17e-163	99	98	4.14e-180	99	Fungi	Ascomycota	OTU4_Alternaria	Alternaria	Ascomycota_Alternaria	KX198131|k__Fungi;p__Ascomycota;c__Dothideomycetes;o__Pleosporales;f__Pleosporaceae;g__Alternaria;s__Alternaria_sp	KX198131|Fungi	Plant pathogen	OTU4	Alternaria	13	Pathotroph-Saprotroph-Symbiotroph	Animal Pathogen-Endophyte-Plant Pathogen-Wood Saprotroph	Possible	Microfungus
OTU6_Fusarium	0.0995890520922436	0.00212541216504728	0.0601571960117974	597686	OTU6_Fusarium	Indicator	OTU6	Plant pathogen	Fungi	Ascomycota	Sordariomycetes	Hypocreales	Nectriaceae	Fusarium	Sordariomycetes	Hypocreales	Nectriaceae	Fusarium	Fusarium_sp|SH204421.07FU	Ascomycota	Fusarium fujikuroi IMI 58289	Ascomycota	98.7	115378	OTU6	ATGAAACTTTTAACAATGGATCTCTTGGTTCTGGCATCGATGAAGAACGCAGCAAAATGCGATAAGTAATGTGAATTGCAGAATTCAGTGAATCATCGAATCTTTGAACGCACATTGCGCCCGCCAGTATTCTGGCGGGCATGCCTGTTCGAGCGTCATTTCAACCCTCAAGCTCAGCTTGGTGTTGGGACTCGCGGTAACCCGCGTTCCCCAAATCGATTGGCGGTCACGTCGAGCTTCCATAGCGTAGTAATCATACACCTCGTTACTGGTAATCGTCGCGGCCACGCCGTAAAACCCCAACTTCTGAATGTTGACCTCGGATCAGGTAGGAATACCCGCTGA	1596129	HM162179|k__Fungi;p__Ascomycota;c__Sordariomycetes;o__Hypocreales;f__Nectriaceae;g__Fusarium;s__Fusarium_sp|SH204421.07FU	others	8.85e-160	99	99	2.42e-177	99	Fungi	Ascomycota	OTU6_Fusarium	Fusarium	Ascomycota_Fusarium	HM162179|k__Fungi;p__Ascomycota;c__Sordariomycetes;o__Hypocreales;f__Nectriaceae;g__Fusarium;s__Fusarium_sp|SH204421.07FU	HM162179|Fungi		OTU6	Fusarium	13	Pathotroph-Saprotroph	Plant Pathogen-Soil Saprotroph-Wood Saprotroph	Possible	_
OTU18_Gibberella	0.00172285659290435	0.00510563758627552	0.00456386389342049	80921	OTU18_Gibberella	NS	NA	Plant pathogen	Fungi	Ascomycota	Sordariomycetes	Hypocreales	Nectriaceae	Gibberella	Sordariomycetes	Hypocreales	Nectriaceae	Gibberella	Gibberella_nygamai	Ascomycota	Fusarium verticillioides 7600 v2	Ascomycota	97.4	1996	OTU18	AACTTTTGGCAATGGATCTCTTGGTTCTGGCATCGATGAAGAACGCAGCAAAATGCGATAAGTAATGTGAATTGCAGAATTCAGTGAATCATCGAATCTTTGAACGCACATTGCGCCCGCCAGTATTCTGGCGGGCATGCCTGTTCGAGCGTCATTTCAACCCTCAAGCCCCCGGGTTTGGTGTTGGGGATCGGCGAGCCTCACGGCAAGCCGGCCCCGAAATACAGTGGCGGTCTCGCTGCAGCTTCCATTGCGTAGTAGTAAAACCCTCGCAACTGGTACGCGGCGCGGCCAAGCCGTTAAACCCCCAACTTCTGAATGTTGACCTCGGATCAGGTAGGAATACCCGCTGA	1370477	KU680358|k__Fungi;p__Ascomycota;c__Sordariomycetes;o__Hypocreales;f__Nectriaceae;g__Gibberella;s__Gibberella_nygamai	others	6.96e-166	99	100	1.48e-179	99	Fungi	Ascomycota	OTU18_Gibberella	Gibberella	Ascomycota_Fusarium	KU680358|k__Fungi;p__Ascomycota;c__Sordariomycetes;o__Hypocreales;f__Nectriaceae;g__Gibberella;s__Gibberella_nygamai	KU680358|Fungi		OTU18	Gibberella	13	Pathotroph	Plant Pathogen	Probable	_
OTU16_Fusarium	0.0185388346204407	0.00146225740775865	0.0206988920478333	193689	OTU16_Fusarium	Indicator	OTU16	Plant pathogen	Fungi	Ascomycota	Sordariomycetes	Hypocreales	Nectriaceae	Fusarium	Sordariomycetes	Hypocreales	Nectriaceae	Fusarium	Fusarium_sp	Ascomycota	Fusarium oxysporum f. sp. lycopersici 4287 v2	Ascomycota	98.9	21478	OTU16	CGAAACTTTTAACAATGGATCACTTGGTTCTGGCATCGATGAAGAACGCAGCAAAATGCGATAAGTAATGTGAATTGCAGAATTCAGTGAATCATCGAATCTTTGAACGCACATTGCGCCCGCCAGTATTCTGGCGGGCATGCCTGTTCGAGCGTCATTTCAACCCTCAAGCACAGCTTGGTGTTGGGACTCGCGTTAATTCGCGTTCCCCAAATTGATTGGCGGTCACGTCGAGCTTCCATAGCGTAGTAGTAAAACCCTCGTTACTGGTAATCGTCGCGGCCACGCCGTTAAACCCCAACTTCTGAATGTTGACCTCGGATCAGGTAGGAATACCCGCTGA	1152755	KT828724|k__Fungi;p__Ascomycota;c__Sordariomycetes;o__Hypocreales;f__Nectriaceae;g__Fusarium;s__Fusarium_sp	Cluster_02	2.44e-160	99	99	1.45e-174	99	Fungi	Ascomycota	OTU16_Fusarium	Fusarium	Ascomycota_Fusarium	KT828724|k__Fungi;p__Ascomycota;c__Sordariomycetes;o__Hypocreales;f__Nectriaceae;g__Fusarium;s__Fusarium_sp	KT828724|Fungi	Plant pathogen	OTU16	Fusarium	13	Pathotroph-Saprotroph	Plant Pathogen-Soil Saprotroph-Wood Saprotroph	Possible	_
OTU17_Acrophialophora	0.00480259222591173	0.000522067940309999	0.0128313143539158	109027	OTU17_Acrophialophora	Indicator	NA	Plant pathogen	Fungi	Ascomycota	_	_	_	Acrophialophora	_	_	_	Acrophialophora	Acrophialophora_fusispora|SH195315.07FU	Ascomycota	_	Ascomycota	_	5564	OTU17	ATGAAACTTTTAACAATGGATCTCTTGGTTCTGGCATCGATGAAGAACGCAGCGAAATGCGATAAGTAATGTGAATTGCAGAATTCAGTGAATCATCGAATCTTTGAACGCACATTGCGCCCGCCAGTATTCTGGCGGGCATGCCTGTTCGAGCGTCATTTCAACCATCAAGCCCCCGGCTTGTGTTGGGGACCTGCGGCTGCCCGCAGGCCCTGAAAACCAGTGGCGGGCTCGCTAGTCACACCGAGCGCAGTAGCATACATCTCGCTCAGGGCGTGCTGCGGGTTCCGGCCGTTAAAAGCCTCCAAATAACCCAAGGTTGACCTCGGATCAGGTAGGAAGACCCGCTGA	1042994	KU945956|k__Fungi;p__Ascomycota;c__Pezizomycotina_cls_Incertae_sedis;o__Pezizomycotina_ord_Incertae_sedis;f__Pezizomycotina_fam_Incertae_sedis;g__Acrophialophora;s__Acrophialophora_fusispora|SH195315.07FU	others	1.52e-152	97	99	4.09e-180	99	Fungi	Ascomycota	OTU17_Acrophialophora	Acrophialophora	Ascomycota_Acrophialophora	KU945956|k__Fungi;p__Ascomycota;c__Pezizomycotina_cls_Incertae_sedis;o__Pezizomycotina_ord_Incertae_sedis;f__Pezizomycotina_fam_Incertae_sedis;g__Acrophialophora;s__Acrophialophora_fusispora|SH195315.07FU	KU945956|Fungi		OTU17	Acrophialophora	13	Pathotroph	Plant Pathogen	Probable	_
OTU31_Chaetomium	0.0392467767649138	0.000800737762587327	0.0444391502528725	395171	OTU31_Chaetomium	Indicator	NA	Saprotroph	Fungi	Ascomycota	Sordariomycetes	Sordariales	Chaetomiaceae	Chaetomium	Sordariomycetes	Sordariales	Chaetomiaceae	Chaetomium	Chaetomium_globosum	Ascomycota	Chaetomium globosum v1.0	Ascomycota	97.6	45469	OTU31	ATGAAACTTTTAACAATGGATCTCTTGGTTCTGGCATCGATGAAGAACGCAGCGAAATGCGATAAGTAATGTGAATTGCAGAATTCAGTGAATCATCGAATCTTTGAACGCACATTGCGCCCGCCAGTATTCTGGCGGGCATGCCTGTTCGAGCGTCATTTCAACCATCAAGCCCCCGGCTTGTGTTGGGGACCTGCGGCTGCCGCAGGCCCTGAAAAGCAGTGGCGGGCTCGCTGTCACACCGAGCGTAGTAGCATACATCTCGCTCTGGGCGTGCTGCGGGTTCCGGCCGTAAAACCACCTTCATAACCCAAGGTTGACCTCGGATCAGGTAGGAAGACCCGCTGA	894829	KU935656|k__Fungi;p__Ascomycota;c__Sordariomycetes;o__Sordariales;f__Chaetomiaceae;g__Chaetomium;s__Chaetomium_globosum	others	6.95e-156	98	99	8.77e-177	99	Fungi	Ascomycota	OTU31_Chaetomium	Chaetomium	Ascomycota_Chaetomium	KU935656|k__Fungi;p__Ascomycota;c__Sordariomycetes;o__Sordariales;f__Chaetomiaceae;g__Chaetomium;s__Chaetomium_globosum	KU935656|Fungi		OTU31	Chaetomium	13	Pathotroph-Saprotroph-Symbiotroph	Animal Pathogen-Dung Saprotroph-Endophyte-Epiphyte-Plant Saprotroph-Wood Saprotroph	Possible	Microfungus
OTU32_Fusarium	0.0109456635544189	0.000719332537890219	0.0165543436811159	146556	OTU32_Fusarium	Indicator	OTU32	Plant pathogen	Fungi	Ascomycota	Sordariomycetes	Hypocreales	Nectriaceae	Fusarium	Sordariomycetes	Hypocreales	Nectriaceae	Fusarium	Fusarium_solani	Ascomycota	_	Ascomycota	_	12681	OTU32	CGAAACTTTTAACAATGGATCTCTTGGCTCTGGCATCGATGAAGAACGCAGCGAAATGCGATAAGTAATGTGAATTGCAGAATTCAGTGAATCATCGAATCTTTGAACGCACATTGCGCCCGCCAGTATTCTGGCGGGCATGCCTGTTCGAGCGTCATTACAACCCTCAGGCCCCCGGGCCTGGCGTTGGGGATCGGCGGAAGCCCCCTGCGGGCACAACGCCGTCCCCCAAATACAGTGGCGGTCCCGCCGCAGCTTCCATTGCGTAGTAGCTAACACCTCGCAACTGGAGAGCGGCGCGGCCACGCCGTAAAACACCCAACTTCTGAATGTTGACCTCGAATCAGGTAGGAATACCCGCTGA	847132	KU556017|k__Fungi;p__Ascomycota;c__Sordariomycetes;o__Hypocreales;f__Nectriaceae;g__Fusarium;s__Fusarium_solani	Cluster_02	1.19e-173	100	99	0	99	Fungi	Ascomycota	OTU32_Fusarium	Fusarium	Ascomycota_Fusarium	KU556017|k__Fungi;p__Ascomycota;c__Sordariomycetes;o__Hypocreales;f__Nectriaceae;g__Fusarium;s__Fusarium_solani	KU556017|Fungi	Plant pathogen	OTU32	Fusarium	13	Pathotroph-Saprotroph	Plant Pathogen-Soil Saprotroph-Wood Saprotroph	Possible	_
OTU12_Talaromyces	0.00214752865889079	0.000426881056338489	0.00417060166528537	38319	OTU12_Talaromyces	NS	NA	Saprotroph	Fungi	Ascomycota	Eurotiomycetes	Eurotiales	Trichocomaceae	Talaromyces	Eurotiomycetes	Eurotiales	Trichocomaceae	Talaromyces	Talaromyces_pinophilus	Ascomycota	Talaromyces marneffei ATCC 18224	Ascomycota	99.4	2488	OTU12	TGCGAAACTTTTAACAATGGATCTCTTGGTTCCGGCATCGATGAAGAACGCAGCGAAATGCGATAAGTAATGTGAATTGCAGAATTCCGTGAATCATCGAATCTTTGAACGCACATTGCGCCCCCTGGCATTCCGGGGGGCATGCCTGTCCGAGCGTCATTTCTGCCCTCAAGCACGGCTTGTGTGTTGGGTGTGGTCCCCCCGGGGACCTGCCCGAAAGGCAGCGGCGACGTCCGTCTGGTCCTCGAGCGTATGGGGCTCTGTCACTCGCTCGGGAAGGACCTGCGGGGGTTGGTCACCACCATGTTTTACCACGGTTGACCTCGGATCAGGTAGGAGTTACCCGCTGA	837947	KU729085|k__Fungi;p__Ascomycota;c__Eurotiomycetes;o__Eurotiales;f__Trichocomaceae;g__Talaromyces;s__Talaromyces_pinophilus	others	8.98e-160	98	99	1.13e-180	100	Fungi	Ascomycota	OTU12_Talaromyces	Talaromyces	Ascomycota_Talaromyces	KU729085|k__Fungi;p__Ascomycota;c__Eurotiomycetes;o__Eurotiales;f__Trichocomaceae;g__Talaromyces;s__Talaromyces_pinophilus	KU729085|Fungi		OTU12	Talaromyces	13	Saprotroph	Undefined Saprotroph	Probable	_
OTU28_Chaetomium	0.0689574214464572	0.000575676259012972	0.0363959396258228	365612	OTU28_Chaetomium	Indicator	NA	Saprotroph	Fungi	Ascomycota	Sordariomycetes	Sordariales	Chaetomiaceae	Chaetomium	Sordariomycetes	Sordariales	Chaetomiaceae	Chaetomium	Chaetomium_jodhpurense|SH195316.07FU	Ascomycota	_	Ascomycota	_	79890	OTU28	ATGAAACTTTTGGCAATGGATCTCTTGGTTCTGGCATCGATGAAGAACGCAGCGAAATGCGATAAGTAATGTGAATTGCAGAATTCAGTGAATCATCGAATCTTTGAACGCACATTGCGCCCGCCAGTATTCTGGCGGGCATGCCTGTTCGAGCGTCATTTCAACCATCAAGCCCCCGGCTTGTGTTGGGGACCTGCGGCTGCCCGCAGGCCCTGAAAACCAGTGGCGGGCTCGCTGTCACACCGAGCGTAGTAGCAACACCTCGCTCAGGGCGTGCTGCGGGTTCCGGCCGTTAAAAGCCTTTCACACCCAAGGTTGACCTCGGATCAGGTAGGAAGACCCGCTGA	766961	KP336749|k__Fungi;p__Ascomycota;c__Sordariomycetes;o__Sordariales;f__Chaetomiaceae;g__Chaetomium;s__Chaetomium_jodhpurense|SH195316.07FU	others	3.25e-149	97	99	3.17e-171	98	Fungi	Ascomycota	OTU28_Chaetomium	Chaetomium	Ascomycota_Chaetomium	KP336749|k__Fungi;p__Ascomycota;c__Sordariomycetes;o__Sordariales;f__Chaetomiaceae;g__Chaetomium;s__Chaetomium_jodhpurense|SH195316.07FU	KP336749|Fungi		OTU28	Chaetomium	13	Pathotroph-Saprotroph-Symbiotroph	Animal Pathogen-Dung Saprotroph-Endophyte-Epiphyte-Plant Saprotroph-Wood Saprotroph	Possible	Microfungus
OTU7_Alternaria	0.0494268221841092	0.0110016182938212	0.0308188486930706	389226	OTU7_Alternaria	Indicator	NA	Plant pathogen	Fungi	Ascomycota	Dothideomycetes	Pleosporales	Pleosporaceae	Alternaria	Dothideomycetes	Pleosporales	Pleosporaceae	Alternaria	Alternaria_multiformis	Ascomycota	_	Ascomycota	_	57263	OTU7	GTAACTTTTAACAATGGATCTCTTGGTTCTGGCATCGATGAAGAACGCAGCGAAATGCGATAAGTAGTGTGAATTGCAGAATTCAGTGAATCATCGAATCTTTGAACGCACATTGCGCCCTTTGGTATTCCAAAGGGCATGCCTGTTCGAGCGTCATTTGTACCCTCAAGCTTTGCTTGGTGTTGGGCGTCTTGTCTCCAGTTCGCTGGAGACTCGCCTTAAAGTAATTGGCAGCCGGCCTACTGGTTTCGGAGCGCAGCACAAGTCGCGCTCTCTTCCAGCCAAGGTCAGCATCCACAAAGCCTTTTTTCAACTTTTGACCTCGGATCAGGTAGGGATACCCGCTGA	696289	KU325037|k__Fungi;p__Ascomycota;c__Dothideomycetes;o__Pleosporales;f__Pleosporaceae;g__Alternaria;s__Alternaria_multiformis	others	2.46e-165	100	99	1.13e-180	100	Fungi	Ascomycota	OTU7_Alternaria	Alternaria	Ascomycota_Alternaria	KU325037|k__Fungi;p__Ascomycota;c__Dothideomycetes;o__Pleosporales;f__Pleosporaceae;g__Alternaria;s__Alternaria_multiformis	KU325037|Fungi		OTU7	Alternaria	13	Pathotroph-Saprotroph-Symbiotroph	Animal Pathogen-Endophyte-Plant Pathogen-Wood Saprotroph	Possible	Microfungus
OTU8_Agaricomycetes	0.0307032724780565	0.000313357557908664	0.0300114556742658	269791	OTU8_Agaricomycetes	Indicator	NA	Saprotroph	Fungi	Basidiomycota	Agaricomycetes	Polyporales	Meruliaceae	Gloeoporus	Agaricomycetes	Polyporales	Meruliaceae	Gloeoporus	Agaricomycetes_sp|SH486246.07FU	Basidiomycota	_	Basidiomycota	_	35571	OTU8	ATGAAACTTTTAACAATGGATCTCTTGGCTCTCGCATCGATGAAGAACGCAGCGAAATGCGATAAGTAATGTGAATTGCAGAATTCAGTGAATCATCGAATCTTTGAACGCATCTTGCGCCCTTTGGTATTCCGAAGGGCATGCCTGTTTGAGTGTCATGAAATTCTCAACCTCTGACATTTTTATAATTGAAGAGGCTTGGACTTGGAGGTTGTGCTGGCTTTTTTAAAGTACGGCTCCTCTTAAATATATTAGTGCGAAACTTATGGATCGCTCTTCAGTGTGATAATTATCGACGCTGTGGGTGTGAAGTATTTTTAATATTTCGTGCTTCTAATAGTCCTTTATAAGGACAGACATGAACTTTGACATCTGACCTCAAATCAGGTAGGACTACCC…	661089	AB520436|k__Fungi;p__Basidiomycota;c__Agaricomycetes;o__unidentified;f__unidentified;g__unidentified;s__Agaricomycetes_sp|SH486246.07FU	Cluster_03	5.34e-93	84	99	5.12e-125	87	Fungi	Basidiomycota	OTU8_Agaricomycetes	Agaricomycetes	Basidiomycota	AB520436|k__Fungi;p__Basidiomycota;c__Agaricomycetes;o__unidentified;f__unidentified;g__unidentified;s__Agaricomycetes_sp|SH486246.07FU	AB520436|Fungi	Saprotroph	OTU8	Gloeoporus	13	Saprotroph	Wood Saprotroph	Highly Probable	Corticioid
OTU19_Sarocladium	0.0218153695035394	0.000609546438585656	0.018756819548114	175201	OTU19_Sarocladium	Indicator	NA	Plant pathogen	Fungi	Ascomycota	Sordariomycetes	Hypocreales	_	Sarocladium	Sordariomycetes	Hypocreales	_	Sarocladium	Sarocladium_kiliense	Ascomycota	Acremonium strictum DS1bioAY4a v1.0	Ascomycota	94.3	25274	OTU19	CGAAACTTTTAACAATGGATCTCTTGGCTCTGGCATCGATGAAGAACGCAGCGAAATGCGATAAGTAATGTGAATTGCAGAATTCAGTGAATCATCGAATCTTTGAACGCACATTGCGCCCGCCGGCACTCCGGCGGGCATGCCTGTCCGAGCGTCATTTCAACCCTCAGGACCCCCTTTCGGGGGGGACCTGGTGCTGGGGATCAGCGGCCTCCGGGCCCCTGTCCCCCAAATTGAGTGGCGGTCGCGCCGCAGCCTCCCCTGCGTAGTAGCACACCTCGCACCGGAGAGCGGCTCGGCCACGCCGTGAAACCCCCAATTTTTTAAGGTTGACCTCGGATCAGGTAGGAATACCCGCTGA	629383	KX373703|k__Fungi;p__Ascomycota;c__Sordariomycetes;o__Hypocreales;f__Hypocreales_fam_Incertae_sedis;g__Sarocladium;s__Sarocladium_kiliense	Cluster_02	2.01e-156	97	99	0	99	Fungi	Ascomycota	OTU19_Sarocladium	Sarocladium	Ascomycota_Sarocladium	KX373703|k__Fungi;p__Ascomycota;c__Sordariomycetes;o__Hypocreales;f__Hypocreales_fam_Incertae_sedis;g__Sarocladium;s__Sarocladium_kiliense	KX373703|Fungi	Plant pathogen	OTU19	Sarocladium	13	Saprotroph	Undefined Saprotroph	Probable	_
OTU35_Myrothecium	0.00768898122725048	0.00062916778399328	0.00821093683773098	77642	OTU35_Myrothecium	Indicator	OTU35	Saprotroph	Fungi	Ascomycota	Sordariomycetes	Hypocreales	Stachybotriaceae	Striaticonidium	Sordariomycetes	Hypocreales	Stachybotriaceae	Striaticonidium	Striaticonidium_brachysporum	Ascomycota	_	Ascomycota	_	8908	OTU35	AACTTTTGGCAATGGATCTCTTGGCTCTGGCATCGATGAAGAACGCAGCGAAATGCGATAAGTAATGTGAATTGCAGAATTCAGTGAATCATCGAATCTTTGAACGCACATTGCGCCCGCCAGCATTCTGGCGGGCATGCCTGTCCGAGCGTCATTTCAACCCTCAGGCTCCCGCGCCTGGCGTTGGGGATCGGCCTTCACCGGCCGGCCCCGAAATACAGTGGCGGCCCCGCCGTAGACCTCCTCTGCGTAGTAGCACACACCTCGCAGCCTGGGAGCGCGGCGGCGGCCACGCCGGAAAACCCCCGACTTCTGAAAGTTGACCTCGGATCAGGTAGGAATACCCGCTGA	616665	KU847230|k__Fungi;p__Ascomycota;c__Sordariomycetes;o__Hypocreales;f__Stachybotriaceae;g__Striaticonidium;s__Striaticonidium_brachysporum	others	4.25e-148	96	100	1.9e-178	99	Fungi	Ascomycota	OTU35_Myrothecium	Myrothecium	Ascomycota_Myrothecium	KU847230|k__Fungi;p__Ascomycota;c__Sordariomycetes;o__Hypocreales;f__Stachybotriaceae;g__Striaticonidium;s__Striaticonidium_brachysporum	KU847230|Fungi		OTU35	Hypocreales	7	Saprotroph	Undefined Saprotroph	Possible	Microfungus
OTU10_Filobasidium	2.41683289585781e-05	0.0606800618165815	0.000760860012904808	525447	OTU10_Filobasidium	Indicator	NA	Saprotroph_Yeast	Fungi	Basidiomycota	Tremellomycetes	Filobasidiales	Filobasidiaceae	Filobasidium	Tremellomycetes	Filobasidiales	Filobasidiaceae	Filobasidium	Filobasidium_magnum	Basidiomycota	Cryptococcus vishniacii v1.0	Basidiomycota	95.4	28	OTU10	CGAAACTTTTAACAATGGATCTCTTGGCTCTCGCATCGATGAAGAACGCAGCGAAATGCGATAAGTAATGTGAATTGCAGAATTCAGTGAATCATCGAATCTTTGAACGCACCTTGCGCTCCTTGGTATTCCGAGGAGCATGCCTGTTTGAGTGTCATGAAACCCTCAAACCCAAGTTTTGGATTTCGATCCATGCTTGAGTTTGGATTTGGATGTTTGCCGGTGATGAACCGACTCATCTTAAAAGTATTAGCTTGGATCTGTCTATATGACTGGTTTGACTTGGCATAATAAGTATTTTGCTGAGGACATCTTCGGATGGCCAGGACCTAGACTACTGTCTGCTAACTAAACCATCACTTTAAGTGCATCTTTGGATGTTACTCATTGTGTAACTTT…	544774	KX015893|k__Fungi;p__Basidiomycota;c__Tremellomycetes;o__Filobasidiales;f__Filobasidiaceae;g__Filobasidium;s__Filobasidium_magnum	Cluster_01	0	99	99	0	100	Fungi	Basidiomycota	OTU10_Filobasidium	Filobasidium	Basidiomycota_Yeast	KX015893|k__Fungi;p__Basidiomycota;c__Tremellomycetes;o__Filobasidiales;f__Filobasidiaceae;g__Filobasidium;s__Filobasidium_magnum	KX015893|Fungi	Yeast	OTU10	Filobasidium	13	Saprotroph	Undefined Saprotroph	Highly Probable	Facultative Yeast
OTU20_Xylariales	0.000310735658038861	0.000641664712318374	0.00483178512794762	43131	OTU20_Xylariales	NS	OTU20	Plant pathogen	Fungi	Ascomycota	Sordariomycetes	Sordariales	_	Monosporascus	Sordariomycetes	Sordariales	_	Monosporascus	Xylariales_sp|SH013251.07FU	Ascomycota	Truncatella angustata HP017 v1.0	Ascomycota	97.6	360	OTU20	ATGAAACTTTTAACAATGGATCTCTTGGTTCTGGCATCGATGAAGAACGCAGCGAAATGCGATAAGTAATGTGAATTGCAGAATTCAGTGAATCATCGAATCTTTGAACGCACATTGCGCCCATTAGTATTCTAATGGGCATGCCTGTTCGAGCGTCATTTCAACCCTCAAGCCCTAGTTGCTTGGTGTTGGGAGCTTATCCTGCCGCAAGGCGGGACAACTCCTTAAAATCATTGGCGGAGTCGCGGTGACCCCAAGCGCAGTAATTCCTTTTCTCGCTTTAGGTGTTAACGCTGGCTTCCAGCCATTAAAACCCCTCTATTTTATAATGGTTGACCTCGGATCAGGTAGGACTACCCGCTGA	490199	JN802294|k__Fungi;p__Ascomycota;c__Sordariomycetes;o__Xylariales;f__unidentified;g__unidentified;s__Xylariales_sp|SH013251.07FU	others	4.64e-113	89	99	1.2e-170	97	Fungi	Ascomycota	OTU20_Xylariales	Xylariales	Ascomycota	JN802294|k__Fungi;p__Ascomycota;c__Sordariomycetes;o__Xylariales;f__unidentified;g__unidentified;s__Xylariales_sp|SH013251.07FU	JN802294|Fungi		OTU20	Monosporascus	13	Pathotroph	Plant Pathogen	Probable	_
OTU9_Meruliaceae	0.0225801244841572	0.00033251172842563	0.0224782934545041	202426	OTU9_Meruliaceae	Indicator	NA	Saprotroph	Fungi	Basidiomycota	Agaricomycetes	Polyporales	Meruliaceae	Gloeoporus	Agaricomycetes	Polyporales	Meruliaceae	Gloeoporus	Gloeoporus_dichrous|SH214887.07FU	Basidiomycota	Phlebia brevispora HHB-7030 SS6 v1.0	Basidiomycota	95.6	26160	OTU9	ATGAAACTTTTAACAATGGATCTCTTGGCTCTCGCATCGATGAAGAACGCAGCGAAATGCGATAAGTAATGTGAATTGCAGAATTCAGTGAATCATCGAATCTTTGAACGCATCTTGCGCCCTTTGGTATTCCGAAGGGCATGCCTGTTTGAGTGTCATGGAATTCTCAACCTCTGAAATTTTTAATAATTGAAGAGGCTTGGACTTGGAGGTTGTGCTGGCTTCTAAAGTACGGCTCCTCTTAAATATATTAGTGCGAAACTTATGGATCGCTCTTCAGTGTGATAATTATCGACGCTGTGGGTGTGAAGTATATATTGATATTTCGTGCTTCTAATAGTCCTTTTTAAGGACAGATATAACTCTTTGACATCTGACCTCAAATCAGGTAGGACTACC…	483224	KP135058|k__Fungi;p__Basidiomycota;c__Agaricomycetes;o__Polyporales;f__Meruliaceae;g__Gloeoporus;s__Gloeoporus_dichrous|SH214887.07FU	Cluster_03	1.14e-99	85	99	3.07e-127	88	Fungi	Basidiomycota	OTU9_Meruliaceae	Meruliaceae	Basidiomycota	KP135058|k__Fungi;p__Basidiomycota;c__Agaricomycetes;o__Polyporales;f__Meruliaceae;g__Gloeoporus;s__Gloeoporus_dichrous|SH214887.07FU	KP135058|Fungi	Saprotroph	OTU9	Gloeoporus	13	Saprotroph	Wood Saprotroph	Highly Probable	Corticioid
OTU22_Periconia	0.0057468833645076	0.000464371841313771	0.009109581210724	80914	OTU22_Periconia	Indicator	OTU22	Endophyte	Fungi	Ascomycota	Dothideomycetes	Pleosporales	_	Periconia	Dothideomycetes	Pleosporales	_	Periconia	Periconia_macrospinosa	Ascomycota	Byssothecium circinans CBS 675.92 v1.0	Ascomycota	93.1	6658	OTU22	ATGAAACTTTTAACAATGGATCTCTTGGTTCTGGCATCGATGAAGAACGCAGCGAAATGCGATAAGTAGTGTGAATTGCAGAATTCAGTGAATCATCGAATCTTTGAACGCACATTGCGGCCATAGGTATTCCTTTGGCCATGCCTGTTCGAGCGTCATTTACACCCTCAAGCCTAGCTTGGTGTTGGGCGTCTGTCCCGCCGTTTTCGCGCGCGGACTCGCCTCAAAGTCATTGGCGGCGGTCGTGCCGGCCCCCTCGCGCAGCACATTTGCGCTTCTCGGAGGCCCGGCGGATCCGCGCTCCAGCAAGACCTTTCACGACTTGACCTCGGATCAGGTAGGGATACCCGCTGA	440990	KU680403|k__Fungi;p__Ascomycota;c__Dothideomycetes;o__Pleosporales;f__Pleosporales_fam_Incertae_sedis;g__Periconia;s__Periconia_macrospinosa	others	3.25e-164	99	99	0	100	Fungi	Ascomycota	OTU22_Periconia	Periconia	Ascomycota	KU680403|k__Fungi;p__Ascomycota;c__Dothideomycetes;o__Pleosporales;f__Pleosporales_fam_Incertae_sedis;g__Periconia;s__Periconia_macrospinosa	KU680403|Fungi		OTU22	Periconia	13	Pathotroph-Saprotroph-Symbiotroph	Endophyte-Plant Pathogen-Wood Saprotroph	Possible	Dark Septate Endophyte
OTU13_Preussia	0.0257763859889292	0.000386587222019261	0.0244654731577142	221923	OTU13_Preussia	Indicator	NA	Saprotroph	Fungi	Ascomycota	Dothideomycetes	Pleosporales	Sporormiaceae	Preussia	Dothideomycetes	Pleosporales	Sporormiaceae	Preussia	Sporormiaceae_sp|SH028267.07FU	Ascomycota	_	Ascomycota	_	29863	OTU13	ATGAAACTTTTAACAATGGATCTCTTGGTTCTGGCATCGATGAAGAACGCAGCGAAATGCGATAAGTAGTGTGAATTGCAGAATTCAGTGAATCATCGAATCTTTGAACGCACATTGCGCCCTTTGGTATTCCTTAGGGCATGCCTGTTCGAGCGTCATCTAAACCTTCAAGCCCTGCTTGGTGTTGGGTGCCTGTCCCGCCTCCGCGCGTGGACTCACCTCAAATCCATTGGCGGCCCCCGCGTCGGCCACGAGCGCAGCAGAAACGCGAACTCGTGAGCCCGTCCGGGCGGCTCCCAGAAGCTAACCCCCAATTTTTGACCTCGGATCAGGTAGGGATACCCGCTGA	440530	Preussia_sp|HQ115714|SH215536.07FU|reps|k__Fungi	others	9.91e-162	90	99.361	9.05e-157	96	Fungi	Ascomycota	OTU13_Preussia	Preussia	Ascomycota_Preussia	KR232517|k__Fungi;p__Ascomycota;c__Dothideomycetes;o__Pleosporales;f__Sporormiaceae;g__unidentified;s__Sporormiaceae_sp|SH028267.07FU	KR232517|Fungi		OTU13	Preussia	13	Saprotroph	Undefined Saprotroph	Probable	_
OTU86_Acrophialophora	0.0115921663540608	0.000176825696113946	0.00932993249214448	86924	OTU86_Acrophialophora	Indicator	NA	Plant pathogen	Fungi	Ascomycota	_	_	_	Acrophialophora	_	_	_	Acrophialophora	Acrophialophora_levis|SH195312.07FU	Ascomycota	_	Ascomycota	_	13430	OTU86	CGAAACTTTCAACAACGGATCACTTGGTTCTGGCATCGATGAAGAACGCAGCGAAATGCGATAAGTAATGTGAATTGCAGAATTCAGTGAATCATCGAATCTTTGAACGCACATTGCGCCCGCCAGTATTCTGGCGGGCATGCCTGTTCGAGCGTCATTTCAACCATCAAGCCCCCGGGCTTGTGTTGGGGACCTGCGGCTGCCCGCAGGCCCTGAAAACCAGTGGCGGGCTCGCTGTCACACCGAGCGTAGTAGCATCATCTCGCTCAGGGCGTGCTGCGGGTTCCGGCCGTTAAAAGCCTCTAATACCCAAGGTTGACCTCGGATCAGGTAGGAAGACCCGCTGA	413011	KU296273|k__Fungi;p__Ascomycota;c__Pezizomycotina_cls_Incertae_sedis;o__Pezizomycotina_ord_Incertae_sedis;f__Pezizomycotina_fam_Incertae_sedis;g__Acrophialophora;s__Acrophialophora_levis|SH195312.07FU	others	5.39e-152	97	99	4.04e-180	100	Fungi	Ascomycota	OTU86_Acrophialophora	Acrophialophora	Ascomycota_Acrophialophora	KU296273|k__Fungi;p__Ascomycota;c__Pezizomycotina_cls_Incertae_sedis;o__Pezizomycotina_ord_Incertae_sedis;f__Pezizomycotina_fam_Incertae_sedis;g__Acrophialophora;s__Acrophialophora_levis|SH195312.07FU	KU296273|Fungi		OTU86	Acrophialophora	13	Pathotroph	Plant Pathogen	Probable	_
OTU15_Ustilago	3.45261842265401e-06	0.0398845891150119	0.000213999979779529	343151	OTU15_Ustilago	Indicator	NA	Plant pathogen_Yeast	Fungi	Basidiomycota	Ustilaginomycetes	Ustilaginales	Ustilaginaceae	Ustilago	Ustilaginomycetes	Ustilaginales	Ustilaginaceae	Ustilago	Ustilago_filiformis|SH217109.07FU	Basidiomycota	Ustilago maydis 521 v2.0	Basidiomycota	_	4	OTU15	ATGAAACTTTTGGCAATGGATCTCTTGGTTCTCCCATCGATGAAGAACGCAGCGAATTGCGATAAGTAATGTGAATTGCAGAAGTGAATCATCGAATCTTTGAACGCACCTTGCGCTCCCGGCAGATCTAATCTGGGGAGCATGCCTGTTTGAGGGCCGCGAATTGTTTCGAACGACAGCTTTTTTCTTCGTGAAAAAGTTGGCGGATCGGTATTGAGGGTTTTGCCATTTACCATGGCTCCCTCGAAATGCATTAGCGCATCCATTTGATAGGCAAGACGGACGAAAGCTCGATTTTCGCCCTCTCTTCCCTGCCGGGTTTTGATAATATCAGGACTTCGGAGGCGGAGAAAGGGTTAGAGCTGGACGCAACGTTTTGCTGTTTGGAGTGCTTCTGAA…	390629	AY740066|k__Fungi;p__Basidiomycota;c__Ustilaginomycetes;o__Ustilaginales;f__Ustilaginaceae;g__Ustilago;s__Ustilago_filiformis|SH217109.07FU	others	0	93	99	0	98	Fungi	Basidiomycota	OTU15_Ustilago	Ustilago	Basidiomycota_Yeast	AY740066|k__Fungi;p__Basidiomycota;c__Ustilaginomycetes;o__Ustilaginales;f__Ustilaginaceae;g__Ustilago;s__Ustilago_filiformis|SH217109.07FU	AY740066|Fungi	Yeast	OTU15	Ustilago	13	Pathotroph	Plant Pathogen	Probable	Facultative Yeast
OTU34_Stachybotrys	0.00032281982251815	0.000491467984971918	0.00164861644022764	17301	OTU34_Stachybotrys	NS	OTU34	Saprotroph	Fungi	Ascomycota	Sordariomycetes	Hypocreales	Stachybotriaceae	Achroiostachys	Sordariomycetes	Hypocreales	Stachybotriaceae	Achroiostachys	Achroiostachys_betulicola	Ascomycota	_	Ascomycota	_	374	OTU34	GAGTGGAACTTTTAACAATGGATCTCTTGGCTCTGGCATCGATGAAGAACGCAGCGAAATGCGATAAGTAATGTGAATTGCAGAATTCAGTGAATCATCGAATCTTTGAACGCACATTGCGCCCGCCAGCACTCTGGCGGGCATGCCTGTCCGAGCGTCATTTCAACCCTCAGCCCCCCCGGGGACTGGTGTTGGGGATCGGCCCGCCCTGGCGCGGCGCCGTCCCCGAAATACAGTGGCGGTCTCGCTGCAGCCTCCCCTGCGTAGTAGCACACCTCGCATCGGAGAGCGGCGCGGCCACGCCGTGAAACCCCAACTTCTGATAGTTGACCTCGGATCAGGTAGGAATACCCGCTGA	380397	KU845791|k__Fungi;p__Ascomycota;c__Sordariomycetes;o__Hypocreales;f__Stachybotriaceae;g__Achroiostachys;s__Achroiostachys_betulicola	others	3.31e-159	98	98	5.41e-179	99	Fungi	Ascomycota	OTU34_Stachybotrys	Stachybotrys	Ascomycota_Stachybotrys	KU845791|k__Fungi;p__Ascomycota;c__Sordariomycetes;o__Hypocreales;f__Stachybotriaceae;g__Achroiostachys;s__Achroiostachys_betulicola	KU845791|Fungi		OTU34	Hypocreales	7	Saprotroph	Undefined Saprotroph	Possible	Microfungus
OTU23_Stachybotrys	0.0231394486686272	0.000216418768097187	0.0199363469957177	182469	OTU23_Stachybotrys	Indicator	NA	Saprotroph	Fungi	Ascomycota	Sordariomycetes	Hypocreales	_	Stachybotrys	Sordariomycetes	Hypocreales	_	Stachybotrys	Stachybotrys_chlorohalonata	Ascomycota	_	Ascomycota	_	26808	OTU23	ATGAAACTTTTAACAATGGATCTCTTGGCTCTGGCATCGATGAAGAACGCAGCGAAATGCGATAAGTAATGTGAATTGCAGAATTCAGTGAATCATCGAATCTTTGAACGCACATTGCGCCCGTTAGCATTCTAGCGGGCATGCCTGTCCGAGCGTCATTTCAACCCTCAGGGTCCCCGTTCCGGCGGGGAACCTGGTGTTGGGGATCGGCCCGCCCCGTGCGGCGCCGTCCCCCAAATTCAGTGGCGGTCTCGCTGCAGCCTCCCCTGCGTAGTAGTTACAACCTCGCATCGGAGCTCAGCGCGGCCACGCCGTAAAACCCCCGACTTTCTGAACGTTGACCTCGGATCAGGTAGGAATACCCGCTGA	363201	KU935709|k__Fungi;p__Ascomycota;c__Sordariomycetes;o__Hypocreales;f__Hypocreales_fam_Incertae_sedis;g__Stachybotrys;s__Stachybotrys_chlorohalonata	others	7.35e-161	97	99	0	100	Fungi	Ascomycota	OTU23_Stachybotrys	Stachybotrys	Ascomycota_Stachybotrys	KU935709|k__Fungi;p__Ascomycota;c__Sordariomycetes;o__Hypocreales;f__Hypocreales_fam_Incertae_sedis;g__Stachybotrys;s__Stachybotrys_chlorohalonata	KU935709|Fungi		OTU23	Hypocreales	7	Saprotroph	Undefined Saprotroph	Possible	Microfungus
OTU41_Fusarium	0.0154237096486011	0.000511906886438193	0.0100874224266276	100076	OTU41_Fusarium	Indicator	NA	Plant pathogen	Fungi	Ascomycota	Sordariomycetes	Hypocreales	Nectriaceae	Fusarium	Sordariomycetes	Hypocreales	Nectriaceae	Fusarium	Fusarium_brachygibbosum	Ascomycota	_	Ascomycota	_	17869	OTU41	AACTTTTGGCAATGGATCTCTTGGTTCTGGCATCGATGAAGAACGCAGCAAAATGCGATAAGTAATGTGAATTGCAGAATTCAGTGAATCATCGAATCTTTGAACGCACATTGCGCCCGCCAGTATTCTGGCGGGCATGCCTGTTCGAGCGTCATTTCAACCCTCAAGCCCCCGGGTTTGGTGTTGGGGATCGGGCTGTACTCCAGCCCGGCCCCGAAATCTAGTGGCGGTCTCGCTGCAGCCTCCATTGCGTAGTAGCTAACACCTCGCAACTGGAACGCGGCGCGGCCAAGCCGTTAAACCCCCAACTTCTGAATGTTGACCTCGGATCAGGTAGGAATACCCGCTGA	341687	KX256165|k__Fungi;p__Ascomycota;c__Sordariomycetes;o__Hypocreales;f__Nectriaceae;g__Fusarium;s__Fusarium_brachygibbosum	others	6.89e-166	99	100	6.82e-178	99	Fungi	Ascomycota	OTU41_Fusarium	Fusarium	Ascomycota_Fusarium	KX256165|k__Fungi;p__Ascomycota;c__Sordariomycetes;o__Hypocreales;f__Nectriaceae;g__Fusarium;s__Fusarium_brachygibbosum	KX256165|Fungi		OTU41	Fusarium	13	Pathotroph-Saprotroph	Plant Pathogen-Soil Saprotroph-Wood Saprotroph	Possible	_
OTU59_Chaetomium	0.019646261979507	0.000194578341958939	0.0203388121303121	181340	OTU59_Chaetomium	Indicator	NA	Saprotroph	Fungi	Ascomycota	Sordariomycetes	Sordariales	Chaetomiaceae	Chaetomium	Sordariomycetes	Sordariales	Chaetomiaceae	Chaetomium	Chaetomium_spiculipilium	Ascomycota	_	Ascomycota	_	22761	OTU59	ATGAAACTTTTGGCAATGGATCTCTTGGTTCTGGCATCGATGAAGAACGCAGCGAAATGCGATAAGTAATGTGAATTGCAGAATTCAGTGAATCATCGAATCTTTGAACGCACATTGCGCCCGCCAGTATTCTGGCGGGCATGCCTGTTCGAGCGTCATTTCAACCATCAAGCCCCAGGCTTGTGTTGGGGACCTGCGGCTGCCGCAGGCCCTGAAAACCAGTGGCGGGCTCGCTGTCACACCGGGCGTAGTAGATTTTATCTCGCTCAGGGCGTGCTGCGGGTTCCGGCCGTTAAAAAGCCTTTTTTACCCAAGGTTGACCTCGGATCAGGTAGGAAGACCCGCTGA	332148	KX690133|k__Fungi;p__Ascomycota;c__Sordariomycetes;o__Sordariales;f__Chaetomiaceae;g__Chaetomium;s__Chaetomium_spiculipilium	Cluster_04	1.48e-162	99	99	4.08e-175	99	Fungi	Ascomycota	OTU59_Chaetomium	Chaetomium	Ascomycota_Chaetomium	KX690133|k__Fungi;p__Ascomycota;c__Sordariomycetes;o__Sordariales;f__Chaetomiaceae;g__Chaetomium;s__Chaetomium_spiculipilium	KX690133|Fungi	Saprotroph	OTU59	Chaetomium	13	Pathotroph-Saprotroph-Symbiotroph	Animal Pathogen-Dung Saprotroph-Endophyte-Epiphyte-Plant Saprotroph-Wood Saprotroph	Possible	Microfungus
OTU65_Corynascus	0.0342189011869239	0.000235339351168825	0.0164566114068859	168621	OTU65_Corynascus	Indicator	NA	Saprotroph	Fungi	Ascomycota	Sordariomycetes	Sordariales	Chaetomiaceae	Corynascus	Sordariomycetes	Sordariales	Chaetomiaceae	Corynascus	Corynascus_fumimontanus|SH195300.07FU	Ascomycota	_	Ascomycota	_	39644	OTU65	ATGAAACTTTTGGCAACGGATCACTTGGTTCTGGCATCGATGAAGAACGCAGCGAAATGCGATAAGTAATGTGAATTGCAGAATTCAGTGAATCATCGAATCTTTGAACGCACATTGCGCCCGCCAGTATCCTGGCGGGCATGCCTGTTCGAGCGTCATTTCAACCATCAAGCCCCCGGCTTGTGTTGGGGACCTGCGGCTGTCCGCAGGCCCTGAAAACCAGTGGCGGGCTCGCTAGTCACACCGAGCGTAGTAGCATACATCTCGCTCAGGGCGTGCTGCGGGTTCCGGCCGTTAAACGACCTTCATAACCCAAGGTTGACCTCGGATCAGGTAGGAAGACCCGCTGA	329584	LK932694|k__Fungi;p__Ascomycota;c__Sordariomycetes;o__Sordariales;f__Chaetomiaceae;g__Corynascus;s__Corynascus_fumimontanus|SH195300.07FU	Cluster_04	5.41e-157	98	99	6.87e-173	98	Fungi	Ascomycota	OTU65_Corynascus	Corynascus	Ascomycota_Corynascus	LK932694|k__Fungi;p__Ascomycota;c__Sordariomycetes;o__Sordariales;f__Chaetomiaceae;g__Corynascus;s__Corynascus_fumimontanus|SH195300.07FU	LK932694|Fungi	Saprotroph	OTU65	Corynascus	13	Saprotroph	Undefined Saprotroph	Probable	_
OTU26_Sporobolomyces	1.29473190849525e-05	0.0344827626480594	0.000453794021325338	298761	OTU26_Sporobolomyces	Indicator	NA	Saprotroph_Yeast	Fungi	Basidiomycota	Microbotryomycetes	Sporidiobolales	_	Sporobolomyces	Microbotryomycetes	Sporidiobolales	_	Sporobolomyces	Sporobolomyces_roseus|SH194973.07FU	Basidiomycota	Sporobolomyces roseus v1.0	Basidiomycota	94.6	15	OTU26	CGAAACTTTTAACAATGGATCTCTTGGCTCTCGCATCGATGAAGAACGCAGCGAAATGCGATACGTAATGTGAATTGCAGAATTCAGTGAATCATCGAATCTTTGAACGCATCTTGCGCTCTCTGGTATTCCGGAGAGCATGTCTGTTTGAGTGTCATGAATTCTTCAACCCAACTGTTTCTTGTAAACAGCTGGTGTTTGGATTCTGAGCGCTGCTGGCTTCGTGCCTAGCTCGTTCGTAATACATCAGCATCCCTAATACAAGTTTGGATTGACTTGGCGTAATAGACTATTCGCTAAGGATTCAATGTTCTGCATTGAGCCAACTTAATTAAGGAAGCTTCTAATTGAAAAGTCTACCTTTAGGTTAGATCTCAAATCAGGCAGGATTACCCGCTGA	314515	KR912278|k__Fungi;p__Basidiomycota;c__Microbotryomycetes;o__Sporidiobolales;f__Sporidiobolales_fam_Incertae_sedis;g__Sporobolomyces;s__Sporobolomyces_roseus|SH194973.07FU	Cluster_01	0	99	99	5.36e-85	85	Fungi	Basidiomycota	OTU26_Sporobolomyces	Sporobolomyces	Basidiomycota_Yeast	KR912278|k__Fungi;p__Basidiomycota;c__Microbotryomycetes;o__Sporidiobolales;f__Sporidiobolales_fam_Incertae_sedis;g__Sporobolomyces;s__Sporobolomyces_roseus|SH194973.07FU	KR912278|Fungi	Yeast	OTU26	Sporobolomyces	13	Pathotroph-Saprotroph	Fungal Parasite-Litter Saprotroph	Probable	Yeast
OTU11_Epicoccum	0.000489408661411206	0.0260506062528556	0.00365588699556731	251820	OTU11_Epicoccum	Indicator	NA	Plant pathogen	Fungi	Ascomycota	Dothideomycetes	Pleosporales	Pleosporaceae	Epicoccum	Dothideomycetes	Pleosporales	Pleosporaceae	Epicoccum	Epicoccum_nigrum	Ascomycota	_	Ascomycota	_	567	OTU11	CCTGGAGAACTTTTAACAATGGATCTCTTGGTTCTGGCATCGATGAAGAACGCAGCGAAATGCGATAAGTAGTGTGAATTGCAGAATTCAGTGAATCATCGAATCTTTGAACGCACATTGCGCCCCTTGGTATTCCATGGGGCATGCCTGTTCGAGCGTCATTTGTACCTTCAAGCTCTGCTTGGTGTTGGGTGTTTTGTCTCGCCTCCGCGCGCAGACTCGCCTTAAAACAATTGGCAGCCGGCGTATTGATTTCGGAGCGCAGTACATCTCGCGCTTTGCACTCATAACGACGACGTCCAAAAGTACATTTTTACACTCTTGACCTCGGATCAGGTAGGGATACCCGCTGA	312863	KX664309|k__Fungi;p__Ascomycota;c__Dothideomycetes;o__Pleosporales;f__Pleosporaceae;g__Epicoccum;s__Epicoccum_nigrum	Cluster_01	1.16e-163	99	98	5.32e-179	99	Fungi	Ascomycota	OTU11_Epicoccum	Epicoccum	Ascomycota	KX664309|k__Fungi;p__Ascomycota;c__Dothideomycetes;o__Pleosporales;f__Pleosporaceae;g__Epicoccum;s__Epicoccum_nigrum	KX664309|Fungi	Plant pathogen	OTU11	Epicoccum	13	Pathotroph	Fungal Parasite-Plant Pathogen	Probable	_
OTU14_Symmetrospora	1.0357855267962e-05	0.033735983585343	0.000455090205333694	292374	OTU14_Symmetrospora	Indicator	NA	Saprotroph_Yeast	Fungi	Basidiomycota	Cystobasidiomycetes	_	Symmetrosporaceae	Symmetrospora	Cystobasidiomycetes	_	Symmetrosporaceae	Symmetrospora	Symmetrospora_coprosmae|SH205935.07FU	Basidiomycota	_	Basidiomycota	_	12	OTU14	CCTGGAGAACTTTTAACAATGGATCTCTTGGCTCTCGCATCGATGAAGAACGCAGCGAAATGCGATACGTAATGTGAATTGCAGAATTCAGTGAATCATCGAATCTTTGAACGCACCTTGCACTCTTTGGTATTCCGAAGAGTATGTCTGTTTGAGTGTCATGAAACTCTCAACCCCCTCATTTTGTAATGAAGTGAGTCGTGGGCTTGGATTATGGCTGTCTGTCGGCTTCATTGCCGGCTCAGCTGAAATACACGAGTAACCCAGTTTGAAAACCTGACGGCTTGACTCGGCGTAATAATTATTATCGCTGAGGACGTCTAACCTTCAAATCGTTAGTGGTGCTTCTAATGCAAATCATCTTAAGATTTAGACCTCAAATCAGTCAGGATTACCCGC…	308628	KJ701199|k__Fungi;p__Basidiomycota;c__Cystobasidiomycetes;o__Cystobasidiomycetes_ord_Incertae_sedis;f__Symmetrosporaceae;g__Symmetrospora;s__Symmetrospora_coprosmae|SH205935.07FU	Cluster_01	0	98	98	0	98	Fungi	Basidiomycota	OTU14_Symmetrospora	Symmetrospora	Basidiomycota	KJ701199|k__Fungi;p__Basidiomycota;c__Cystobasidiomycetes;o__Cystobasidiomycetes_ord_Incertae_sedis;f__Symmetrosporaceae;g__Symmetrospora;s__Symmetrospora_coprosmae|SH205935.07FU	KJ701199|Fungi	Yeast	OTU14	-	-	-	-	-	-
OTU24_Cryptococcus	3.02104111982226e-05	0.034015470963679	0.000357876404707014	294040	OTU24_Cryptococcus	Indicator	NA	Saprotroph_Yeast	Fungi	Basidiomycota	Tremellomycetes	Tremellales	_	Cryptococcus	Tremellomycetes	Tremellales	_	Cryptococcus	Cryptococcus_sp	Basidiomycota	_	Basidiomycota	_	35	OTU24	CCTGGAGAACTTTTAACAATGGATCTCTTGGCTCTCGCATCGATGAAGAACGCAGCGAAATGCGATAAGTAATGTGAATTGCAGAATTCAGTGAATCATCGAATCTTTGAACGCACCTTGCGCCCTTTGGTATTCCGAAGGGCATGCCTGTTTGAGTGTCATGAAACCTCACCCCACTTGGGTTTTTGCCTGAGCGGTGGTGTATTGGGTGTTGCCTTGCTAAAGGCTCGCCTTAAAGACATAAGCACCTTGGATGTAATACGTTTCATCCTTCTGGGTGGCTGATAACCCCACATATTCATGATCTGGCCTCAAATCAGGTAGGGCTACCCGCTGA	308088	KX349459|k__Fungi;p__Basidiomycota;c__Tremellomycetes;o__Tremellales;f__Tremellales_fam_Incertae_sedis;g__Cryptococcus;s__Cryptococcus_sp	Cluster_01	2.42e-155	99	98	8.53e-172	100	Fungi	Basidiomycota	OTU24_Cryptococcus	Cryptococcus	Basidiomycota_Yeast	KX349459|k__Fungi;p__Basidiomycota;c__Tremellomycetes;o__Tremellales;f__Tremellales_fam_Incertae_sedis;g__Cryptococcus;s__Cryptococcus_sp	KX349459|Fungi	Yeast	OTU24	Tremellales	7	Pathotroph-Saprotroph-Symbiotroph	Fungal Parasite-Undefined Saprotroph	Possible	Tremelloid-Yeast
OTU40_Acremonium	0.00532307445312682	0.000590158680623361	0.00618668627188185	58950	OTU40_Acremonium	Indicator	NA	Endophyte	Fungi	Ascomycota	Sordariomycetes	Hypocreales	_	Acremonium	Sordariomycetes	Hypocreales	_	Acremonium	Acremonium_sclerotigenum	Ascomycota	Acremonium strictum DS1bioAY4a v1.0	Ascomycota	96	6167	OTU40	ATGAAACTTTTAACAATGGATCTCTTGGTTCTGGCATCGATGAAGAACGCAGCAAAATGCGATAAGTAATGTGAATTGCAGAATTCAGTGAATCATCGAATCTTTGAACGCACATTGCGCCCGCCAGTATTCTGGCGGGCATGCCTGTCTGAGCGTCATTTCAACCCTCAGGACCCGTTCGCGGGACCTGGCGTTGGGGATCAGCCTGCCCCTGGCGGCGGCTGGCCCTGAAATCCAGTGGCGGTTCCCTCGCGAACTCCTCCGTGCAGTAATTAAACCTCTCGCGGCAGGATAGCGGTTGAACCACGCCGTTAAACCCCCCACTTCTCAAGGTTGACCTCAGATCAGGTAGGAATACCCGCTGA	287230	KU935698|k__Fungi;p__Ascomycota;c__Sordariomycetes;o__Hypocreales;f__Hypocreales_fam_Incertae_sedis;g__Acremonium;s__Acremonium_sclerotigenum	others	1.19e-173	100	99	0	99	Fungi	Ascomycota	OTU40_Acremonium	Acremonium	Ascomycota_Acremonium	KU935698|k__Fungi;p__Ascomycota;c__Sordariomycetes;o__Hypocreales;f__Hypocreales_fam_Incertae_sedis;g__Acremonium;s__Acremonium_sclerotigenum	KU935698|Fungi		OTU40	Acremonium	13	Pathogen-Saprotroph-Symbiotroph	Animal Pathogen-Endophyte-Fungal Parasite-Plant Pathogen-Wood Saprotroph	Possible	Microfungus
OTU29_Rhizopus	0.00370811218593041	0.000188621862103053	0.00225160124091472	23282	OTU29_Rhizopus	Indicator	OTU29	Saprotroph	Fungi	Mucoromycota	Mucoromycotina	Mucorales	Rhizopodaceae	Rhizopus	_	Mucorales	Rhizopodaceae	Rhizopus	Rhizopus_arrhizus	Zygomycota	_	Zy.	_	4296	OTU29	AACTTTTGGCAATGGATCTCTTGGTTCTCGCATCGATGAAGAACGTAGCAAAGTGCGATAACTAGTGTGAATTGCATATTCAGTGAATCATCGAGTCTTTGAACGCAGCTTGCACTCTATGGTTTTTCTATAGAGTACGCCTGCTTCAGTATCATCACAAACCCACACATAACATTTGTTTATGTGGTGATGGGTCGCATCGCTGTTTTATTACAGTGAGCACCTAAAATGTGTGTGATTTTCTGTCTGGCTTGCTAGGCAGGAATATTACGCTGGTCTCAGGATCTTTTTTTTTGGTTCGCCCAGGAAGTAAAGTACAAGAGTATAATCCAGTAACTTTCAAACTATGATCTGAAGTCAGGTGGGATTACCCGCTGA	247209	KM215272|k__Fungi;p__Zygomycota;c__Mucoromycotina_cls_Incertae_sedis;o__Mucorales;f__Rhizopodaceae;g__Rhizopus;s__Rhizopus_arrhizus	others	8.62e-66	93	100	0	99	Fungi	Zygomycota	OTU29_Rhizopus	Rhizopus	Zygomycota	KM215272|k__Fungi;p__Zygomycota;c__Mucoromycotina_cls_Incertae_sedis;o__Mucorales;f__Rhizopodaceae;g__Rhizopus;s__Rhizopus_arrhizus	KM215272|Fungi		OTU29	Mucorales	7	Saprotroph	Undefined Saprotroph	Possible	Microfungus
OTU73_Trichocladium	0.0141755880888117	0.000207425651452026	0.0153225800179755	136412	OTU73_Trichocladium	Indicator	NA	Saprotroph	Fungi	Ascomycota	Sordariomycetes	Sordariales	Chaetomiaceae	Trichocladium	Sordariomycetes	Sordariales	Chaetomiaceae	Trichocladium	Trichocladium_asperum	Ascomycota	_	Ascomycota	_	16423	OTU73	ATGAAACTTTCGGCAATGGATCTCTTGGTTCTGGCATCGATGAAGAACGCAGCGAAATGCGATAAGTAATGTGAATTGCAGAATTCAGTGAATCATCGAATCTTTGAACGCACATTGCGCCCGCCAGTATTCTGGCGGGCATGCCTGTTCGAGCGTCATTTCAACCATCAAGCCCCCGGCTTGTGTTGGGGACCTGCGGCTGCCGCAGGCCCTGAAAACCAGTGGCGGGCTCGCTAGTCACTCCGAGCGTAGTAATACATCTCGCTCAGGGCGTGCTGCGGGTTCCGGCCGTTAAAAAGCCTTATTTACCCAAGGTTGACCTCGGATCAGGTAGGAAGACCCGCTGA	246422	KU578342|k__Fungi;p__Ascomycota;c__Sordariomycetes;o__Sordariales;f__Chaetomiaceae;g__Trichocladium;s__Trichocladium_asperum	Cluster_04	1.91e-161	99	99	3.15e-176	99	Fungi	Ascomycota	OTU73_Trichocladium	Trichocladium	Ascomycota	KU578342|k__Fungi;p__Ascomycota;c__Sordariomycetes;o__Sordariales;f__Chaetomiaceae;g__Trichocladium;s__Trichocladium_asperum	KU578342|Fungi	Saprotroph	OTU73	Trichocladium	13	Saprotroph	Undefined Saprotroph	Probable	_
OTU21_Ascomycota	0.0195072940879952	0.000155452444866355	0.0129923004077536	124166	OTU21_Ascomycota	Indicator	NA	Saprotroph	Fungi	Ascomycota	Pezizomycetes	Pezizales	Ascobolaceae	Ascobolus	Pezizomycetes	Pezizales	Ascobolaceae	Ascobolus	Pezizales_sp	Ascomycota	_	Ascomycota	_	22600	OTU21	ATGAAACTTTTAACAATGGATCTCTAGGTTCTCGCATCGATGAAGAACGCAGCGAAATGCGATAAGTAGTGTGAATTGCAGATTTCAGTGAATCATCGAATCTTTGAACGCACATTGCGCCCTTTGGTATTCCGAAGGGCATGCCTGTCTGAGCGTCAATAAATCAATCAAACTTTGGTTTGGTATTGGGAGAAGTGGCTTTGCCTCTCTCCTTTAAGCTATTGGCGACGCTATTTCAGCTTGTAAGACGTAGTAAGTAATTCCTCGTCAAAGCAACTGAGTGGTAGTCTGCCAACTGAACGATTTATTTTACAGCTTGACCTCAGATCAGGTAGGGATACCCCCTGA	203500	Ascobolus_sp|EU480044|SH206959.07FU|reps|k__Fungi	others	3.63e-146	90	96.474	1.93e-163	97	Fungi	Ascomycota	OTU21_Ascomycota	Ascomycota	Ascomycota	KU612291|k__Fungi;p__Ascomycota;c__Pezizomycetes;o__Pezizales;f__unidentified;g__unidentified;s__Pezizales_sp	KU612291|Fungi		OTU21	Ascobolus	13	Saprotroph	Dung Saprotroph-Wood Saprotroph	Probable	_
OTU81_Schizothecium	0.0105270335706721	0.000117494485000416	0.00929687979993141	84927	OTU81_Schizothecium	Indicator	NA	Saprotroph	Fungi	Ascomycota	Sordariomycetes	Sordariales	Lasiosphaeriaceae	Schizothecium	Sordariomycetes	Sordariales	Lasiosphaeriaceae	Schizothecium	Fungi_sp|SH201182.07FU	unidentified	_	Ascomycota	_	12196	OTU81	CCTGGAGAACTTTTAACAATGGATCTCTTGGTTCTGGCATCGATGAAGAACGCAGCGAAATGCGATACGTAATGTGAATTGCAGATTTCAGTGAATCATCGAATCTTTGAACGCACATTGCGCCCGCCAGTATTCTGGCGGGCATGCCTGTTCGAGCGTCATTTCAACCATCAAGCTTCGCTTGTGTTGGGGCCCCGCGGCTGCCGCGGTCCCCTAAATCTAGTGGCGGGCTCGTCGTCGTACCGAGCGCAGTAGACATCCTCGCTCCGGGAACCCGACGGGTGCCGGCCGTGAAACCCCCCATATCAAGGTTGACCTCGGATCAGGTAGGAATACCCGCTGA	201867	HG328054|k__Fungi;p__unidentified;c__unidentified;o__unidentified;f__unidentified;g__unidentified;s__Fungi_sp|SH201182.07FU	Cluster_05	9.17e-130	94	98	3.24e-146	94	Fungi	Ascomycota	OTU81_Schizothecium	Schizothecium	Ascomycota	HG328054|k__Fungi;p__unidentified;c__unidentified;o__unidentified;f__unidentified;g__unidentified;s__Fungi_sp|SH201182.07FU	HG328054|Fungi	Saprotroph	OTU81	Schizothecium	13	Saprotroph	Dung Saprotroph	Highly Probable	_
OTU25_Pleosporales	0.0183515300710117	7.52151573958924e-05	0.0104218379007833	102309	OTU25_Pleosporales	Indicator	NA	Plant pathogen	Fungi	Ascomycota	Dothideomycetes	Pleosporales	_	Phoma	Dothideomycetes	Pleosporales	_	Phoma	Phoma_sp|SH019876.07FU	Ascomycota	_	Ascomycota	_	21261	OTU25	ATGAAACTTTTAACAATGGATCTCTTGGTTCTGGCATCGATGAAGAACGCAGCGAAATGCGATAAGTAGTGTGAATTGCAGAATTCAGTGAATCATCGAATCTTTGAACGCACATTGCGCCCTTTGGCATTCCGAAGGGCATACCTGTTCGAGCGTCATTACAACCGTCAAGCCTGGCTTGGTGTTGGGCGTCTTTGTCCCGCTGCATTGCGTGGACTCGCCTCAAATACATCGGCGGCTGTATGTGGGCCTGATGCGTAGCATACTTCGCAGATCAGGCCTGCCTACAGGCAGCCGGAATGCAGCTCTTTTCTGTTTGACCTCGGATCAGGTAGGGATACCCGCTGA	196058	FJ752614|k__Fungi;p__Ascomycota;c__Dothideomycetes;o__Pleosporales;f__Pleosporales_fam_Incertae_sedis;g__Phoma;s__Phoma_sp|SH019876.07FU	others	2.61e-125	92	99	1.28e-90	85	Fungi	Ascomycota	OTU25_Pleosporales	Pleosporales	Ascomycota	FJ752614|k__Fungi;p__Ascomycota;c__Dothideomycetes;o__Pleosporales;f__Pleosporales_fam_Incertae_sedis;g__Phoma;s__Phoma_sp|SH019876.07FU	FJ752614|Fungi		OTU25	Phoma	13	Pathotroph-Saprotroph	Plant Pathogen-Wood Saprotroph	Possible	_
OTU37_Zopfiella	0.0127298041243253	8.42082740410535e-05	0.00841547467424952	80394	OTU37_Zopfiella	NS	NA	Saprotroph	Fungi	Ascomycota	Sordariomycetes	Sordariales	Lasiosphaeriaceae	Zopfiella	Sordariomycetes	Sordariales	Lasiosphaeriaceae	Zopfiella	Zopfiella_latipes	Ascomycota	_	Ascomycota	_	14748	OTU37	ATGAAACTTTTGGCAATGGATCTCTTGGTTCTGGCATCGATGAAGAACGCAGCGAAATGCGATAAGTAATGTGAATTGCAGAATTCAGTGAATCATCGAATCTTTGAACGCACATTGCGCCCCCCAGTATTCTGGCGGGCATGCCTGTTCGAGCGTCATTTCAACCATCAAGCCCTGCTTGTGTTGGGGTCCTGCGGCTGCCCGCAGGCCCTGAAAACCAGTGGCGGGCTCGCTAGTCACACCGAGCGCAGTAGCACATCTCGCTCAGGGCGTGCGGCGGGCTCCAGCCGTTAAAGCACCCACCTTTCGCAAGGTTGACCTCGGATCAGGTAGGAATACCCGCTGA	194223	KU059838|k__Fungi;p__Ascomycota;c__Sordariomycetes;o__Sordariales;f__Lasiosphaeriaceae;g__Zopfiella;s__Zopfiella_latipes	others	1.51e-147	97	99	6.93e-158	96	Fungi	Ascomycota	OTU37_Zopfiella	Zopfiella	Ascomycota	KU059838|k__Fungi;p__Ascomycota;c__Sordariomycetes;o__Sordariales;f__Lasiosphaeriaceae;g__Zopfiella;s__Zopfiella_latipes	KU059838|Fungi		OTU37	Zopfiella	13	Saprotroph	Dung Saprotroph	Highly Probable	_
OTU82_Nectria	0.0121411326832628	9.93914579874293e-05	0.0126189994133471	112272	OTU82_Nectria	Indicator	NA	Plant pathogen	Fungi	Ascomycota	Sordariomycetes	Hypocreales	Nectriaceae	Fusarium	Sordariomycetes	Hypocreales	Nectriaceae	Fusarium	Nectriaceae_sp|SH175278.07FU	Ascomycota	_	Ascomycota	_	14066	OTU82	GTAACTTTTAACAATGGATCTCTTGGTTCTGGCATCGATGAAGAACGCAGCGAAATGCGATAAGTAATGTGAATTGCAGAATTCCGTGAATCATCGAATCTTTGAACGCACATTGCGCCCGCCAGTATTCTGGCGGGCATGCCTGTTCGAGCGTCATTTCAACCCTCAAGCCCCCGGGCTTGGTGTTGGGGCTCGGCCCGTCCCTCGTGGCGCGCCGTCCCCGAAATCCAGTGGCGGTCACGCTGTACTCCTCTGCGTAGTAATCCAACCTCGCAACGGGACAAAGCCTGGCCACGCCGTTAAACCCCCCACTTCTGAAGGTTGACCTCGGATCAGGTAGGAATACCCGCTGA	182130	KT768246|k__Fungi;p__Ascomycota;c__Sordariomycetes;o__Hypocreales;f__Nectriaceae;g__unidentified;s__Nectriaceae_sp|SH175278.07FU	Cluster_04	9e-165	99	99	4.12e-180	99	Fungi	Ascomycota	OTU82_Nectria	Nectria	Ascomycota	KT768246|k__Fungi;p__Ascomycota;c__Sordariomycetes;o__Hypocreales;f__Nectriaceae;g__unidentified;s__Nectriaceae_sp|SH175278.07FU	KT768246|Fungi	Plant pathogen	OTU82	Fusarium	13	Pathotroph-Saprotroph	Plant Pathogen-Soil Saprotroph-Wood Saprotroph	Possible	_
OTU50_Filobasidiaceae	1.63999375076066e-05	0.0198711671804033	0.000223591741441362	171883	OTU50_Filobasidiaceae	Indicator	NA	Saprotroph_Yeast	Fungi	Basidiomycota	Tremellomycetes	Filobasidiales	Filobasidiaceae	_	Tremellomycetes	Filobasidiales	Filobasidiaceae	_	Filobasidiaceae_sp|SH197624.07FU	Basidiomycota	_	Basidiomycota	_	19	OTU50	ATGAAACTTTCGGCAACGGATCACTTGGCTCTCGCATCGATGAAGAACGCAGCGAAATGCGATAAGTAATGTGAATTGCAGAATTCAGTGAATCATCGAATCTTTGAACGCACCTTGCGCTCCTTGGTATTCCGAGGAGCATGCCTGTTTGAGTGTCATGAAACTCTCAAACCCAAGTTTTGGATTTCGATCCATGCTTGAGTTTGGATTTGGATGTTTGCCGGTGATAAGCCGACTCATCTTAAAAGTATTAGCTAGATCTGTCTCTATGACTGGTTTGACTTGGCATAATAAGTATTTTGCTGAGGACATCTTCGGATGGCCAGGACCTAGACTATTGTCTGCTAACTAAACCATCACTTTAAGTGCATCTTCGGATGTTACTCATTGTGTAACTTT…	177344	KT759269|k__Fungi;p__Basidiomycota;c__Tremellomycetes;o__Filobasidiales;f__Filobasidiaceae;g__unidentified;s__Filobasidiaceae_sp|SH197624.07FU	Cluster_01	0	99	100	0	99	Fungi	Basidiomycota	OTU50_Filobasidiaceae	Filobasidiaceae	Basidiomycota_Yeast	KT759269|k__Fungi;p__Basidiomycota;c__Tremellomycetes;o__Filobasidiales;f__Filobasidiaceae;g__unidentified;s__Filobasidiaceae_sp|SH197624.07FU	KT759269|Fungi	Yeast	OTU50	-	-	-	-	-	-
OTU106_Sordariomycetes	0.00227786500434598	0.000163861592898194	0.0100477591959719	81560	OTU106_Sordariomycetes	Indicator	NA	Endophyte	Fungi	Ascomycota	Sordariomycetes	Sordariales	Lasiosphaeriaceae	Podospora	Sordariomycetes	Sordariales	Lasiosphaeriaceae	Podospora	Sordariales_sp|SH181893.07FU	Ascomycota	_	Ascomycota	_	2639	OTU106	ATGAAACTTTTAACAATGGATCTCTTGGTTCTGGCATCGATGAAGAACGCAGCGAAATGCGATAAGTAATGTGAATTGCAGAATTCCGTGAATCATCGAATCTTTGAACGCACATTGCGCCCGCCAGTATTCTGGCGGGCATGCCTGTTCGAGCGTCATTTCAACCATCAAGCCCCCGGCTTGTGTTGGGGACCTGCGGCTGCCGCAGGCCCTGAAATCCAGTGGCGGGCTCGCCGTAGCACCGAGCGTAGTAGCACACTTCTCGCTCCGGTAGCAGCGGCGGGCGCTTGCCGTAAAACCCCCCCCTAAAATCTCAAGGTTGACCTCGGATCAGGTAGGAATACCCGCTGA	175117	GQ923997|k__Fungi;p__Ascomycota;c__Sordariomycetes;o__Sordariales;f__unidentified;g__unidentified;s__Sordariales_sp|SH181893.07FU	others	3.24e-159	98	99	9.11e-157	96	Fungi	Ascomycota	OTU106_Sordariomycetes	Sordariomycetes	Ascomycota	GQ923997|k__Fungi;p__Ascomycota;c__Sordariomycetes;o__Sordariales;f__unidentified;g__unidentified;s__Sordariales_sp|SH181893.07FU	GQ923997|Fungi		OTU106	Podospora	13	Saprotroph-Symbiotroph	Dung Saprotroph-Endophyte-Litter Saprotroph-Undefined Saprotroph	Possible	Microfungus
OTU27_Alternaria	0.000550692638413315	0.0146591305127805	0.000990673437586277	133794	OTU27_Alternaria	Indicator	NA	Plant pathogen	Fungi	Ascomycota	Dothideomycetes	Pleosporales	Pleosporaceae	Alternaria	Dothideomycetes	Pleosporales	Pleosporaceae	Alternaria	Alternaria_infectoria	Ascomycota	_	Ascomycota	_	638	OTU27	GAGTGGAACTTTTGGCAATGGATCTCTTGGTTCTGGCATCGATGAAGAACGCAGCGAAATGCGATACGTAGTGTGAATTGCAGAATTCAGTGAATCATCGAATCTTTGAACGCACATTGCGCCCTTTGGTATTCCAAAGGGCATGCCTGTTCGAGCGTCATTTGTACCCTCAAGCTTTGCTTGGTGTTGGGCGTCTTTTGTCTCCAGTTCGCTGGAGACTCGCCTTAAAGTCATTGGCAGCCGGCCTACTGGTTTCGGAGCGCAGCACAAGTCGCGCTCTTTGCCAGCCAAGGTCAGCGTCCAGCAAGCCTTTTTTTCAACCTTTGACCTCGGATCAGGTAGGGATACCCGCTGA	169700	KX394549|k__Fungi;p__Ascomycota;c__Dothideomycetes;o__Pleosporales;f__Pleosporaceae;g__Alternaria;s__Alternaria_infectoria	Cluster_01	5.41e-167	100	98	2.49e-177	99	Fungi	Ascomycota	OTU27_Alternaria	Alternaria	Ascomycota_Alternaria	KX394549|k__Fungi;p__Ascomycota;c__Dothideomycetes;o__Pleosporales;f__Pleosporaceae;g__Alternaria;s__Alternaria_infectoria	KX394549|Fungi	Plant pathogen	OTU27	Alternaria	13	Pathotroph-Saprotroph-Symbiotroph	Animal Pathogen-Endophyte-Plant Pathogen-Wood Saprotroph	Possible	Microfungus
OTU46_Thermomyces	0.0116733028869932	3.98266594285704e-05	0.00949014083557724	87081	OTU46_Thermomyces	Indicator	NA	Endophyte	Fungi	Ascomycota	Eurotiomycetes	Eurotiales	_	Thermomyces	Eurotiomycetes	Eurotiales	_	Thermomyces	Thermomyces_lanuginosus|SH185867.07FU	Ascomycota	_	Ascomycota	_	13524	OTU46	GTAACTTTTAACAATGGATCTCTTGGTTCCGGCATCGATGAAGAACGCAGCGAAATGCGATAAGTAATGTGAATTGCAGAATTCCGTGAATCATCGAATCTTTGAACGCACATTGCGCCCTCTGGTATTCCGGGGGGCATGCCTGTCCGAGCGTCATTGCGAACCCTCAAGCACGGCTTGTGTGTTGGGCCGCCGTCCCCTCGTTTGGAGGGGACGGGCCTGAAAGGCAGCGGCGGCGTCGCGTCCGGTCCTCGAGCGTATGGGGCTCTGTCACGCGCTCAAGGAGGGGTCCGGCCGGGGCCATAGCCTCTGAAGGTCAATTCTTCCAAGGTTGACCTCGGATCAGGTAGGAGTACCCGCTGA	169559	KU855382|k__Fungi;p__Ascomycota;c__Eurotiomycetes;o__Eurotiales;f__Eurotiales_fam_Incertae_sedis;g__Thermomyces;s__Thermomyces_lanuginosus|SH185867.07FU	Cluster_04	1.18e-173	99	99	0	100	Fungi	Ascomycota	OTU46_Thermomyces	Thermomyces	Ascomycota	KU855382|k__Fungi;p__Ascomycota;c__Eurotiomycetes;o__Eurotiales;f__Eurotiales_fam_Incertae_sedis;g__Thermomyces;s__Thermomyces_lanuginosus|SH185867.07FU	KU855382|Fungi	unidentified	OTU46	Thermomyces	13	Pathotroph-Symbiotroph	Endophyte-Plant Pathogen	Possible	_
OTU51_Rhizophagus	2.33051743529146e-05	8.51426238223689e-05	0.0067662101420177	52957	OTU51_Rhizophagus	Indicator	NA	Arbuscular mycorrhizal	Fungi	Mucoromycota	Glomeromycotina	Glomerales	Glomeraceae	Rhizophagus	Glomeromycetes	Glomerales	Glomeraceae	Rhizophagus	Glomeraceae_sp|SH001087.07FU	Glomeromycota	_	G.	_	27	OTU51	GTAACTTTTAACAATGGATCACTTGGCTCTCGCATCGATGAAGAACGTAGCGAAGTGCGATAAGTAATGTGAATTGCAGAATTCCGTGAATCATCGAATCTTTGAACGCAAATTGCACTCTCTGGCAATCCGGAGAGTATGCCTGTTTGAGGGTCAGTTTAATTAAAAATCGGTGCGTTGCACTTTTTCGTGTGATGTTTCCGGAGTTTGGGTCATCTTTAACTTTTCGTGTTAAGAGGCTTAAAATTGACATCTTTTGCGCATTTTTATAGACGTACATAAAATCTTTTTTATTCCCGTCTACCTTTAATGCCAAAATCTATTAGGCGCGATCATATCATATATATGGTTTCGTGACCTATAATTTTCATGATTTGACCTCAAATCAGGTAGGAGTAC…	147013	HM570017|k__Fungi;p__Glomeromycota;c__Glomeromycetes;o__Glomerales;f__Glomeraceae;g__unidentified;s__Glomeraceae_sp|SH001087.07FU	others	2e-67	91	99	1.09e-136	89	Fungi	Glomeromycota	OTU51_Rhizophagus	Rhizophagus	Glomeromycota	HM570017|k__Fungi;p__Glomeromycota;c__Glomeromycetes;o__Glomerales;f__Glomeraceae;g__unidentified;s__Glomeraceae_sp|SH001087.07FU	HM570017|Fungi		OTU51	Rhizophagus	13	Symbiotroph	Arbuscular Mycorrhizal	Highly Probable	_
OTU38_Xylaria	0.00127574250717066	1.58839462823624e-05	0.0015460882851667	13542	OTU38_Xylaria	NS	NA	Saprotroph	Fungi	Ascomycota	Sordariomycetes	Xylariales	Xylariaceae	Arthroxylaria	Sordariomycetes	Xylariales	Xylariaceae	Arthroxylaria	Fungi_sp|SH013038.07FU	unidentified	_	Ascomycota	_	1478	OTU38	CGAAACTTTTAACAATGGATCTCTTGGTTCTGGCATCGATGAAGAACGCAGCGAAATGCGATAAGTAATGTGAATTGCAGAATTCAGTGAATCATCGAATCTTTGAACGCACATTGCGCCCATTAGTATTCTAGTGGGCATGCCTGTTCGAGCGTCATTTCAACCCTTAAGCCCTCGTTGCTTAGCGTTGGGAGCCTACAGTCTCGCGTAGCTCCTCAAAGTTAGTGGCAGAGTCAGTTCATACTCTAGGCGTAGTAATTTCTATCTCGTCTTTGCAGTTGGGCTGCCCCTCGCCGTAAAACACCCAAATCTATCAAGGTTGACCTCGGATCAGGTAGGAATACCCGCTGA	142209	Arthroxylaria_sp|KP335506|SH490050.07FU|reps_singleton|k__Fungi	others	2.16e-158	90	98.423	3.3e-151	94	Fungi	Ascomycota	OTU38_Xylaria	Xylaria	Ascomycota	KR015931|k__Fungi;p__unidentified;c__unidentified;o__unidentified;f__unidentified;g__unidentified;s__Fungi_sp|SH013038.07FU	KR015931|Fungi		OTU38	Arthroxylaria	13	Saprotroph	Undefined Saprotroph	Probable	_
OTU122_Talaromyces	0.00134824749404639	4.96373321323824e-05	0.00116501018671012	10975	OTU122_Talaromyces	NS	NA	Saprotroph	Fungi	Ascomycota	Eurotiomycetes	Eurotiales	Trichocomaceae	Talaromyces	Eurotiomycetes	Eurotiales	Trichocomaceae	Talaromyces	Talaromyces_purpureogenus	Ascomycota	_	Ascomycota	_	1562	OTU122	ATGAAACTTTCGGCAATGGATCACTTGGTTCCGGCATCGATGAAGAACGCAGCGAAATGCGATAAGTAATGTGAATTGCAGAATTCCGTGAATCATCGAATCTTTGAACGCACATTGCGCCCCCTGGCATTCCGGGGGGCATGCCTGTCCGAGCGTCATTTCTGCCCTCAAGCACGGCTTGTGTGTTGGGTGTGGTCCCCCTGGGGACCTGCCCGAAAGGCAGCGGCGACGTCCGTCTGGTCCTCGAGCGTATGGGGCTCTGTCACTCGCTCGGGAAGGACCTGCGGGGGTTGGTCACCACCACATCTTTTTACAAGGTTGACCTCGGATCAGGTAGGAGTTACCCGCTGA	139733	KU877606|k__Fungi;p__Ascomycota;c__Eurotiomycetes;o__Eurotiales;f__Trichocomaceae;g__Talaromyces;s__Talaromyces_purpureogenus	others	5.42e-157	98	99	1.9e-178	99	Fungi	Ascomycota	OTU122_Talaromyces	Talaromyces	Ascomycota_Talaromyces	KU877606|k__Fungi;p__Ascomycota;c__Eurotiomycetes;o__Eurotiales;f__Trichocomaceae;g__Talaromyces;s__Talaromyces_purpureogenus	KU877606|Fungi		OTU122	Talaromyces	13	Saprotroph	Undefined Saprotroph	Probable	_
OTU33_Aureobasidium	6.55997500304262e-05	0.0115415556736989	0.000665460869889827	104030	OTU33_Aureobasidium	Indicator	NA	Saprotroph_Yeast	Fungi	Ascomycota	Dothideomycetes	Dothideales	Dothioraceae	Aureobasidium	Dothideomycetes	Dothideales	Dothioraceae	Aureobasidium	Aureobasidium_pullulans	Ascomycota	_	Ascomycota	_	76	OTU33	ATGAAACTTTTAACAATGGATCTCTTGGTTCTCGCATCGATGAAGAACGCAGCGAAATGCGATAAGTAATGTGAATTGCAGAATTCAGTGAATCATCGAATCTTTGAACGCACATTGCGCCCCTTGGTATTCCGAGGGGCATGCCTGTTCGAGCGTCATTACACCACTCAAGCTATGCTTGGTATTGGGCGTCGTCCTTAGTTGGGCGCGCCTTAAAGACCTCGGCGAGGCCACTCCGGCTTTAGGCGTAGTAGAATTTATTCGAACGTCTGTCAAAGGAGAGGAACTCTGCCGACTGAAACCTTTATTTTTCTAGGTTGACCTCGGATCAGGTAGGGATACCCGCTGA	137958	KX664383|k__Fungi;p__Ascomycota;c__Dothideomycetes;o__Dothideales;f__Dothioraceae;g__Aureobasidium;s__Aureobasidium_pullulans	Cluster_01	1.15e-163	99	99	5.26e-179	99	Fungi	Ascomycota	OTU33_Aureobasidium	Aureobasidium	Ascomycota	KX664383|k__Fungi;p__Ascomycota;c__Dothideomycetes;o__Dothideales;f__Dothioraceae;g__Aureobasidium;s__Aureobasidium_pullulans	KX664383|Fungi	Yeast	OTU33	Aureobasidium	13	Pathotroph-Saprotroph-Symbiotroph	Animal Pathogen-Endophyte-Epiphyte-Plant Pathogen-Undefined Saprotroph	Possible	Facultative Yeast
OTU36_Fungi	0.0114005460316035	0.000120881502957684	0.00766628031741991	73388	OTU36_Fungi	Indicator	NA	Saprotroph	Fungi	Ascomycota	Pezizomycetes	Pezizales	Pyronemataceae	Pseudaleuria	Pezizomycetes	Pezizales	Pyronemataceae	Pseudaleuria	Fungi_sp	unidentified	_	Ascomycota	_	13208	OTU36	GTAACTTTTAACAATGGATCTCTTGGTTCTCGCATCGATGAAGAACGCAGCGAAATGCGATAAGTAGTGTGAATTGCAGAATTCAGTGAATCATCGAATCTTTGAACGCACATTGCGCCTCCTGGTATTCCGGGAGGCATGCCTGTTCGAGCGTCATTAAAAACCACTCAAGCTCTTTTGCTTGGTATTGGGAGATGAGTATACTTTTCCTAGTTTACTCACTTTCGAAATTCAAAGGCGTAGAGCCCCACATACCACAGCGTAGTAAGTTTTCTTTCGCTTGGAGTGTGAGGTGATATTGCCACAAACCCCCAATTATTTTTCTAGGTTGACCTCGGATCAGGTAGGGATACCCGCTGA	134139	KU534620|k__Fungi;p__unidentified;c__unidentified;o__unidentified;f__unidentified;g__unidentified;s__Fungi_sp	others	1.57e-147	95	99	2.01e-158	95	Fungi	Unidentified	OTU36_Fungi	Fungi	Unidentified	KU534620|k__Fungi;p__unidentified;c__unidentified;o__unidentified;f__unidentified;g__unidentified;s__Fungi_sp	KU534620|Fungi		OTU36	Pseudaleuria	13	Saprotroph	Undefined Saprotroph	Probable	_
OTU76_Chaetomium	0.0119262071864526	7.22953143292817e-05	0.00784139477694877	74932	OTU76_Chaetomium	Indicator	NA	Saprotroph	Fungi	Ascomycota	Sordariomycetes	Sordariales	Chaetomiaceae	Chaetomium	Sordariomycetes	Sordariales	Chaetomiaceae	Chaetomium	Chaetomium_sp	Ascomycota	_	Ascomycota	_	13817	OTU76	GTAACTTTTAACAATGGATCTCTTGGTTCTGGCATCGATGAAGAACGCAGCGAAATGCGATAAGTAATGTGAATTGCAGAATTCAGTGAATCATCGAATCTTTGAACGCACATTGCGCCCGCCAGTATTCTGGCGGGCATGCCTGTTCGAGCGTCATTTCAACCATCAAGCCCCCGGCTTGTGTTGGGGACCTGCGGCGCGCCCGCAGGCCCTGAAAACCAGTGGCGGGCTCGCTGACCACACCGAGCGTAGTAGCTTTTCTGTCTCGCTCAGGGCGTGCGGCGGGTTCCGGCCGTGAAACCCACCCCCCAAAGGGTACCCAAAGGTTGACCTCGGATCAGGTAGGAAGACCCGCTGA	123658	KU869523|k__Fungi;p__Ascomycota;c__Sordariomycetes;o__Sordariales;f__Chaetomiaceae;g__Chaetomium;s__Chaetomium_sp	Cluster_04	7.06e-166	99	99	0	99	Fungi	Ascomycota	OTU76_Chaetomium	Chaetomium	Ascomycota_Chaetomium	KU869523|k__Fungi;p__Ascomycota;c__Sordariomycetes;o__Sordariales;f__Chaetomiaceae;g__Chaetomium;s__Chaetomium_sp	KU869523|Fungi	Saprotroph	OTU76	Chaetomium	13	Pathotroph-Saprotroph-Symbiotroph	Animal Pathogen-Dung Saprotroph-Endophyte-Epiphyte-Plant Saprotroph-Wood Saprotroph	Possible	Microfungus
OTU70_Claroideoglomus	5.43787401568007e-05	3.85419284792616e-05	0.00627741915246675	48823	OTU70_Claroideoglomus	Indicator	NA	Arbuscular mycorrhizal	Fungi	Mucoromycota	Glomeromycotina	Glomerales	Claroideoglomeraceae	Claroideoglomus	Glomeromycetes	Glomerales	Claroideoglomeraceae	Claroideoglomus	Claroideoglomus_sp|SH023619.07FU	Glomeromycota	_	G.	_	63	OTU70	GTAACTTTTAACAATGGATCACTTGGCTCTCGCATCGATGAAGAACGCAGCGAATTGCGATAAGTAATGTGAATTGCAGAATTACGTGAATCATCGAATCTTTGAACGCATATTGCACTCTCTGGTAATCCGGGGAGTATGCCTGTTTGAGGGTCAGTAAATAATAATTATCATAATCTTTTGATTGTGGAATTGGGCCTTTATTTCATTAATGATTTATGGCCTCAAATTTACGTTACCGCTTGCTTAATATGAAATTCGACCGAATGGAGCAATTAAACAATTCTCGTTAGGCGGATTCTCATCAAGCAATTACGATTTTTTGGCCGCCGAAGGACTTTTTACAAGTGCTTGGCCGAGATCGTGAGTTTCATTAACAAATGACCTCAAATCAGGCAA…	122004	JN847441|k__Fungi;p__Glomeromycota;c__Glomeromycetes;o__Glomerales;f__Claroideoglomeraceae;g__Claroideoglomus;s__Claroideoglomus_sp|SH023619.07FU	others	3.74e-179	96	99	0	98	Fungi	Glomeromycota	OTU70_Claroideoglomus	Claroideoglomus	Glomeromycota	JN847441|k__Fungi;p__Glomeromycota;c__Glomeromycetes;o__Glomerales;f__Claroideoglomeraceae;g__Claroideoglomus;s__Claroideoglomus_sp|SH023619.07FU	JN847441|Fungi		OTU70	Claroideoglomus	13	Symbiotroph	Arbuscular Mycorrhizal	Highly Probable	_
OTU47_Chaetomium	0.000123431108609881	1.88037893489731e-05	0.000120156257574575	1231	OTU47_Chaetomium	NS	NA	Saprotroph	Fungi	Ascomycota	Sordariomycetes	Sordariales	Chaetomiaceae	Chaetomium	Sordariomycetes	Sordariales	Chaetomiaceae	Chaetomium	Chaetomium_cupreum|SH195306.07FU	Ascomycota	_	Ascomycota	_	143	OTU47	ATGAAACTTTTAACAATGGATCTCTTGGTTCTGGCATCGATGAAGAACGCAGCGAAATGCGATAAGTAATGTGAATTGCAGAATTCAGTGAATCATCGAATCTTTGAACGCACATTGCGCCCGCCAGTATTCTGGCGGGCATGCCTGTTCGAGCGTCATTTCAACCATCAAGCCCCAGGCTTGTGTTGGGGACCTGCGGCTGCCCGCAGGCCCTGAAAACCAGTGGCGGGCTCGCTGTCACCCCGAGCGTAGTAGCAATCACCTCGCTCAGGGCGTGCCGCGGGCACCGGCCGTTAAAGCTGCCTTCGCGCAACACCCAAGGTTGACCTCGGATCAGGTAGGAAGACCCGCTGA	120702	KF601371|k__Fungi;p__Ascomycota;c__Sordariomycetes;o__Sordariales;f__Chaetomiaceae;g__Chaetomium;s__Chaetomium_cupreum|SH195306.07FU	others	3.25e-164	99	99	4.13e-180	99	Fungi	Ascomycota	OTU47_Chaetomium	Chaetomium	Ascomycota_Chaetomium	KF601371|k__Fungi;p__Ascomycota;c__Sordariomycetes;o__Sordariales;f__Chaetomiaceae;g__Chaetomium;s__Chaetomium_cupreum|SH195306.07FU	KF601371|Fungi		OTU47	Chaetomium	13	Pathotroph-Saprotroph-Symbiotroph	Animal Pathogen-Dung Saprotroph-Endophyte-Epiphyte-Plant Saprotroph-Wood Saprotroph	Possible	Microfungus
OTU44_Curvularia	0.00809466389191233	0.000716529488546273	0.00412199476497203	47314	OTU44_Curvularia	Indicator	OTU44	Plant pathogen	Fungi	Ascomycota	Dothideomycetes	Pleosporales	Pleosporaceae	Curvularia	Dothideomycetes	Pleosporales	Pleosporaceae	Curvularia	Curvularia_tsudae	Ascomycota	_	Ascomycota	_	9378	OTU44	AACTTTTAACAATGGATCTCTTGGTTCTGGCATCGATGAAGAACGCAGCGAAATGCGATACGTAGTGTGAATTGCAGAATTCAGTGAATCATCGAATCTTTGAACGCACATTGCGCCCTTTGGTATTCCAAAGGGCATGCCTGTTCGAGCGTCATTTGTACCCTCAAGCTTTGCTTGGTGTTGGGCGTTTTTGTCTTTGGCCCGCCAAAGACTCGCCTTAAAATGATTGGCAGCCGGCCTACTGGTTTCGCAGCGCAGCACATTTTTGCGCTTGCAATCAGCAAAAGAGGACGGCAATCCATCAAGACTCCTTCTCACGTTTGACCTCGGATCAGGTAGGGATACCCGCTGA	119193	KU645991|k__Fungi;p__Ascomycota;c__Dothideomycetes;o__Pleosporales;f__Pleosporaceae;g__Curvularia;s__Curvularia_tsudae	others	1.17e-158	98	100	0	99	Fungi	Ascomycota	OTU44_Curvularia	Curvularia	Ascomycota	KU645991|k__Fungi;p__Ascomycota;c__Dothideomycetes;o__Pleosporales;f__Pleosporaceae;g__Curvularia;s__Curvularia_tsudae	KU645991|Fungi		OTU44	Curvularia	13	Pathotroph	Plant Pathogen	Probable	_
OTU170_Fungi	0.0095024690537495	8.54930049903622e-05	0.00719084002315503	67218	OTU170_Fungi	Indicator	NA	Endophyte	Fungi	Ascomycota	Sordariomycetes	Sordariales	Lasiosphaeriaceae	Podospora	Sordariomycetes	Sordariales	Lasiosphaeriaceae	Podospora	Fungi_sp|SH018030.07FU	unidentified	_	Ascomycota	_	11009	OTU170	GTAACTTTTAACAATGGATCACTTGGTTCTGGCATCGATGAAGAACGCAGCGAAATGCGATACGTAATGTGAATTGCAGATTTCAGTGAATCATCGAATCTTTGAACGCACATTGCGCCCGCCAGTATTCTGGCGGGCATGCCTGTTCGAGCGTCATTTCAACCATCAAGCGCCTCGCTTGTGTTGGGGCCCTGCGGCTGCCGCAGGCTCCTAAATCCAGTGGCGGGCTCGTCGTGGTACCGAGTGCAGTAAACATCCTCGCTCTGGGAACCCGACGGGTGCCGGCCGTGAAACCCCCCCCTCCTTAAGGTTGACCTCGGATCAGGTAGGAATACCCGCTGA	118877	Podospora_sp|HG328042|SH201182.07FU|reps|k__Fungi	others	4.58e-150	90	97.72	8.79e-162	97	Fungi	Unidentified	OTU170_Fungi	Fungi	Unidentified	HG328044|k__Fungi;p__unidentified;c__unidentified;o__unidentified;f__unidentified;g__unidentified;s__Fungi_sp|SH018030.07FU	HG328044|Fungi		OTU170	Podospora	13	Saprotroph-Symbiotroph	Dung Saprotroph-Endophyte-Litter Saprotroph-Undefined Saprotroph	Possible	Microfungus
OTU52_Mortierella	0.00835706289203403	7.12441708253018e-05	0.00720393148163942	65870	OTU52_Mortierella	Indicator	NA	Saprotroph	Fungi	Mucoromycota	Mortierellomycotina	Mortierellales	Mortierellaceae	Mortierella	Incertae sedis	Mortierellales	Mortierellaceae	Mortierella	Fungi_sp|SH183635.07FU	unidentified	_	Zy.	_	9682	OTU52	ATGAAACTTTTAACAATGGATCTCTTGGCTCTCGCATCGATGAAGAACGCAGCGAAATGCGATACGTAATGTGAATTGCAGAATTCAGTGAATCATCGAATCTTTGAACGCATATTGCGCTCTCTGGTATTCCGGAGAGCATGCTTGTTTGAGTATCAGTAAACACCTCAACTCCCTTTTCTTTTTTGAAATGGGAGCTGGACTTGAGTGATCCCAACACTTTTCTCACTGGAAAGTGGCGGGTCACTTGAAATGCAGGTGCAGCTGGACTTTTCTCTGAGCTATAAGCATATCTATTTAGTCTGCCTAAAAAACAGATTATTACCTTTGCTGCAGCTAACATAAAGGAGATGAGTTCTTGTGCTGACTGATGCAGGATTCACAGAGACAGCTTTGCGG…	116886	KT270327|k__Fungi;p__unidentified;c__unidentified;o__unidentified;f__unidentified;g__unidentified;s__Fungi_sp|SH183635.07FU	Cluster_04	0	98	99	0	100	Fungi	Mortierellomycota	OTU52_Mortierella	Mortierella	Zygomycota	KT270327|k__Fungi;p__unidentified;c__unidentified;o__unidentified;f__unidentified;g__unidentified;s__Fungi_sp|SH183635.07FU	KT270327|Fungi	Saprotroph	OTU52	Mortierellaceae	9	Saprotroph-Symbiotroph	Endophyte-Soil Saprotroph-Undefined Saprotroph	Possible	Microfungus
OTU402_Sordariomycetes	0.0116465450942176	8.3273924259738e-05	0.00500482569306311	52818	OTU402_Sordariomycetes	Indicator	NA	Saprotroph	Fungi	Ascomycota	Sordariomycetes	Sordariales	Lasiosphaeriaceae	Schizothecium	Sordariomycetes	Sordariales	Lasiosphaeriaceae	Schizothecium	Fungi_sp|SH201182.07FU	unidentified	_	Ascomycota	_	13493	OTU402	GTAACTTTCAGCAACGGATCACTTGGTTCTGGCATCGATGAAGAACGCAGCGAAATGCGATACGTAATGTGAATTGCAGATTTCAGTGAATCATCGAATCTTTGAACGCACATTGCGCCCGCCAGTATTCTGGCGGGCATGCCTGTTCGAGCGTCATTTCAACCATCAAGCCTTTGCTTGCGTTGGGGCCCCGCGGCTGCCGCGGCCCCCTAAATCCAGTGGCGGGCTCGTCGTCGTACCGAGCGCAGTAAACATCCTCGCTCCGGGAACCCGACGGGTGCCGGCCGTGAAACCCCCCACATCAAGGTTGACCTCGGATCAGGTAGGAATACCCGCTGA	114576	HG327907|k__Fungi;p__unidentified;c__unidentified;o__unidentified;f__unidentified;g__unidentified;s__Fungi_sp|SH201182.07FU	Cluster_05	1.5e-132	94	99	6.88e-148	95	Fungi	Ascomycota	OTU402_Sordariomycetes	Sordariomycetes	Ascomycota	HG327907|k__Fungi;p__unidentified;c__unidentified;o__unidentified;f__unidentified;g__unidentified;s__Fungi_sp|SH201182.07FU	HG327907|Fungi	Saprotroph	OTU402	Schizothecium	13	Saprotroph	Dung Saprotroph	Highly Probable	_
OTU56_Agaricomycetes	2.58946381699051e-06	0.000119012803395053	0.00243578898850207	19814	OTU56_Agaricomycetes	NS	NA	Saprotroph	Fungi	Basidiomycota	Agaricomycetes	Auriculariales	_	Oliveonia	Agaricomycetes	Auriculariales	_	Oliveonia	Basidiomycota_sp|SH209794.07FU	Basidiomycota	_	Basidiomycota	_	3	OTU56	GTAACTTTTAACAATGGATCTCTTGGCTCTCGCATCGATGAAGAACGCAGCGAAATGCGATACGTAATGTGAATTGCAGAATTCAGTGAATCATCGAATCTTTGAACGCAACTTGCGCTCCTTGGTATTCCATGGAGCATGCCTGTTTGAGTGTCACGTAAACCCTCACCCTTGCGATGTTAAAGTCGTCTTGTGGTGGATTTGGATTGTGCCGTAATTGGCTCATCCTGAAATGCATTAGCTTGCGCTTTTTACAGTGCTCGGCATGGTGTGATAATTATCTGCGCCGTCGCCTTAGGCCTGTTCTATATGTGCAGCTTCTAATCGTCCCTTGTGGACAACTTTACTTAACGCTTTGGCCTCAAATCAGGTAGGATTACCCGCTGA	109354	DQ672332|k__Fungi;p__Basidiomycota;c__unidentified;o__unidentified;f__unidentified;g__unidentified;s__Basidiomycota_sp|SH209794.07FU	others	0	99	99	0	98	Fungi	Basidiomycota	OTU56_Agaricomycetes	Agaricomycetes	Basidiomycota	DQ672332|k__Fungi;p__Basidiomycota;c__unidentified;o__unidentified;f__unidentified;g__unidentified;s__Basidiomycota_sp|SH209794.07FU	DQ672332|Fungi		OTU56	Oliveonia	13	Saprotroph	Undefined Saprotroph	Probable	_
OTU55_Panaeolus	0.000126020572426871	0.000116910516387094	0.00322905360161577	26059	OTU55_Panaeolus	NS	NA	Saprotroph	Fungi	Basidiomycota	Agaricomycetes	Agaricales	Bolbitiaceae	Panaeolus	Agaricomycetes	Agaricales	Bolbitiaceae	Panaeolus	Bolbitiaceae_sp|SH178700.07FU	Basidiomycota	_	Basidiomycota	_	146	OTU55	CGAAACTTTTAACAATGGATCTCTTGGCTCTCGCATCGATGAAGAACGCAGCGAAATGCGATAAGTAATGTGAATTGCAGAATTCAGTGAATCATCGAATCTTTGAACGCACCTTGCGCTCGTTGGTATTCCGACGAGCATGCCTGTTTGAGTGTCATTAAATTCTCAACCTCAACACTTTTGTGATTGATGGCTTGGATGTGGAGGTTTTTCTGCAGGCTGTTAAAGTCTGCTCCTCTCAAATGAATTAGTGGGTGCCCCGCGCAAACCTATCTATTGGTGTGATAATTATCTACGCCGTGGATTATAGGATTGCTGTAAAAAGGTGTTTGCCCTGCTTCTAACCGTCCCCTTTGTTGGGACAACTTGAACCATTTGACCTCAAATCAGGTAGGACTA…	109261	Panaeolus_subfirmus|AB520420|SH178700.07FU|reps|k__Fungi	others	3.18e-177	85	98.847	0	97	Fungi	Basidiomycota	OTU55_Panaeolus	Panaeolus	Basidiomycota	HG936674|k__Fungi;p__Basidiomycota;c__Agaricomycetes;o__Agaricales;f__Bolbitiaceae;g__unidentified;s__Bolbitiaceae_sp|SH178700.07FU	HG936674|Fungi		OTU55	Panaeolus	13	Saprotroph	Dung Saprotroph	Probable	Agaricoid
OTU91_Schizothecium	0.00862895659281804	9.06319287875971e-05	0.00632537796077592	59573	OTU91_Schizothecium	Indicator	NA	Saprotroph	Fungi	Ascomycota	Sordariomycetes	Sordariales	Lasiosphaeriaceae	Schizothecium	Sordariomycetes	Sordariales	Lasiosphaeriaceae	Schizothecium	Schizothecium_sp|SH018033.07FU	Ascomycota	_	Ascomycota	_	9997	OTU91	ATGAAACTTTTAACAATGGATCTCTTGGTTCTGGCATCGATGAAGAACGCAGCGAAATGCGATACGTAATGTGAATTGCAGATTTCAGTGAATCATCGAATCTTTGAACGCACATTGCGCCCGCCAGTATTCTGGCGGGCATGCCTGTTCGAGCGTCATTTCAACCATCAAGCGCACCGCTTGTGTTGGGGCCCTGCGGCTGCCGCAGACCCCTAAATCCAGTGGCGGGCTCGTCGTCGTACCGAGTGCAGTAAACATCCTCGCTCAGGGCACGCGCCGGGTCTCTTGCCGTGAAACACCCCACATATCAAGGTTGACCTCGGATCAGGTAGGAATACCCGCTGA	108960	KP401891|k__Fungi;p__Ascomycota;c__Sordariomycetes;o__Sordariales;f__Lasiosphaeriaceae;g__Schizothecium;s__Schizothecium_sp|SH018033.07FU	Cluster_04	5.44e-142	96	99	6.91e-158	96	Fungi	Ascomycota	OTU91_Schizothecium	Schizothecium	Ascomycota	KP401891|k__Fungi;p__Ascomycota;c__Sordariomycetes;o__Sordariales;f__Lasiosphaeriaceae;g__Schizothecium;s__Schizothecium_sp|SH018033.07FU	KP401891|Fungi	Saprotroph	OTU91	Schizothecium	13	Saprotroph	Dung Saprotroph	Highly Probable	_
OTU62_Mortierella	0.00729710903627925	6.33021976841206e-05	0.00653198969170782	59390	OTU62_Mortierella	Indicator	NA	Saprotroph	Fungi	Mucoromycota	Mortierellomycotina	Mortierellales	Mortierellaceae	Mortierella	Incertae sedis	Mortierellales	Mortierellaceae	Mortierella	Fungi_sp|SH180118.07FU	unidentified	_	Zy.	_	8454	OTU62	GTAACTTTTAACAATGGATCTCTTGGCTCTCGCATCGATGAAGAACGCAGCGAAATGCGATACGTAATGTGAATTGCAGAATTCAGTGAATCATCGAATCTTTGAACGCATATTGCGCTCTTTGGTATTCCGAAGAGCATGCTTGTTTGAGTATCAGTAAACACCTCAAAGCTTTTGATTTTTTTTTGAAAGCTTTGGACTTGAGCAATCCCAACACCAGTCTTTTTTAGATCGGAGGCGGGTTGCTTGAAATGCAGGTGCAGCTGGACATTCTCCTGAGCTAAAAGCATATTCATTTAGTCCCGTCAAACGGATTATTACTTTTGCTGCAGCTAACATAAAGGGAGTTTGACCGTATTGGCTGACTGATGCAGGATTTCACAGGGGTCGGCAACGACG…	107265	HG935595|k__Fungi;p__unidentified;c__unidentified;o__unidentified;f__unidentified;g__unidentified;s__Fungi_sp|SH180118.07FU	Cluster_04	0	100	99	0	100	Fungi	Mortierellomycota	OTU62_Mortierella	Mortierella	Zygomycota	HG935595|k__Fungi;p__unidentified;c__unidentified;o__unidentified;f__unidentified;g__unidentified;s__Fungi_sp|SH180118.07FU	HG935595|Fungi	Saprotroph	OTU62	Mortierellaceae	9	Saprotroph-Symbiotroph	Endophyte-Soil Saprotroph-Undefined Saprotroph	Possible	Microfungus
OTU42_Actinomucor	0.00467743480809052	0.00149180621959275	0.00294972594781511	40949	OTU42_Actinomucor	NS	NA	Saprotroph	Fungi	Mucoromycota	Mucoromycotina	Mucorales	Mucoraceae	Actinomucor	_	Mucorales	Mucoraceae	Actinomucor	Actinomucor_elegans	Zygomycota	_	Zy.	_	5419	OTU42	GTAACTTTTAACAATGGATCTCTTGGTTCTCGCATCGATGAAGAACGTAGCAAAGTGCGATAACTAGTGTGAATTGCATATTCAGTGAATCATCGAGTCTTTGAACGCATCTTGCACCTGCTGGTATTCCAGCAGGTACGCCTGTTTCAGTATCAGAAACAACTCTTCCCTTAAGATTTTTTTCTTAAGGGGACATTGAGGGTATCTGGCTTAGAAGTAAAATCTCTAGCCCGGAGACGCTTTAAATGACTAAAGGCCTGCAAGCCAAAGTTTGATTGCGCCTGAACTTTTTCTTAATTTCAAGCGAAAGCTCTTGCGAACTAGAACTTTATTATTGCCTTGGGGGCCTCCCAAAGAAAACATTCAACAACTTGATCTGAAATCAGGTGGGATTACCCG…	104510	KU878097|k__Fungi;p__Zygomycota;c__Mucoromycotina_cls_Incertae_sedis;o__Mucorales;f__Mucoraceae;g__Actinomucor;s__Actinomucor_elegans	others	3.42e-45	91	99	0	100	Fungi	Zygomycota	OTU42_Actinomucor	Actinomucor	Zygomycota_Actinomucor	KU878097|k__Fungi;p__Zygomycota;c__Mucoromycotina_cls_Incertae_sedis;o__Mucorales;f__Mucoraceae;g__Actinomucor;s__Actinomucor_elegans	KU878097|Fungi		OTU42	Mucorales	7	Saprotroph	Undefined Saprotroph	Possible	Microfungus
OTU68_Cryptococcus	0.00621816577919987	5.74625115508992e-05	0.00697813622738386	61532	OTU68_Cryptococcus	Indicator	NA	Saprotroph_Yeast	Fungi	Basidiomycota	Tremellomycetes	_	_	_	Tremellomycetes	_	_	Solicoccozyma	Tremellomycetes_sp|SH190019.07FU	Basidiomycota	_	Basidiomycota	_	7204	OTU68	ATGAAACTTTTGGCAATGGATCTCTTGGCTCTCGCATCGATGAAGAACGCAGCGAAATGCGATAAGTAATGTGAATTGCAGAATTCAGTGAATCATCGAATCTTTGAACGCACCTTGCGCTCTTTGGTATTCCGAAGAGCATGCCTGTTTGAGTGTCATGAAAATATCAACCTTGACTTGGGTTTTGTGCTCTAGTCTCGGCTTGGAATTGGGTGCTTGCCGCTTTAACGAGCGGCTCACCTTAAATGTATTAGCTGGATCTGTCTTTGAGACTTGGTTTGACTTGGCGTAATAAGTATTTCGCTAAGGACATTCTTCGGAGTGGCCTCGTTTCTAGGACGCTTGTCCGCTTTCCAATACAAGTTCCACCTCGTGGACATGACTTTTTATTATCTGGCC…	101116	KT759240|k__Fungi;p__Basidiomycota;c__Tremellomycetes;o__unidentified;f__unidentified;g__unidentified;s__Tremellomycetes_sp|SH190019.07FU	Cluster_04	0	99	100	0	99	Fungi	Basidiomycota	OTU68_Cryptococcus	Cryptococcus	Basidiomycota_Yeast	KT759240|k__Fungi;p__Basidiomycota;c__Tremellomycetes;o__unidentified;f__unidentified;g__unidentified;s__Tremellomycetes_sp|SH190019.07FU	KT759240|Fungi	Yeast	OTU68	-	-	-	-	-	-
OTU66_Talaromyces	0.000776839145097152	3.09503365060737e-05	0.00069436577327616	6522	OTU66_Talaromyces	NS	NA	Saprotroph	Fungi	Ascomycota	Eurotiomycetes	Eurotiales	Trichocomaceae	Talaromyces	Eurotiomycetes	Eurotiales	Trichocomaceae	Talaromyces	Talaromyces_sp	Ascomycota	_	Ascomycota	_	900	OTU66	GTAACTTTTAACAATGGATCTCTTGGTTCCGGCATCGATGAAGAACGCAGCGAAATGCGATAAGTAATGTGAATTGCAGAATTCCGTGAATCATCGAATCTTTGAACGCACATTGCGCCCCCTGGCATTCCGGGGGGCATGCCTGTCCGAGCGTCATTTCTGCCCTCAAGCGCGGCTTGTGTGTTGGGCGTGGTCCCCCTGTCTTTGGCGGGGACCTGCCCGAAAGGCAGCGGCGACGTCCCGCCTAGTCCTCGAGCGTATGGGGCTCTGTCACGCGCTCGGGAGGGACTGGTGGGCGTTGGTCACCCCTTATTCTTTCTACGGTTGACCTCGGATCAGGTAGGAGTTACCCGCTGA	97459	KU317730|k__Fungi;p__Ascomycota;c__Eurotiomycetes;o__Eurotiales;f__Trichocomaceae;g__Talaromyces;s__Talaromyces_sp	others	5.44e-167	99	99	0	99	Fungi	Ascomycota	OTU66_Talaromyces	Talaromyces	Ascomycota_Talaromyces	KU317730|k__Fungi;p__Ascomycota;c__Eurotiomycetes;o__Eurotiales;f__Trichocomaceae;g__Talaromyces;s__Talaromyces_sp	KU317730|Fungi		OTU66	Talaromyces	13	Saprotroph	Undefined Saprotroph	Probable	_
OTU39_Sordariales	0.00612408192718255	8.25731619237514e-05	0.00512861126586108	47369	OTU39_Sordariales	Indicator	NA	Saprotroph	Fungi	Ascomycota	Sordariomycetes	Sordariales	Chaetomiaceae	Zopfiella	Sordariomycetes	Sordariales	Chaetomiaceae	Zopfiella	Sordariales_sp|SH177545.07FU	Ascomycota	_	Ascomycota	_	7095	OTU39	TAACTTTTGGCAATGGATCTCTTGGTTCTGGCATCGATGAAGAACGCAGCGAAATGCGATAAGTAATGTGAATTGCAGAATTCAGTGAATCATCGAATCTTTGAACGCACATTGCGCCCGCTAGTATTCTGGCGGGCATGCCTGTTCGAGCGTCATTTCAACCATCAAGCTATTGGGCCCAGGCTTGTGTTGGGGACCTGCGGCTGCCGCAGCCCCCTAAAAACAGTGGCGGTCTCGCTGTCATACCGAGCGCAGTAGTGAATTCTTCGTTCTGGTCGTGGCAGTGGGTGCTAGCCGTGAAACATCCTTCTAAGGTTGACCTCGGATCAGGTAGGAATACCCGCTGA	94982	Zopfiella_lundqvistii|LC146767|SH491190.07FU|reps_singleton|k__Fungi	others	1.77e-109	87	90.728	1.21e-125	90	Fungi	Ascomycota	OTU39_Sordariales	Sordariales	Ascomycota	GU910171|k__Fungi;p__Ascomycota;c__Sordariomycetes;o__Sordariales;f__unidentified;g__unidentified;s__Sordariales_sp|SH177545.07FU	GU910171|Fungi		OTU39	Zopfiella	13	Saprotroph	Dung Saprotroph	Highly Probable	_
OTU109_Beauveria	0.00049545074365085	0.000113523498429825	0.000688403326837723	6857	OTU109_Beauveria	NS	NA	Saprotroph	Fungi	Ascomycota	Sordariomycetes	Hypocreales	_	Geosmithia	Sordariomycetes	Hypocreales	_	Geosmithia	Geosmithia_sp|SH193088.07FU	Ascomycota	_	Ascomycota	_	574	OTU109	ATGAAACTTTTAACAATGGATCTCTTGGCTCTGGCATCGATGAAGAACGCAGCAAAATGCGATAAGTAATGTGAATTGCAGAATTCAGTGAATCATCGAATCTTTGAACGCACATTGCGCCCGCCAGTACTCTGGCGGGCATGCCTGTCCGAGCGTCATTTCAACCCTCAGGGCTCTCCGGCACTGTCCGGAGGGCGCTGGTGTTGGGGATCGGCCGTCCCAGCGGCTGCCGTCCCCCAAACGTAGTGGCGGTCTCACTGTGACCTCCCCTGTGCAGTACTTTGCTCGCAGAGGGATAGCGGTGCGGCCACGCCGTAAAACGCCCAACTCTTCAAGGTTGACCTCGGATCAGGTAGGACTACCCGCTGA	92066	KJ513229|k__Fungi;p__Ascomycota;c__Sordariomycetes;o__Hypocreales;f__Hypocreales_fam_Incertae_sedis;g__Geosmithia;s__Geosmithia_sp|SH193088.07FU	others	3.44e-154	96	99	7.77e-123	89	Fungi	Ascomycota	OTU109_Beauveria	Beauveria	Ascomycota	KJ513229|k__Fungi;p__Ascomycota;c__Sordariomycetes;o__Hypocreales;f__Hypocreales_fam_Incertae_sedis;g__Geosmithia;s__Geosmithia_sp|SH193088.07FU	KJ513229|Fungi		OTU109	Hypocreales	7	Saprotroph	Undefined Saprotroph	Possible	Microfungus
OTU58_Camarosporium	0.00413710002494517	4.64839016204428e-05	0.00367273738767593	33526	OTU58_Camarosporium	Indicator	NA	Endophyte	Fungi	Ascomycota	Dothideomycetes	Botryosphaeriales	Incertae sedis	Camarosporium	Dothideomycetes	Botryosphaeriales	Incertae sedis	Camarosporium	Fungi_sp|SH186990.07FU	unidentified	_	Ascomycota	_	4793	OTU58	GAGTGGAACTTTTAACAATGGATCTCTTGGCTCTGGCATCGATGAAGAACGCAGCGAAATGCGATAAGTAGTGTGAATTGCAGAATTCAGTGAATCATCGAATCTTTGAACGCACATTGCGCCCCTTGGTATTCCATGGGGCATGCCTGTTCGAGCGTCATCTACACCCTCAAGCTCTGCTTGGTGTTGGGCGTCTGTCCCGCCTCCGCGCGTTGGACTCGCCCCAAATCCATTGGCAGCGTTCCTTGCCTCCTCTCGCGCAGCACATTGCGCTTCTCGAGGGCGGCTCCGGGACGCGACCCACGAAAGATGACCACCGTCTTTGACCTCGGATCAGGTAGGGATACCCGCTGA	90589	KT759199|k__Fungi;p__unidentified;c__unidentified;o__unidentified;f__unidentified;g__unidentified;s__Fungi_sp|SH186990.07FU	others	3.29e-154	97	98	3.24e-171	98	Fungi	Ascomycota	OTU58_Camarosporium	Camarosporium	Ascomycota	KT759199|k__Fungi;p__unidentified;c__unidentified;o__unidentified;f__unidentified;g__unidentified;s__Fungi_sp|SH186990.07FU	KT759199|Fungi		OTU58	Camarosporium	13	Pathotroph-Symbiotroph	Endophyte-Plant Pathogen	Possible	Microfungus
OTU93_Mortierella	0.00545686341700466	4.4615202057812e-05	0.00493418366460772	44771	OTU93_Mortierella	Indicator	NA	Saprotroph	Fungi	Mucoromycota	Mortierellomycotina	Mortierellales	Mortierellaceae	Mortierella	_	Mortierellales	Mortierellaceae	Mortierella	Mortierella_sp|SH180115.07FU	Zygomycota	_	Zy.	_	6322	OTU93	GTAACTTTTAACAATGGATCTCTTGGCTCTCGCATCGATGAAGAACGCAGCGAAATGCGATACGTAATGTGAATTGCAGAATTCAGTGAATCATCGAATCTTTGAACGCATATTGCGCTCTTTGGTATTCCGAAGAGCATGCTTGTTTGAGTATCAGTAAACACCTCAACTTTTTTTTTTTCTTGAAAAAAGAAAAGTTGGATTTGAGCAAACCCAACACTTTTTTAAATAAGAGTGGCGGGTTGCTTGAAATGCAGGTGCAGCTGTAACAAGAACAGACTGAGCTAAAAGCATATCTATTTGATCCGTCTCGGCGGGCCATCTCTATTTGCTGCAGCTACTCTAAGGTCATCTTGTCGAGCTGACTGATGCAGGATTTGTCAGGACGCAAGTTCTTTC…	89242	JF300737|k__Fungi;p__Zygomycota;c__Mortierellomycotina_cls_Incertae_sedis;o__Mortierellales;f__Mortierellaceae;g__Mortierella;s__Mortierella_sp|SH180115.07FU	Cluster_04	7.17e-122	100	99	9.43e-113	84	Fungi	Zygomycota	OTU93_Mortierella	Mortierella	Zygomycota	JF300737|k__Fungi;p__Zygomycota;c__Mortierellomycotina_cls_Incertae_sedis;o__Mortierellales;f__Mortierellaceae;g__Mortierella;s__Mortierella_sp|SH180115.07FU	JF300737|Fungi	Saprotroph	OTU93	Mortierellaceae	9	Saprotroph-Symbiotroph	Endophyte-Soil Saprotroph-Undefined Saprotroph	Possible	Microfungus
OTU48_Geomyces	0.00640805979244584	6.27182290707985e-05	0.00593730046867421	53767	OTU48_Geomyces	Indicator	NA	Saprotroph	Fungi	Ascomycota	Leotiomycetes	_	_	Geomyces	Leotiomycetes	_	_	Geomyces	Fungi_sp|SH183335.07FU	unidentified	_	Ascomycota	_	7424	OTU48	GTAACTTTTAACAATGGATCTCTTGGTTCTGGCATCGATGAAGAACGCAGCGAAATGCGATAAGTAATGTGAATTGCAGAATTCAGTGAATCATCGAATCTTTGAACGCACATTGCGCCCCCTGGTATTCCGGGGGGCATGCCTGTTCGAGCGTCATTACAACCCTCAAGCTCTGCTTGGTATTGGGCCCCGCCGACCCGGCGAGCCCTAAAATCAGTGGCGGTGCCGTCTGGTTCCGAGCGTAGTAATTCTTCTCGCTTTGGAGGCCGGGCGTGTGCTTGCCAGCAACCCCCAATTTTTTTCAGGTTGACCTCGGATCAGGTAGGGATACCCGCTGA	88656	AM113723|k__Fungi;p__unidentified;c__unidentified;o__unidentified;f__unidentified;g__unidentified;s__Fungi_sp|SH183335.07FU	Cluster_04	1.9e-146	97	99	8.68e-162	97	Fungi	Ascomycota	OTU48_Geomyces	Geomyces	Ascomycota	AM113723|k__Fungi;p__unidentified;c__unidentified;o__unidentified;f__unidentified;g__unidentified;s__Fungi_sp|SH183335.07FU	AM113723|Fungi	Saprotroph	OTU48	Geomyces	13	Saprotroph	Soil Saprotroph	Probable	Microfungus
OTU96_Chaetomium	0.00477669758774182	6.61052470280669e-05	0.004718757882419	42505	OTU96_Chaetomium	Indicator	NA	Saprotroph	Fungi	Ascomycota	Sordariomycetes	Sordariales	Chaetomiaceae	Chaetomium	Sordariomycetes	Sordariales	Chaetomiaceae	Chaetomium	Chaetomiaceae_sp|SH195324.07FU	Ascomycota	_	Ascomycota	_	5534	OTU96	ATGAAACTTTTGGCAATGGATCTCTTGGTTCTGGCATCGATGAAGAACGCAGCGAAATGCGATAAGTAATGTGAATTGCAGAATTCAGTGAATCATCGAATCTTTGAACGCACATTGCGCCCGCCAGTATTCTGGCGGGCATGCCTGTCCGAGCGTCATTTCAACCATCAAGCCCCGGGCTTGTGTTGGGGACCTGCGGCTGTCCGCAGGCCCTGAAAACCAGTGGCGGGCTCGCTGTCACCCCGAGCGTAGTAGTATTATCTCGCTAAGGGCGTGCTGCGGGTTCCGGCCGTTAAACAGCCTTTATAACCCAAGGTTGACCTCGGATCAGGTAGGAAGACCCGCTGA	85238	HG937119|k__Fungi;p__Ascomycota;c__Sordariomycetes;o__Sordariales;f__Chaetomiaceae;g__unidentified;s__Chaetomiaceae_sp|SH195324.07FU	Cluster_04	1.52e-147	97	99	4.17e-160	96	Fungi	Ascomycota	OTU96_Chaetomium	Chaetomium	Ascomycota_Chaetomium	HG937119|k__Fungi;p__Ascomycota;c__Sordariomycetes;o__Sordariales;f__Chaetomiaceae;g__unidentified;s__Chaetomiaceae_sp|SH195324.07FU	HG937119|Fungi	Saprotroph	OTU96	Chaetomium	13	Pathotroph-Saprotroph-Symbiotroph	Animal Pathogen-Dung Saprotroph-Endophyte-Epiphyte-Plant Saprotroph-Wood Saprotroph	Possible	Microfungus
OTU49_Macrophomina	0.00174270914883461	3.07167490607449e-05	0.00188050375932248	16790	OTU49_Macrophomina	NS	OTU49	Plant pathogen	Fungi	Ascomycota	Dothideomycetes	Botryosphaeriales	Botryosphaeriaceae	Macrophomina	Dothideomycetes	Botryosphaeriales	Botryosphaeriaceae	Macrophomina	Macrophomina_phaseolina	Ascomycota	_	Ascomycota	_	2019	OTU49	GAGTGGAACTTTTAACAATGGATCTCTTGGTTCTGGCATCGATGAAGAACGCAGCGAAATGCGATAAGTAATGTGAATTGCAGAATTCAGTGAATCATCGAATCTTTGAACGCACATTGCGCCCCTTGGTATTCCGGGGGGCATGCCTGTTCGAGCGTCATTTCAACCCTCAAGCTCTGCTTGGTATTGGGCACCGTCCTTTGCGGGCGCGCCTCAAAGACCTCGGCGGTGGCGTCTTGCCTCAAGCGTAGTAGAATACACCTCGCTTCGGAGCGTAAGGCGTCGCCCGCCGGACGAACCTTCTGAACTTTTCTCAAGGTTGACCTCGGATCAGGTAGGGATACCCGCTGA	83554	KU680393|k__Fungi;p__Ascomycota;c__Dothideomycetes;o__Botryosphaeriales;f__Botryosphaeriaceae;g__Macrophomina;s__Macrophomina_phaseolina	others	2.54e-150	97	98	1.9e-178	99	Fungi	Ascomycota	OTU49_Macrophomina	Macrophomina	Ascomycota	KU680393|k__Fungi;p__Ascomycota;c__Dothideomycetes;o__Botryosphaeriales;f__Botryosphaeriaceae;g__Macrophomina;s__Macrophomina_phaseolina	KU680393|Fungi		OTU49	Macrophomina	13	Pathotroph	Plant Pathogen	Probable	Microfungus
OTU97_Penicillium	0.00264556886635864	4.8702982351067e-05	0.00289852667948506	25844	OTU97_Penicillium	NS	NA	Saprotroph	Fungi	Ascomycota	Eurotiomycetes	Eurotiales	Trichocomaceae	Penicillium	Eurotiomycetes	Eurotiales	Trichocomaceae	Penicillium	Penicillium_rubidurum|SH182489.07FU	Ascomycota	_	Ascomycota	_	3065	OTU97	ATGAAACTTTTGGCAATGGATCTCTTGGTTCCGGCATCGATGAAGAACGCAGCGAAATGCGATAAGTAATGTGAATTGCAGAATTCAGTGAATCATCGAGTCTTTGAACGCACATTGCGCCCCCTGGTATTCCGGGGGGCATGCCTGTCCGAGCGTCATTGCTGCCCTCAAGCACGGCTTGTGTGTTGGGCCTCTCGTCCCTCCCGGGACGGGCCCGAAAGGCAGCGGCGGCACCGCGTCCGGTCCTCGAGCGTATGGGGCTTCGTCACCCGCTCCGTAGGCCCGGCCGGCGCCTGCCGGCACCATCAATCTCGTTTTTTCCAGGTTGACCTCGGATCAGGTAGGGATACCCGCTGA	83059	HQ607978|k__Fungi;p__Ascomycota;c__Eurotiomycetes;o__Eurotiales;f__Trichocomaceae;g__Penicillium;s__Penicillium_rubidurum|SH182489.07FU	others	5.48e-162	98	99	9.15e-167	97	Fungi	Ascomycota	OTU97_Penicillium	Penicillium	Ascomycota	HQ607978|k__Fungi;p__Ascomycota;c__Eurotiomycetes;o__Eurotiales;f__Trichocomaceae;g__Penicillium;s__Penicillium_rubidurum|SH182489.07FU	HQ607978|Fungi		OTU97	Eurotiales	7	Saprotroph	Undefined Saprotroph	Possible	Microfungus
OTU45_Waitea	0.00263952678411899	2.44098880368657e-05	0.00391849387566018	33498	OTU45_Waitea	NS	NA	Plant pathogen	Fungi	Basidiomycota	Agaricomycetes	Corticiales	Corticiaceae	Waitea	Agaricomycetes	Corticiales	Corticiaceae	Waitea	Waitea_circinata|SH185031.07FU	Basidiomycota	_	Basidiomycota	_	3058	OTU45	AACTTTTGGCAATGGATCTCTTGGCTCTCGCATCGATGAAGAACGTAGCGAATTACGATATGTAATGTGAATTGCAGAATTCAGTGAATCATCGAATCTTTGAACGCACCTTGCGCTCTTTGGTATTCCGAAGAGCATGCCTGTTTGAGTGTCATGAATCTCTCAAATACAATGATTTTTATTAATTATTGTGTTTGGACTTGGAAGCTTGTCGGCGCAAGTCGACTCTTCTTAAATGCATTAGCTGGGGTTTATATAGTTGGATCCTTGGTGTGATAATTATCTACGCCTTGAAGTCCCTGTAGACTCTGCTTCAAATCGTCTCCTAGAGACAACATTTGAATCATCTGACCTCAAATCAGGTAGGACTACCCGCTGA	77275	KC709579|k__Fungi;p__Basidiomycota;c__Agaricomycetes;o__Corticiales;f__Corticiaceae;g__Waitea;s__Waitea_circinata|SH185031.07FU	others	1.38e-98	85	100	0	99	Fungi	Basidiomycota	OTU45_Waitea	Waitea	Basidiomycota	KC709579|k__Fungi;p__Basidiomycota;c__Agaricomycetes;o__Corticiales;f__Corticiaceae;g__Waitea;s__Waitea_circinata|SH185031.07FU	KC709579|Fungi		OTU45	Waitea	13	Pathotroph	Plant Pathogen	Probable	_
OTU322_Fusarium	0.00037460909885796	0.000251456884896516	0.000682440880399287	7852	OTU322_Fusarium	NS	OTU322	Plant pathogen	Fungi	Ascomycota	Sordariomycetes	Hypocreales	Nectriaceae	Fusarium	Sordariomycetes	Hypocreales	Nectriaceae	Fusarium	Fusarium_oxysporum	Ascomycota	_	Ascomycota	_	434	OTU322	CGAAACTTTCAACAATGGATCACTTGGTTCTGGCATCGATGAAGAACGCAGCAAAATGCGATAAGTAATGTGAATTGCAGAATTCAGTGAATCATCGAATCTTTGAACGCACATTGCGCCCGCCAGTATTCTGGCGGGCATGCCTGTTCGAGCGTCATTTCAACCCTCAAGCCCTCGGGTTTGGTGTTGGGGATCGGCGAGCCCTCTGCGGCAAGCCGGCCCCGAAATCTAGTGGCGGTCTCGCTGCAGCTTCCATTGCGTAGTAGTAAAACCCTCGCAACTGGTACGCGGCGCGGCCAAGCCGTTAAACCCCCAACTTCTGAATGTTGACCTCGGATCAGGTAGGAATACCCGCTGA	77227	KX834820|k__Fungi;p__Ascomycota;c__Sordariomycetes;o__Hypocreales;f__Nectriaceae;g__Fusarium;s__Fusarium_oxysporum	others	5.46e-167	99	99	0	99	Fungi	Ascomycota	OTU322_Fusarium	Fusarium	Ascomycota_Fusarium	KX834820|k__Fungi;p__Ascomycota;c__Sordariomycetes;o__Hypocreales;f__Nectriaceae;g__Fusarium;s__Fusarium_oxysporum	KX834820|Fungi		OTU322	Fusarium	13	Pathotroph-Saprotroph	Plant Pathogen-Soil Saprotroph-Wood Saprotroph	Possible	_
OTU94_Gibellulopsis	0.00548189490056891	9.51868839715098e-05	0.00494507161027791	45317	OTU94_Gibellulopsis	Indicator	NA	Plant pathogen	Fungi	Ascomycota	Sordariomycetes	Glomerellales	Plectosphaerellaceae	Gibellulopsis	Sordariomycetes	Glomerellales	Plectosphaerellaceae	Gibellulopsis	Fungi_sp	unidentified	_	Ascomycota	_	6351	OTU94	GTAACTTTTAACAATGGATCACTTGGCTCCAGCATCGATGAAGAACGCAGCGAAACGCGATATGTAATGTGAATTGCAGAATTCAGTGAATCATCGAATCTTTGAACGCACATGGCGCCTTCCAGTATCCTGGGAGGCATGCCTGTCCGAGCGTCGTTTCAACCCTCGAGCCCCCGTGGCCCGGCGTTGGGGACCTGCCCAGGCAGTCCCCGAAAACCAGTGGCGGACCCGACGGGCCCTTCCTTTGCGTAGTAACATCTGCCTCGCATCGGGAGCCCCCGGGCTATCCGGCCTCTAAACCCCCCTCAAGCCCGCTCCGGCGGCACCAAGGTTGACCTCGGATCAGGTAGGAATACCCGCTGA	74439	Gibellulopsis_piscis|DQ825985|SH219558.07FU|refs|k__Fungi	others	2.19e-173	95	98.547	0	99	Fungi	Ascomycota	OTU94_Gibellulopsis	Gibellulopsis	Ascomycota	KT722375|k__Fungi;p__unidentified;c__unidentified;o__unidentified;f__unidentified;g__unidentified;s__Fungi_sp	KT722375|Fungi		OTU94	Gibellulopsis	13	Pathotroph	Plant Pathogen	Probable	_
OTU64_Penicillium	0.00498817046612938	2.83808746074563e-05	0.00523321331533539	46396	OTU64_Penicillium	Indicator	NA	Saprotroph	Fungi	Ascomycota	Eurotiomycetes	Onygenales	Gymnoascaceae	Leucothecium	Eurotiomycetes	Onygenales	Gymnoascaceae	Leucothecium	Fungi_sp	unidentified	_	Ascomycota	_	5779	OTU64	GTAACTTTTAACAATGGATCACTTGGTTCCGGCATCGATGAAGAACGCAGCGAAATGCGATAACTAATGTGAATTGCAGAATTCCGTGAATCATCGAGTCTTTGAACGCACATTGCACCCTCTGGTATTCCGGGGGGTATATCTGTCCGAGCGTCATTACAACCTTAAAGCACGGCTTTTTATTGGATTCTAGTTCTGCTTCGGCGGGACAGGTCCGAAATGGATTAATGACGTCGCGATTACCACGGAATCGAGCGAATGGAATCATTAACGCTCTGATTTGAAGTGGCCGACGGTCTTCTGAAGCGGTCCTTTTGGATCGTCTTTTTAACGGTTGACCTCGGATCAGATAAGGATACCCGCTGA	72840	JX373822|k__Fungi;p__unidentified;c__unidentified;o__unidentified;f__unidentified;g__unidentified;s__Fungi_sp	Cluster_04	2.58e-170	99	66	1.33e-100	94	Fungi	Ascomycota	OTU64_Penicillium	Penicillium	Ascomycota	JX373822|k__Fungi;p__unidentified;c__unidentified;o__unidentified;f__unidentified;g__unidentified;s__Fungi_sp	JX373822|Fungi	Saprotroph	OTU64	Leucothecium	13	Saprotroph	Undefined Saprotroph	Probable	_
OTU60_Hypocreales	0.00942564829384545	4.96373321323824e-05	0.00385459200404824	41083	OTU60_Hypocreales	Indicator	NA	Saprotroph	Fungi	Ascomycota	Sordariomycetes	Hypocreales	_	_	Sordariomycetes	Hypocreales	_	_	Hypocreales_sp|SH204416.07FU	Ascomycota	_	Ascomycota	_	10920	OTU60	CCTGGAGAACTTTTAACAATGGATCTCTTGGTTCTGGCATCGATGAAGAACGCAGCGAAATGCGATACGTAATGTGAATTGCAGAATTCCGTGAATCATCGAATCTTTGAACGCACATTGCACCCGGTGGTATTCCGCCGGGTATGCCTGTCTGAGCGTCATTTCTACCCTCAAGCCCCGCTTGGTGTTGGCGGATCGCCCGCTGCGGCGACCGCTAAAATTCAACGGCGGTAGCGCCCGTGTCCCCTGTATAGTACATTTCTTGCAGCGGTCTGCGGGGGCCCACCAGCCTCGTACCCCACCAAAACGAAAGTTGACCTCAGATCAGGTAGGAATACCCGCTGA	70055	Fungi_sp|JX317965|SH524634.07FU|reps|k__Fungi	others	88	2.84e-132	94.426	4.31e-130	92	Fungi	Ascomycota	OTU60_Hypocreales	Hypocreales	Ascomycota	Hypocreales_sp|FN397273|SH020372.07FU|reps_singleton|k__Fungi;p__Ascomycota;c__Sordariomycetes;o__Hypocreales;f__unidentified;g__unidentified;s__Hypocreales_sp	GQ924029|Fungi		OTU60	Hypocreales	7	Saprotroph	Undefined Saprotroph	Possible	Microfungus
OTU92_Chaetomium	0.0041362368703395	2.68625562128187e-05	0.00290967386195692	27470	OTU92_Chaetomium	Indicator	NA	Saprotroph	Fungi	Ascomycota	Sordariomycetes	Sordariales	Chaetomiaceae	Chaetomium	Sordariomycetes	Sordariales	Chaetomiaceae	Chaetomium	Chaetomium_brasiliense|SH195310.07FU	Ascomycota	_	Ascomycota	_	4792	OTU92	ATGAAACTTTTAACAATGGATCTCTTGGTTCTGGCATCGATGAAGAACGCAGCGAAATGCGATAAGTAATGTGAATTGCAGAATTCAGTGAATCATCGAATCTTTGAACGCACATTGCGCCCGCCAGTATTCTGGCGGGCATGCCTGTTCGAGCGTCATTTCAACCATCAAGCCCCCGGCTTGTGTTGGGGACCTGCGGCTGCCGCAGGCCCTGAAATGCAGTGGCGGGCTCGCTGTCACACCGAGCGTAGTAGTATTATCTCGCTTTGGGCGTGCTGCGTGTCCCGGCCGTTAAACGACCTTACACCCAAGGTTGACCTCGGATCAGGTAGGAAGACCCGCTGA	68782	KT357646|k__Fungi;p__Ascomycota;c__Sordariomycetes;o__Sordariales;f__Chaetomiaceae;g__Chaetomium;s__Chaetomium_brasiliense|SH195310.07FU	others	3.2e-154	98	99	4.07e-170	98	Fungi	Ascomycota	OTU92_Chaetomium	Chaetomium	Ascomycota_Chaetomium	KT357646|k__Fungi;p__Ascomycota;c__Sordariomycetes;o__Sordariales;f__Chaetomiaceae;g__Chaetomium;s__Chaetomium_brasiliense|SH195310.07FU	KT357646|Fungi		OTU92	Chaetomium	13	Pathotroph-Saprotroph-Symbiotroph	Animal Pathogen-Dung Saprotroph-Endophyte-Epiphyte-Plant Saprotroph-Wood Saprotroph	Possible	Microfungus
OTU89_Mortierella	0.00380478550176472	3.25854486233757e-05	0.00462724729142909	40386	OTU89_Mortierella	Indicator	NA	Saprotroph	Fungi	Mucoromycota	Mortierellomycotina	Mortierellales	Mortierellaceae	Mortierella	_	Mortierellales	Mortierellaceae	Mortierella	Mortierella_sp	Zygomycota	_	Zy.	_	4408	OTU89	GTAACTTTTAACAATGGATCACTTGGCTCTCGCATCGATGAAGAACGCAGCGAAATGCGATACGTAATGTGAATTGCAGAATTCAGTGAATCATCGAATCTTTGAACGCATATTGCGCTCTCTGGTATTCCGGAGAGCATGCTTGTTTGAGTATCAGTAAACACCTCAACTCCTTTTTCTTTTTTGAAATTGGAGCTGGACTTGAGTGATCCCAACGCTTTCTTCCAAGAAAGTGGCGGGTTGCTTGAAATGCAGGTGCAGCTGAACTTTTCTCTGAGCTATAAGCATATCTATTTAGTCTGCCTAAAAAACAGATTATTACCTTTGCTGCAGCTAACATAAAGGAGACTAGTTCTTGTGCTGACTGATGCAGGATTCACAGAGACAGCTTCGGCTGAC…	67543	KU612376|k__Fungi;p__Zygomycota;c__Mortierellomycotina_cls_Incertae_sedis;o__Mortierellales;f__Mortierellaceae;g__Mortierella;s__Mortierella_sp	Cluster_04	0	100	99	0	99	Fungi	Zygomycota	OTU89_Mortierella	Mortierella	Zygomycota	KU612376|k__Fungi;p__Zygomycota;c__Mortierellomycotina_cls_Incertae_sedis;o__Mortierellales;f__Mortierellaceae;g__Mortierella;s__Mortierella_sp	KU612376|Fungi	Saprotroph	OTU89	Mortierellaceae	9	Saprotroph-Symbiotroph	Endophyte-Soil Saprotroph-Undefined Saprotroph	Possible	Microfungus
OTU114_Mortierella	0.00384190114980825	1.9037376794302e-05	0.00449853621939936	39320	OTU114_Mortierella	Indicator	NA	Saprotroph	Fungi	Mucoromycota	Mortierellomycotina	Mortierellales	Mortierellaceae	Mortierella	_	Mortierellales	Mortierellaceae	Mortierella	Mortierella_alpina|SH183635.07FU	Zygomycota	_	Zy.	_	4451	OTU114	GTAACTTTCGGCAATGGATCACTTGGCTCTCGCATCGATGAAGAACGCAGCGAAATGCGATACGTAATGTGAATTGCAGAATTCAGTGAATCATCGAATCTTTGAACGCATATTGCGCTCTCTGGTATTCCGGAGAGCATGCTTGTTTGAGTATCAGTAAACACCTCAACTCCCTTTTTCTTTTTTGAAATGAGGGAGCTGGACTTGAGTGATCCCAACACTTTTCTCACTGAAAAGTGGCGGGTCACTTGAAATGCAGGTGCAGCTGGACTTTTCTCTGAGCTATAAGCATATCTATTTAGTCTGCCTAAAAAACAGATTATTACCTTTGCTGCAGCTAACATAAAGGAGATGAGTTCTTGTGCTGACTGATGCAGGATTCACAGAGACAGCTTTGCG…	66955	LC125308|k__Fungi;p__Zygomycota;c__Mortierellomycotina_cls_Incertae_sedis;o__Mortierellales;f__Mortierellaceae;g__Mortierella;s__Mortierella_alpina|SH183635.07FU	Cluster_04	0	98	99	0	99	Fungi	Zygomycota	OTU114_Mortierella	Mortierella	Zygomycota	LC125308|k__Fungi;p__Zygomycota;c__Mortierellomycotina_cls_Incertae_sedis;o__Mortierellales;f__Mortierellaceae;g__Mortierella;s__Mortierella_alpina|SH183635.07FU	LC125308|Fungi	Saprotroph	OTU114	Mortierellaceae	9	Saprotroph-Symbiotroph	Endophyte-Soil Saprotroph-Undefined Saprotroph	Possible	Microfungus
OTU100_Albifimbria	0.00679043728275478	7.52151573958924e-05	0.002152054309073	25114	OTU100_Albifimbria	Indicator	NA	Saprotroph	Fungi	Ascomycota	Sordariomycetes	Hypocreales	Stachybotriaceae	Albifimbria	Sordariomycetes	Hypocreales	Stachybotriaceae	Albifimbria	Albifimbria_verrucaria	Ascomycota	_	Ascomycota	_	7867	OTU100	ATGAAACTTTTAACAATGGATCTCTTGGTTCTGGCATCGATGAAGAACGCAGCGAAATGCGATAAGTAATGTGAATTGCAGAATTCAGTGAATCATCGAATCTTTGAACGCACATTGCGCCCGCCAGTATTCTGGCGGGCATGCCTGTTCGAGCGTCATTTCAACCCTCAGGCCCCCAGTGCCTGGTGTTGGGGATCGGCCCAGCCTTCTCGCAAGGCCGCCGGCCCCGAAATCTAGTGGCGGTCTCGCTGTAGTCCTCCTCTGCGTAGTAGCACAACCTCGCAGTTGGAACGCGGCGGTGGCCATGCCGTTAAACACCCCACTTCTGAAAGTTGACCTCGGATCAGGTAGGAATACCCGCTGA	66002	KX138396|k__Fungi;p__Ascomycota;c__Sordariomycetes;o__Hypocreales;f__Stachybotriaceae;g__Albifimbria;s__Albifimbria_verrucaria	others	9.24e-170	99	99	0	99	Fungi	Ascomycota	OTU100_Albifimbria	Albifimbria	Ascomycota	KX138396|k__Fungi;p__Ascomycota;c__Sordariomycetes;o__Hypocreales;f__Stachybotriaceae;g__Albifimbria;s__Albifimbria_verrucaria	KX138396|Fungi		OTU100	Hypocreales	7	Saprotroph	Undefined Saprotroph	Possible	Microfungus
OTU101_Aspergillus	0.00419234191970763	7.93029376891474e-05	0.00295815114386943	28358	OTU101_Aspergillus	Indicator	NA	Saprotroph	Fungi	Ascomycota	Eurotiomycetes	Eurotiales	Trichocomaceae	Aspergillus	Eurotiomycetes	Eurotiales	Trichocomaceae	Aspergillus	Aspergillus_niger	Ascomycota	_	Ascomycota	_	4857	OTU101	ATGAAACTTTTGGCAATGGATCTCTTGGTTCCGGCATCGATGAAGAACGCAGCGAAATGCGATAACTAATGTGAATTGCAGAATTCAGTGAATCATCGAGTCTTTGAACGCACATTGCGCCCCCTGGTATTCCGGGGGGCATGCCTGTCCGAGCGTCATTGCTGCCCTCAAGCCCGGCTTGTGTGTTGGGTCGCCGTCCCCCTCTCCGGGGGGACGGGCCCGAAAGGCAGCGGCGGCACCGCGTCCGATCCTCGAGCGTATGGGGCTTTGTCACATGCTCTGTAGGATTGGCCGGCGCCTGCCGACGTTTTCCAACCATTCTTTCCAGGTTGACCTCGGATCAGGTAGGGATACCCGCTGA	64767	KX664345|k__Fungi;p__Ascomycota;c__Eurotiomycetes;o__Eurotiales;f__Trichocomaceae;g__Aspergillus;s__Aspergillus_niger	others	1.98e-166	98	99	0	99	Fungi	Ascomycota	OTU101_Aspergillus	Aspergillus	Ascomycota	KX664345|k__Fungi;p__Ascomycota;c__Eurotiomycetes;o__Eurotiales;f__Trichocomaceae;g__Aspergillus;s__Aspergillus_niger	KX664345|Fungi		OTU101	Eurotiales	7	Saprotroph	Undefined Saprotroph	Possible	Microfungus
OTU85_Pseudogymnoascus	0.00481208692657403	4.5432758116463e-05	0.00459536116482354	41417	OTU85_Pseudogymnoascus	Indicator	NA	Unidentified & others	Fungi	Ascomycota	Leotiomycetes	_	Myxotrichaceae	Pseudogymnoascus	Leotiomycetes	_	Myxotrichaceae	Pseudogymnoascus	Pseudogymnoascus_sp|SH183329.07FU	Ascomycota	_	Ascomycota	_	5575	OTU85	GTAACTTTTAACAATGGATCTCTTGGTTCTGGCATCGATGAAGAACGCAGCGAAATGCGATAAGTAATGTGAATTGCAGAATTCAGTGAATCATCGAATCTTTGAACGCACATTGCGCCCCCTGGTATTCCGGGGGGCATGCCTGTCCGAGCGTCATTACAACCCTCAAGCTCAGCTTGGTGTTGGGCCCCGCCGCCCCGGCGGGCCCTAAAGTCAGTGGCGGTGCCATCCGGCTCCGAGCGTAGTAATTCTTCTCGCTCTGGAGGTCCGGTTGTGTGCCTGCCATCAACCCCCAATTTTTTTCAGGTTGACCTCGGATCAGGTAGGGATACCCGCTGA	61806	KP902691|k__Fungi;p__Ascomycota;c__Leotiomycetes;o__Leotiomycetes_ord_Incertae_sedis;f__Myxotrichaceae;g__Pseudogymnoascus;s__Pseudogymnoascus_sp|SH183329.07FU	Cluster_04	1.12e-158	99	99	1.11e-170	99	Fungi	Ascomycota	OTU85_Pseudogymnoascus	Pseudogymnoascus	Ascomycota	KP902691|k__Fungi;p__Ascomycota;c__Leotiomycetes;o__Leotiomycetes_ord_Incertae_sedis;f__Myxotrichaceae;g__Pseudogymnoascus;s__Pseudogymnoascus_sp|SH183329.07FU	KP902691|Fungi	Saprotroph	OTU85	Pseudogymnoascus	13	Pathotroph-Saprotroph-Symbiotroph	Animal Pathogen-Soil Saprotroph	Possible	_
OTU53_Stemphylium	0.000194209786274288	0.00459396428728266	0.00042825919636073	42863	OTU53_Stemphylium	Indicator	NA	Plant pathogen	Fungi	Ascomycota	Dothideomycetes	Pleosporales	Pleosporaceae	Stemphylium	Dothideomycetes	Pleosporales	Pleosporaceae	Stemphylium	Stemphylium_herbarum	Ascomycota	_	Ascomycota	_	225	OTU53	GAGTGGAACTTTTGGCAATGGATCTCTTGGTTCTGGCATCGATGAAGAACGCAGCGAAATGCGATACGTAGTGTGAATTGCAGAATTCAGTGAATCATCGAATCTTTGAACGCACATTGCGCCCTTTGGTATTCCAAAGGGCATGCCTGTTCGAGCGTCATTTGTACCCTCAAGCTTTGCTTGGTGTTGGGCGTCTTTGTCTCTCACGAGACTCGCCTTAAAATGATTGGCAGCCGACCTACTGGTTTCGGAGCGCAGCACAATTCTTGCACTTTGAATCAGCCTTGGTTGAGCATCCATCAAGACCACATTTTTTTCAACTTTTGACCTCGGATCAGGTAGGGATACCCGCTGA	58510	KU375678|k__Fungi;p__Ascomycota;c__Dothideomycetes;o__Pleosporales;f__Pleosporaceae;g__Stemphylium;s__Stemphylium_herbarum	Cluster_01	7.05e-161	99	98	2.49e-177	99	Fungi	Ascomycota	OTU53_Stemphylium	Stemphylium	Ascomycota_Stachybotrys	KU375678|k__Fungi;p__Ascomycota;c__Dothideomycetes;o__Pleosporales;f__Pleosporaceae;g__Stemphylium;s__Stemphylium_herbarum	KU375678|Fungi	Plant pathogen	OTU53	Stemphylium	13	Pathotroph-Saprotroph	Plant Pathogen-Wood Saprotroph	Highly Probable	_
OTU61_Cryptococcus	4.31577302831751e-06	0.00646499972436681	4.61441506974637e-05	55715	OTU61_Cryptococcus	Indicator	NA	Saprotroph_Yeast	Fungi	Basidiomycota	Tremellomycetes	Tremellales	_	Papiliotrema	Tremellomycetes	Tremellales	_	Papiliotrema	Papiliotrema_fonsecae	Basidiomycota	_	Basidiomycota	_	5	OTU61	ATGAAACTTTTAACAATGGATCTCTTGGCTCTCGCATCGATGAAGAACGCAGCGAAATGCGATAAGTAATGTGAATTGCAGAATTCAGTGAATCATCGAATCTTTGAACGCACCTTGCGCCTTTTGGTATTCCGAAAGGCATGCCTGTTTGAGTGTCATGAAATCTCAATCCCCCCGGGTTTTCTGAACCCGAGGTGGACTTGGACATGGGTGTCTGCCGTCTTGTACGGCTCGCCTTAAATGACTCAGTGGGATCTTCAGCATCCGTGGCAGACGTAATAAGTTTCGTCTCGTCCCTTGCTGTGAGGACCGCTCATAACCTGCCATCGCGCACCACTTTTGACTCTGACCTCAAATCAGGTAGGACTACCCGCTGA	58215	KU504588|k__Fungi;p__Basidiomycota;c__Tremellomycetes;o__Tremellales;f__Tremellales_fam_Incertae_sedis;g__Papiliotrema;s__Papiliotrema_fonsecae	Cluster_01	1.58e-177	99	100	0	99	Fungi	Basidiomycota	OTU61_Cryptococcus	Cryptococcus	Basidiomycota_Yeast	KU504588|k__Fungi;p__Basidiomycota;c__Tremellomycetes;o__Tremellales;f__Tremellales_fam_Incertae_sedis;g__Papiliotrema;s__Papiliotrema_fonsecae	KU504588|Fungi	Yeast	OTU61	Tremellales	7	Pathotroph-Saprotroph-Symbiotroph	Fungal Parasite-Undefined Saprotroph	Possible	Tremelloid-Yeast
OTU105_Aspergillus	0.00122309007622518	5.95647985588589e-05	0.00111005198475584	10491	OTU105_Aspergillus	NS	NA	Saprotroph	Fungi	Ascomycota	Eurotiomycetes	Eurotiales	Trichocomaceae	Aspergillus	Eurotiomycetes	Eurotiales	Trichocomaceae	Aspergillus	Aspergillus_terreus	Ascomycota	_	Ascomycota	_	1417	OTU105	CCTGGAGAACTTTTAACAATGGATCTCTTGGTTCCGGCATCGATGAAGAACGCAGCGAAATGCGATAACTAATGTGAATTGCAGAATTCAGTGAATCATCGAGTCTTTGAACGCACATTGCGCCCCCTGGTATTCCGGGGGGCATGCCTGTCCGAGCGTCATTGCTGCCCTCAAGCCCGGCTTGTGTGTTGGGCCCTCGTCCCCCGGCTCCCGGGGGACGGGCCCGAAAGGCAGCGGCGGCACCGCGTCCGGTCCTCGAGCGTATGGGGCTTCGTCTTCCGCTCCGTAGGCCCGGCCGGCGCCCGCCGACGCATTTATTTGCAACTTGTTTTTTTCCAGGTTGACCTCGGATCAGGTAGGGATACCCGCTGA	58043	KU641388|k__Fungi;p__Ascomycota;c__Eurotiomycetes;o__Eurotiales;f__Trichocomaceae;g__Aspergillus;s__Aspergillus_terreus	others	4.59e-138	93	98	0	100	Fungi	Ascomycota	OTU105_Aspergillus	Aspergillus	Ascomycota	KU641388|k__Fungi;p__Ascomycota;c__Eurotiomycetes;o__Eurotiales;f__Trichocomaceae;g__Aspergillus;s__Aspergillus_terreus	KU641388|Fungi		OTU105	Eurotiales	7	Saprotroph	Undefined Saprotroph	Possible	Microfungus
OTU173_Emericellopsis	0.00493897065360656	7.46311887825703e-05	0.00336450483048894	32318	OTU173_Emericellopsis	Indicator	NA	Saprotroph	Fungi	Ascomycota	Sordariomycetes	Hypocreales	_	Emericellopsis	Sordariomycetes	Hypocreales	_	Emericellopsis	Fungi_sp	unidentified	_	Ascomycota	_	5722	OTU173	ATGAAACTTTTGGCAATGGATCTCTTGGTTCTGGCATCGATGAAGAACGCAGCGAAATGCGATAAGTAATGTGAATTGCAGAATTCAGTGAATCATCGAATCTTTGAACGCACATTGCGCCCGCCAGTATTCTGGCGGGCATGCCTGTCTGAGCGTCATTTCAACCCTCAGCCCCCGTTCGCGGGGCGCTGGCGTTGGGGCCCGGCCGTCCTCGCGGCGGCCGTCCCCGAAACACAGTGGCGGTCTCCCGCAGACTCCCCTGCGTAGTAGCACTACCTCGCAGAAGGGACGAGCGGGCTGGCCACGCCGTAAAACACCCCACTTCTCCAGGTTGACCTCAGATCAGGTAGGAATACCCGCTGA	57958	KU179242|k__Fungi;p__unidentified;c__unidentified;o__unidentified;f__unidentified;g__unidentified;s__Fungi_sp	Cluster_04	1.54e-167	99	99	0	99	Fungi	Ascomycota	OTU173_Emericellopsis	Emericellopsis	Ascomycota	KU179242|k__Fungi;p__unidentified;c__unidentified;o__unidentified;f__unidentified;g__unidentified;s__Fungi_sp	KU179242|Fungi	Saprotroph	OTU173	Emericellopsis	13	Saprotroph	Undefined Saprotroph	Probable	_
OTU74_Gymnoascus	0.0046187402949054	4.89365697963958e-05	0.00393858472778969	36156	OTU74_Gymnoascus	Indicator	NA	Saprotroph	Fungi	Ascomycota	Eurotiomycetes	Onygenales	Gymnoascaceae	Gymnoascus	Eurotiomycetes	Onygenales	Gymnoascaceae	Gymnoascus	Gymnoascus_sp|SH200659.07FU	Ascomycota	_	Ascomycota	_	5351	OTU74	ATGAAACTTTTAACAATGGATCTCTTGGTTCCAGCATCGATGAAGAACGCAGCGAAATGCGATAAGTAATGTGAATTGCAGAATTCCGTGAATCATCGAATCTTTGAACGCACATTGCGCCCTCTGGTATTCCGGGGGGCATGCCTGTCCGAGCGTCATTTGCAACCCTCAAGCCCGGCTTGTGTGATGGGTGCCGTCCCCTACGGGACGCGCCCCGAAGGCAATGGCGGCGTCGCGGTTATCCGATCAGCCAAAGTGTATGGGGCTTTGTCACTCACTTTACGGCCCGGACCGGCGCCAGTCCGAATCAATCTTTTTTCTAAAGTTGACCTCGGATCAGGTAGGGATACCCGCTGA	57350	JX270483|k__Fungi;p__Ascomycota;c__Eurotiomycetes;o__Onygenales;f__Gymnoascaceae;g__Gymnoascus;s__Gymnoascus_sp|SH200659.07FU	Cluster_04	3.25e-169	100	99	3.24e-176	98	Fungi	Ascomycota	OTU74_Gymnoascus	Gymnoascus	Ascomycota	JX270483|k__Fungi;p__Ascomycota;c__Eurotiomycetes;o__Onygenales;f__Gymnoascaceae;g__Gymnoascus;s__Gymnoascus_sp|SH200659.07FU	JX270483|Fungi	Saprotroph	OTU74	Gymnoascus	13	Saprotroph	Undefined Saprotroph	Probable	_
OTU88_Pseudozyma	0	0.00577031066195879	3.57746786306179e-05	49682	OTU88_Pseudozyma	Indicator	NA	Saprotroph_Yeast	Fungi	Basidiomycota	Ustilaginomycetes	Ustilaginales	Ustilaginaceae	Pseudozyma	Ustilaginomycetes	Ustilaginales	Ustilaginaceae	Pseudozyma	Fungi_sp|SH209530.07FU	unidentified	_	Basidiomycota	_	0	OTU88	ATGAAACTTTTGGCAATGGATCTCTTGGTTCTCCCATCGATGAAGAACGCAGCGAATTGCGATAAGTAATGTGAATTGCAGAAGTGAATCATCGAATCTTTGAACGCACCTTGCGCTCCCGGCAGATCTAATCTGGGGAGCATGCCTGTTTGAGGGCCGCGAATTGTTTCGAACGACAGCTTTCTTATTTAGTTGAGAAAGCTGGCGGATCGGTATTGAGGGTCTTGCCATCTTCCACGGTGGCTCCCTCGAAATGCATTAGCGCATCCATTCGATAGGCAAGACGGACGAAAGCTCGTTATTTCGCCCACGTCTTTCCCTGCCGGGTTTTGATAATATCAGGACTTCGGAGAGGAGAGGCGCAGGGTCGAGGAGCTGGACGCGACGTTTTGCTGGTTG…	56383	KJ543775|k__Fungi;p__unidentified;c__unidentified;o__unidentified;f__unidentified;g__unidentified;s__Fungi_sp|SH209530.07FU	others	0	99	99	0	100	Fungi	Basidiomycota	OTU88_Pseudozyma	Pseudozyma	Basidiomycota	KJ543775|k__Fungi;p__unidentified;c__unidentified;o__unidentified;f__unidentified;g__unidentified;s__Fungi_sp|SH209530.07FU	KJ543775|Fungi		OTU88	-	-	-	-	-	-
OTU83_Cladosporium	0.000171767766527037	0.00124315238404018	0.000433443932394153	14187	OTU83_Cladosporium	Indicator	NA	Saprotroph	Fungi	Ascomycota	Dothideomycetes	Capnodiales	Davidiellaceae	Cladosporium	Dothideomycetes	Capnodiales	Davidiellaceae	Cladosporium	Cladosporium_sphaerospermum	Ascomycota	_	Ascomycota	_	199	OTU83	GAGTGGAACTTTTGGCAATGGATCTCTTGGTTCTGGCATCGATGAAGAACGCAGCGAAATGCGATAAGTAATGTGAATTGCAGAATTCAGTGAATCATCGAATCTTTGAACGCACATTGCGCCCCCTGGTATTCCGGGGGGCATGCCTGTTCGAGCGTCATTTCACCACTCAAGCCTCGCTTGGTATTGGGCGACGCGGTCCGCCGCGCGCCTCAAATCGACCGGCTGGGTCTTCTGTCCCCTCAGCGTTGTGGAAACTATTCGCTAAAGGGTGCCACGGGAGGCCACGCCGAAAAACAAACCCATTTCTAAGGTTGACCTCGGATCAGGTAGGGATACCCGCTGA	54653	KX982238|k__Fungi;p__Ascomycota;c__Dothideomycetes;o__Capnodiales;f__Davidiellaceae;g__Cladosporium;s__Cladosporium_sphaerospermum	others	1.15e-158	99	98	2.44e-172	99	Fungi	Ascomycota	OTU83_Cladosporium	Cladosporium	Ascomycota_Cladosporium	KX982238|k__Fungi;p__Ascomycota;c__Dothideomycetes;o__Capnodiales;f__Davidiellaceae;g__Cladosporium;s__Cladosporium_sphaerospermum	KX982238|Fungi		OTU83	Cladosporium	13	Pathotroph-Saprotroph-Symbiotroph	Animal Pathogen-Endophyte-Lichen Parasite-Plant Pathogen-Wood Saprotroph	Possible	Microfungus
OTU87_Spizellomyces	0.00285013650790089	2.62785875994966e-05	0.00336372712008393	29478	OTU87_Spizellomyces	Indicator	NA	Plant pathogen	Fungi	Chytridiomycota	Chytridiomycetes	Spizellomycetales	Spizellomycetaceae	Spizellomyces	Chytridiomycetes	Spizellomycetales	Spizellomycetaceae	Spizellomyces	Spizellomyces_sp|SH183850.07FU	Chytridiomycota	_	Ch.	_	3302	OTU87	GTAACTTTTAACAATGGATCTCTTGGCTCTCGCAACGATGAAGAACGCAGCGAAATGCGATAAGTAGTGTGAATTGCAGAATTCAGTGAATCATCGAATCTTTGAACGCACATTGCGCTCCCTGGTATTCCGGGGAGCATGCCCGTTTCAGAATCATTAAAATCTCACAAACCTCGTTTTCTTCGGAGATCGGGAGGCGTGGATTTGGGAGCTTTTGCGGCTTTGCCTGCGATGCACCTGTAAATGATTGTGACGTGCGCCAATTGTCGTGTCAACTGGTCGTCCGAAGCGCAACAGATTCATCTATTCGTTTTGGTCGTCTGCTGGCTGATTTGGAGGCACGGTACTCAACTTATCAACCGGGGTCCTGCGATTTTGCAGGACTTGCTGATAACTTGG…	51647	FJ825362|k__Fungi;p__Chytridiomycota;c__Chytridiomycetes;o__Spizellomycetales;f__Spizellomycetaceae;g__Spizellomyces;s__Spizellomyces_sp|SH183850.07FU	Cluster_04	0	99	72	2.67e-83	85	Fungi	Chytridiomycota	OTU87_Spizellomyces	Spizellomyces	Chytridiomycota	FJ825362|k__Fungi;p__Chytridiomycota;c__Chytridiomycetes;o__Spizellomycetales;f__Spizellomycetaceae;g__Spizellomyces;s__Spizellomyces_sp|SH183850.07FU	FJ825362|Fungi	Plant pathogen	OTU87	Spizellomyces	13	Pathotroph-Saprotroph	Plant Pathogen-Undefined Saprotroph	Possible	Thallus
OTU77_Sporormiaceae	0.00268354766900783	6.07327357855032e-05	0.00254052065637721	23229	OTU77_Sporormiaceae	NS	NA	Saprotroph	Fungi	Ascomycota	Dothideomycetes	Pleosporales	Sporormiaceae	Preussia	Dothideomycetes	Pleosporales	Sporormiaceae	Preussia	Pleosporales_sp|SH215543.07FU	Ascomycota	_	Ascomycota	_	3109	OTU77	AACTTTTGGCAATGGATCTCTTGGTTCTGGCATCGATGAAGAACGCAGCGAAATGCGATAAGTAGTGTGAATTGCAGAATTCAGTGAATCATCGAATCTTTGAACGCACATTGCGCCCTTTGGTATTCCTTAGGGCATGCCTGTTCGAGCGTCATTTAAACCTTCAAGCCCTGCTTGGTGTTGGGTGCCTGTCCCGCCCCCGCGCGTGGACTCACCCCAAATCCATTGGCGGCCCCCGCATGGCCACGAGCGCAGCAGAAACGCAAACTCGTGCGCCGGACCGGGCGGCTCCCAGAAGCTACACCCACCATTTTGACCTCGGATCAGGTAGGGATACCCGCTGA	50025	Preussia_sp|KT270046|SH495274.07FU|reps_singleton|k__Fungi	others	2.77e-147	88	97.682	1.48e-159	96	Fungi	Ascomycota	OTU77_Sporormiaceae	Sporormiaceae	Ascomycota	FN397288|k__Fungi;p__Ascomycota;c__Dothideomycetes;o__Pleosporales;f__unidentified;g__unidentified;s__Pleosporales_sp|SH215543.07FU	FN397288|Fungi		OTU77	Preussia	13	Saprotroph	Undefined Saprotroph	Probable	_
OTU138_Cladorrhinum	0.0038004697287364	5.02213007457046e-05	0.00206106219168643	20734	OTU138_Cladorrhinum	Indicator	NA	Saprotroph	Fungi	Ascomycota	Sordariomycetes	Sordariales	Chaetomiaceae	Thielavia	Sordariomycetes	Sordariales	Chaetomiaceae	Thielavia	Thielavia_tortuosa|SH022669.07FU	Ascomycota	_	Ascomycota	_	4403	OTU138	CGAAACTTTTAACAATGGATCTCTTGGTTCTGGCATCGATGAAGAACGCAGCGAAATGCGATAAGTAATGTGAATTGCAGAATTCAGTGAATCATCGAATCTTTGAACGCACATTGCGCCCGCCAGTATTCTGGCGGGCATGCCTGTTCGAGCGTCATTTCCACCATCAGGCCCCCGGGCCTGTGTTGGGGACCTGCGGCTGCCCGCAGGCCCCGAAATTCAGTGGCGGTCGCGCCGTAGCAACCGAGCGTAGTAACTAAAACGTCTCGCTCTGGCTCGCTGGGCGCGCTCCGGCCGTAAAACACCCCCCCTTTTCGCAAAGGTTGACCTCGGATCAGGTAGGAATACCCGCTGA	48247	EF446287|k__Fungi;p__Ascomycota;c__Sordariomycetes;o__Sordariales;f__Chaetomiaceae;g__Thielavia;s__Thielavia_tortuosa|SH022669.07FU	others	7.46e-121	91	100	1.16e-175	98	Fungi	Ascomycota	OTU138_Cladorrhinum	Cladorrhinum	Ascomycota	EF446287|k__Fungi;p__Ascomycota;c__Sordariomycetes;o__Sordariales;f__Chaetomiaceae;g__Thielavia;s__Thielavia_tortuosa|SH022669.07FU	EF446287|Fungi		OTU138	Thielavia	13	Saprotroph	Dung Saprotroph-Undefined Saprotroph	Highly Probable	Microfungus
OTU197_Fungi	1.89894013245971e-05	4.14617715458724e-05	0.00039313260973429	3410	OTU197_Fungi	NS	NA	Unidentified & others	Fungi	unidentified	_	_	_	_	_	_	_	_	Fungi_sp	unidentified	_	Ascomycota	_	22	OTU197	GAGTGGAACTTTTAACAATGGATCTCTTGGTTCTGGCATCGATGAAGAACGCAGCAAAATGCGATAAGTAATGTGAATTGCAGAATTTCGTGAATCATCAAATCTTTGAACGCACATTGCGCCTTCTGGTAATCCGGGAGGCATGCCTGTCTGAGCGTCATTACACCATTCAAACCTTATGCTTTTTGCTTAGTGGTTTGGTTTTGGAAGTAGGCGAAATTGGATTTTTTTTTTAAATCAAATTGAGCCTCTTTTGTAATGTATTGACGAGTACCTATTGTCTTAGTTGTCGCAAGAAATTATTTTTGTCAACTTCAAGATAACAGATAAAATAAGTCTCCCTTTTTTTGTCCTACTATTTTTTTTTTTAGTAAGACTCTCAAAAGTTTGACCTCAGAT…	47183	Fungi_sp|KU559651|SH489687.07FU|reps_singleton|k__Fungi	others	49	6.23e-85	94.203	1.61e-65	92	Fungi	Unidentified	OTU197_Fungi	Fungi	Unidentified	Fungi_sp|KU559651|SH489687.07FU|reps_singleton|k__Fungi;p__unidentified;c__unidentified;o__unidentified;f__unidentified;g__unidentified;s__Fungi_sp	JX380835|Fungi		OTU197	-	-	-	-	-	-
OTU166_Rhizophagus	8.63154605663503e-07	3.97098657059059e-05	0.00220351281420472	17341	OTU166_Rhizophagus	Indicator	NA	Arbuscular mycorrhizal	Fungi	Mucoromycota	Glomeromycotina	Glomerales	Glomeraceae	Rhizophagus	Glomeromycetes	Glomerales	Glomeraceae	Rhizophagus	Glomeraceae_sp|SH531303.07FU	Glomeromycota	_	G.	_	1	OTU166	TGCGAAACTTTTAACAATGGATCTCTTGGCTCTCGCATCGATGAAGAACGTAGCGAAGTGCGATAAGTAATGTGAATTGCAGAATTCCGTGAATCATCGAATTTTTGAACGCAAATTGCACTCTCTGGCAACCCGGGGAGTATGCCTGTTTGAGGGTCAGTATAATTAAAAAATCGGTGCGTTGCAATTATTTTTGTGACGTTTCCGGAGTTTGGGTTACCTTAACCTCTTTTGGTTAAGAGACCTAAAATTGATATCTTTTGCGCATTTTTTAGACGTACATAAATTTTTTTTTTATTCGCCTAATTTTTTAATGCCAAAATCTATTAGGTGCGACCATGTATATGGTTACGTGTCTATAATTTTTCATGATTTGACCTCAAATCAGGTAGGAGTACC…	46821	KM041760|k__Fungi;p__Glomeromycota;c__Glomeromycetes;o__Glomerales;f__Glomeraceae;g__unidentified;s__Glomeraceae_sp|SH531303.07FU	Cluster_06	3.34e-65	84	99	0	96	Fungi	Glomeromycota	OTU166_Rhizophagus	Rhizophagus	Glomeromycota	KM041760|k__Fungi;p__Glomeromycota;c__Glomeromycetes;o__Glomerales;f__Glomeraceae;g__unidentified;s__Glomeraceae_sp|SH531303.07FU	KM041760|Fungi	Arbuscular mycorrhizal	OTU166	Rhizophagus	13	Symbiotroph	Arbuscular Mycorrhizal	Highly Probable	_
OTU57_Dothideomycetes	0.0043373518934591	3.2118273732718e-05	0.00320429648705618	30021	OTU57_Dothideomycetes	NS	NA	Saprotroph	Fungi	Ascomycota	Pezizomycetes	Pezizales	Ascobolaceae	Ascobolus	Pezizomycetes	Pezizales	Ascobolaceae	Ascobolus	Pleosporales_sp|SH020610.07FU	Ascomycota	_	Ascomycota	_	5025	OTU57	GTAACTTTTAACAATGGATCTCTTGGTTCTCGCATCGATGAAGAACGCAGCGAAATGCGATACGTAGTGTGAATTGCAGACTTCCGTGAATCATCGAATCTTTGAACGCACATTGCGCCCTCTGGTATTCCGGAGGGCATGCCTGTCTGAGCGTCAACTCATCCTCAAACTTATGTTTGGTATTGGAAGAAGAGGCTAATACCTCCCTTCTGCAAACCATTGGCAATGGCTCGAGCTATAGCAGCGTAGTAAGCACATATTCGCTGTAGTGTAGTTGGAGGCGTTTGCCAGAACCCAAATCTACTAAGTTTGACCTCAGATCAGGTAGGGATACCCCCTGA	45668	Fungi_sp|JX389602|SH497358.07FU|reps_singleton|k__Fungi	others	87	3.87e-86	85.993	9.82e-82	83	Fungi	Ascomycota	OTU57_Dothideomycetes	Dothideomycetes	Ascomycota	Ascobolus_sp|FN391317|SH483257.07FU|reps_singleton|k__Fungi;p__Ascomycota;c__Pezizomycetes;o__Pezizales;f__Ascobolaceae;g__Ascobolus;s__Ascobolus_sp	KC438391|Fungi		OTU57	Ascobolus	13	Saprotroph	Dung Saprotroph-Wood Saprotroph	Probable	_
OTU84_Preussia	0.00267060034992288	9.14494848462481e-05	0.0024777853503728	22993	OTU84_Preussia	NS	NA	Plant pathogen	Fungi	Ascomycota	Dothideomycetes	Pleosporales	Pleosporaceae	Alternaria	Dothideomycetes	Pleosporales	Pleosporaceae	Alternaria	Alternaria_sp|SH184180.07FU	Ascomycota	_	Ascomycota	_	3094	OTU84	ATGAAACTTTTGGCAATGGATCTCTTGGTTCTGGCATCGATGAAGAACGCAGCGAAATGCGATAAGTAGTGTGAATTGCAGAATTCAGTGAATCATCGAATCTTTGAACGCACATTGCGCCCTATGGTATTCCGTAGGGCATGCCTGTTCGAGCGTCATTCAAACCTTCAAGCTCTGCTTGGTGTTGGGCGTCTGTCCTGCCTCACGGCGCGGACTCGCCTCAAATCTATTGGCGGCCGGCACGTTGGCTTCGAGCGCAGCAGAAACGCGAACTCGAGACCGGCGGATCGGCTCCCAGAAGCTACCCCCCATGAATTTGACCTCGGATCAGGTAGGGATACCCGCTGA	43994	KT757356|k__Fungi;p__Ascomycota;c__Dothideomycetes;o__Pleosporales;f__Pleosporaceae;g__Alternaria;s__Alternaria_sp|SH184180.07FU	others	1.15e-158	99	99	6.83e-173	99	Fungi	Ascomycota	OTU84_Preussia	Preussia	Ascomycota_Preussia	KT757356|k__Fungi;p__Ascomycota;c__Dothideomycetes;o__Pleosporales;f__Pleosporaceae;g__Alternaria;s__Alternaria_sp|SH184180.07FU	KT757356|Fungi		OTU84	Alternaria	13	Pathotroph-Saprotroph-Symbiotroph	Animal Pathogen-Endophyte-Plant Pathogen-Wood Saprotroph	Possible	Microfungus
OTU107_Waitea	0.00142247879013345	1.57671525596979e-05	0.00236735047286089	20047	OTU107_Waitea	NS	NA	Plant pathogen	Fungi	Basidiomycota	Agaricomycetes	Corticiales	Corticiaceae	Waitea	Agaricomycetes	Corticiales	Corticiaceae	Waitea	Waitea_circinata|SH185031.07FU	Basidiomycota	_	Basidiomycota	_	1648	OTU107	GTAACTTTCAACAACGGATCACTTGGCTCTCGCATCGATGAAGAACGTAGCGAATTACGATATGTAATGTGAATTGCAGAATTCAGTGAATCATCGAATCTTTGAACGCACCTTGCGCTCTTTGGTATTCCGAAGAGCATGCCTGTTTGAGTGTCATGAATCTCTCAAATGCAATAATTTTTATTAATTGTTGTGTTTGGACTTGGAAGTCTGTCGGCGCAAGTCGACTCTTCTTAAATGTATTAGCTGGGGTTTATATAGTTGGATCCTTGGTGTGATAATTATCTACGCCTTGAAGTCCCTGTAGACTCTGCTTCAAATCGTCTCCTAGAGACAATATTTGAATCATCTGACCTCAAATCAGGTAGGACTACCCGCTGA	43089	KJ765700|k__Fungi;p__Basidiomycota;c__Agaricomycetes;o__Corticiales;f__Corticiaceae;g__Waitea;s__Waitea_circinata|SH185031.07FU	others	3.82e-104	86	99	0	100	Fungi	Basidiomycota	OTU107_Waitea	Waitea	Basidiomycota	KJ765700|k__Fungi;p__Basidiomycota;c__Agaricomycetes;o__Corticiales;f__Corticiaceae;g__Waitea;s__Waitea_circinata|SH185031.07FU	KJ765700|Fungi		OTU107	Waitea	13	Pathotroph	Plant Pathogen	Probable	_
OTU78_Triparticalcar	0.00129041613546694	1.88037893489731e-05	0.00267532379324621	22296	OTU78_Triparticalcar	NS	NA	Plant pathogen	Fungi	Chytridiomycota	Chytridiomycetes	Spizellomycetales	Spizellomycetaceae	Triparticalcar	Chytridiomycetes	Spizellomycetales	Spizellomycetaceae	Triparticalcar	Triparticalcar_sp|SH484377.07FU	Chytridiomycota	_	Ch.	_	1495	OTU78	ATGAAACTTTTGGCAATGGATCTCTTGGCTCTCGCAACGATGAAGAACGCAGCGAAATGCGATAAGTAGTGTGAATTGCAGAATTCAGTGAATCATCGAATCTTTGAACGCACATTGCGCTTCCTGGTATTCCGGGGAGCATGCCCGTTTCAGAATCATTTAAAATCTCATCAATGTGGGTACATTACGGCATCTACTTTTGGTGGATTTGGACTCTTGCATTTGCAATTGTCTCAAATGCATCGCCTGTGTATCGATTGCCAAATCTTTTGGGCTTTCGCTTGCTGAAGTGCAACAGATTTCGTCTCGTCACTTTTTCCAGCGTTTGCAATGATCTATACTCGGGTGTTTTCAAACTAACAGTAAGCGGATCATCATGATTTGTTTCTGATAACTTGG…	42229	FJ827721|k__Fungi;p__Chytridiomycota;c__Chytridiomycetes;o__Spizellomycetales;f__Spizellomycetaceae;g__Triparticalcar;s__Triparticalcar_sp|SH484377.07FU	others	2.08e-77	89	40	2.08e-79	98	Fungi	Chytridiomycota	OTU78_Triparticalcar	Triparticalcar	Chytridiomycota	FJ827721|k__Fungi;p__Chytridiomycota;c__Chytridiomycetes;o__Spizellomycetales;f__Spizellomycetaceae;g__Triparticalcar;s__Triparticalcar_sp|SH484377.07FU	FJ827721|Fungi		OTU78	Triparticalcar	13	Pathotroph	Plant Pathogen	Probable	_
OTU276_Peziza	0.00475166610417758	2.68625562128187e-06	0.00193001798844167	20418	OTU276_Peziza	NS	NA	Saprotroph	Fungi	Ascomycota	Pezizomycetes	Pezizales	Pezizaceae	Peziza	Pezizomycetes	Pezizales	Pezizaceae	Peziza	Fungi_sp|SH493349.07FU	unidentified	_	Ascomycota	_	5505	OTU276	CGAAACTTTTGACAATGGATCTCTAGGCTCTTGCATCGATGAAGAACGCAGTGAAATGCGATACGTAATGTGAATTGCAGAATCTCGTGAATCATTGAATCTTTGAACGCACATTGCGCCTTATGGTATTCCATAAGGCATGCCTGTCTGAGCGTCAGCTCCCCCCCACTCAAGCTCTTTTGCTTGGAATCTTAGAAAAGCAGTCTTCTGCCTTCTATAAATTCATAGGCAGTATGGTTTTTTCCAGACTCGACGTCATAATTCAAAAAAACGTCTTATTTGGAGTTATCGTATTTGCCTTTAACCCACCCTTTTTTTTTTTTACTTGGGTGACCTCAGATCAGGTAGGGATACCCGCTGA	41541	Peziza_buxea|JF908546|SH204973.07FU|reps|k__Fungi	others	8e-158	91	97.264	5.9e-124	94	Fungi	Ascomycota	OTU276_Peziza	Peziza	Ascomycota	JX349424|k__Fungi;p__unidentified;c__unidentified;o__unidentified;f__unidentified;g__unidentified;s__Fungi_sp|SH493349.07FU	JX349424|Fungi		OTU276	Peziza	13	Saprotroph-Symbiotroph	Dung Saprotroph-Ectomycorrhizal-Litter Saprotroph-Undefined Saprotroph	Possible	Pezizoid
OTU134_Schizothecium	0.00361575464312441	4.57831392844562e-05	0.00248841405924131	23779	OTU134_Schizothecium	Indicator	NA	Endophyte	Fungi	Ascomycota	Sordariomycetes	Sordariales	Lasiosphaeriaceae	Podospora	Sordariomycetes	Sordariales	Lasiosphaeriaceae	Podospora	Podospora_sp|SH201181.07FU	Ascomycota	_	Ascomycota	_	4189	OTU134	ATGAAACTTTCGGCAACGGATCTCTTGGTTCTGGCATCGATGAAGAACGCAGCGAAATGCGATACGTAATGTGAATTGCAGATTTCAGTGAATCATCGAATCTTTGAACGCACATTGCGCCCGCCAGTATTCTGGCGGGCATGCCTGTTCGAGCGTCATTTCAACCATCAAGCGCCTCGCTTGTGTTGGGGCCCTGCGGCTGCCGCAGACCCCTAAATCCAGTGGCGGGCTCGTCGTCGTACCGAGTGCAGTAAACATCCTCGCTCAGGGAACGTCGCGGGTCTCTTGCCGTGAAACACCCCCCATATCAAGGTTGACCTCGGATCAGGTAGGAATACCCGCTGA	40660	HQ829072|k__Fungi;p__Ascomycota;c__Sordariomycetes;o__Sordariales;f__Lasiosphaeriaceae;g__Podospora;s__Podospora_sp|SH201181.07FU	Cluster_04	2.53e-140	96	99	3.22e-156	96	Fungi	Ascomycota	OTU134_Schizothecium	Schizothecium	Ascomycota	HQ829072|k__Fungi;p__Ascomycota;c__Sordariomycetes;o__Sordariales;f__Lasiosphaeriaceae;g__Podospora;s__Podospora_sp|SH201181.07FU	HQ829072|Fungi	Saprotroph	OTU134	Podospora	13	Saprotroph-Symbiotroph	Dung Saprotroph-Endophyte-Litter Saprotroph-Undefined Saprotroph	Possible	Microfungus
OTU184_Fusarium	0.00195504518182783	2.34755382555503e-05	0.00262606880092869	22726	OTU184_Fusarium	Indicator	NA	Plant pathogen	Fungi	Ascomycota	Sordariomycetes	Hypocreales	Nectriaceae	Fusarium	Sordariomycetes	Hypocreales	Nectriaceae	Fusarium	Fusarium_virguliforme|SH181398.07FU	Ascomycota	_	Ascomycota	_	2265	OTU184	GTAACTTTTAACAATGGATCTCTTGGCTCTGGCATCGATGAAGAACGCAGCGAAACGCGATAAGTAATGTGAATTGCAGAATTTAGTGAATCATCGAATCTTTGAACGCACATTGCGCCCGCCAGTATTCTGGCGGGCATGCCTGTCCGAGCGTCATTACAACCCTCAGGCCCCCGGGCCTGGTGTTGGGGATCGGCGGAGCCCTCCGGGGCACACGCCGTCCCCCAAATTCAGTGGCGGTCTCGCTGCAGCCTCCATTGCGTAGTAGCTAACACCTCGCAACTGGAAGGCGGCGCGGCCACGCCGTAAAACCCCCCCAACTTCTGAATGTTGACCTCGGATCAGGTAGGAATACCCGCTGA	39853	HM453330|k__Fungi;p__Ascomycota;c__Sordariomycetes;o__Hypocreales;f__Nectriaceae;g__Fusarium;s__Fusarium_virguliforme|SH181398.07FU	others	7.25e-156	97	99	0	99	Fungi	Ascomycota	OTU184_Fusarium	Fusarium	Ascomycota_Fusarium	HM453330|k__Fungi;p__Ascomycota;c__Sordariomycetes;o__Hypocreales;f__Nectriaceae;g__Fusarium;s__Fusarium_virguliforme|SH181398.07FU	HM453330|Fungi		OTU184	Fusarium	13	Pathotroph-Saprotroph	Plant Pathogen-Soil Saprotroph-Wood Saprotroph	Possible	_
OTU75_Cantharellales	0.00393339553800858	3.4570941908671e-05	0.00273987375686232	25991	OTU75_Cantharellales	Indicator	NA	Unidentified & others	Fungi	Basidiomycota	Agaricomycetes	Cantharellales	Cantharellales_fam_Incertae_sedis	Minimedusa	Agaricomycetes	Cantharellales	Cantharellales_fam_Incertae_sedis	Minimedusa	Cantharellales_sp|SH201127.07FU	Basidiomycota	_	Basidiomycota	_	4557	OTU75	ATGAAACTTTTAACAATGGATCTCTTGGCTCTCGCATCGATGAAGAACGCAGCGAAATGCGATAAGTAATGTGAATTGCAGAATTCAGTGAATCATCGAATCTTTGAACGCACCTTGCACTCCTTGGTATTCCGAGGAGTACGCCTGTTCGAGTGTTATGAAGCTCTCAAAACGCAATTGGCTTAAAACCTGATTGTTGTTTTGGATTTGAACTTTGCCGTGTTATAACGGCTGGTTTTAAAAGTATTAGCTGGTACTAGAACGAATTGGTTCTACTCAACGTGATAATTATCTGATCGTTGAGGACATTCCTTTCACGAGGAATGGCCATAGTAAATTCAATGGACTGCTTCTAATCTGGCTTTAATTCTTTATTGGATTAACCACTTTTCAAATCTG…	39030	Minimedusa_polyspora|HG936618|SH201127.07FU|reps|k__Fungi	others	0	91	99.744	0	100	Fungi	Basidiomycota	OTU75_Cantharellales	Cantharellales	Basidiomycota	HG936619|k__Fungi;p__Basidiomycota;c__Agaricomycetes;o__Cantharellales;f__unidentified;g__unidentified;s__Cantharellales_sp|SH201127.07FU	HG936619|Fungi		OTU75	-	-	-	-	-	-
OTU54_Fungi	0.00390836405444434	2.11396638022617e-05	0.00186806039284226	19121	OTU54_Fungi	NS	NA	Saprotroph	Fungi	Ascomycota	Sordariomycetes	Sordariales	Chaetomiaceae	Trichocladium	Sordariomycetes	Sordariales	Chaetomiaceae	Trichocladium	Fungi_sp	unidentified	_	Ascomycota	_	4528	OTU54	GTAACTTTTAACAATGGATCTCTTGGTTCTGGCATCGATGAAGAACGCAGCGAAATGCGATAAGTAATGTGAATTGCAGAATTCAGTGAATCATCGAATCTTTGAACGCACATTGCGCCCGTCAGTATTCTGGCGGGCATGCCTGTTCGAGCGTCATTTCAACCATCAAGCCCCAGGCTTGTGTTGGGGCCCTGCGGCTGCCGCAGACCCCTAAAAGCAGTGGCGGACTCGCTGTCATACCGAGCGCAGTAACACATCTCGCTCTGGGCGTGGCGGCGGGCACCGGCCGTTAAACTCTCCACTAAGGTTGACCTCGGATCAGGTAGGAATACCCGCTGA	37909	Trichocladium_pyriforme|AM292048|SH001978.07FU|reps_singleton|k__Fungi	others	7.64e-143	90	96.711	8.77e-157	96	Fungi	Unidentified	OTU54_Fungi	Fungi	Unidentified	JQ081389|k__Fungi;p__unidentified;c__unidentified;o__unidentified;f__unidentified;g__unidentified;s__Fungi_sp	JQ081389|Fungi		OTU54	Trichocladium	13	Saprotroph	Undefined Saprotroph	Probable	_
OTU104_Geomyces	0.00280438931380072	2.94320181114362e-05	0.00243643708050625	22298	OTU104_Geomyces	Indicator	NA	Saprotroph	Fungi	Ascomycota	Leotiomycetes	_	_	Geomyces	Leotiomycetes	_	_	Geomyces	Geomyces_sp|SH183334.07FU	Ascomycota	_	Ascomycota	_	3249	OTU104	ATGAAACTTTTGGCAATGGATCACTTGGTTCTGGCATCGATGAAGAACGCAGCGAAATGCGATAAGTAATGTGAATTGCAGAATTCAGTGAATCATCGAATCTTTGAACGCACATTGCGCCCCCTGGTATTCCGGGGGGCATGCCTGTTCGAGCGTCATTAACAACCCTCAAGCTCTGCTTGGTATTGGGCCCCGCCGACACGGCGAGCCCTAAAATCAGTGGCGGTGCCATCCGGTTCCGAGCGTAGTAATTCTTCTCGCTTTGGAGGCCGGGTGTGTGCTTGCCAGCAACCCCCAATTTTTTTAAGTTTGACCTCGGATCAGGTAGGGATACCCGCTGA	37280	KF212288|k__Fungi;p__Ascomycota;c__Leotiomycetes;o__Leotiomycetes_ord_Incertae_sedis;f__Leotiomycetes_fam_Incertae_sedis;g__Geomyces;s__Geomyces_sp|SH183334.07FU	Cluster_04	5.37e-142	96	99	2.45e-157	96	Fungi	Ascomycota	OTU104_Geomyces	Geomyces	Ascomycota	KF212288|k__Fungi;p__Ascomycota;c__Leotiomycetes;o__Leotiomycetes_ord_Incertae_sedis;f__Leotiomycetes_fam_Incertae_sedis;g__Geomyces;s__Geomyces_sp|SH183334.07FU	KF212288|Fungi	Saprotroph	OTU104	Geomyces	13	Saprotroph	Soil Saprotroph	Probable	Microfungus
OTU67_Entoloma	3.45261842265401e-06	6.42365474654361e-06	0.000870257943210031	6773	OTU67_Entoloma	NS	NA	Saprotroph	Fungi	Basidiomycota	Agaricomycetes	Agaricales	Entolomataceae	Entoloma	Agaricomycetes	Agaricales	Entolomataceae	Entoloma	Entoloma_sp|SH185813.07FU	Basidiomycota	_	Basidiomycota	_	4	OTU67	TGCGAAACTTTTGGCAATGGATCTCTTGGCTCTCGCATCGATGAAGAACGCAGCGAAATGCGATAAGTAATGTGAATTGCAGAATTCAGTGAATCATCGAATCTTTGAACGCACCTTGCGCTCCTTGGTATTCCGAGGAGCATGCCTGTTTGAGTGTCGTGAAATTATCAACCTTCTAGCTTTTATTAGCTAGTTAGGCTTGGATTTTGGAGGTTGCTGGTTTCCCAGAAATCAGCTCTTCTTAAATGTATTAGCAAAGTCTTTGCTGACCATCTTTGGTATGATAATTATCTATACCATTGAGAACCAGCTTTCCATCTTGGAAGGGTTTTGCTTCTAATGGTCTTTATAGACAACTTGACAATTTGACCTCAAATCAGGTAGGACTACCCGCTGA	36017	UDB027911|k__Fungi;p__Basidiomycota;c__Agaricomycetes;o__Agaricales;f__Entolomataceae;g__Entoloma;s__Entoloma_sp|SH185813.07FU	others	1.32e-163	95	99	1.68e-174	95	Fungi	Basidiomycota	OTU67_Entoloma	Entoloma	Basidiomycota	UDB027911|k__Fungi;p__Basidiomycota;c__Agaricomycetes;o__Agaricales;f__Entolomataceae;g__Entoloma;s__Entoloma_sp|SH185813.07FU	UDB027911|Fungi		OTU67	Entoloma	13	Pathotroph-Saprotroph-Symbiotroph	Ectomycorrhizal-Fungal Parasite-Soil Saprotroph-Undefined Saprotroph	Possible	Agaricoid
OTU111_Chrysosporium	0.00395929017617849	4.69510765111005e-05	0.00230979990288989	22809	OTU111_Chrysosporium	Indicator	NA	Saprotroph	Fungi	Ascomycota	Eurotiomycetes	Onygenales	Onygenaceae	Chrysosporium	Eurotiomycetes	Onygenales	Onygenaceae	Chrysosporium	Chrysosporium_sp|SH197971.07FU	Ascomycota	_	Ascomycota	_	4587	OTU111	ATGAAACTTTTGGCAATGGATCTCTTGGTTCCCACATCGATGAAGAACGCAGCGAAATGCGATAAGTAATGTGAATTGCAGAATTCCGTGAATCATCGAATCTTTGAACGCACATTGCGCCCCCTGGTATTCCGGGGGGCATGCCTGTCCGAGCGTCATTGCAACCCTCAAGCGCGGCTTGCGTGTTGGGCGCCGTCCCTGGTGGACGCGCCCGAAAGGCAGTGGCGGTACCGTGCTCCGGTGCCCGAGCGTATGGGCTTCAAACCCGCTCTGGTGGCCCGGCCGGCGCTGGCCTCGACCCTCAACTTTACCAGGTTGACCTCGGATCAGGTAGGGATACCCGCTGA	35638	JF718367|k__Fungi;p__Ascomycota;c__Eurotiomycetes;o__Onygenales;f__Onygenaceae;g__Chrysosporium;s__Chrysosporium_sp|SH197971.07FU	Cluster_04	3.36e-124	92	99	1.49e-159	96	Fungi	Ascomycota	OTU111_Chrysosporium	Chrysosporium	Ascomycota	JF718367|k__Fungi;p__Ascomycota;c__Eurotiomycetes;o__Onygenales;f__Onygenaceae;g__Chrysosporium;s__Chrysosporium_sp|SH197971.07FU	JF718367|Fungi	Saprotroph	OTU111	Onygenaceae	9	Saprotroph	Dung Saprotroph-Soil Saprotroph	Probable	Microfungus
OTU136_Auriculariales	8.63154605663503e-06	5.18564128630066e-05	0.00098445175434617	8049	OTU136_Auriculariales	NS	NA	Saprotroph	Fungi	Basidiomycota	Agaricomycetes	Auriculariales	Auriculariaceae	Auricularia	Agaricomycetes	Auriculariales	Auriculariaceae	Auricularia	Fungi_sp|SH024164.07FU	unidentified	_	Basidiomycota	_	10	OTU136	TGCGAAACTTTTAACAATGGATCTCTTGGCTCTCGCATCGATGAAGAACGCAGCGAAATGCGATAAGTAATGTGAATTGCAGAATTCAGTGAATCATCGAATCTTTGAACGCAACTTGCGCTCCTTGGTATTCCATGGAGCATGCCTGTTTGAGTGTCACGTAAACCCTCACCCTTGTGATGTCAAAGTCGCACGTGGTGGATTTGGACCGTGCCGTAGCTGGCTCGTCCTGAAATGCATTAGCTTGTGCTCGTTAGAGTGCTCGGCATGGTGTGATAATTATCTGCGCCGTCGCCTTAGGCCTCTTCTGTGTGCGCTGCTTCCAATCGTCCCCCAGTGGGACAACGTAACATTAAGCTTTGGCCTCAAATCAGGTAGGACTACCCGCTGA	33719	Auricularia_sp|FJ440867|SH209796.07FU|reps|k__Fungi	others	3.16e-152	95	92.781	1.02e-156	93	Fungi	Basidiomycota	OTU136_Auriculariales	Auriculariales	Basidiomycota	AB432942|k__Fungi;p__unidentified;c__unidentified;o__unidentified;f__unidentified;g__unidentified;s__Fungi_sp|SH024164.07FU	AB432942|Fungi		OTU136	Auricularia	13	Saprotroph	Undefined Saprotroph	Probable	_
OTU208_Dothideomycetes	0.000467829796269618	1.89205830716375e-05	0.000700068982912925	6105	OTU208_Dothideomycetes	NS	NA	Unidentified & others	Fungi	Ascomycota	Dothideomycetes	Pleosporales	Pleosporales_fam_Incertae_sedis	Wettsteinina	Dothideomycetes	Pleosporales	Pleosporales_fam_Incertae_sedis	Wettsteinina	Dothideomycetes_sp|SH213028.07FU	Ascomycota	_	Ascomycota	_	542	OTU208	ATGAAACTTTTGGCAATGGATCTCTTGGTTCTGGCATCGATGAAGAACGCAGCGAAATGCGATAAGTAGTGTGAATTGCAGAATTCAGTGAATCATCGAATCTTTGAACGCACATTGCGCCCCTTGGTATTCCATGGGGCATGCCTGTTCGAGCGTCATCTAAACCCTCAAGCCCCCCGGTGTTGCCCACGCCTATGGCGTGGGCCCCGCCCGGCTTGGTGTTGGGTGTCTGTCCCCGCCCCCCCGCGCGGACTCGCCCTAAATGCATTGGCAGCGGCCTCCCGGCTCCTCGCGCAGCACATTGCGCAGTAGGACGCGGAGAGAGGCGCGCGTCCAGCAAGCAACCCCCCCAAGTTTGACCTCGGATCAGGTAGGGATACCCGCTGA	33101	Wettsteinina_lacustris|AF383969|SH208890.07FU|reps|k__Fungi	others	4.24e-116	94	87.705	1.32e-145	91	Fungi	Ascomycota	OTU208_Dothideomycetes	Dothideomycetes	Ascomycota	DQ420946|k__Fungi;p__Ascomycota;c__Dothideomycetes;o__unidentified;f__unidentified;g__unidentified;s__Dothideomycetes_sp|SH213028.07FU	DQ420946|Fungi		OTU208	-	-	-	-	-	-
OTU95_Coniochaeta	0.0021993179352306	2.65121750448254e-05	0.0020981330543254	18962	OTU95_Coniochaeta	NS	NA	Saprotroph	Fungi	Ascomycota	Sordariomycetes	Coniochaetales	Coniochaetaceae	Coniochaeta	Sordariomycetes	Coniochaetales	Coniochaetaceae	Coniochaeta	Coniochaetales_sp|SH191379.07FU	Ascomycota	_	Ascomycota	_	2548	OTU95	GTAACTTTTAACAATGGATCACTTGGTTCTGGCATCGATGAAGAACGCAGCGAAATGCGATAAGTAATGTGAATTGCAGAATTCAGTGAATCATCGAATCTTTGAACGCACATTGCGCCCGGCAGTACTCTGCCGGGCATGCCTGTTCGAGCGTCATTTCAACCCTCAAGCCCTGCTTGGTGTTGGGGTCCCACGGCCGCCGTGGGCCCTGAAAGGAAGTGGCGGGCTCGCTACAACTCCGAGCGTAGTAATTCATTATCTCGCTTAGGGCGTTGGGCGGCGCTCCTGCCGTTAAAGAACCATCTTTAACTCAAGGTTGACCTCGGATCAGGTAGGAATACCCGCTGA	33028	Coniochaeta_canina|JX481775|SH097918.07FU|refs_singleton|k__Fungi	others	4.6e-160	90	99.042	1.94e-158	96	Fungi	Ascomycota	OTU95_Coniochaeta	Coniochaeta	Ascomycota	KF673774|k__Fungi;p__Ascomycota;c__Sordariomycetes;o__Coniochaetales;f__unidentified;g__unidentified;s__Coniochaetales_sp|SH191379.07FU	KF673774|Fungi		OTU95	Coniochaeta	13	Pathotroph-Saprotroph-Symbiotroph	Animal Pathogen-Dung Saprotroph-Endophyte-Lichen Parasite-Plant Pathogen-Undefined Saprotroph	Possible	Microfungus
OTU102_Arthropsis	0.000584355668034191	2.44098880368657e-05	0.000770711011368311	6832	OTU102_Arthropsis	NS	NA	Saprotroph	Fungi	Ascomycota	Eurotiomycetes	Onygenales	Onygenaceae	Uncinocarpus	Eurotiomycetes	Onygenales	Onygenaceae	Uncinocarpus	Uncinocarpus_reesii|SH198741.07FU	Ascomycota	_	Ascomycota	_	677	OTU102	ATGAAACTTTTAACAATGGATCTCTTGGTTCCAGCATCGATGAAGAACGCAGCGAAATGCGATAAGTAATGTGAATTGCAGAATTCCGTGAATCATCGAATCTTTGAACGCACATTGCGCCCCCTGGTATTCCGGGGGGCATGCCTGTCCGAGCGTCATTTCAAACCCTCAAGCACGGCTTGTGTGATGGGCCGTTCGTCCCCCGTAGCGGTGGACGGGCCCCAAATGGAGTGTGCGGCGCGGTGCGCTTAGCTGCAGTGTATGGGAATCTCTCACACTCGCGGTGCGTTTCCACGCTCGCCTATCTATCATCTCTCTCGGTTTGACCTCGGATCAGGTAGGGATACCCGCTGA	32912	AB861762|k__Fungi;p__Ascomycota;c__Eurotiomycetes;o__Onygenales;f__Onygenaceae;g__Uncinocarpus;s__Uncinocarpus_reesii|SH198741.07FU	others	2.19e-81	94	77	1.3e-90	89	Fungi	Ascomycota	OTU102_Arthropsis	Arthropsis	Ascomycota	AB861762|k__Fungi;p__Ascomycota;c__Eurotiomycetes;o__Onygenales;f__Onygenaceae;g__Uncinocarpus;s__Uncinocarpus_reesii|SH198741.07FU	AB861762|Fungi		OTU102	Uncinocarpus	13	Saprotroph	Undefined Saprotroph	Probable	_
OTU99_Marasmius	0	3.375338585002e-05	7.50490540837962e-05	868	OTU99_Marasmius	NS	NA	Saprotroph	Fungi	Basidiomycota	Agaricomycetes	Agaricales	Marasmiaceae	Marasmius	Agaricomycetes	Agaricales	Marasmiaceae	Marasmius	Marasmius_brunneoaurantiacus	Basidiomycota	_	Basidiomycota	_	0	OTU99	GTAACTTTTAACAATGGATCTCTTGGCTCTCGCATCGATGAAGAACGCAGCGAAATGCGATAAGTAATGTGAATTGCAGAATTCAGTGAATCATCGAATCTTTGAACGCACCTTGCGCCTTTTGGTATTCCGAGAGGCATGCCTGTTTGAGTGTCATTAAATTCTCAACTTCAAAAGCTTTTGTTTTTGAAGCTTGGATGTGGAGGCTTTGCTGGCTCTTCTAGAGTCGGCTCCTCTGAAATGCATTAGTGGAAACTGTTTGCAATCCGCATTGGTGTGATAATTATCTACGCTTGTGTGTGGTTGCAGCTCTTTACGAGTTTAGTATCTGCTTCAAACCGTCCTAAGTCACTGGACAACTTTGAACCTTTTGACCTCAAATCAGGTAGGACTACCCGC…	31525	KX149010|k__Fungi;p__Basidiomycota;c__Agaricomycetes;o__Agaricales;f__Marasmiaceae;g__Marasmius;s__Marasmius_brunneoaurantiacus	others	8.4e-131	89	99	0	98	Fungi	Basidiomycota	OTU99_Marasmius	Marasmius	Basidiomycota	KX149010|k__Fungi;p__Basidiomycota;c__Agaricomycetes;o__Agaricales;f__Marasmiaceae;g__Marasmius;s__Marasmius_brunneoaurantiacus	KX149010|Fungi		OTU99	Marasmiaceae	9	Pathotroph-Saprotroph-Symbiotroph	Endophyte-Plant Pathogen-Undefined Saprotroph	Probable	Agaricoid
OTU169_Hypocreales	0.00268786344203615	1.65847086183489e-05	0.00204291561556945	19017	OTU169_Hypocreales	NS	NA	Saprotroph	Fungi	Ascomycota	_	_	_	Monocillium	_	_	_	Monocillium	Hypocreales_sp|SH496773.07FU	Ascomycota	_	Ascomycota	_	3114	OTU169	CGAAACTTTTAACAATGGATCTCTTGGCTCTGGCATCGATGAAGAACGCAGCGAAATGCGATAAGTAATGTGAATTGCAGAATTCAGTGAATCATCGAATCTTTGAACGCACATTGCGCCCGCCAGCATTCTGGCGGGCATGCCTGTTCGAGCGTCATTTCAACCCTCGCAGCCCATCTGGGCAGCGGTGTTGGGGACCGGCACCACCGGCGAAGCCCTTAGGGGCCCAGCCGGCGCCGCCCCCGAAATACAGTGGCGGTCTCGCTGCAGCCTCCCTTGCGTAGTAGCACACCTCGCACCGGAGCGCAGCGCGGCCACGCCGTAAAACCCCCGACTTTCTGAGTTTGACCTCGAATCAGGTAGGAATACCCGCTGA	29743	LC015699|k__Fungi;p__Ascomycota;c__Sordariomycetes;o__Hypocreales;f__unidentified;g__unidentified;s__Hypocreales_sp|SH496773.07FU	Cluster_04	5.67e-177	99	99	4.61e-145	92	Fungi	Ascomycota	OTU169_Hypocreales	Hypocreales	Ascomycota	LC015699|k__Fungi;p__Ascomycota;c__Sordariomycetes;o__Hypocreales;f__unidentified;g__unidentified;s__Hypocreales_sp|SH496773.07FU	LC015699|Fungi	Saprotroph	OTU169	Monocillium	13	Saprotroph	Undefined Saprotroph	Probable	_
OTU397_Ascochyta	0.000119978490187227	0.00265133429820521	0.000194816456455865	24343	OTU397_Ascochyta	Indicator	NA	Plant pathogen	Fungi	Ascomycota	Dothideomycetes	Pleosporales	_	Ascochyta	Dothideomycetes	Pleosporales	_	Ascochyta	Ascochyta_rabiei	Ascomycota	_	Ascomycota	_	139	OTU397	GAGTGGAACTTTTAGCAACGGATCACTCGGTTCTGGCATCGATGAAGAACGCAGCGAAATGCGATAAGTAGTGTGAATTGCAGAATTCAGTGAATCATCGAATCTTTGAACGCACATTGCGCCCCTTGGTATTCCATGGGGCATGCCTGTTCGAGCGTCATTTGTACCTTCAAGCTTTGCTTGGTGTTGGGTGTTTGTCTCGCCTCTGCGTGTAGACTCGCCTTAAAACAATTGGCAGCCGGCGTATTGATTTCGGAGCGCAGTACATCTCGCGCTTTGCACTCATAACGACGACGTCCAAAAGTACATTTTTACACTCTTGACCTCGGATCAGGTAGGGATACCCGCTGA	29281	KU879334|k__Fungi;p__Ascomycota;c__Dothideomycetes;o__Pleosporales;f__Pleosporales_fam_Incertae_sedis;g__Ascochyta;s__Ascochyta_rabiei	others	8.95e-165	100	98	4.12e-175	99	Fungi	Ascomycota	OTU397_Ascochyta	Ascochyta	Ascomycota	KU879334|k__Fungi;p__Ascomycota;c__Dothideomycetes;o__Pleosporales;f__Pleosporales_fam_Incertae_sedis;g__Ascochyta;s__Ascochyta_rabiei	KU879334|Fungi		OTU397	Ascochyta	13	Pathotroph	Plant Pathogen	Probable	_
OTU43_Cryptococcus	0.000227009661289501	0.0027941730210238	0.000244330685575053	26072	OTU43_Cryptococcus	NS	NA	Saprotroph_Yeast	Fungi	Basidiomycota	Tremellomycetes	Tremellales	_	Cryptococcus	Tremellomycetes	Tremellales	_	Cryptococcus	Cryptococcus_sp	Basidiomycota	_	Basidiomycota	_	263	OTU43	ATGAAACTTTTAACAATGGATCTCTTGGCTCTCGCATCGATGAAGAACGCAGCGAAATGCGATAAGTAATGTGAATTGCAGAATTCAGTGAATCATCGAATCTTTGAACGCACCTTGCGCCTTTTGGTATTCCGAAAGGCATGCCTGTTTCAGTGTCATGAAATCTCAATCTAATATGTTTTCTGAACATGTTAGACTTGGACTTGGGCGTCTGCCAGTGATGGCTCGCCTCAAATGACTTAGTGGAACATCCCACATCAGTGTTAGACGTAATAAGTTTCGTCTCTCCTTGTGGTGATGACTGCTCAGAACCTGCCATCGCGCACTTTTGACTTTGACCTGAAATCAGGTAGGGCTACCCGCTGA	29239	KU350362|k__Fungi;p__Basidiomycota;c__Tremellomycetes;o__Tremellales;f__Tremellales_fam_Incertae_sedis;g__Cryptococcus;s__Cryptococcus_sp	others	4.29e-173	99	99	0	99	Fungi	Basidiomycota	OTU43_Cryptococcus	Cryptococcus	Basidiomycota_Yeast	KU350362|k__Fungi;p__Basidiomycota;c__Tremellomycetes;o__Tremellales;f__Tremellales_fam_Incertae_sedis;g__Cryptococcus;s__Cryptococcus_sp	KU350362|Fungi	Yeast	OTU43	Tremellales	7	Pathotroph-Saprotroph-Symbiotroph	Fungal Parasite-Undefined Saprotroph	Possible	Tremelloid-Yeast
OTU205_Acremonium	0.00230893857014987	3.11839239514026e-05	0.00165431964986441	15705	OTU205_Acremonium	Indicator	NA	Endophyte	Fungi	Ascomycota	Sordariomycetes	Hypocreales	_	Acremonium	Sordariomycetes	Hypocreales	_	Acremonium	Acremonium_sp	Ascomycota	_	Ascomycota	_	2675	OTU205	GTAACTTTTAACAATGGATCTCTTGGTTCTGGCATCGATGAAGAACGCAGCAAAATGCGATAAGTAATGTGAATTGCAGAATTCAGTGAATCATCGAATCTTTGAACGCACATTGCGCCCGCCAGTATTCTGGCGGGCATGCCTGTCTGAGCGTCATTTCAACCCTCGGGACCCCGTTCGCGGGACCCGGCGTTGGGGATCAGCCCGAAGCCCCCAGGGCGGGCGGCTGGCCCCGAAATCTAGTGGCGGTCCCCCCAGCGACCTCCTCTGCGCAGTAGTAACTCACCTCGCAGCTGGACAGCGGGAGGGCCACGCCGTAAAACCCCCAACTTCTCAAAGGTTGACCTCAGATCAGGTAGGAATACCCGCTGA	28732	LT598642|k__Fungi;p__Ascomycota;c__Sordariomycetes;o__Hypocreales;f__Hypocreales_fam_Incertae_sedis;g__Acremonium;s__Acremonium_sp	others	1.6e-157	96	99	1.22e-170	96	Fungi	Ascomycota	OTU205_Acremonium	Acremonium	Ascomycota_Acremonium	LT598642|k__Fungi;p__Ascomycota;c__Sordariomycetes;o__Hypocreales;f__Hypocreales_fam_Incertae_sedis;g__Acremonium;s__Acremonium_sp	LT598642|Fungi		OTU205	Acremonium	13	Pathogen-Saprotroph-Symbiotroph	Animal Pathogen-Endophyte-Fungal Parasite-Plant Pathogen-Wood Saprotroph	Possible	Microfungus
OTU71_Cryptococcus	0.00142420509934478	0.000791978233387494	0.00109773823667646	16900	OTU71_Cryptococcus	NS	NA	Saprotroph_Yeast	Fungi	Basidiomycota	Tremellomycetes	_	_	_	Tremellomycetes	_	_	_	Tremellomycetes_sp|SH205045.07FU	Basidiomycota	_	Basidiomycota	_	1650	OTU71	GTAACTTTTAACAATGGATCACTTGGCTCTCGCATCGATGAAGAACGCAGCGAAATGCGATAAGTAATGTGAATTGCAGAATTCAGTGAATCATCGAATCTTTGAACGCACCTTGCGCCTTTTGGTATTCCGAAAGGCATGCCTGTTTGAGTGTCATGAAATCTCAATCCCCCCGGGTTTATGATCTGGGTCGGACTTGGACATGGGCGTCTGCCGGTCACACGGCTCGCCTCAAATGACTTAGTGGATCTCTCTGCATCCGTGACAGACGTAATAAGTTTCGTCTTGTCCCTTGCTAATGAGTCTGCTCATAACCTGCCATCGCGCACTTTTAGACTCTGACCTCAAATCAGGTAGGACTACCCGCTGA	28083	HG936281|k__Fungi;p__Basidiomycota;c__Tremellomycetes;o__unidentified;f__unidentified;g__unidentified;s__Tremellomycetes_sp|SH205045.07FU	others	4.34e-173	99	99	0	99	Fungi	Basidiomycota	OTU71_Cryptococcus	Cryptococcus	Basidiomycota_Yeast	HG936281|k__Fungi;p__Basidiomycota;c__Tremellomycetes;o__unidentified;f__unidentified;g__unidentified;s__Tremellomycetes_sp|SH205045.07FU	HG936281|Fungi	Yeast	OTU71	-	-	-	-	-	-
OTU63_Microdochium	0.00193174000747492	6.42365474654361e-06	0.00176553223778133	15914	OTU63_Microdochium	Indicator	OTU63	Plant pathogen	Fungi	Ascomycota	Sordariomycetes	Xylariales	_	Microdochium	Sordariomycetes	Xylariales	_	Microdochium	Microdochium_bolleyi	Ascomycota	_	Ascomycota	_	2238	OTU63	CGAAACTTTTAACAATGGATCTCTTGGTTCTGGCATCGATGAAGAACGCAGCGAAATGCGATAAGTAATGTGAATTGCAGAATTCAGTGAATCATCGAATCTTTGAACGCACATTGCGCCCATTAGTATTCTAGTGGGCATGCCTGTTCGAGCGTCATTTCAACCCTTAAGCCTAGCTTAGTGTTGGGAGACTGCCTAATACGCAGCTCCTCAAAACCAGTGGCGGAGTCTGTTCGTGCTCTGAGCGTAGTAATTTTTTATCTCGCTTCTGCAAGCCGGCCAGACGACAGCCATAAACCGCACCCTCTCGGGGGGCACTTTTTTAATGGTTGACCTCGGATCAGGTAGGAATACCCGCTGA	28003	KU578329|k__Fungi;p__Ascomycota;c__Sordariomycetes;o__Xylariales;f__Xylariales_fam_Incertae_sedis;g__Microdochium;s__Microdochium_bolleyi	others	2.55e-170	99	99	0	99	Fungi	Ascomycota	OTU63_Microdochium	Microdochium	Ascomycota	KU578329|k__Fungi;p__Ascomycota;c__Sordariomycetes;o__Xylariales;f__Xylariales_fam_Incertae_sedis;g__Microdochium;s__Microdochium_bolleyi	KU578329|Fungi		OTU63	Microdochium	13	Pathotroph-Symbiotroph	Endophyte-Plant Pathogen	Possible	Dark Septate Endophyte
OTU158_Ochroconis	0.00239266456689923	1.01610538718053e-05	0.00178575270831168	16636	OTU158_Ochroconis	Indicator	NA	Saprotroph	Fungi	Ascomycota	_	_	_	Ochroconis	_	_	_	Ochroconis	Ochroconis_tshawytschae|SH215774.07FU	Ascomycota	_	Ascomycota	_	2772	OTU158	TGCGAAACTTTTGGCAATGGATCTCTTGGCTCTGGCAACGATGAAGAACGCAGCGAAACGCGAAAGGTAATGCGAATTGCAGATCAGTGAGTCATCGAATATTTGAACGCACATTGCGCCTCTCGGTATTCCGGGAGGCACGCCTGTTCGAGCGCCATTACACCGTCCAAGCTGCGGCTTGATGTTGGGCGAGGCTGCGGTCCGAGAGGACGGGCGGCGCGCCTGGAAGGTATGGGCGGCGGAGGCCAGACCGCGAGCGTAGCAAGACGAGAGTCACCCGCTCGGACGGATCTGGCGGACGCGTGTCGAGAAGTCGAGGATGCGAGGGCGACCGCGCAAAGACGACGAAACACACACAAGTTTGGCCTCGGATCAGGCGGGGATACCCGCTGA	27772	HQ667564|k__Fungi;p__Ascomycota;c__Pezizomycotina_cls_Incertae_sedis;o__Pezizomycotina_ord_Incertae_sedis;f__Pezizomycotina_fam_Incertae_sedis;g__Ochroconis;s__Ochroconis_tshawytschae|SH215774.07FU	Cluster_04	6.85e-77	89	99	0	98	Fungi	Ascomycota	OTU158_Ochroconis	Ochroconis	Ascomycota	HQ667564|k__Fungi;p__Ascomycota;c__Pezizomycotina_cls_Incertae_sedis;o__Pezizomycotina_ord_Incertae_sedis;f__Pezizomycotina_fam_Incertae_sedis;g__Ochroconis;s__Ochroconis_tshawytschae|SH215774.07FU	HQ667564|Fungi	Saprotroph	OTU158	Ochroconis	13	Saprotroph	Undefined Saprotroph	Probable	_
OTU127_Aspergillus	0.00165984630669092	8.75952919983219e-06	0.00170085265576438	15120	OTU127_Aspergillus	Indicator	NA	Saprotroph	Fungi	Ascomycota	Eurotiomycetes	Eurotiales	Trichocomaceae	Aspergillus	Eurotiomycetes	Eurotiales	Trichocomaceae	Aspergillus	Aspergillus_fumigatus	Ascomycota	_	Ascomycota	_	1923	OTU127	GTAACTTTTAACAATGGATCTCTTGGTTCCGGCATCGATGAAGAACGCAGCGAAATGCGATAAGTAATGTGAATTGCAGAATTCAGTGAATCATCGAGTCTTTGAACGCACATTGCGCCCCCTGGTATTCCGGGGGGCATGCCTGTCCGAGCGTCATTGCTGCCCTCAAGCACGGCTTGTGTGTTGGGCCCCCGTCCCCCTCTCCCGGGGGACGGGCCCGAAAGGCAGCGGCGGCACCGCGTCCGGTCCTCGAGCGTATGGGGCTTTGTCACCTGCTCTGTAGGCCCGGCCGGCGCCAGCCGACACCCAACTTTATTTTTCTAAGGTTGACCTCGGATCAGGTAGGGATACCCGCTGA	27681	KX664310|k__Fungi;p__Ascomycota;c__Eurotiomycetes;o__Eurotiales;f__Trichocomaceae;g__Aspergillus;s__Aspergillus_fumigatus	others	4.25e-163	98	99	0	99	Fungi	Ascomycota	OTU127_Aspergillus	Aspergillus	Ascomycota	KX664310|k__Fungi;p__Ascomycota;c__Eurotiomycetes;o__Eurotiales;f__Trichocomaceae;g__Aspergillus;s__Aspergillus_fumigatus	KX664310|Fungi		OTU127	Eurotiales	7	Saprotroph	Undefined Saprotroph	Possible	Microfungus
OTU212_Sordariomycetes	0.00112641676039087	2.79136997167986e-05	0.000308102938786155	3921	OTU212_Sordariomycetes	NS	NA	Unidentified & others	Fungi	Ascomycota	Sordariomycetes	Hypocreales	Cordycipitaceae	Beauveria	Sordariomycetes	Hypocreales	Cordycipitaceae	Beauveria	Beauveria_felina|SH212568.07FU	Ascomycota	_	Ascomycota	_	1305	OTU212	AACTTTTGGCAATGGATCACTTGGCTCTGGCATCGATGAAGAACGCAGCGAAATGCGATAAGTAATGTGAATTGCAGAATTCAGTGAATCATCGAATCTTTGAACGCACATTGCGCCCGCCAGCACTCTGGCGGGCATGCCTGTCCGAGCGTCATTTCAACCATCAGGACCCCCCCGGGGGACCTGGCGTTGGGGATCAGCGGCCCCCCGTGGTCGCTGCCCCCGAAACCCAGTGGCTGCCCATCGCGGGTGACCCTGCGCAGTAGCGATACCTCGCAGCGGCTCCAGCGGTCCGGCCTCGCCGTAAAACCCCCCACACCTCAAGGTTGACCTCGGATCAGGTAGGAATACCCGCTGA	27121	KF993397|k__Fungi;p__Ascomycota;c__Sordariomycetes;o__Hypocreales;f__Cordycipitaceae;g__Beauveria;s__Beauveria_felina|SH212568.07FU	others	1.28e-108	88	100	1.27e-115	88	Fungi	Ascomycota	OTU212_Sordariomycetes	Sordariomycetes	Ascomycota	KF993397|k__Fungi;p__Ascomycota;c__Sordariomycetes;o__Hypocreales;f__Cordycipitaceae;g__Beauveria;s__Beauveria_felina|SH212568.07FU	KF993397|Fungi		OTU212	Beauveria	13	Pathotroph	Animal Pathogen	Probable	_
OTU80_Chytridiomycota	0.00118511127357599	1.07450224851275e-05	0.00139106467776736	12197	OTU80_Chytridiomycota	NS	NA	Unidentified & others	Fungi	Chytridiomycota	_	_	_	_	_	_	_	_	Fungi_sp|SH177000.07FU	unidentified	_	Ch.	_	1373	OTU80	AACTTTTGGCAATGGATCTCTTGGCTCTCGCAACGATGAAGAACGCAGCGAAATGCGATAAGTAGTGTGAATTGCAGAATTCAGTGAATCATCAAATCTTTGAACGCACATTGCGCTTCCTGGTATTCCGGGAAGCATGCCCGTTTCAGAATCATTTAAAACATCTCACCAACAATTTAGGTGGTGGACGATGGACAGTTTGAGCTTCTCAAGCCCAATTGTCTGAAAATGATTGTGCGTACTCCGGCAATTGTCGGTTAACTCTAAAGGTGCAACAAGATTATTTTCTATTCACCTTGTGAGTTATCCATTACAATGCCAGTGTTATGTGCTCATAGCTATTTAAGTTATCTTACATTGATAAGATAGCTTTATTAACTTGGTCTGAAATCGGGCAAG…	25729	Chytridiomycota_sp|AB520469|SH177000.07FU|reps|k__Fungi	others	68	7.9e-84	86.926	4.3e-81	87	Fungi	Chytridiomycota	OTU80_Chytridiomycota	Chytridiomycota	Chytridiomycota	Chytridiomycota_sp|AB520469|SH177000.07FU|reps|k__Fungi;p__Chytridiomycota;c__unidentified;o__unidentified;f__unidentified;g__unidentified;s__Chytridiomycota_sp	AB520472|Fungi		OTU80	-	-	-	-	-	-
OTU117_Spororminula	0.0017547933133139	8.89968166702951e-05	0.00149553710884083	14333	OTU117_Spororminula	Indicator	NA	Saprotroph	Fungi	Ascomycota	Dothideomycetes	Pleosporales	Sporormiaceae	Spororminula	Dothideomycetes	Pleosporales	Sporormiaceae	Spororminula	Fungi_sp|SH203190.07FU	unidentified	_	Ascomycota	_	2033	OTU117	ATGAAACTTTTAACAATGGATCTCTTGGTTCTGGCATCGATGAAGAACGCAGCGAAATGCGATAAGTAGTGTGAATTGCAGAATTCAGTGAATCATCGAATCTTTGAACGCACATTGCGCCCCTTGGTATTCCTTGGGGCATGCCTGTTCGAGCGTCATTTGACCCCTCAAGCCCAGCTTGGTGATGGGCGTCTGTCCCGCCCCCGCGCGTGGACTCGCCCCAAAATCATTGGCGGCCGGTACGTTGGCTTCGAGCGCAGCAGAAACGCGCACCTCGAGCCCGGCGGATCGGCCCCCAGAAGCCCCCCTTTTTACCATCTTGACCTCGGATCAGGTAGGGATACCCGCTGA	25581	HG327913|k__Fungi;p__unidentified;c__unidentified;o__unidentified;f__unidentified;g__unidentified;s__Fungi_sp|SH203190.07FU	others	7.32e-126	92	99	1.21e-135	92	Fungi	Ascomycota	OTU117_Spororminula	Spororminula	Ascomycota	HG327913|k__Fungi;p__unidentified;c__unidentified;o__unidentified;f__unidentified;g__unidentified;s__Fungi_sp|SH203190.07FU	HG327913|Fungi		OTU117	Spororminula	13	Saprotroph	Undefined Saprotroph	Probable	_
OTU69_Tremellomycetes	1.2084164479289e-05	0.00272666624932376	3.13676530022084e-05	23602	OTU69_Tremellomycetes	Indicator	NA	Saprotroph_Yeast	Fungi	Basidiomycota	Tremellomycetes	Tremellales	_	Naganishia	Tremellomycetes	Tremellales	_	Naganishia	Naganishia_vaughanmartiniae|SH181633.07FU	Basidiomycota	_	Basidiomycota	_	14	OTU69	CCTGGAGAACTTTTAACAATGGATCTCTTGGCTCTCGCATCGATGAAGAACGCAGCGAAATGCGATAAGTAATGTGAATTGCAGAATTCAGTGAATCATCGAATCTTTGAACGCACCTTGCGCCCTTTGGTATTCCGAAGGGCATGCCTGTTTGAGTGTCATGAAACCTCACCCCACTTGGGTTTTTGCCCGAGCGGTGGTGGATTGGGTGTTTGCCGTCACTGGCTCACCTTAAAAGCATAAGCAACTTTGGATGTAATACGTTTCATCCTTACGAGTGGCTGATAACCCCACATAACTCATGATCTGGCCTCAAATCAGGTAGGGCTACCCGCTGA	24831	HM589363|k__Fungi;p__Basidiomycota;c__Tremellomycetes;o__Tremellales;f__Tremellales_fam_Incertae_sedis;g__Naganishia;s__Naganishia_vaughanmartiniae|SH181633.07FU	Cluster_07	3.18e-144	97	98	3.81e-21	95	Fungi	Basidiomycota	OTU69_Tremellomycetes	Tremellomycetes	Basidiomycota_Yeast	HM589363|k__Fungi;p__Basidiomycota;c__Tremellomycetes;o__Tremellales;f__Tremellales_fam_Incertae_sedis;g__Naganishia;s__Naganishia_vaughanmartiniae|SH181633.07FU	HM589363|Fungi	Yeast	OTU69	Tremellales	7	Pathotroph-Saprotroph-Symbiotroph	Fungal Parasite-Undefined Saprotroph	Possible	Tremelloid-Yeast
OTU207_Magnaporthiopsis	4.48840394945021e-05	2.04389014662751e-05	0.000352691668673592	2948	OTU207_Magnaporthiopsis	NS	NA	Plant pathogen	Fungi	Ascomycota	Sordariomycetes	Magnaporthales	Magnaporthaceae	Magnaporthiopsis	Sordariomycetes	Magnaporthales	Magnaporthaceae	Magnaporthiopsis	Magnaporthiopsis_poae|SH174123.07FU	Ascomycota	_	Ascomycota	_	52	OTU207	ATGAAACTTTTAACAATGGATCTCTTGGTTCTGGCATCGATGAAGAACGCAGCGAAATGCGATAAGTAATGTGAATTGCAGAATTCAGTGAATCATCGAATCTTTGAACGCACATTGCGCCCGCCGGTATTCCGGCGGGCATGCCTGTCCGAGCGTCATTTCACCACTCAAGTCCAGCTTGGTGTTGGGGCACCCGGCCGCCTGGCGGCCCGGGGCCCCCAAGTACATCGGCGGTCCCGCTGGGGGCTCCGAGCGCAGTAGCTCGCGGTAAAACGCGCCCTCGCTCGGCGGCCTCTTCGGGCTTCCAGCCGCTAAAACCCGCGTCCACCAGGACGCCCCTTTCGAGTTGACCTCGGATCAGGTAGGAATACCCGCTGA	24734	KJ855512|k__Fungi;p__Ascomycota;c__Sordariomycetes;o__Magnaporthales;f__Magnaporthaceae;g__Magnaporthiopsis;s__Magnaporthiopsis_poae|SH174123.07FU	others	1.63e-157	96	99	0	98	Fungi	Ascomycota	OTU207_Magnaporthiopsis	Magnaporthiopsis	Ascomycota	KJ855512|k__Fungi;p__Ascomycota;c__Sordariomycetes;o__Magnaporthales;f__Magnaporthaceae;g__Magnaporthiopsis;s__Magnaporthiopsis_poae|SH174123.07FU	KJ855512|Fungi		OTU207	Magnaporthaceae	9	Pathotroph	Plant Pathogen	Probable	Microfungus
OTU108_Coprinellus	7.76839145097152e-06	6.42365474654361e-06	0.00154142202273662	11956	OTU108_Coprinellus	NS	NA	Saprotroph	Fungi	Basidiomycota	Agaricomycetes	Agaricales	Psathyrellaceae	Coprinellus	Agaricomycetes	Agaricales	Psathyrellaceae	Coprinellus	Coprinellus_flocculosus|SH220362.07FU	Basidiomycota	_	Basidiomycota	_	9	OTU108	CGAAACTTTTAACAATGGATCTCTTGGCTCTCGCATCGATGAAGAACGCAGCGAAATGCGATAAGTAATGTGAATTGCAGAATTCAGTGAATCATCGAATCTTTGAACGCACCTTGCGCTCCTTGGTATTCCGAGGAGCATGCCTGTTTGAGTGTCATTAAATTCTCAACCTCACCAGTTTTCTGAACTGTTCTCCGAGGATTGGATGTGGGGGTTTGTGCAGGCTGCCTCAGCGCGGTCTGCTCCCCTGAAATGCATTAGCGAGTTCGATACTGAGCTCCGTCTATTGGTGTGATAATTATCTACGCCGTGGATCGGGGCTTAGACTCGCTTCTAACCGTCCGCAAGGACAATACCTTGACAATTTGACCTCAAATCAGGTAGGACTACCCGCTGA	24706	KM403380|k__Fungi;p__Basidiomycota;c__Agaricomycetes;o__Agaricales;f__Psathyrellaceae;g__Coprinellus;s__Coprinellus_flocculosus|SH220362.07FU	others	7.78e-176	97	99	0	99	Fungi	Basidiomycota	OTU108_Coprinellus	Coprinellus	Basidiomycota	KM403380|k__Fungi;p__Basidiomycota;c__Agaricomycetes;o__Agaricales;f__Psathyrellaceae;g__Coprinellus;s__Coprinellus_flocculosus|SH220362.07FU	KM403380|Fungi		OTU108	Psathyrellaceae	9	Saprotroph	Dung Saprotroph-Plant Saprotroph-Wood Saprotroph	Probable	Agaricoid
OTU112_Curvularia	0.0015631729908566	0.000252157647232503	0.000953084101343961	11323	OTU112_Curvularia	NS	NA	Plant pathogen	Fungi	Ascomycota	Dothideomycetes	Pleosporales	Pleosporaceae	Curvularia	Dothideomycetes	Pleosporales	Pleosporaceae	Curvularia	Curvularia_heteropogonis	Ascomycota	_	Ascomycota	_	1811	OTU112	TGCGAAACTTTTAACAACGGATCACTTGGTTCTGGCATCGATGAAGAACGCAGCGAAATGCGATACGTAGTGTGAATTGCAGAATTCAGTGAATCATCGAATCTTTGAACGCACATTGCGCCCTTTGGTATTCCAAAGGGCATGCCTGTTCGAGCGTCATTTGTACCCTCAAGCTTTGCTTGGTGTTGGGCGTTTTTTGTCTTTGGTTGCCAAAGACTCGCCTTAAAAGGATTGGCAGCCGGCCTACTGGTTTCGCAGCGCAGCACATTTTTGCGCTTGCAATCAGCAAAAGAGGACGGCAATCCATCAAGACTCCTTCTCACGTTTGACCTCGGATCAGGTAGGGATACCCGCTGA	23653	KU856619|k__Fungi;p__Ascomycota;c__Dothideomycetes;o__Pleosporales;f__Pleosporaceae;g__Curvularia;s__Curvularia_heteropogonis	others	5.44e-167	99	99	0	99	Fungi	Ascomycota	OTU112_Curvularia	Curvularia	Ascomycota	KU856619|k__Fungi;p__Ascomycota;c__Dothideomycetes;o__Pleosporales;f__Pleosporaceae;g__Curvularia;s__Curvularia_heteropogonis	KU856619|Fungi		OTU112	Curvularia	13	Pathotroph	Plant Pathogen	Probable	_
OTU98_Acrocalymma	0.000298651493559572	4.7885426292416e-05	0.000444979970068519	4189	OTU98_Acrocalymma	NS	NA	Saprotroph	Fungi	Ascomycota	Dothideomycetes	Pleosporales	Lophiostomataceae	Acrocalymma	Dothideomycetes	Pleosporales	Lophiostomataceae	Acrocalymma	Acrocalymma_vagum|SH201320.07FU	Ascomycota	_	Ascomycota	_	346	OTU98	ATGAAACTTTTAACAATGGATCTCTTGGTTCTGGCATCGATGAAGAACGCAGCGAAATGCGATAAGTAGTGTGAATTGCAGAATTCAGTGAATCATCGAATCTTTGAACGCACATTGCGCCCCTTGGTATTCCATGGGGCATGCCTGTTCGAGCGTCATTTGAACCCTCAAGCTCTGCTTGGTGTTGGGTGTTTGTCCCGCCATTGCGCGTGGACTCGCCTTAAAGCAATTGGCAGCCATGTAATCCGGCTTTGAGCGCAGCACATTGCGTACTCTCTACTGGGACATGGGCATCCAGAAGCCTTATTTTTTACTCTTGACCTCGGATCAGGTAGGGATACCCGCTGA	23615	KP784427|k__Fungi;p__Ascomycota;c__Dothideomycetes;o__Pleosporales;f__Lophiostomataceae;g__Acrocalymma;s__Acrocalymma_vagum|SH201320.07FU	others	6.9e-161	99	99	4.05e-180	100	Fungi	Ascomycota	OTU98_Acrocalymma	Acrocalymma	Ascomycota	KP784427|k__Fungi;p__Ascomycota;c__Dothideomycetes;o__Pleosporales;f__Lophiostomataceae;g__Acrocalymma;s__Acrocalymma_vagum|SH201320.07FU	KP784427|Fungi		OTU98	Acrocalymma	13	Saprotroph	Undefined Saprotroph	Probable	_
OTU90_Rhodotorula	6.04208223964452e-06	0.00246726739128607	2.7867956179648e-05	21347	OTU90_Rhodotorula	Indicator	NA	Saprotroph_Yeast	Fungi	Basidiomycota	Microbotryomycetes	Sporidiobolales	_	Rhodotorula	Microbotryomycetes	Sporidiobolales	_	Rhodotorula	Rhodotorula_sp	Basidiomycota	_	Basidiomycota	_	7	OTU90	CGAAACTTTTAACAATGGATCACTTGGCTCTCGCATCGATGAAGAACGCAGCGAAATGCGATACGTAATGTGAATTGCAGAATTCAGTGAATCATCGAATCTTTGAACGCACCTTGCGCTCCTTGGTATTCCGAGGAGCATGCCTGTTTGAGTGTCATGAAATCTTCAACCCACCTCTTTCTTAGTGAATCTGGTGGTGCTTGGTTTCTGAGCGCTGCTCTGCTTCGGCTTAGCTCGTTCGTAATGCATTAGCATCCGCAACCGAACTTCGGATTGACTTGGCGTAATAGACTATTCGCTGAGGATTCTAGTTTACTAGAGCCGAGTTGGGTTAAAGGAAGCTCCTAATCCTAAAGTCTATTTTTTGATTAGATCTCAAATCAGGTAGGACTACCCGCT…	23259	KX298839|k__Fungi;p__Basidiomycota;c__Microbotryomycetes;o__Sporidiobolales;f__Sporidiobolales_fam_Incertae_sedis;g__Rhodotorula;s__Rhodotorula_sp	Cluster_07	0	99	99	0	99	Fungi	Basidiomycota	OTU90_Rhodotorula	Rhodotorula	Basidiomycota	KX298839|k__Fungi;p__Basidiomycota;c__Microbotryomycetes;o__Sporidiobolales;f__Sporidiobolales_fam_Incertae_sedis;g__Rhodotorula;s__Rhodotorula_sp	KX298839|Fungi	Yeast	OTU90	Rhodotorula	13	Pathotroph-Saprotroph	Animal Endosymbiont-Undefined Saprotroph	Probable	_
OTU168_Sordariomycetes	0.00129818452691791	1.51831839463758e-05	0.00167181813397721	14532	OTU168_Sordariomycetes	NS	NA	Saprotroph	Fungi	Ascomycota	Sordariomycetes	Xylariales	Xylariaceae	Coniolariella	Sordariomycetes	Xylariales	Xylariaceae	Coniolariella	Sordariaceae_sp|SH526210.07FU	Ascomycota	_	Ascomycota	_	1504	OTU168	TAACTTTTGGCAATGGATCTCTTGGTTCTGGCATCGATGAAGAACGCAGCGAAATGCGATAAGTAATGTGAATTGCAGAATTCAGTGAATCATCGAATCTTTGAACGCACATTGCGCCCGCCAGTACTCTGGCGGGCATGCCTGTTCGAGCGTCATTTCAACCCTCAAGCCCTGCTTGGTGTTGGGGCCCTACGGCTGCCGTAGGCCCTGAAAGGAAGTGGCGGGCTCGCTGCAACTCCGAGCGTAGTAGAATGCTATCTCGCTATGGAGGCTGCGGCGGCGCTCCGGCCGTTAAAGACCCATCTTTAACCCAAGGTTGACCTCGGATCAGGTAGGAATACCCGCTGA	22267	Coniolariella_ershadii|GU553328|SH212653.07FU|reps|k__Fungi	others	1.31e-145	95	94.864	5.39e-159	96	Fungi	Ascomycota	OTU168_Sordariomycetes	Sordariomycetes	Ascomycota	HG936855|k__Fungi;p__Ascomycota;c__Sordariomycetes;o__Sordariales;f__Sordariaceae;g__unidentified;s__Sordariaceae_sp|SH526210.07FU	HG936855|Fungi		OTU168	Coniolariella	13	Saprotroph	Undefined Saprotroph	Probable	_
OTU186_Madurella	0.00264988463938695	3.85419284792616e-06	0.00077952506262513	9117	OTU186_Madurella	NS	NA	Unidentified & others	Fungi	Ascomycota	Sordariomycetes	Sordariales	_	Madurella	Sordariomycetes	Sordariales	_	Madurella	Madurella_mycetomatis|SH195303.07FU	Ascomycota	_	Ascomycota	_	3070	OTU186	GAGTGGAACTTTTAACAATGGATCTCTTGGTTCTGGCATCGATGAAGAACGCAGCGAAATGCGATAAGTAATGTGAATTGCAGAATTCAGTGAATCATCGAATCTTTGAACGCACATTGCGCCCGCCAGTATTCTGGCGGGCATGCCTGTTCGAGCGTCATTTCAACCATCGAGCCCCCGGGCTTGTGTTGGGGACCTGCGGCTGCCCGCAGGCCCTGAAAACCAGTGGCGGGCTCGCTGTCACCCCGAGCGTAGTAGTTATCCAACTCGCCCAGGGCGTGCTGCGGGTTCCGGCCGTTAAGCCACCCATTACCCCAAGGTTGACCTCGGATCAGGTAGGAATACCCGCTGA	21828	KR998495|k__Fungi;p__Ascomycota;c__Sordariomycetes;o__Sordariales;f__Sordariales_fam_Incertae_sedis;g__Madurella;s__Madurella_mycetomatis|SH195303.07FU	others	1.98e-146	96	98	1.52e-159	96	Fungi	Ascomycota	OTU186_Madurella	Madurella	Ascomycota	KR998495|k__Fungi;p__Ascomycota;c__Sordariomycetes;o__Sordariales;f__Sordariales_fam_Incertae_sedis;g__Madurella;s__Madurella_mycetomatis|SH195303.07FU	KR998495|Fungi		OTU186	Madurella	13	Pathotroph	Animal Pathogen	Probable	_
OTU130_Preussia	0.00137068951379364	4.16953589912012e-05	0.00121698716544519	11334	OTU130_Preussia	NS	NA	Saprotroph	Fungi	Ascomycota	Dothideomycetes	Pleosporales	Sporormiaceae	Preussia	Dothideomycetes	Pleosporales	Sporormiaceae	Preussia	Dothideomycetes_sp|SH203191.07FU	Ascomycota	_	Ascomycota	_	1588	OTU130	GTAACTTTTAACAATGGATCACTTGGTTCTGGCATCGATGAAGAACGCAGCGAAATGCGATAAGTAGTGTGAATTGCAGAATTCAGTGAATCATCGAATCTTTGAACGCACATTGCGCCCTTTGGTATTCCTTAGGGCATGCCTGTTCGAGCGTCATTTGAAACCTCAAGCTCAGCTTGGTGTTGGGTGTCTGTCCCCGCCTCCGCGGGGACTCGCCTCAAAATCATTGGCGGCCGGTACGTTGGCTTCGAGCGCAGCAGAAACGCGAACTCGAGGCCCGGCGGATCGGCGACCAGAAGCCTCATTCTTCACAGTTTGACCTCGGATCAGGTAGGGATACCCGCTGA	21824	Preussia_sp|JQ759907|SH203191.07FU|reps|k__Fungi	others	1.68e-144	90	96.178	4.16e-160	96	Fungi	Ascomycota	OTU130_Preussia	Preussia	Ascomycota_Preussia	JQ759907|k__Fungi;p__Ascomycota;c__Dothideomycetes;o__unidentified;f__unidentified;g__unidentified;s__Dothideomycetes_sp|SH203191.07FU	JQ759907|Fungi		OTU130	Preussia	13	Saprotroph	Undefined Saprotroph	Probable	_
OTU150_Rhizophagus	5.17892763398102e-06	1.77526458449932e-05	0.00104498354753638	8220	OTU150_Rhizophagus	Indicator	NA	Arbuscular mycorrhizal	Fungi	Mucoromycota	Glomeromycotina	Glomerales	Glomeraceae	Rhizophagus	Glomeromycetes	Glomerales	Glomeraceae	Rhizophagus	Rhizophagus_sp|SH175604.07FU	Glomeromycota	_	G.	_	6	OTU150	ATGAAACTTTTAACAATGGATCTCTTGGCTCTCGCATCGATGAAGAACGTAGCGAAGTGCGATAAGTAATGTGAATTGCAGAATTCCGTGAATCATCGAATTTTTGAACGCAAATTGCACTCTCTGGCAACCCGGGGAGTATGCCTGTTTGAGGGTCAGTATAATTAAAAAAATCGGTGCGTTGCAATTATTTTTGTGACGTTTCCGGAGTTTGGGTTACCTTAACCTCTTTTGGTTAAGAGACCTAAAATTGATATCTTTTGCGCATTTTTAGACGTACATAAATTTTTTTTTTATTCGCCTAATTTTTAATGCCAATATTTATTATTAGGTGCGACCATGTCATATATGGTTACGTGTCTATAATTTTTCATGATTTGACCTCAAATCAGGTAGGAG…	21671	JN936300|k__Fungi;p__Glomeromycota;c__Glomeromycetes;o__Glomerales;f__Glomeraceae;g__Rhizophagus;s__Rhizophagus_sp|SH175604.07FU	Cluster_06	3.37e-65	84	99	3.76e-171	94	Fungi	Glomeromycota	OTU150_Rhizophagus	Rhizophagus	Glomeromycota	JN936300|k__Fungi;p__Glomeromycota;c__Glomeromycetes;o__Glomerales;f__Glomeraceae;g__Rhizophagus;s__Rhizophagus_sp|SH175604.07FU	JN936300|Fungi	Arbuscular mycorrhizal	OTU150	Rhizophagus	13	Symbiotroph	Arbuscular Mycorrhizal	Highly Probable	_
OTU163_Chytridiomycota	0.00216738121482105	9.22670409048991e-06	0.00121919067825939	11996	OTU163_Chytridiomycota	Indicator	NA	Plant pathogen	Fungi	Chytridiomycota	Chytridiomycetes	Rhizophydiales	Alphamycetaceae	Betamyces	Chytridiomycetes	Rhizophydiales	Alphamycetaceae	Betamyces	Betamyces_sp|SH466660.07FU	Chytridiomycota	_	Ch.	_	2511	OTU163	ATGAAACTTTTGGCAATGGATCTCTTGGCTCTCGCAACGATGAAGAACGCAGCGAAATGCGATACGTAATGTGAATTGCTTTCCGTGAATCATCGAATCTTTGAACGCACATTGCACTCCTCTGGAGTATGCCTGTTTGAGAATCTATAGTATTAATTCTTTGTGATTTCATTCGTGATTGATCAAAGAGATATGAAGTTCCCATCTCTTGGTGGGTTCTTTTAAATAGATTGCTACTAGTAATATGAAAATGCTTGACATTTCTCTGTATCTATTAGAAAAGTATGTGTATGAAACTGTGGTTTCTCATAATGCCTACTATTTTAGAGGAGATTTGGAGTTTTCATATGAACAGTTTAGTCCATACCTATAAAGGCGCAAGCCTTGAACCATGGTCTC…	21365	JF809853|k__Fungi;p__Chytridiomycota;c__Chytridiomycetes;o__Rhizophydiales;f__Alphamycetaceae;g__Betamyces;s__Betamyces_sp|SH466660.07FU	Cluster_04	1.8e-172	97	96	1.62e-70	79	Fungi	Chytridiomycota	OTU163_Chytridiomycota	Chytridiomycota	Chytridiomycota	JF809853|k__Fungi;p__Chytridiomycota;c__Chytridiomycetes;o__Rhizophydiales;f__Alphamycetaceae;g__Betamyces;s__Betamyces_sp|SH466660.07FU	JF809853|Fungi	unidentified	OTU163	Betamyces	13	Pathotroph-Saprotroph	Plant pathogenic (?) on polen	Possible	Microfungus
OTU116_Anthracocystis	1.72630921132701e-06	0.00216266936257724	1.38691688894062e-05	18626	OTU116_Anthracocystis	Indicator	NA	Plant pathogen_Yeast	Fungi	Basidiomycota	Ustilaginomycetes	Ustilaginales	Ustilaginaceae	Anthracocystis	Ustilaginomycetes	Ustilaginales	Ustilaginaceae	Anthracocystis	Anthracocystis_everhartii|SH005417.07FU	Basidiomycota	_	Basidiomycota	_	2	OTU116	GTAACTTTTGGCAATGGATCACTTGGTTCTCCCATCGATGAAGAACGCAGCGAATTGCGATAAGTAATGTGAATTGCAGAAGTGAATCATCGAATCTTTGAACGCACCTTGCGCTCCCTGCAGATCTAATCTGGGGAGCATGCCTGTTTGAGGGCCGCGAATTGTTTCGAACCACTCTTTTTTTAATTAAGAAGGGTGGGATCGGTAGTGAGGGTTTTTGCCATTAACCGTGGCTCCCTCGAAATACATTAGCGCATCCATTTGATAGGCAAGAACGGACGAAAGCTCACCTTTCGCTCTCTCTTCCCTGCCGGGTTTTGATAATATCAGGACTTCGGAGGCGGAGAAAGGGCAAGAGCTGGACGCAACGATCTTGCTGTTTGGCGTGCTTCTGAACCC…	21253	AY740159|k__Fungi;p__Basidiomycota;c__Ustilaginomycetes;o__Ustilaginales;f__Ustilaginaceae;g__Anthracocystis;s__Anthracocystis_everhartii|SH005417.07FU	others	0	95	99	0	97	Fungi	Basidiomycota	OTU116_Anthracocystis	Anthracocystis	Basidiomycota_Yeast	AY740159|k__Fungi;p__Basidiomycota;c__Ustilaginomycetes;o__Ustilaginales;f__Ustilaginaceae;g__Anthracocystis;s__Anthracocystis_everhartii|SH005417.07FU	AY740159|Fungi	Yeast	OTU116	Anthracocystis	13	Pathotroph	Plant Pathogen	Probable	Facultative Yeast
OTU162_Trichoderma	0.00137932105985028	1.21465471571006e-05	0.000745046568002868	7450	OTU162_Trichoderma	NS	NA	Saprotroph	Fungi	Ascomycota	Sordariomycetes	Hypocreales	Hypocreaceae	Trichoderma	Sordariomycetes	Hypocreales	Hypocreaceae	Trichoderma	Trichoderma_harzianum	Ascomycota	_	Ascomycota	_	1598	OTU162	TGCGAAACTTTTAACAATGGATCTCTTGGTTCTGGCATCGATGAAGAACGCAGCGAAATGCGATAAGTAATGTGAATTGCAGAATTCAGTGAATCATCGAATCTTTGAACGCACATTGCGCCCGCCAGTATTCTGGCGGGCATGCCTGTCCGAGCGTCATTTCAACCCTCGAACCCCTCCGGGGGGTCGGCGTTGGGGATCGGCCCTGCCTTGGCGGTGGCCGTCTCCGAAATACAGTGGCGGTCTCGCCGCAGCCTCTCCTGCGCAGTAGTTTGCACACTCGCATCGGGAGCGCGGCGCGTCCACAGCCGTTAAACACCCAACTTCTGAAATGTTGACCTCGGATCAGGTAGGAATACCCGCTGA	21232	KU696482|k__Fungi;p__Ascomycota;c__Sordariomycetes;o__Hypocreales;f__Hypocreaceae;g__Trichoderma;s__Trichoderma_harzianum	others	1.55e-167	99	99	0	99	Fungi	Ascomycota	OTU162_Trichoderma	Trichoderma	Ascomycota	KU696482|k__Fungi;p__Ascomycota;c__Sordariomycetes;o__Hypocreales;f__Hypocreaceae;g__Trichoderma;s__Trichoderma_harzianum	KU696482|Fungi		OTU162	Hypocreales	7	Saprotroph	Undefined Saprotroph	Possible	Microfungus
OTU171_Aspergillus	0.0010452802274585	1.64679148956845e-05	0.000819966003685829	7678	OTU171_Aspergillus	NS	NA	Saprotroph	Fungi	Ascomycota	Eurotiomycetes	Eurotiales	Trichocomaceae	Aspergillus	Eurotiomycetes	Eurotiales	Trichocomaceae	Aspergillus	Aspergillus_pseudodeflectus	Ascomycota	_	Ascomycota	_	1211	OTU171	ATGAAACTTTTGGCAATGGATCTCTTGGTTCCGGCATCGATGAAGAACGCAGCGAACTGCGATAAGTAATGTGAATTGCAGAATTCAGTGAATCATCGAGTCTTTGAACGCACATTGCGCCCCCTGGCATTCCGGGGGGCATGCCTGTCCGAGCGTCATTGCTGCCCTTCAAGCCCGGCTTGTGTGTTGGGTCGTCGTCCCCCCCGGGGGACGGGCCCGAAAGGCAGCGGCGGCACCGCGTCCGGTCCTCGAGCGTATGGGGCTTTGTCACCCGCTCGATTAGGGCCGGCCGGGCGCCAGCCGGCGTCTCCAACCTTCTATTTTACCAGGTTGACCTCGGATCAGGTAGGGATACCCGCTGA	20830	KU310973|k__Fungi;p__Ascomycota;c__Eurotiomycetes;o__Eurotiales;f__Trichocomaceae;g__Aspergillus;s__Aspergillus_pseudodeflectus	others	2.55e-170	99	99	0	99	Fungi	Ascomycota	OTU171_Aspergillus	Aspergillus	Ascomycota	KU310973|k__Fungi;p__Ascomycota;c__Eurotiomycetes;o__Eurotiales;f__Trichocomaceae;g__Aspergillus;s__Aspergillus_pseudodeflectus	KU310973|Fungi		OTU171	Eurotiales	7	Saprotroph	Undefined Saprotroph	Possible	Microfungus
OTU167_Thielavia	0.00165466737905693	1.63511211730201e-05	0.00145379998377178	13273	OTU167_Thielavia	Indicator	NA	Saprotroph	Fungi	Ascomycota	Sordariomycetes	Sordariales	Chaetomiaceae	Thielavia	Sordariomycetes	Sordariales	Chaetomiaceae	Thielavia	Thielavia_terricola	Ascomycota	_	Ascomycota	_	1917	OTU167	GTAACTTTTGACAATGGATCTCTTGGTTCTGGCATCGATGAAGAACGCAGCGAAATGCGATAAGTAATGCGAATTGCAGAATTCAGTGAATCATCGAATCTTTGAACGCACATTGCGCCCGCCAGCATTCTGGCGGGCATGCCTGTCCGAGCGTCATTTCCACCCATCGGGCCCCCGGGCCCGCGTTGGGGACCTGCGGCTGCCCGCAGGCCCTGAAAACCAGTGGCGGGCTCGCTAGTCACACCGAGCGTAGTAGCACAGAACACCTCGCTCAGGGCGTGCGGCGGGCTCCGGCCGTTAAACCACCCCCGAAACCCCCCAAGGTTGACCTCGGATCAGGTAGGAAGACCCGCTGA	20118	KX431226|k__Fungi;p__Ascomycota;c__Sordariomycetes;o__Sordariales;f__Chaetomiaceae;g__Thielavia;s__Thielavia_terricola	Cluster_04	2.67e-125	92	99	2.65e-137	92	Fungi	Ascomycota	OTU167_Thielavia	Thielavia	Ascomycota	KX431226|k__Fungi;p__Ascomycota;c__Sordariomycetes;o__Sordariales;f__Chaetomiaceae;g__Thielavia;s__Thielavia_terricola	KX431226|Fungi	Saprotroph	OTU167	Thielavia	13	Saprotroph	Dung Saprotroph-Undefined Saprotroph	Highly Probable	Microfungus
OTU137_Eurotiales	4.91998125228197e-05	3.35197984046912e-05	0.000797412401940439	6496	OTU137_Eurotiales	NS	NA	Saprotroph	Fungi	Ascomycota	Eurotiomycetes	Eurotiales	Trichocomaceae	Aspergillus	Eurotiomycetes	Eurotiales	Trichocomaceae	Aspergillus	Aspergillus_microcysticus|SH017755.07FU	Ascomycota	_	Ascomycota	_	57	OTU137	ATGAAACTTTTAACAATGGATCTCTTGGTTCCGGCATCGATGAAGAACGCAGCGAAATGCGATAAGTAATGTGAATTGCAGAATTCAGTGAATCATCGAATCTTTGAACGCACATTGCGCCCCCTGGTATTCCGGGGGGCATGCCTGTCCGAGCGTCATTACTGCCCTCAAGCGCGGCTTGTGTGTTGGGCGTTCGCCCCCCGGCGGAGGCGTGCCCGAAAGGCAGTGGCGGCGCCGTGCCCGGTCCTCGAGCGTATGGGGCTCTGTCACCCGCTCTGGAGGCCTGGCCGGCTGCCGTCGACCCCGTCAGACCTTACTTTACCGGTTGACCTCGGATCAGGCAGGGATACCCGCTGA	20087	EF669607|k__Fungi;p__Ascomycota;c__Eurotiomycetes;o__Eurotiales;f__Trichocomaceae;g__Aspergillus;s__Aspergillus_microcysticus|SH017755.07FU	others	3.49e-119	91	99	3.43e-136	92	Fungi	Ascomycota	OTU137_Eurotiales	Eurotiales	Ascomycota	EF669607|k__Fungi;p__Ascomycota;c__Eurotiomycetes;o__Eurotiales;f__Trichocomaceae;g__Aspergillus;s__Aspergillus_microcysticus|SH017755.07FU	EF669607|Fungi		OTU137	Eurotiales	7	Saprotroph	Undefined Saprotroph	Possible	Microfungus
OTU79_Sporisorium	1.72630921132701e-06	0.00216547241192118	1.82761945178157e-05	18684	OTU79_Sporisorium	Indicator	NA	Plant pathogen_Yeast	Fungi	Basidiomycota	Ustilaginomycetes	Ustilaginales	Ustilaginaceae	Sporisorium	Ustilaginomycetes	Ustilaginales	Ustilaginaceae	Sporisorium	Sporisorium_spinulosum|SH005424.07FU	Basidiomycota	_	Basidiomycota	_	2	OTU79	ATGAAACTTTTGGCAATGGATCTCTTGGTTCTCCCATCGATGAAGAACGCAGCGAATTGCGATAAGTAATGTGAATTGCAGAAGTGAATCATCGAATCTTTGAACGCACCTTGCGCTCCCTGCAGATCTAATCTGGGGAGCATGCCTGTTTGAGGGCCGCGAATTGTTTCGAACGCACGCTTTTTTAAGTAAAGGCTGGCGGATCGGTAGTGAGGGTTTTTGCCATTTACCGTGGCTCCCTCGAAATGCATTAGTGCATCCATTTAATAGGCAAAGACGGACGAAAGCTCGACTTTTCTCTCTCTCTTCCCTGCCGGGTTTTGATAATATCAGGACTTCGGAGGCGGAGAAAGAGCAAGAGCTGGACGCGACGACTTTTGCTGGTTGGAGTGCTTCTGA…	19955	GU139172|k__Fungi;p__Basidiomycota;c__Ustilaginomycetes;o__Ustilaginales;f__Ustilaginaceae;g__Sporisorium;s__Sporisorium_spinulosum|SH005424.07FU	others	2.09e-152	89	99	0	95	Fungi	Basidiomycota	OTU79_Sporisorium	Sporisorium	Basidiomycota_Yeast	GU139172|k__Fungi;p__Basidiomycota;c__Ustilaginomycetes;o__Ustilaginales;f__Ustilaginaceae;g__Sporisorium;s__Sporisorium_spinulosum|SH005424.07FU	GU139172|Fungi	Yeast	OTU79	Sporisorium	13	Pathotroph	Plant Pathogen	Probable	Facultative Yeast
OTU72_Conocybe	8.02733783267057e-05	1.9854932852953e-05	0.00195827479982382	15371	OTU72_Conocybe	NS	NA	Saprotroph	Fungi	Basidiomycota	Agaricomycetes	Agaricales	Bolbitiaceae	Conocybe	Agaricomycetes	Agaricales	Bolbitiaceae	Conocybe	Conocybe_mandshurica|SH003376.07FU	Basidiomycota	_	Basidiomycota	_	93	OTU72	GTAACTTTTAACAATGGATCTCTTGGCTCTCGCATCGATGAAGAACGCAGCGAAATGCGATAAGTAATGTGAATTGCAGAATTCAGTGAATCATCGAATCTTTGAACGCACCTTGCGCTCCTTGGTATTCCGAGGAGCATGCCTGTTTGAGTGTCATTAAATTCTCAATTTTCTAGCCTTGCTAGAAGATTGGATGTGGGAGTTTTGTAGGTCTTTTGAATAAGGCCTACTCTCCTGAAATATATTAGCTTGGAATGCCTTTGCAAACCAACTATCAGTGTGATAATTATCAGTGCTGGAGTTGTTGCATGAGGGAATCTGCTTCTAACTGTCGTAAAAGACAATATGGAACACTTTTGACCTCAAATCAGGTAGGACTACCCGCTGA	19257	JQ247197|k__Fungi;p__Basidiomycota;c__Agaricomycetes;o__Agaricales;f__Bolbitiaceae;g__Conocybe;s__Conocybe_mandshurica|SH003376.07FU	others	1.03e-139	92	98	2.28e-123	88	Fungi	Basidiomycota	OTU72_Conocybe	Conocybe	Basidiomycota	JQ247197|k__Fungi;p__Basidiomycota;c__Agaricomycetes;o__Agaricales;f__Bolbitiaceae;g__Conocybe;s__Conocybe_mandshurica|SH003376.07FU	JQ247197|Fungi		OTU72	Conocybe	13	Saprotroph	Undefined Saprotroph	Probable	_
OTU278_Filobasidium	0	0.00207460689568826	7.14197388604002e-05	18314	OTU278_Filobasidium	Indicator	NA	Saprotroph_Yeast	Fungi	Basidiomycota	Tremellomycetes	Filobasidiales	Filobasidiaceae	Filobasidium	Tremellomycetes	Filobasidiales	Filobasidiaceae	Filobasidium	Filobasidium_oeirense|SH197623.07FU	Basidiomycota	_	Basidiomycota	_	0	OTU278	CCTGGAGAACTTTCGGCAACGGATCACTTGGCTCTCGCATCGATGAAGAACGCAGCGAAATGCGATAAGTAATGTGAATTGCAGAATTCAGTGAATCATCGAATCTTTGAACGCACCTTGCGCTCCTTGGTATTCCGAGGAGCATGCCTGTTTGAGTGTCATGAAACCCTCAAACCCAAGTTTTGGATTTCGGTCCATGCTTGAGTTTGGATTTGGACGTTTGCCGGTGATGAACCGACTCGTCTTAAAAGTATTAGCTGGATCTGTCTATATGACTGGTTTGACTTGGCATAATAAGTATTTTGCTGAGGACATCTTCGGATGGCCAGGACCTAGACTATTGTCTGCTAACTAAACCATCACTTTGAGTGCATCTTTGGATGTTACTAATTGTGTAAC…	19073	KJ706589|k__Fungi;p__Basidiomycota;c__Tremellomycetes;o__Filobasidiales;f__Filobasidiaceae;g__Filobasidium;s__Filobasidium_oeirense|SH197623.07FU	Cluster_07	0	99	98	0	99	Fungi	Basidiomycota	OTU278_Filobasidium	Filobasidium	Basidiomycota_Yeast	KJ706589|k__Fungi;p__Basidiomycota;c__Tremellomycetes;o__Filobasidiales;f__Filobasidiaceae;g__Filobasidium;s__Filobasidium_oeirense|SH197623.07FU	KJ706589|Fungi	Yeast	OTU278	Filobasidium	13	Saprotroph	Undefined Saprotroph	Highly Probable	Facultative Yeast
OTU129_Gelasinospora	0.00159683602047748	2.21908073062416e-05	0.00100791268489741	9816	OTU129_Gelasinospora	NS	NA	Saprotroph	Fungi	Ascomycota	Sordariomycetes	Sordariales	Sordariaceae	Sordaria	Sordariomycetes	Sordariales	Sordariaceae	Sordaria	Sordariomycetes_sp|SH191316.07FU	Ascomycota	_	Ascomycota	_	1850	OTU129	GTAACTTTTAACAATGGATCTCTTGGTTCTGGCATCGATGAAGAACGCAGCGAAATGCGATAAGTAATGTGAATTGCAGAATTCAGTGAATCATCGAATCTTTGAACGCACATTGCGCTCGCCAGTATTCTGGCGAGCATGCCTGTTCGAGCGTCATTTCAACCATCAAGCTCTGCTTGCGTTGGGGATCCGCGGCTGCCCGCGGTCCCTCAAAAACAGTGGCGGGCTCGCTAGTCACACCGAGCGTAGTAACTCTACATCGCTATGGTCGTGCGGCGGGTTCTTGCCGTAAAACCCCCAATTTCTAAGGTTGACCTCGGATCAGGTAGGAATACCCGCTGA	18911	Sordaria_fimicola|AM262364|SH211243.07FU|reps|k__Fungi	others	2.11e-153	90	98.377	5.18e-174	99	Fungi	Ascomycota	OTU129_Gelasinospora	Gelasinospora	Ascomycota	KR093954|k__Fungi;p__Ascomycota;c__Sordariomycetes;o__unidentified;f__unidentified;g__unidentified;s__Sordariomycetes_sp|SH191316.07FU	KR093954|Fungi		OTU129	Sordaria	13	Saprotroph	Dung Saprotroph-Wood Saprotroph	Probable	_
OTU624_Cylindrocarpon	0.00116612187225139	2.45266817595301e-06	0.00119235966928643	10571	OTU624_Cylindrocarpon	NS	NA	Plant pathogen	Fungi	Ascomycota	Sordariomycetes	Hypocreales	Nectriaceae	Neonectria	Sordariomycetes	Hypocreales	Nectriaceae	Neonectria	Fungi_sp|SH198277.07FU	unidentified	_	Ascomycota	_	1351	OTU624	CGAAACTTTTAGCAATGGATCTCTTGGCTCTGGCATCGATGAAGAACGCAGCGAAATGCGATAAGTAATGTGAATTGCAGAATTCAGTGAACCATCGAATCTTTGAACGCACATTGCGCCCGCCAGTACTCTGGCGGGCATGCCTGTTCGAGCGTCATTTCAACCCTCAAGCCCCCGGGCTTGGTGTTGGGGATCGGCACAAGGCGGAGGCTCCCCCGGGAGCCCCCCCGCCCGCCGTCCCCCAAATGCAGTGGCGGTCACGCCGCGGCCCCCCGTGCGTAGTAGCAACACCTCGCACCGGAGCCCGTCGTGCCCACGCCGTAAAACCCCCGACTTTTACAAGGTTGACCTCGAATCAGGTAGGACTACCCGCTGA	18837	Neonectria_sp|KC292869|SH198285.07FU|reps|k__Fungi	others	1.09e-151	90	95.015	0	98	Fungi	Ascomycota	OTU624_Cylindrocarpon	Cylindrocarpon	Ascomycota	KF887050|k__Fungi;p__unidentified;c__unidentified;o__unidentified;f__unidentified;g__unidentified;s__Fungi_sp|SH198277.07FU	KF887050|Fungi		OTU624	Neonectria	13	Pathotroph	Plant Pathogen	Probable	_
OTU253_Funneliformis	6.04208223964452e-06	3.38701795726845e-06	0.00148270488715811	11475	OTU253_Funneliformis	Indicator	NA	Arbuscular mycorrhizal	Fungi	Mucoromycota	Glomeromycotina	Glomerales	Glomeraceae	Funneliformis	Glomeromycetes	Glomerales	Glomeraceae	Funneliformis	Funneliformis_sp|SH184262.07FU	Glomeromycota	_	G.	_	7	OTU253	ATGAAACTTTTAACAATGGATCTCTTGGCTCTCGCATCGATGAAGAACGCAGCGAAATGCGATAAGTAGTGTGAATTGCATAATTTTGTGAATCATCGAATCTTTGAACGCAAATTGCACTCCCTGGTATTCCGGGGAGTATGCCTGTTTGAGGGTCGTTAGAATAAAAATCGAGGCGTCGCTCTTTTTTTTAAGGGTGATCGCGTCGGAATTGAGCCGTCTTTCAAATGTTAATTCATGTCAAAGTGGCTTAAAATTCATCCATCCGGTACGATTAAAGCGTATTTAAGATCAATTTTGATTAAGAACGCGCGATGACGTACCATCTCATGTAGTACGTTTGACTTGGCGTCGTCAGGATCATTCGTATACGATACTCAACTTTTGACCTCAAATCAG…	18592	JN685264|k__Fungi;p__Glomeromycota;c__Glomeromycetes;o__Glomerales;f__Glomeraceae;g__Funneliformis;s__Funneliformis_sp|SH184262.07FU	others	1.14e-119	98	99	0	99	Fungi	Glomeromycota	OTU253_Funneliformis	Funneliformis	Glomeromycota	JN685264|k__Fungi;p__Glomeromycota;c__Glomeromycetes;o__Glomerales;f__Glomeraceae;g__Funneliformis;s__Funneliformis_sp|SH184262.07FU	JN685264|Fungi		OTU253	Funneliformis	13	Symbiotroph	Arbuscular Mycorrhizal	Highly Probable	_
OTU717_Fusarium	0.000315914585672842	1.24969283250939e-05	0.000412575369859626	3656	OTU717_Fusarium	NS	NA	Plant pathogen	Fungi	Ascomycota	Sordariomycetes	Hypocreales	Nectriaceae	Fusarium	Sordariomycetes	Hypocreales	Nectriaceae	Fusarium	Fusarium_sp	Ascomycota	_	Ascomycota	_	366	OTU717	TGCGAAACTTTCAACAATGGATCTCTTGGCTCTGGCATCGATGAAGAACGCAGCGAAATGCGATAAGTAATGTGAATTGCAGAATTCAGTGAATCATCGAATCTTTGAACGCACATTGCGCCCGCCAGTATTCTGGCGGGCATGCCTGTTCGAGCGTCATTACAACCCTCAGGCCCCCGGGCCTGGCGTTGGGGATCGGCGGAGCCCCCCGTGGGCACACGCCGTCCCCCAAATACAGTGGCGGTCCCGCCGCAGCTTCCATCGCGTAGTAGCTAACACCTCGCGACTGGAGAGCGGCGCGGCCACGCCGTAAAACACCCAACTCTTCTGAAGTTGACCTCGAATCAGGTAGGAATACCCGCTGA	18377	KU702439|k__Fungi;p__Ascomycota;c__Sordariomycetes;o__Hypocreales;f__Nectriaceae;g__Fusarium;s__Fusarium_sp	others	1.2e-168	99	99	0	100	Fungi	Ascomycota	OTU717_Fusarium	Fusarium	Ascomycota_Fusarium	KU702439|k__Fungi;p__Ascomycota;c__Sordariomycetes;o__Hypocreales;f__Nectriaceae;g__Fusarium;s__Fusarium_sp	KU702439|Fungi		OTU717	Fusarium	13	Pathotroph-Saprotroph	Plant Pathogen-Soil Saprotroph-Wood Saprotroph	Possible	_
OTU246_Chrysosporium	0.0011540377077721	1.38984529970671e-05	0.00124446626642233	11057	OTU246_Chrysosporium	NS	NA	Saprotroph	Fungi	Ascomycota	Eurotiomycetes	Onygenales	Onygenaceae	Chrysosporium	Eurotiomycetes	Onygenales	Onygenaceae	Chrysosporium	Chrysosporium_lobatum	Ascomycota	_	Ascomycota	_	1337	OTU246	GTAACTTTTAACAACGGATCACTTGGTTCCCACATCGATGAAGAACGCAGCGAAATGCGATAAGTAATGTGAATTGCAGAATTCCGTGAATCATCGAATCTTTGAACGCACATTGCGCCCCCTGGTATTCCGGGGGGCATGCCTGTCCGAGCGTCATTGCAACCCTCAAGCGCGGCTTGCGTGTTGGGCGCCGTCCCCCGTGGACGCGCCCGAAAGGCAGTGGCGGTACCGTGCTCCGGTGCCCGAGCGTATGGGCTTAAAACCCGCTCTTGTGGCCCGGCCGGCGCTGGCCTCGACCCCCAACTTTTCAAGGTTGACCTCGGATCAGGTAGGGATACCCGCTGA	18240	KU325241|k__Fungi;p__Ascomycota;c__Eurotiomycetes;o__Onygenales;f__Onygenaceae;g__Chrysosporium;s__Chrysosporium_lobatum	others	3.34e-124	92	99	6.96e-153	95	Fungi	Ascomycota	OTU246_Chrysosporium	Chrysosporium	Ascomycota	KU325241|k__Fungi;p__Ascomycota;c__Eurotiomycetes;o__Onygenales;f__Onygenaceae;g__Chrysosporium;s__Chrysosporium_lobatum	KU325241|Fungi		OTU246	Onygenaceae	9	Saprotroph	Dung Saprotroph-Soil Saprotroph	Probable	Microfungus
OTU143_Conocybe	7.76839145097152e-06	1.27305157704228e-05	0.00043499935320418	3474	OTU143_Conocybe	NS	NA	Saprotroph	Fungi	Basidiomycota	Agaricomycetes	Agaricales	Bolbitiaceae	Conocybe	Agaricomycetes	Agaricales	Bolbitiaceae	Conocybe	Bolbitiaceae_sp|SH179180.07FU	Basidiomycota	_	Basidiomycota	_	9	OTU143	GAGTGGAACTTTTGGCAATGGATCTCTTGGCTCTCGCATCGATGAAGAACGCAGCGAAATGCGATAAGTAATGTGAATTGCAGAATTCAGTGAATCATCGAATCTTTGAACGCACCTTGCGCTCCTTGGTATTCCGAGGAGCATGCCTGTTTGAGTGTCATTAAATTCTCAATCTCTACAGCTTTTGTTGTTAGCAGGTTGGATGTGGGGGTTTATTGTGGGCGTTACAACCTACTCCCCTGAAATGAATTAGCTGGAATGCCTCGGCAAATCCAACTATCAGTGTGATAAATATCTTACTGTGGTTGTTGCTTTTGAGGGTATCCGCTTCTCAACTGTCTGCAAAGACAACTTGAATCATTTTGACCTCAAATCAGGTAGGACTACCCGCTGA	17567	Conocybe_zeylanica|JX968207|SH003377.07FU|reps_singleton|k__Fungi	others	0	94	98.645	0	99	Fungi	Basidiomycota	OTU143_Conocybe	Conocybe	Basidiomycota	HG936382|k__Fungi;p__Basidiomycota;c__Agaricomycetes;o__Agaricales;f__Bolbitiaceae;g__unidentified;s__Bolbitiaceae_sp|SH179180.07FU	HG936382|Fungi		OTU143	Conocybe	13	Saprotroph	Undefined Saprotroph	Probable	_
OTU144_Peziza	0.000178673003372345	1.34312781064094e-05	0.00109009075102716	8732	OTU144_Peziza	NS	NA	Saprotroph	Fungi	Ascomycota	Pezizomycetes	Pezizales	Pezizaceae	Peziza	Pezizomycetes	Pezizales	Pezizaceae	Peziza	Ascomycota_sp|SH521874.07FU	Ascomycota	_	Ascomycota	_	207	OTU144	TAACTTTTGGCAACGGATCACTAGGCTCTTGCATCGATGAAGAACGCAGTGAAATGCGATACGTAATGTGAATTGCAGAATCTCGTGAATCATTGAATCTTTGAACGCACATTGCGCCCTATGGTATTCCATAGGGCATGCCTGTCTGAGCGTCAGCTCCCCCCCACTCAAGCTCTTTTGCTTGGATTATTTTGGACGAGCAGTCTTTTTTGATTGCTGCCCATAAATTCATAGGCAGTATGGTACCCACTCCAAGCTGAGCGTAATAATTAAAAAAGTCACGCCCATATTGAAGTAGATATCGTACTCGCCCTTAACCCACAAATTTTTTATTTTGGGTGACCTCAGATCAGGTAGGGATACCCGCTGA	17385	Peziza_varia|AF491567|SH190308.07FU|reps|k__Fungi	others	3.85e-151	98	93.011	9.33e-177	97	Fungi	Ascomycota	OTU144_Peziza	Peziza	Ascomycota	HG936832|k__Fungi;p__Ascomycota;c__unidentified;o__unidentified;f__unidentified;g__unidentified;s__Ascomycota_sp|SH521874.07FU	HG936832|Fungi		OTU144	Peziza	13	Saprotroph-Symbiotroph	Dung Saprotroph-Ectomycorrhizal-Litter Saprotroph-Undefined Saprotroph	Possible	Pezizoid
OTU156_Petriella	0.00100125934256966	6.89082963720132e-06	0.00106585211007091	9442	OTU156_Petriella	NS	NA	Saprotroph	Fungi	Ascomycota	Sordariomycetes	Microascales	Microascaceae	Petriella	Sordariomycetes	Microascales	Microascaceae	Petriella	Petriella_sp	Ascomycota	_	Ascomycota	_	1160	OTU156	ATGAAACTTTTGGCAATGGATCTCTTGGTTCTGGCATCGATGAAGAACGCAGCGAAATGCGATAAGTAATGTGAATTGCAGAATTCAGTGAATCATCGAATCTTTGAACGCACATTGCGCCCGGGAGTAATCTCCCGGGCATGCCTGTCCGAGCGTCATTTCAGCCCTCGAGCCGCTTTTAGTGGATCGGTGTTGGGGCACTACGGTAAAACGTAGGCCCCGAAATGAAGTGGCGGTCCCGCCGCGGCGTCCTATGCGTAGTAACTTTCAGTCTCGCATCGGGTCCCGGCGGTGACCTGCCGTCAACCTAATTATTTTCTATGGTTTGACCTCGGATCAGGTAGGGTTACCCGCTGA	17296	KU702714|k__Fungi;p__Ascomycota;c__Sordariomycetes;o__Microascales;f__Microascaceae;g__Petriella;s__Petriella_sp	Cluster_04	9.11e-165	99	99	3.36e-151	94	Fungi	Ascomycota	OTU156_Petriella	Petriella	Ascomycota	KU702714|k__Fungi;p__Ascomycota;c__Sordariomycetes;o__Microascales;f__Microascaceae;g__Petriella;s__Petriella_sp	KU702714|Fungi	Saprotroph	OTU156	Petriella	13	Saprotroph	Undefined Saprotroph	Probable	_
OTU195_Peniophora	0.000945154293201535	1.05114350397986e-05	0.00126546444735769	10948	OTU195_Peniophora	NS	NA	Plant pathogen	Fungi	Basidiomycota	Agaricomycetes	Russulales	Peniophoraceae	Peniophora	Agaricomycetes	Russulales	Peniophoraceae	Peniophora	Peniophora_sp|SH188993.07FU	Basidiomycota	_	Basidiomycota	_	1095	OTU195	GTAACTTTTAACAATGGATCTCTTGGCTCTCGCATCGATGAAGAACGCAGCGAAATGCGATAAGTAATGTGAATTGCAGAATCCAGTGAATCATCGAATCTTTGAACGCACCTTGCACCCTTTGGTATTCCGAAGGGTACACCTGTTTGAGCATCGTGAACTTCCTCCACCCTCGGGGGTTTGTCGAAAGGCGAACCCCTTCGAGAGGTTGGGACTTGGGGGTGTTTTGCGGGTCGGGTCGACGTCCGCTCCCCTTGAATGCATTAGCGATCGCCCCTTCGTGGCCTCCTTTGGTGTTGATAAACGTCTACGCCTCGGGGACGCGAACCCGTGTGGGAAAGGGTCGCTTCCAACCGTCTCCGATGGAGACAAACCTCTCTTTGAACCTTGATCTCAAAT…	17239	KC176330|k__Fungi;p__Basidiomycota;c__Agaricomycetes;o__Russulales;f__Peniophoraceae;g__Peniophora;s__Peniophora_sp|SH188993.07FU	Cluster_04	5.79e-63	79	99	1.24e-71	80	Fungi	Basidiomycota	OTU195_Peniophora	Peniophora	Basidiomycota	KC176330|k__Fungi;p__Basidiomycota;c__Agaricomycetes;o__Russulales;f__Peniophoraceae;g__Peniophora;s__Peniophora_sp|SH188993.07FU	KC176330|Fungi	Saprotroph	OTU195	Peniophora	13	Pathotroph-Saprotroph	Plant Pathogen-Wood Saprotroph	Probable	Corticioid
OTU30_Clitopilus	0	8.17556058651005e-07	0.00209281869989115	16153	OTU30_Clitopilus	NS	NA	Saprotroph	Fungi	Basidiomycota	Agaricomycetes	Agaricales	Entolomataceae	Clitopilus	Agaricomycetes	Agaricales	Entolomataceae	Clitopilus	Clitopilus_kamaka|SH010477.07FU	Basidiomycota	_	Basidiomycota	_	0	OTU30	ATGAAACTTTTGGCAATGGATCTCTTGGCTCTCGCATCGATGAAGAACGCAGCGAAATGCGATAAGTAATGTGAATTGCAGAATTCAGTGAATCATCGAATCTTTGAACGCACCTTGCGCTCCTTGGTATTCCGAGGAGCATGCCTGTTTGAGTGTCATTAAATTCTCAACTATACAAGTTTTTGAAACATGTATAGCTTGGATCTTGGGATTTGCGGGCTTTCACAAGTCGGCTATCCTTAAACGCATTAGCAGAGCTTTTGCCGCTAACCTCTGGTGTGATAATTATCTACGCCATTGAGTTGCGACATATCGAGGCTTAGCTTCTAATCGTCCGCAAGGACAATATATGACAATCTGACATCAAATCAGGTAGGATTACCCGCTGA	17188	KJ461903|k__Fungi;p__Basidiomycota;c__Agaricomycetes;o__Agaricales;f__Entolomataceae;g__Clitopilus;s__Clitopilus_kamaka|SH010477.07FU	others	2.12e-176	98	99	1.66e-169	95	Fungi	Basidiomycota	OTU30_Clitopilus	Clitopilus	Basidiomycota	KJ461903|k__Fungi;p__Basidiomycota;c__Agaricomycetes;o__Agaricales;f__Entolomataceae;g__Clitopilus;s__Clitopilus_kamaka|SH010477.07FU	KJ461903|Fungi		OTU30	Clitopilus	13	Saprotroph	Undefined Saprotroph	Probable	Agaricoid
OTU110_Myrmecridium	0.000442798312705377	9.34349781315434e-06	0.000458460283755418	4130	OTU110_Myrmecridium	NS	NA	Saprotroph	Fungi	Ascomycota	Sordariomycetes	_	_	Myrmecridium	Sordariomycetes	_	_	Myrmecridium	Myrmecridium_schulzeri|SH218825.07FU	Ascomycota	_	Ascomycota	_	513	OTU110	GTAACTTTTGACAATGGATCTCTTGGTTCTGGCATCGATGAAGAACGCAGCGAAATGCGATAAGTAATGTGAATTGCAGAATTCAGTGAATCATCGAATCTTTGAACGCACATTGCGCCCACTAGTATTCTGGTGGGCATGCCTGTTCGAGCGTCATTTCAACCCTCAAGCCTGGCTTGGTGTTGGGGCTCTGCGTCTGCAGTCCCTTAAATCCAGTGGCGGACACGCTAGGTCTCCGAGCGCAGTAGTTTCTCCTCGCTCAGGGCGTCCGGCGTGGGCTTGCCTCGCACCCATCTTTTACAAGGTTGACCTCGGATCAGGTAGGAATACCCGCTGA	16906	KM056332|k__Fungi;p__Ascomycota;c__Sordariomycetes;o__Sordariomycetes_ord_Incertae_sedis;f__Sordariomycetes_fam_Incertae_sedis;g__Myrmecridium;s__Myrmecridium_schulzeri|SH218825.07FU	others	3.1e-159	100	99	3.07e-171	99	Fungi	Ascomycota	OTU110_Myrmecridium	Myrmecridium	Ascomycota	KM056332|k__Fungi;p__Ascomycota;c__Sordariomycetes;o__Sordariomycetes_ord_Incertae_sedis;f__Sordariomycetes_fam_Incertae_sedis;g__Myrmecridium;s__Myrmecridium_schulzeri|SH218825.07FU	KM056332|Fungi		OTU110	Myrmecridium	13	Saprotroph	Undefined Saprotroph	Probable	_
OTU147_Mortierella	0.000946880602412862	8.52594175450333e-06	0.00113584604652212	9933	OTU147_Mortierella	NS	NA	Saprotroph	Fungi	Mucoromycota	Mortierellomycotina	Mortierellales	Mortierellaceae	Mortierella	_	Mortierellales	Mortierellaceae	Mortierella	Mortierella_alpina	Zygomycota	_	Zy.	_	1097	OTU147	GTAACTTTTAGCAATGGATCACTTGGCTCTCGCATCGATGAAGAACGCAGCGAAATGCGATACGTAATGTGAATTGCAGAATTCAGTGAATCATCGAATCTTTGAACGCATATTGCGCTCTCTGGTATTCCGGAGAGCATGCTTGTTTGAGTATCAGTAAACACCTCAACTTCCATATCTTTTTTGAAATGGGAGTTGGACTTGAGTGATCCCAACGCTTTTCCTTACCGAAAAGTGGCGGGTTACTTGAAATGCAGGTGCAGCTGGACTTTTCTCTGAGCTATAAGCATATCTATTTAGTCTGCCTAAAAAACAGATTATTACCTTTGCTGCAGCTAACATAAAGGAGATTAGTTCTTGTGCTGACTGATGCAGGATTCACAAAGACAGGCTTCGGCC…	16601	KU738455|k__Fungi;p__Zygomycota;c__Mortierellomycotina_cls_Incertae_sedis;o__Mortierellales;f__Mortierellaceae;g__Mortierella;s__Mortierella_alpina	Cluster_04	0	98	99	0	99	Fungi	Zygomycota	OTU147_Mortierella	Mortierella	Zygomycota	KU738455|k__Fungi;p__Zygomycota;c__Mortierellomycotina_cls_Incertae_sedis;o__Mortierellales;f__Mortierellaceae;g__Mortierella;s__Mortierella_alpina	KU738455|Fungi	Saprotroph	OTU147	Mortierellaceae	9	Saprotroph-Symbiotroph	Endophyte-Soil Saprotroph-Undefined Saprotroph	Possible	Microfungus
OTU151_Vermispora	0.000432440457437415	2.10228700795973e-05	0.000558007215597138	4986	OTU151_Vermispora	NS	NA	Unidentified & others	Fungi	Ascomycota	Orbiliomycetes	Orbiliales	Orbiliales_fam_Incertae_sedis	Vermispora	Orbiliomycetes	Orbiliales	Orbiliales_fam_Incertae_sedis	Vermispora	Orbiliaceae_sp|SH526071.07FU	Ascomycota	_	Ascomycota	_	501	OTU151	TGCGAAACTTTTAACAATGGATCTCTTGGTTCTCGCATCGATGAAGAACGCAGCGAAACGCGATAGGTAATGTGAATTGCAGAATTCCGTGAATCATCGAATCTTTGAACGCACATTGCGCCTTCTGGTATTCCGGGAGGCATGCCTGTTTGAGCGTCAGCAAAACCCCTTCAGCAAACTTTTGTTTGTTAGGTATTGAGCATGGAGGAAAAGAACTTTAGTGTTCTGCTCCTGCTTTAAACTTGCTGCACGACCGCAAGCTATTGCTAGGTCTATGGAAGTGGTATTTACATATTTTTCCAATACGATCAAGCTAGCTTTGTGGCGTTAAACCAATGTTGCCTAACCAAAGCAACTGAAGTTTGACCTCAAATCAGACAAGGATACCCGCTGA	16275	Vermispora_fusarina|DQ494379|SH178796.07FU|reps|k__Fungi	others	6.65e-174	91	97.479	4.81e-150	91	Fungi	Ascomycota	OTU151_Vermispora	Vermispora	Ascomycota	HG936963|k__Fungi;p__Ascomycota;c__Orbiliomycetes;o__Orbiliales;f__Orbiliaceae;g__unidentified;s__Orbiliaceae_sp|SH526071.07FU	HG936963|Fungi		OTU151	-	-	-	-	-	-
OTU118_Rhizophagus	0	1.9037376794302e-05	0.000720159835042438	5719	OTU118_Rhizophagus	Indicator	NA	Arbuscular mycorrhizal	Fungi	Mucoromycota	Glomeromycotina	Glomerales	Glomeraceae	Rhizophagus	Glomeromycetes	Glomerales	Glomeraceae	Rhizophagus	Glomeraceae_sp|SH496982.07FU	Glomeromycota	_	G.	_	0	OTU118	ATGAAACTTTTAACAATGGATCTCTTGGCTCTCGCATCGATGAAGAACGTAGCGAAGTGCGATAAGTAATGTGAATTGCAGAATTCCGTGAATCATCGAATCTTTGAACGCAAATTGCACTCTCTGTTACGGAGAGTATGCCTGTTTGAGGGTCAGTATAATTTAAATCGGTGTGTTGCTCTTGTGACGCTCCGGAGTTTGTGTTATCTTAACCTTTGGGTTAAGAGACTTAAAATTGATTTCTTTTGCGCATTTTTAGACGTACATAAATTTTTTTTATTGTCTGTTCTAATGCCAAAATTTTATTAGATACAATCATATCATGTGGTCCCGTATCTATAAGTTTTCATAATTTGACCTCAAATCAGGTAAGAGTACCCGCTGA	16159	KM041777|k__Fungi;p__Glomeromycota;c__Glomeromycetes;o__Glomerales;f__Glomeraceae;g__unidentified;s__Glomeraceae_sp|SH496982.07FU	Cluster_06	1.88e-72	81	99	1.7e-144	91	Fungi	Glomeromycota	OTU118_Rhizophagus	Rhizophagus	Glomeromycota	KM041777|k__Fungi;p__Glomeromycota;c__Glomeromycetes;o__Glomerales;f__Glomeraceae;g__unidentified;s__Glomeraceae_sp|SH496982.07FU	KM041777|Fungi	Arbuscular mycorrhizal	OTU118	Rhizophagus	13	Symbiotroph	Arbuscular Mycorrhizal	Highly Probable	_
OTU141_Onygenales	0.00113504830644751	1.47160090557181e-05	0.00117706469798783	10522	OTU141_Onygenales	NS	NA	Saprotroph	Fungi	Ascomycota	Eurotiomycetes	Onygenales	Onygenaceae	Chrysosporium	Eurotiomycetes	Onygenales	Onygenaceae	Chrysosporium	Chrysosporium_lobatum|SH197968.07FU	Ascomycota	_	Ascomycota	_	1315	OTU141	ATGAAACTTTTAACAATGGATCTCTTGGTTCCGGCATCGATGAAGAACGCAGCGAAATGCGATAAGTAATGTGAATTGCAGAATTCCGTGAATCATCGAATCTTTGAACGCACATTGCGCCCCCTGGTATTCCGGGGGGCATGCCTGTCCGAGCGTCATTGCAACCCCCTCAAGCCCGGCTTGTGTGTTGGGCGTCGTCCCCGCTGGACGCGCCCGAAAGGCAGTGGCGGCTCCGCGTCCGGTGCCCGAGCGTATGGGCTCTATCACCCGCTCTGGTGGCCCGGCCGGCGTTGGCCTTGTGAATCGACTTTCGTGGTTGACCTCGGATCAGGTAGGGATACCCGCTGA	16159	GU187854|k__Fungi;p__Ascomycota;c__Eurotiomycetes;o__Onygenales;f__Onygenaceae;g__Chrysosporium;s__Chrysosporium_lobatum|SH197968.07FU	Cluster_04	3.4e-119	91	99	7.23e-133	92	Fungi	Ascomycota	OTU141_Onygenales	Onygenales	Ascomycota	GU187854|k__Fungi;p__Ascomycota;c__Eurotiomycetes;o__Onygenales;f__Onygenaceae;g__Chrysosporium;s__Chrysosporium_lobatum|SH197968.07FU	GU187854|Fungi	Saprotroph	OTU141	Onygenaceae	9	Saprotroph	Dung Saprotroph-Soil Saprotroph	Probable	Microfungus
OTU135_Naganishia	0.000482503424565898	0.00152520922427478	8.38631053406151e-05	14265	OTU135_Naganishia	Indicator	NA	Saprotroph_Yeast	Fungi	Basidiomycota	Tremellomycetes	Tremellales	_	Naganishia	Tremellomycetes	Tremellales	_	Naganishia	Naganishia_albida	Basidiomycota	_	Basidiomycota	_	559	OTU135	ATGAAACTTTTGGCAATGGATCTCTTGGCTCTCGCATCGATGAAGAACGCAGCGAAATGCGATAAGTAATGTGAATTGCAGAATTCAGTGAATCATCGAATCTTTGAACGCACCTTGCGCTCCTTGGTATTCCGAGGAGCATGCCTGTTTGAGTGTCATGAAAACCCTCAACCCTAGATTGGTTAAAACCTTTCTTTGGTTTGGATTTGGACGTTTGCCGATGATAAGTCGGCTCGTCTTAAAAGTAATAGCTGGATCTGTCTCGCGACATGGTTTGACTTGGCGTAATAAGTATTTCGCTAAGGACATCTTCGGATGGCCGCGTTGCAGGACTAAAGACCGCTTTCTAATCCATTGATCTTCGGATTAATACTCTTGACATCTGGCCTCAAATCAGGT…	15957	KX347552|k__Fungi;p__Basidiomycota;c__Tremellomycetes;o__Tremellales;f__Tremellales_fam_Incertae_sedis;g__Naganishia;s__Naganishia_albida	others	0	99	100	0	99	Fungi	Basidiomycota	OTU135_Naganishia	Naganishia	Basidiomycota_Yeast	KX347552|k__Fungi;p__Basidiomycota;c__Tremellomycetes;o__Tremellales;f__Tremellales_fam_Incertae_sedis;g__Naganishia;s__Naganishia_albida	KX347552|Fungi	Yeast	OTU135	Tremellales	7	Pathotroph-Saprotroph-Symbiotroph	Fungal Parasite-Undefined Saprotroph	Possible	Tremelloid-Yeast
OTU187_Sparassis	2.58946381699051e-06	7.47479825052347e-06	0.000155542081002686	1267	OTU187_Sparassis	NS	NA	Plant pathogen	Fungi	Basidiomycota	Agaricomycetes	Polyporales	Sparassidaceae	Sparassis	Agaricomycetes	Polyporales	Sparassidaceae	Sparassis	Agaricomycetes_sp|SH026065.07FU	Basidiomycota	_	Basidiomycota	_	3	OTU187	ATGAAACTTTTGGCAATGGATCTCTTGGCTCTCGCATCGATGAAGAACGCAGCGAAATGCGATAAGTAATGTGAATTGCAGAATTCAGTGAATCATCGAATCTTTGAACGCACCTTGCGCTCCCCGGTATTCCGAGGAGCATGCCCGTTTGAGAGTCATGAAAGCCCTCAGCCCTCCATCGCCTCTGGTGTTGGGTTGGACTTGGACGCCTGCTGCGGCCTTTTTGGTCTTGCGGCTCGTCTCAAACGCATTAGTCGACTCTGTTGGGGACCGCCTTTGACGTGATAGACATCGCCGTCGAGGTTGGGGACCCGACTTGAAGGAGCGGCTCACAACCGTCTTCGGACAGCACTTTTTTGAACTTTTGACCTCAAATCGGGTAGGACTACCCGCTGA	15782	AB712271|k__Fungi;p__Basidiomycota;c__Agaricomycetes;o__unidentified;f__unidentified;g__unidentified;s__Agaricomycetes_sp|SH026065.07FU	Cluster_08	3.69e-159	94	99	8.44e-118	87	Fungi	Basidiomycota	OTU187_Sparassis	Sparassis	Basidiomycota	AB712271|k__Fungi;p__Basidiomycota;c__Agaricomycetes;o__unidentified;f__unidentified;g__unidentified;s__Agaricomycetes_sp|SH026065.07FU	AB712271|Fungi	Plant pathogen	OTU187	Sparassis	13	Pathotroph-Saprotroph	Plant Pathogen-Wood Saprotroph	Probable	_
OTU149_Spizellomyces	0.000448840394945021	6.65724219187246e-06	0.00114141963775805	9383	OTU149_Spizellomyces	NS	NA	Plant pathogen	Fungi	Chytridiomycota	Chytridiomycetes	Spizellomycetales	Spizellomycetaceae	Spizellomyces	Chytridiomycetes	Spizellomycetales	Spizellomycetaceae	Spizellomyces	Spizellomyces_pseudodichotomus|SH196352.07FU	Chytridiomycota	_	Ch.	_	520	OTU149	GTAACTTTTAACAATGGATCTCTTGGCTCTCGCAACGATGAAGAACGCAGCGAAATGCGATAAGTAGTGTGAATTGCAGAATTCAGTGAATCATCGAATCTTTGAACGCACATTGCGCTTCCTGGTATTCCGGGGAGCATGCCCGTTTCAGAATCATTTAAAATCTCACCAACGTGGATACTTTTCAACGGTATCTGCGCTTGGTGGATTTGGACCTTTGCCAATGCAATTGTCTCAAATGCATCGCCTGTGTATCGATTGCCAAAACTTTTGGGCTTTCGTTTGCTGAAGTGCAACAGATTTTGTCTCTTCACTTTTTCAAGCGTTCGCAATGATCTATACCCTGGTGCTTTCTTTGAAACAGCAAGCAGATCATCATGATTTGCTTCTGATAACTTG…	15606	JN943060|k__Fungi;p__Chytridiomycota;c__Chytridiomycetes;o__Spizellomycetales;f__Spizellomycetaceae;g__Spizellomyces;s__Spizellomyces_pseudodichotomus|SH196352.07FU	others	2.7e-76	89	51	3.49e-77	91	Fungi	Chytridiomycota	OTU149_Spizellomyces	Spizellomyces	Chytridiomycota	JN943060|k__Fungi;p__Chytridiomycota;c__Chytridiomycetes;o__Spizellomycetales;f__Spizellomycetaceae;g__Spizellomyces;s__Spizellomyces_pseudodichotomus|SH196352.07FU	JN943060|Fungi		OTU149	Spizellomyces	13	Pathotroph-Saprotroph	Plant Pathogen-Undefined Saprotroph	Possible	Thallus
OTU142_Scytalidium	0.000814817947746346	1.02778475944698e-05	0.00101076428971579	8830	OTU142_Scytalidium	NS	NA	Saprotroph	Fungi	Ascomycota	Leotiomycetes	Helotiales	_	Scytalidium	Leotiomycetes	Helotiales	_	Scytalidium	Helotiales_sp	Ascomycota	_	Ascomycota	_	944	OTU142	GTAACTTTTAACAATGGATCTCTTGGTTCTGGCATCGATGAAGAACGCAGCGAAATGCGATAAGTAATGTGAATTGCAGAATTCAGTGAATCATCGAATCTTTGAACGCACATTGCGCCCCTTGGTATTCCGAGGGGCATGCCTGTTCGAGCGTCATTTCAACCCCTCAAGCTTAGCTTGGTGTTGGGCTGCGCCAGCGTTGCTGGCGGGCCTTAAAATCAGTGGCGGTGCCGTTTGGGCTCCAAGCGTAGTAGCATCTCTCGCTCTGGAGACCCGGCGGTTGCTTGCCAGACAATCACTAAAAAAACAAAGGTTTGACCTCGGATCAGGTAGGGATACCCGCTGA	15488	KC007147|k__Fungi;p__Ascomycota;c__Leotiomycetes;o__Helotiales;f__unidentified;g__unidentified;s__Helotiales_sp	Cluster_04	6.86e-161	99	99	3.2e-161	97	Fungi	Ascomycota	OTU142_Scytalidium	Scytalidium	Ascomycota	KC007147|k__Fungi;p__Ascomycota;c__Leotiomycetes;o__Helotiales;f__unidentified;g__unidentified;s__Helotiales_sp	KC007147|Fungi	Saprotroph	OTU142	Scytalidium	13	Saprotroph	Wood Saprotroph	Probable	_
OTU161_Rhizophagus	5.17892763398102e-06	1.77526458449932e-05	0.000685162866816834	5444	OTU161_Rhizophagus	NS	NA	Arbuscular mycorrhizal	Fungi	Mucoromycota	Glomeromycotina	Glomerales	Glomeraceae	Rhizophagus	Glomeromycetes	Glomerales	Glomeraceae	Rhizophagus	Glomeraceae_sp|SH489143.07FU	Glomeromycota	_	G.	_	6	OTU161	ATGAAACTTTTGGCAATGGATCTCTTGGCTCTCGCATCGATGAAGAACGTAGCGAAGTGCGATAAGTAATGTGAATTGCAGAATTCCGTGAATCATCGAATCTTTGAACGCAAATTGCACTCTCTTCGGAGAGTATGCCTGTTTGAGGGTCAGTATAATTTAAATCGGTGTGTTGCTGTTGTGACACTCCGGAGTTTGAGTTATCTTAACCTTCAGGTTTAAGAGACTTAAAATTGACGTTTTTTGCGCATTTTTTTAGACGTACATAAAATTTTTTTTATTGTCTATTGTATAATGCCAAATCTTTACTAGGTGCAGTCATATTATATTCTCGTACCTATAATTCTCATGATTTGACCTCAAATCAGGTAGGAGTACCCGCTGA	15458	KM041767|k__Fungi;p__Glomeromycota;c__Glomeromycetes;o__Glomerales;f__Glomeraceae;g__unidentified;s__Glomeraceae_sp|SH489143.07FU	Cluster_06	1.89e-67	80	97	1.04e-126	89	Fungi	Glomeromycota	OTU161_Rhizophagus	Rhizophagus	Glomeromycota	KM041767|k__Fungi;p__Glomeromycota;c__Glomeromycetes;o__Glomerales;f__Glomeraceae;g__unidentified;s__Glomeraceae_sp|SH489143.07FU	KM041767|Fungi	Arbuscular mycorrhizal	OTU161	Rhizophagus	13	Symbiotroph	Arbuscular Mycorrhizal	Highly Probable	_
OTU268_Cystoagaricus	4.57471941001656e-05	1.07450224851275e-05	0.0011306613104887	8868	OTU268_Cystoagaricus	Indicator	NA	Saprotroph	Fungi	Basidiomycota	Agaricomycetes	Agaricales	Psathyrellaceae	Cystoagaricus	Agaricomycetes	Agaricales	Psathyrellaceae	Cystoagaricus	Cystoagaricus_trisulphuratus	Basidiomycota	_	Basidiomycota	_	53	OTU268	GTAACTTTTAGCAATGGATCACTTGGCTCTCGCATCGATGAAGAACGCAGCGAAATGCGATAAGTAATGTGAATTGCAGAATTCAGTGAATCATCGAATCTTTGAACGCATCTTGCGCTCCTTGGCATTCCGAGGAGCACGCCTGTTTGAGTGTCATTAAATTCCTCAAATCCTCCAATCTTGCCCACCCAGGGCTGGAGTGGTTGGTTTGGATCGTTGGAGGCTTCTGAATGCAGGCTCGCTTCGAAGGGCCTGCTCCTCTGAAATGCATTAGCAATGGCCGTGGTGTCGTCGTTGGCATGGTAAAAATACTTGTTATTTTCTGCCACTTGACACAGACAACCACCTCCCATGCTTCTAATCTGGCCACCCCGTTTTCTCGGTGCCCTTGATGACCAT…	15284	KT951343|k__Fungi;p__Basidiomycota;c__Agaricomycetes;o__Agaricales;f__Psathyrellaceae;g__Cystoagaricus;s__Cystoagaricus_trisulphuratus	others	0	99	42	2.12e-74	95	Fungi	Basidiomycota	OTU268_Cystoagaricus	Cystoagaricus	Basidiomycota	KT951343|k__Fungi;p__Basidiomycota;c__Agaricomycetes;o__Agaricales;f__Psathyrellaceae;g__Cystoagaricus;s__Cystoagaricus_trisulphuratus	KT951343|Fungi		OTU268	Psathyrellaceae	9	Saprotroph	Dung Saprotroph-Plant Saprotroph-Wood Saprotroph	Probable	Agaricoid
OTU198_Curvularia	0.000878691388565446	7.1828139438624e-05	0.000767081696144915	7551	OTU198_Curvularia	NS	NA	Plant pathogen	Fungi	Ascomycota	Dothideomycetes	Pleosporales	Pleosporaceae	Curvularia	Dothideomycetes	Pleosporales	Pleosporaceae	Curvularia	Curvularia_inaequalis	Ascomycota	_	Ascomycota	_	1018	OTU198	AACTTTCAGCAATGGATCTCTTGGTTCTGGCATCGATGAAGAACGCAGCGAAATGCGATACGTAGTGTGAATTGCAGAATTCAGTGAATCATCGAATCTTTGAACGCACATTGCGCCCTTTGGTATTCCAAAGGGCATGCCTGTTCGAGCGTCATTTGTACCCTCAAGCTTTGCTTGGTGTTGGGCGTTTTTTGTCTTTGGTTGCCAAAGACTCGCCTTAAAACGATTGGCAGCCGGCCTCCTGGTTTCGCAGCGCAGCACATTTTTGCGCTTGCAATCAGCAACAGAGGGCGGCACTCCATCAAGACTCCATTTTCACGTTTGACCTCGGATCAGGTAGGGATACCCGCTGA	14961	KR698116|k__Fungi;p__Ascomycota;c__Dothideomycetes;o__Pleosporales;f__Pleosporaceae;g__Curvularia;s__Curvularia_inaequalis	others	2.54e-155	97	100	0	99	Fungi	Ascomycota	OTU198_Curvularia	Curvularia	Ascomycota	KR698116|k__Fungi;p__Ascomycota;c__Dothideomycetes;o__Pleosporales;f__Pleosporaceae;g__Curvularia;s__Curvularia_inaequalis	KR698116|Fungi		OTU198	Curvularia	13	Pathotroph	Plant Pathogen	Probable	_
OTU132_Rhizophagus	1.72630921132701e-06	2.38259194235436e-05	0.000696958141292871	5583	OTU132_Rhizophagus	Indicator	NA	Arbuscular mycorrhizal	Fungi	Mucoromycota	Glomeromycotina	Glomerales	Glomeraceae	Rhizophagus	Glomeromycetes	Glomerales	Glomeraceae	Rhizophagus	Glomeraceae_sp|SH175631.07FU	Glomeromycota	_	G.	_	2	OTU132	ATGAAACTTTTAACAATGGATCTCTTGGCTCTCGCATCGATGAAGAACGTAGCGAAGTGCGATAAGTAATGTGAATTGCAGAATTCCGTGAATCATCGAATTTTTGAACGCAAATTGCACTCTCTTCGGAGAGTATGCCTGTTTGAGGGTCAGTATAATTTAAATCGGTGTGTTGCTCTTGCGACGTTCCGGAGTTTGAGTTATCTTAACCTTTAGGTTAAGAGACTTAAAATTGATTTCTTTTGCGCATTTTTAGACGGACGTAAATTTTTTTATTGTCTATGGATAATGCCAAATCTTTACTAGGTGCAGTTATATTATATATGCCTTGTACCTATAATTCTCATGATTTGACCTCAAATCAGGTAAGAGTACCCGCTGA	14930	HQ243416|k__Fungi;p__Glomeromycota;c__Glomeromycetes;o__Glomerales;f__Glomeraceae;g__unidentified;s__Glomeraceae_sp|SH175631.07FU	Cluster_06	3.14e-65	80	99	3.73e-126	88	Fungi	Glomeromycota	OTU132_Rhizophagus	Rhizophagus	Glomeromycota	HQ243416|k__Fungi;p__Glomeromycota;c__Glomeromycetes;o__Glomerales;f__Glomeraceae;g__unidentified;s__Glomeraceae_sp|SH175631.07FU	HQ243416|Fungi	Arbuscular mycorrhizal	OTU132	Rhizophagus	13	Symbiotroph	Arbuscular Mycorrhizal	Highly Probable	_
OTU128_Tricholomataceae	0.00162445696785871	4.55495518391274e-06	0.000850426327882188	8482	OTU128_Tricholomataceae	NS	NA	Saprotroph	Fungi	Basidiomycota	Agaricomycetes	Agaricales	Tricholomataceae	Arrhenia	Agaricomycetes	Agaricales	Tricholomataceae	Arrhenia	Arrhenia_epichysium|SH199379.07FU	Basidiomycota	_	Basidiomycota	_	1882	OTU128	ATGAAACTTTTAACAATGGATCTCTTGGCTCTCGCATCGATGAAGAACGCAGCGAAATGCGATAAGTAATGTGAATTGCAGAATTCAGTGAATCATCGAATCTTTGAACGCACCTTGCGCCCCTTGGTATTCCGAGGGGCATGCCTGTTTGAGTGTCATTAAATTCTCAACTTTCCAAGTTTCTTTGTAAACTTTGGCAAAGCTTGGATTTGGAGTGTGCTGGCTTCACAACAGGAGTCGGGCTCCTCTTTAAATGCATTAGCAAAACCTTTGTGGATCAGCTTTGGTGTGATAATTATCTACGCCGCTGCTGCAAAACAACTTTTGAAGGATTTGCTTCAAACCGTCTTTGGACAAACTCTTAATTGACATTTTGACCTCAAATCAGGTAGGACTACC…	14869	U66442|k__Fungi;p__Basidiomycota;c__Agaricomycetes;o__Agaricales;f__Tricholomataceae;g__Arrhenia;s__Arrhenia_epichysium|SH199379.07FU	others	3.18e-100	85	99	1.87e-114	85	Fungi	Basidiomycota	OTU128_Tricholomataceae	Tricholomataceae	Basidiomycota	U66442|k__Fungi;p__Basidiomycota;c__Agaricomycetes;o__Agaricales;f__Tricholomataceae;g__Arrhenia;s__Arrhenia_epichysium|SH199379.07FU	U66442|Fungi		OTU128	Arrhenia	13	Saprotroph	Undefined Saprotroph	Probable	_
OTU221_Spiromastix	0.00101075404323196	1.37816592744026e-05	0.000798319730746288	7448	OTU221_Spiromastix	NS	NA	Saprotroph	Fungi	Ascomycota	Eurotiomycetes	Onygenales	Ajellomycetaceae	Spiromastix	Eurotiomycetes	Onygenales	Ajellomycetaceae	Spiromastix	Spiromastix_sp|SH214057.07FU	Ascomycota	_	Ascomycota	_	1171	OTU221	GTAACTTTTAACAATGGATCTCTTGGTTCCAGCATCGATGAAGAACGCAGCGAAATGCGATAAGTAATGTGAATTGCAGAATTCCGTGAATCATCGAATCTTTGAACGCACATTGCGCCTTTTGGTATTCCGAAAGGCATGCCTGTCCGAGCGTCATTGCAACCCCTTCAAGCTCAGCTTGTGTGTTGGGCGGTCGTCCTCGCTGGACGCGCCCCAAAGGCAGTGGCAGCTCCGTGCATCGGTGCCCGAGCGTATGGGCTTTAGTTAACCCGCTCTAGTGGCCCGGCCGGCGCTGGCCCCCTAAGTCTTAACTGGACTCCGGTTAAGGTCTTAACTCAATCTTCGTGGTTGACCTCGGATCAGGTAGGGATACCCGCTGA	14690	KJ010057|k__Fungi;p__Ascomycota;c__Eurotiomycetes;o__Onygenales;f__Ajellomycetaceae;g__Spiromastix;s__Spiromastix_sp|SH214057.07FU	others	1.64e-157	95	99	5.9e-159	94	Fungi	Ascomycota	OTU221_Spiromastix	Spiromastix	Ascomycota	KJ010057|k__Fungi;p__Ascomycota;c__Eurotiomycetes;o__Onygenales;f__Ajellomycetaceae;g__Spiromastix;s__Spiromastix_sp|SH214057.07FU	KJ010057|Fungi		OTU221	Spiromastix	13	Saprotroph	Undefined Saprotroph	Probable	_
OTU178_Fungi	0.00231152803396686	1.23801346024295e-05	0.000798578967547959	8945	OTU178_Fungi	Indicator	NA	Plant pathogen	Fungi	Chytridiomycota	Blastocladiomycetes	Blastocladiales	Physodermataceae	Paraphysoderma	Blastocladiomycetes	Blastocladiales	Physodermataceae	Paraphysoderma	Paraphysoderma_sedebokerense|SH497271.07FU	Chytridiomycota	_	Ch.	_	2678	OTU178	GTAACTTTTAACAATGGATCTCTAGGCTCTTGCATCGATGAAGAACGCAGCGAAATGCGATAAGTAATGTGAATTGCAGAACTACGTGAATCATCGAGTCTTTGAACGCATATTGCACCTTGGGGTATTCCTCAAGGTATGCCTGTTTGAGTGTCAGTAACTATCCTCAACCCTTTACGGGTGTTGGATTTTGGATTTCTTTTTAGTCTTTTGGGACTAAATAGTCATCTTAAATGAATTGGTGGGCAGTTTTAAGTCTGAAGTAGATCTGCTCTAACTTTGATAAAGTCTTGTTACTTTTCTAGTTACCGGATCTTCTTGTTCAACAGTCAAAAGAACTTGCTTTCATCCTCAAGCATAAAGAGTCACTAGGCGTGGTTGACGCGTCTTTGACTTTTT…	14596	KJ569527|k__Fungi;p__Chytridiomycota;c__Blastocladiomycetes;o__Blastocladiales;f__Physodermataceae;g__Paraphysoderma;s__Paraphysoderma_sedebokerense|SH497271.07FU	Cluster_04	2.22e-47	90	75	3.42e-107	89	Fungi	Unidentified	OTU178_Fungi	Fungi	Unidentified	KJ569527|k__Fungi;p__Chytridiomycota;c__Blastocladiomycetes;o__Blastocladiales;f__Physodermataceae;g__Paraphysoderma;s__Paraphysoderma_sedebokerense|SH497271.07FU	KJ569527|Fungi	Plant pathogen	OTU178	Paraphysoderma	13	Pathotroph	Plant Pathogen	Probable	_
OTU159_Aspergillus	0.000551555793018978	7.24121080519461e-06	0.000632537796077592	5581	OTU159_Aspergillus	NS	NA	Saprotroph	Fungi	Ascomycota	Eurotiomycetes	Eurotiales	Trichocomaceae	Aspergillus	Eurotiomycetes	Eurotiales	Trichocomaceae	Aspergillus	Aspergillus_flavus	Ascomycota	_	Ascomycota	_	639	OTU159	TGCGAAACTTTTAACAATGGATCTCTTGGTTCCGGCATCGATGAAGAACGCAGCGAAATGCGATAACTAGTGTGAATTGCAGAATTCCGTGAATCATCGAGTCTTTGAACGCACATTGCGCCCCCTGGTATTCCGGGGGGCATGCCTGTCCGAGCGTCATTGCTGCCCATCAAGCACGGCTTGTGTGTTGGGTCGTCGTCCCCTCTCCGGGGGGGACGGGCCCCAAAGGCAGCGGCGGCACCGCGTCCGATCCTCGAGCGTATGGGGCTTTGTCACCCGCTCTGTAGGCCCGGCCGGCGCTTGCCGAACGCAAATCAATCTTTTTCCAGGTTGACCTCGGATCAGGTAGGGATACCCGCTGA	14395	KU597196|k__Fungi;p__Ascomycota;c__Eurotiomycetes;o__Eurotiales;f__Trichocomaceae;g__Aspergillus;s__Aspergillus_flavus	others	5.72e-142	94	99	0	100	Fungi	Ascomycota	OTU159_Aspergillus	Aspergillus	Ascomycota	KU597196|k__Fungi;p__Ascomycota;c__Eurotiomycetes;o__Eurotiales;f__Trichocomaceae;g__Aspergillus;s__Aspergillus_flavus	KU597196|Fungi		OTU159	Eurotiales	7	Saprotroph	Undefined Saprotroph	Possible	Microfungus
OTU164_Penicillium	0.000995217260330018	8.05876686384562e-06	0.00103279941785784	9190	OTU164_Penicillium	NS	NA	Saprotroph	Fungi	Ascomycota	Eurotiomycetes	Onygenales	Gymnoascaceae	Leucothecium	Eurotiomycetes	Onygenales	Gymnoascaceae	Leucothecium	Fungi_sp	unidentified	_	Ascomycota	_	1153	OTU164	GTAACTTTTAACAATGGATCTCTTGGTTCCGGCATCGATGAAGAACGCAGCGAAATGCGATAACTAATGTGAATTGCAGAATTCCGTGAATCATCGAGTCTTTGAACGCATATTGCACCCTCTGGTATTCCGGGGGGTATATCTGTCCGAGCGTCATTACAACCTTAAAGCCCGGCTTTTTATTGGATTCTAGTTCCGCTCCGCGGGACGGGTCCGAAATAGATTAATGACGTCGCGATTACCACGGAATCGAGCGAATGGAATCATTAACGCTCTGTGTGAAGTGGCCGACGGTCTTCTGAAGCGGTTAGTTCTAATCGTCTTTTTAACGGTTGACCTCGGATCAGATAAGGATACCCGCTGA	14360	JX373822|k__Fungi;p__unidentified;c__unidentified;o__unidentified;f__unidentified;g__unidentified;s__Fungi_sp	Cluster_04	1.57e-157	96	66	2.89e-92	92	Fungi	Ascomycota	OTU164_Penicillium	Penicillium	Ascomycota	JX373822|k__Fungi;p__unidentified;c__unidentified;o__unidentified;f__unidentified;g__unidentified;s__Fungi_sp	JX373822|Fungi	Saprotroph	OTU164	Leucothecium	13	Saprotroph	Undefined Saprotroph	Probable	_
OTU182_Ascomycota	7.76839145097152e-06	1.54167713917047e-05	0.00127233422260198	9957	OTU182_Ascomycota	NS	NA	Plant pathogen	Fungi	Ascomycota	Sordariomycetes	Diaporthales	Valsaceae	_	Sordariomycetes	Diaporthales	Valsaceae	_	Ascomycota_sp|SH197008.07FU	Ascomycota	_	Ascomycota	_	9	OTU182	ATGAAACTTTTAACAATGGATCTCTTGGCTCTGGCATCGATGAAGAACGCAGCGAAATGCGATAAGTAATGTGAATTGCAGAATTCAGTGAATCATCGAATCTTTGAACGCACATTGCGCCCGCTGGTATTCCAGCGGGCATGCCCGTTCGAGCGTCATTTTAATCCCTTCCCGTCGAGACTCTTCTATTCTGTAGTGGAGTGTCAGCGGGGCGTTGGCACTGGGCGCCTTATTTGTTTAGGCGGCCCGAGCCGAAATGAAGCGGCGGACTCGCGGCGGCCCCTAGCGCAGTAGAAACAACCCCTTCTCGCTTAGGAGAGCCGCAGCGGCGGACCACAGCCTCTACTACATGCTTTTTTTACAAAAGCTACATACCAAAACTTGACCTCGGATCGGGTA…	14183	Branch06_sp|KF493983|SH197011.07FU|reps|k__Fungi	others	82	1.65e-110	88.529	8.23e-168	93	Fungi	Ascomycota	OTU182_Ascomycota	Ascomycota	Ascomycota	Valsaceae_sp|KP235708|SH495868.07FU|reps_singleton|k__Fungi;p__Ascomycota;c__Sordariomycetes;o__Diaporthales;f__Valsaceae;g__unidentified;s__Valsaceae_sp	EU002950|Fungi		OTU182	-	-	-	-	-	-
OTU350_Thermomyces	0.00139140522432957	3.15343051193959e-06	0.000820484477289171	7969	OTU350_Thermomyces	NS	NA	Endophyte	Fungi	Ascomycota	Eurotiomycetes	Eurotiales	Trichocomaceae	Thermomyces	Eurotiomycetes	Eurotiales	Trichocomaceae	Thermomyces	Eurotiales_sp|SH185868.07FU	Ascomycota	_	Ascomycota	_	1612	OTU350	GTAACTTTTAGCAATGGATCTCTTGGTTCCGGCATCGATGAAGAACGCAGCGAAATGCGATAAGTAATGTGAATTGCAGAATTCCGTGAATCATCGAATCTTTGAACGCACATTGCGCCCTCTGGTATTCCGGGGGGCATGCCTGTCCGAGCGTCATTGCGAACCCTCAAGCACGGCTTGTGTGTTGGGCCGCCGTCCCCCCGTTGCAGGGGGGGGACGGGCCTGAAAGGCAGCGGCGGCGTCGCGTCCGGTCCTCGAGCGTATGGGGCTCTGTCACGCGCTCAAGGAGGGGTCCGGCCGGGGCCATAGCCTCAAAGGTCAGACTTTTTTCCAAGGTTGACCTCGGATCAGGTAGGAGTACCCGCTGA	13972	Thermomyces_dupontii|JN659415|SH185868.07FU|reps|k__Fungi	others	3.72e-171	90	99.102	0	99	Fungi	Ascomycota	OTU350_Thermomyces	Thermomyces	Ascomycota	JN659415|k__Fungi;p__Ascomycota;c__Eurotiomycetes;o__Eurotiales;f__unidentified;g__unidentified;s__Eurotiales_sp|SH185868.07FU	JN659415|Fungi		OTU350	Thermomyces	13	Pathotroph-Symbiotroph	Endophyte-Plant Pathogen	Possible	_
OTU266_Chaetomiaceae	0.000789786464182105	4.43816146124831e-06	0.000793134994712865	7072	OTU266_Chaetomiaceae	NS	NA	Saprotroph	Fungi	Ascomycota	Sordariomycetes	Sordariales	Chaetomiaceae	Humicola	Sordariomycetes	Sordariales	Chaetomiaceae	Humicola	Humicola_fuscoatra|SH195301.07FU	Ascomycota	_	Ascomycota	_	915	OTU266	GTAACTTTTAACAATGGATCACTTGGTTCTGGCATCGATGAAGAACGCAGCGAAATGCGATAAGTAATGTGAATTGCAGAATTCAGTGAATCATCGAATCTTTGAACGCACATTGCGCCCGCCAGTATTCTGGCGGGCATGCCTGTTCGAGCGTCATTTCAACCATCAAGCCCCGGGCTTGTGTTGGGGCCCTGCGGCTGCCGCAGGCCCCGAAAACCAGTGGCGGGCTCGCTGTCACACCGAGCGTAGTAGTTACCACCTCGCTCCGGGCGTGCCGCGGGTTCCGGCCGTTAAACCCCCCACTTTCCAAAGGTTGACCTCGGATCAGGTAGGAGTACCCGCTGA	13673	KM030300|k__Fungi;p__Ascomycota;c__Sordariomycetes;o__Sordariales;f__Chaetomiaceae;g__Humicola;s__Humicola_fuscoatra|SH195301.07FU	others	1.96e-141	96	99	4.16e-155	96	Fungi	Ascomycota	OTU266_Chaetomiaceae	Chaetomiaceae	Ascomycota	KM030300|k__Fungi;p__Ascomycota;c__Sordariomycetes;o__Sordariales;f__Chaetomiaceae;g__Humicola;s__Humicola_fuscoatra|SH195301.07FU	KM030300|Fungi		OTU266	Humicola	13	Saprotroph	Undefined Saprotroph-Wood Saprotroph	Probable	_
OTU188_Cladorrhinum	0.00055932418446995	9.46029153581877e-06	0.000709531126173921	6203	OTU188_Cladorrhinum	NS	NA	Saprotroph	Fungi	Ascomycota	Sordariomycetes	Sordariales	Lasiosphaeriaceae	Cladorrhinum	Sordariomycetes	Sordariales	Lasiosphaeriaceae	Cladorrhinum	Cladorrhinum_sp	Ascomycota	_	Ascomycota	_	648	OTU188	AACTTTTAGCAATGGATCTCTTGGTTCTGGCATCGATGAAGAACGCAGCGAAATGCGATAAGTAATGTGAATTGCAGAATTCAGTGAATCATCGAATCTTTGAACGCACATTGCGCCCGCGAGTATTCTCGCGGGCATGCCTGTTCGAGCGTCATTTCAACCATCAAGCCCCCGGCTTGTGTTGGGGACCTGCGGCTGCCGCAGGCCCTGAAATCCAGTGGCGGGCTCGCCGTCGCACTGAGCGCAGTAGCACACTTCTCGCTCCGGGAGCGCGGCGGGCGCCTGCCGTAAAACCCCCCCACGCACCAAAGGTTGACCTCGGATCAGGTAGGAATACCCGCTGA	13609	KU746679|k__Fungi;p__Ascomycota;c__Sordariomycetes;o__Sordariales;f__Lasiosphaeriaceae;g__Cladorrhinum;s__Cladorrhinum_sp	others	1.92e-151	97	100	5.33e-159	96	Fungi	Ascomycota	OTU188_Cladorrhinum	Cladorrhinum	Ascomycota	KU746679|k__Fungi;p__Ascomycota;c__Sordariomycetes;o__Sordariales;f__Lasiosphaeriaceae;g__Cladorrhinum;s__Cladorrhinum_sp	KU746679|Fungi		OTU188	Cladorrhinum	13	Pathotroph-Saprotroph-Symbiotroph	Animal Pathogen-Dung Saprotroph-Endophyte-Plant Saprotroph-Soil Saprotroph-Wood Saprotroph	Probable	Microfungus
OTU179_Penicillium	0.00100816457941497	2.41763005915368e-05	0.000897737044187172	8301	OTU179_Penicillium	Indicator	NA	Saprotroph	Fungi	Ascomycota	Eurotiomycetes	Eurotiales	Trichocomaceae	Penicillium	Eurotiomycetes	Eurotiales	Trichocomaceae	Penicillium	Penicillium_restrictum	Ascomycota	_	Ascomycota	_	1168	OTU179	GTAACTTTTAACAATGGATCTCTTGGTTCCGGCATCGATGAAGAACGCAGCGAAATGCGATAAGTAATGTGAATTGCAGAATTCCGTGAATCATCGAATCTTTGAACGCACATTGCGCCCCCTGGCATTCCGGGGGGCATGCCTGTCCGAGCGTCATTTCTGCCCTCAAGCGCGGCTTGTGTGTTGGGTGTGGTCCCCCCGGCTCCCGGGGGGACCTGTCCGAAAGGCAGCGGCGACGTCTCGCCCTGGTCCTCGAGCGAATGGGGCTTTGTCACCCGCTCGGGAGGGGCCTGCGGGCGTCGGTCATCCACGATACTGTTTTCCACGGTTGACCTCGGATCAGGTAGGAGTTACCCGCTGA	13269	KU555977|k__Fungi;p__Ascomycota;c__Eurotiomycetes;o__Eurotiales;f__Trichocomaceae;g__Penicillium;s__Penicillium_restrictum	Cluster_04	5.71e-142	94	99	9.39e-157	95	Fungi	Ascomycota	OTU179_Penicillium	Penicillium	Ascomycota	KU555977|k__Fungi;p__Ascomycota;c__Eurotiomycetes;o__Eurotiales;f__Trichocomaceae;g__Penicillium;s__Penicillium_restrictum	KU555977|Fungi	Saprotroph	OTU179	Eurotiales	7	Saprotroph	Undefined Saprotroph	Possible	Microfungus
OTU152_Doratomyces	0.000868333533297484	1.26137220477584e-05	0.000987432977565388	8732	OTU152_Doratomyces	NS	NA	Saprotroph	Fungi	Ascomycota	Sordariomycetes	Microascales	Microascaceae	Trichurus	Sordariomycetes	Microascales	Microascaceae	Trichurus	Trichurus_dendrocephalus|SH194814.07FU	Ascomycota	_	Ascomycota	_	1006	OTU152	GTAACTTTTGACAATGGATCTCTTGGTTCTGGCATCGATGAAGAACGCAGCGAAATGCGATAAGTAATGTGAATTGCAGAATTCAGTGAACCATCGAATCTTTGAACGCACATTGCGCCCGGCAGTAATCTGCCGGGCATGCCTGTCCGAGCGTCATTTCTACCCTCGAGCGAGTCCAGCATCTAGGTGCTGGGCCTCGCCCGGCGTTGGAGCACTACGGGAAGCCCTGTGCTGTCCCCCGTAGGCCCCGAAATGAAGTGGCGGTCCTGCCGCGGCGCCCCCTGCGTAGTATAACAGCTCGCTTCGGGACCCGGTGGAGGCCTGCCGTCAAACCTATACTCTCTAAGTTTGACCTCGGATCAGGTAGGGTTACCCGCTGA	13223	FJ914660|k__Fungi;p__Ascomycota;c__Sordariomycetes;o__Microascales;f__Microascaceae;g__Trichurus;s__Trichurus_dendrocephalus|SH194814.07FU	others	0	99	99	0	98	Fungi	Ascomycota	OTU152_Doratomyces	Doratomyces	Ascomycota	FJ914660|k__Fungi;p__Ascomycota;c__Sordariomycetes;o__Microascales;f__Microascaceae;g__Trichurus;s__Trichurus_dendrocephalus|SH194814.07FU	FJ914660|Fungi		OTU152	Trichurus	13	Saprotroph	Wood Saprotroph	Highly Probable	_
OTU139_Sporidiobolus	8.63154605663503e-07	0.00143773072599912	1.39987872902418e-05	12419	OTU139_Sporidiobolus	Indicator	NA	Saprotroph_Yeast	Fungi	Basidiomycota	Microbotryomycetes	Sporidiobolales	Sporidiobolaceae	Sporidiobolus	Microbotryomycetes	Sporidiobolales	Sporidiobolaceae	Sporidiobolus	Sporidiobolus_pararoseus	Basidiomycota	_	Basidiomycota	_	1	OTU139	CGAAACTTTTAACAATGGATCTCTTGGCTCTCGCATCGATGAAGAACGCAGCGAAATGCGATACGTAATGTGAATTGCAGAATTCAGTGAATCATCGAATCTTTGAACGCATCTTGCGCTCTCTGGTATTCCGGAGAGCATGTCTGTTTGAGTGTCATGAATTCTTCAACCCAATCTTTTCTTGTAATTGATTGGTGTTTGGATTCTGAGCGTTGCTGGCGTTTGCCTAGCTCGTTCGTAATACATTAGCATCCCTAATACAAGTTTGGATTGACTTGGCGTAATAGACTATTCGCTAAGGATTCGGTGGAAACATCGAGCCAACTTCATTAAGGAAGCTCCTAATTTAAAAGTCTACCTTTTGATTAGATCTCAAATCAGGCAGGATTACCCGCTGA	13146	KU702584|k__Fungi;p__Basidiomycota;c__Microbotryomycetes;o__Sporidiobolales;f__Sporidiobolaceae;g__Sporidiobolus;s__Sporidiobolus_pararoseus	Cluster_07	1.34e-153	93	99	0	99	Fungi	Basidiomycota	OTU139_Sporidiobolus	Sporidiobolus	Basidiomycota	KU702584|k__Fungi;p__Basidiomycota;c__Microbotryomycetes;o__Sporidiobolales;f__Sporidiobolaceae;g__Sporidiobolus;s__Sporidiobolus_pararoseus	KU702584|Fungi	Yeast	OTU139	-	-	-	-	-	-
OTU120_Fungi	0.000391009036365567	2.91984306661073e-06	0.00112314344324023	9143	OTU120_Fungi	Indicator	NA	Unidentified & others	Fungi	unidentified	_	_	_	_	_	_	_	_	Fungi_sp|SH529771.07FU	unidentified	_	unidentified	_	453	OTU120	GTAACTTTTAACAATGGATCACTAGGCTCTCGCAACGATGAAGAACGCAGCGAAATGCGATAAGTAATGTGAATTGCAGAATTCCGTGAATCATCAAATCTTTGAACGCACATTGCGCCCTCTGGTATTCCTAAGGGCATGCCTGTTTGAGAATCAGTTTAACCTTCAATCCTTTTTTCTTTTTTCGAAAAGTAACTAGGGTTGGATTTGGGATTCCTCCATGAATTTGGAGAAACCTTAATAATAACTGTTGCTTTGTTTTTGCTATGGTATTTACAAAACGGTATGACCATTGAACGAAAGTTCTTTTATTATATCCATGGAGTTTATACTATGCAAAGATAGGGTACAAAAAGTACATTTCACGAAGAGTCTATTTTTTGACTCTTTAAGACTTGA…	13041	JX339572|k__Fungi;p__unidentified;c__unidentified;o__unidentified;f__unidentified;g__unidentified;s__Fungi_sp|SH529771.07FU	others	4.57e-64	79	40	2.71e-73	96	Fungi	Unidentified	OTU120_Fungi	Fungi	Unidentified	JX339572|k__Fungi;p__unidentified;c__unidentified;o__unidentified;f__unidentified;g__unidentified;s__Fungi_sp|SH529771.07FU	JX339572|Fungi		OTU120	-	-	-	-	-	-
OTU201_Mycothermus	0.000520482227215092	1.15625785437785e-05	0.000673626829142468	5899	OTU201_Mycothermus	NS	NA	Saprotroph	Fungi	Ascomycota	Sordariomycetes	Sordariales	Chaetomiaceae	Mycothermus	Sordariomycetes	Sordariales	Chaetomiaceae	Mycothermus	Mycothermus_thermophilus|SH214965.07FU	Ascomycota	_	Ascomycota	_	603	OTU201	TAACTTTTAGCAATGGATCTCTTGGTTCTGGCATCGATGAAGAACGCAGCGAAATGCGATAAGTAATGTGAATTGCAGAATTCAGTGAATCATCGAATCTTTGAACGCACATTGCGCCCGCCGGTATTCCGGCGGGCATGCCTGTTCGAGCGTCATTTCAACCATCAAGCCCTGGGCTTGTGTTGGGGACCTGCGGCTGCCGCAGGCCCTGAAATGCAGTGGCGGGCTCGCAAGACACACCGAGCGTAGTAGCTTACAACCTCGCTTTGGGAGTGCTGCGGGTGCTGGCCGTAAAGCGACCTTTGCGTCTTTAGCACTAGGTTGACCTCGGATCAGGTAGGAGGACCCGCTGA	12950	KT253886|k__Fungi;p__Ascomycota;c__Sordariomycetes;o__Sordariales;f__Chaetomiaceae;g__Mycothermus;s__Mycothermus_thermophilus|SH214965.07FU	others	2.65e-125	92	99	1.14e-180	99	Fungi	Ascomycota	OTU201_Mycothermus	Mycothermus	Ascomycota	KT253886|k__Fungi;p__Ascomycota;c__Sordariomycetes;o__Sordariales;f__Chaetomiaceae;g__Mycothermus;s__Mycothermus_thermophilus|SH214965.07FU	KT253886|Fungi		OTU201	Chaetomiaceae	9	Pathotroph-Saprotroph-Symbiotroph	Animal Pathogen-Dung Saprotroph-Endophyte-Epiphyte-Plant Saprotroph-Wood Saprotroph	Possible	Microfungus
OTU177_Penicillium	0.00100125934256966	1.13289910984496e-05	0.000707197994958881	6713	OTU177_Penicillium	Indicator	NA	Saprotroph	Fungi	Ascomycota	Eurotiomycetes	Eurotiales	Trichocomaceae	Penicillium	Eurotiomycetes	Eurotiales	Trichocomaceae	Penicillium	Penicillium_sp	Ascomycota	_	Ascomycota	_	1160	OTU177	TGCGAAACTTTTAACAATGGATCTCTTGGTTCCGGCATCGATGAAGAACGCAGCGAAATGCGATAAGTAATGTGAATTGCAGAATTCAGTGAATCATCGAATCTTTGAACGCACATTGCGCCCCCTGGTATTCCGGGGGGCATGCCTGTCCGAGCGTCATTACTGCCCTCAAGCGCGGCTTGTGTGTTGGGCCCTCGCCCCCCTCCGGGGAGGGCGTGCCCGAAAGGCAGTGGCGGCGCCGTGCCCGGTCCTCGAGCGTATGGGGCTTCGTCACCCGCTCTGGAGGCCCGGCCGGCCGACCGCCGACCCAACCCCATCTTCTTTACCGGTTGACCTCGGATCAGGCAGGGATACCCGCTGA	12811	KU702355|k__Fungi;p__Ascomycota;c__Eurotiomycetes;o__Eurotiales;f__Trichocomaceae;g__Penicillium;s__Penicillium_sp	others	4.51e-128	92	99	2.06e-143	93	Fungi	Ascomycota	OTU177_Penicillium	Penicillium	Ascomycota	KU702355|k__Fungi;p__Ascomycota;c__Eurotiomycetes;o__Eurotiales;f__Trichocomaceae;g__Penicillium;s__Penicillium_sp	KU702355|Fungi		OTU177	Eurotiales	7	Saprotroph	Undefined Saprotroph	Possible	Microfungus
OTU267_Chaetomium	0.00105045915509248	9.34349781315434e-07	0.000759693447297288	7086	OTU267_Chaetomium	NS	NA	Saprotroph	Fungi	Ascomycota	Sordariomycetes	Sordariales	Chaetomiaceae	Chaetomium	Sordariomycetes	Sordariales	Chaetomiaceae	Chaetomium	Chaetomium_sp|SH192742.07FU	Ascomycota	_	Ascomycota	_	1217	OTU267	GTAACTTTTAACAATGGATCTCTTGGTTCTGGCATCGATGAAGAACGCAGCGAAATGCGATAAGTAATGTGAATTGCAGAATTCCGTGAATCATCGAATCTTTGAACGCACATTGCGCCCGCCGGTATTCCGGCGGGCATGCCTGTTCGAGCGTCATTTCAACCATCAAGCCCTGGGCTTGTGTTGGGGACCCGCGGCTGCTCGCGGGCCCTGAAAAGCAGTGGCGGGCTCGCTAGTCACACCGAGCGTAGTAGAACTTCTATTCGATCTCGCTCAGGGCGTGCGGCGGGTGCCAGCCGTAAAACCCCAGCTTCTTCTAAGGTTGACCTCGGATCAGGTAGGAGGACCCGCTGA	12649	GU004306|k__Fungi;p__Ascomycota;c__Sordariomycetes;o__Sordariales;f__Chaetomiaceae;g__Chaetomium;s__Chaetomium_sp|SH192742.07FU	others	2.68e-120	91	99	1.15e-180	99	Fungi	Ascomycota	OTU267_Chaetomium	Chaetomium	Ascomycota_Chaetomium	GU004306|k__Fungi;p__Ascomycota;c__Sordariomycetes;o__Sordariales;f__Chaetomiaceae;g__Chaetomium;s__Chaetomium_sp|SH192742.07FU	GU004306|Fungi		OTU267	Chaetomium	13	Pathotroph-Saprotroph-Symbiotroph	Animal Pathogen-Dung Saprotroph-Endophyte-Epiphyte-Plant Saprotroph-Wood Saprotroph	Possible	Microfungus
OTU157_Mortierella	0.000715555168095044	8.17556058651005e-07	0.000727936939092573	6452	OTU157_Mortierella	NS	NA	Saprotroph	Fungi	Mucoromycota	Mortierellomycotina	Mortierellales	Mortierellaceae	Mortierella	_	Mortierellales	Mortierellaceae	Mortierella	Mortierella_beljakovae|SH196767.07FU	Zygomycota	_	Zy.	_	829	OTU157	AACTTTTAACAATGGATCTCTTGGCTCTCGCAACGATGAAGAACGCAGCGAAATGCGATAAGTAGTGTGACTTGCAGAATTCAGTGAATCATCGAATCTTTGAACGCACATTGCGCTCTCTGGCATTCCGGAGAGCATGCCTGTTTGAGTATCAGTAAATCCTCTCAAAACCGGAATTTCTTCTTGGTTTTGGAATTGAGTTATCCCATTCCAGCAAAAAGCGGTCTTGGCGGCGGCTGGGTCCTTCGGACTCTTTCGTGTTCAGTCTTCCGCGTTTTGCAATTTGGAAAGGGTTACTTTAAAGACATCGTATGGTGGCTTCGGACACCGTTGAGGTCGGCCTACCCCGAAAAGCGTGATAAGAACCTTTGTGACGAAACGGTCTGTGGGCCGTGGAGT…	12382	JX975848|k__Fungi;p__Zygomycota;c__Mortierellomycotina_cls_Incertae_sedis;o__Mortierellales;f__Mortierellaceae;g__Mortierella;s__Mortierella_beljakovae|SH196767.07FU	others	1.4e-109	92	41	3.21e-68	89	Fungi	Zygomycota	OTU157_Mortierella	Mortierella	Zygomycota	JX975848|k__Fungi;p__Zygomycota;c__Mortierellomycotina_cls_Incertae_sedis;o__Mortierellales;f__Mortierellaceae;g__Mortierella;s__Mortierella_beljakovae|SH196767.07FU	JX975848|Fungi		OTU157	Mortierellaceae	9	Saprotroph-Symbiotroph	Endophyte-Soil Saprotroph-Undefined Saprotroph	Possible	Microfungus
OTU148_Cercophora	0.000717281477306371	1.24969283250939e-05	0.00067414530274581	6139	OTU148_Cercophora	NS	NA	Saprotroph	Fungi	Ascomycota	Sordariomycetes	Sordariales	Lasiosphaeriaceae	Cercophora	Sordariomycetes	Sordariales	Lasiosphaeriaceae	Cercophora	Fungi_sp	unidentified	_	Ascomycota	_	831	OTU148	ATGAAACTTTTGGCAATGGATCACTTGGCTCTGGCATCGATGAAGAACGCAGCGAAATGCGATACGTAATGTGAATTGCAGAATCCAGTGAATCATCGAATCTTTGAACGCACATTGCGCCCGCTAGTATTCTGGCGGGCATGCCTGTCCGAGCGTCATTTCAACCATCAAGCCTAGTGCTTGTGTTGGGGCCCCGCGGCTGCCGCGGGCCCTGAAAACTAGTGGCGGGCTCGAAGTCGAACCGAGTGCAGTAAATTTCTTCGCTTGGGAAGGTGACGAGTTCCGGCCGTAAAAAGCCCAACTTTATCAAGGTTGACCTCGGATCAGGTAGGATTACCCGCTGA	12375	Cercophora_coronata|EF197068|SH020784.07FU|reps_singleton|k__Fungi	others	1.03e-126	88	93.688	5.64e-119	90	Fungi	Ascomycota	OTU148_Cercophora	Cercophora	Ascomycota	JQ081685|k__Fungi;p__unidentified;c__unidentified;o__unidentified;f__unidentified;g__unidentified;s__Fungi_sp	JQ081685|Fungi		OTU148	Cercophora	13	Saprotroph	Dung Saprotroph	Highly Probable	_
OTU160_Pleosporales	0.00104441707285284	1.9854932852953e-05	0.000804152558783889	7584	OTU160_Pleosporales	NS	NA	Plant pathogen	Fungi	Ascomycota	Dothideomycetes	Pleosporales	Leptosphaeriaceae	Leptosphaeria	Dothideomycetes	Pleosporales	Leptosphaeriaceae	Leptosphaeria	Phaeosphaeriaceae_sp|SH199002.07FU	Ascomycota	_	Ascomycota	_	1210	OTU160	ATGAAACTTTTGGCAATGGATCTCTTGGTTCTGGCATCGATGAAGAACGCAGCGAAATGCGAAAAGTAGTGTGAATTGCAGAATTCAGTGAATCATCGAATCTTTGAACGCACATTGCGCCCCTTGGTATTCCATGGGGCATGCCTGTTCGAGCGTCATTTTGTACCCTCAAGCACTGCTTGGTGTTGGGCGTTTGTCCTGCAGAGGACTCGCCTGAAAGCGATTGGCGGCCAACGTAGTCGTGGCAGAGCGCAGCACAATCTCGCGTCTCTCCCCTCTGCGTCGGCGTCCATGAAGCCCACAATCTCAACGTTTGACCTCGGATCAGGTAGGGATACCCGCTGA	12350	Leptosphaeria_sp|KJ081147|SH198999.07FU|reps|k__Fungi	others	2.16e-143	89	96.44	1.46e-169	98	Fungi	Ascomycota	OTU160_Pleosporales	Pleosporales	Ascomycota	HG936162|k__Fungi;p__Ascomycota;c__Dothideomycetes;o__Pleosporales;f__Phaeosphaeriaceae;g__unidentified;s__Phaeosphaeriaceae_sp|SH199002.07FU	HG936162|Fungi		OTU160	Leptosphaeria	13	Pathotroph	Plant Pathogen	Probable	_
OTU220_Gibberella	0.000960691076103478	6.69228030867179e-05	0.000692551115664462	7029	OTU220_Gibberella	NS	NA	Unidentified & others	Fungi	Ascomycota	Sordariomycetes	Hypocreales	Ophiocordycipitaceae	Ophiocordyceps	Sordariomycetes	Hypocreales	Ophiocordycipitaceae	Ophiocordyceps	Ophiocordyceps_sinensis	Ascomycota	_	Ascomycota	_	1113	OTU220	GTAACTTTTGACAATGGATCACTTGGTTCTGGCATCGATGAAGAACGCAGCAAAATGCGATAAGTAATGTGAATTGCAGAATTCAGTGAATCATCGAATCTTTGAACGCACATTGCGCCCGCTGGTATTCCGGCGGGCATGCCTGTTCGAGCGTCATTTCAACCCTCAAGCCCCCGGGTTTGGTGTTGGGGATCGGCTCTGCCCTTCTGGGCGGTGCCGCCCCCGAAATACATTGGCGGTCTCGCTGCAGCCTCCATTGCGTAGTAGCTAACACCTCGCAACTGGAACGCGGCGCGGCCATGCCGTAAAACCCCAACTTCTGAATGTTGACCTCGGATCAGGTAGGAATACCCGCTGA	12238	KX218227|k__Fungi;p__Ascomycota;c__Sordariomycetes;o__Hypocreales;f__Ophiocordycipitaceae;g__Ophiocordyceps;s__Ophiocordyceps_sinensis	others	1.52e-167	99	99	0	99	Fungi	Ascomycota	OTU220_Gibberella	Gibberella	Ascomycota_Fusarium	KX218227|k__Fungi;p__Ascomycota;c__Sordariomycetes;o__Hypocreales;f__Ophiocordycipitaceae;g__Ophiocordyceps;s__Ophiocordyceps_sinensis	KX218227|Fungi		OTU220	Ophiocordyceps	13	Pathotroph	Animal Pathogen	Probable	_
OTU441_Bionectria	0.000498903362073505	1.52999776690402e-05	0.000375374888819817	3605	OTU441_Bionectria	NS	NA	Plant pathogen	Fungi	Ascomycota	Sordariomycetes	Hypocreales	Bionectriaceae	Clonostachys	Sordariomycetes	Hypocreales	Bionectriaceae	Clonostachys	Fungi_sp	unidentified	_	Ascomycota	_	578	OTU441	AACTTTTGGCAACGGATCTCTTGGTTCTGGCATCGATGAAGAACGCAGCGAAATGCGATAAGTAATGTGAATTGCAGAATTCAGTGAATCATCGAATCTTTGAACGCACATTGCGCCCGCCAGTATTCTGGCGGGCATGCCTGTCTGAGCGTCATTTCAACCCTCATGCCCCTAGGGCGTGGTGTTGGGGATCGGCCAAAGCCCGCGAGGGACGGCCGGCCCCTAAATCTAGTGGCGGACCCGTCGTGGCCTCCTCTGCGAAGTAGTGATATTCCGCATCGGAGAGCGATGAGCCCCTGCCGTTAAACCCCCAACTTTCTAAGGTTGACCTCAGATCAGGTAGGAATACCCGCTGA	11970	Clonostachys_rosea|AF358231|SH332127.07FU|refs|k__Fungi	others	7.83e-163	91	98.457	0	99	Fungi	Ascomycota	OTU441_Bionectria	Bionectria	Ascomycota	KT996094|k__Fungi;p__unidentified;c__unidentified;o__unidentified;f__unidentified;g__unidentified;s__Fungi_sp	KT996094|Fungi		OTU441	Clonostachys	13	Pathotroph	Plant Pathogen	Probable	_
OTU153_Auriculariales	0	1.97381391302885e-05	0.00043849905002674	3552	OTU153_Auriculariales	NS	NA	Saprotroph	Fungi	Basidiomycota	Agaricomycetes	Auriculariales	Auriculariaceae	Auricularia	Agaricomycetes	Auriculariales	Auriculariaceae	Auricularia	Fungi_sp	unidentified	_	Basidiomycota	_	0	OTU153	ATGAAACTTTTGGCAATGGATCTCTTGGCTCTCGCATCGATGAAGAACGCAGCGAAATGCGATAAGTAATGTGAATTGCAGAATTCAGTGAATCATCGAATCTTTGAACGCATCTTGCGCCCCTTGGTATTCCGAGGAGCATGCCTGTTTCAGTGTCACGTAAACCCTCACACTTGTGATGTAACAATTGCAAGTTGTGGACTTGGACCGTGCCGTAGTTGGCTCGTCCTAAATGCATTAGCTTGCGCTTATTAGAGTGCCTGGCATTGGTGTGATAATTATCTGCGCCTTCGCCTAATGCCTCTTCCAAAGTGCTGCTTCTAATCGTCCTAAATGGACAACATTTCAAACTTTGGCCTGAAATCAGGTAGGACTACCCGCTGA	11846	Auricularia_sp|FJ440867|SH209796.07FU|reps|k__Fungi	others	1.5e-120	95	87.903	3.67e-141	91	Fungi	Basidiomycota	OTU153_Auriculariales	Auriculariales	Basidiomycota	EU516877|k__Fungi;p__unidentified;c__unidentified;o__unidentified;f__unidentified;g__unidentified;s__Fungi_sp	EU516877|Fungi		OTU153	Auricularia	13	Saprotroph	Undefined Saprotroph	Probable	_
OTU115_Coprinellus	4.22945756775116e-05	9.22670409048991e-06	5.67728595659806e-05	566	OTU115_Coprinellus	NS	NA	Saprotroph	Fungi	Basidiomycota	Agaricomycetes	Agaricales	Psathyrellaceae	Coprinellus	Agaricomycetes	Agaricales	Psathyrellaceae	Coprinellus	Coprinellus_sp|SH220444.07FU	Basidiomycota	_	Basidiomycota	_	49	OTU115	CGAAACTTTTAACAATGGATCTCTTGGCTCTCGCATCGATGAAGAACGCAGCGAAATGCGATAAGTAATGTGAATTGCAGAATTCAGTGAATCATCGAATCTTTGAACGCACCTTGCGCTCCTTGGTATTCCGAGGAGCATGCCTGTTTGAGTGTCATTAAATTCTCAACCTCACCAGTTTTGTAACGAGACTGTGTAAGGCTTGGATGTGAGGGTTTATGCAGGCTGCCTCTGCGCGGTCTGCTCCCTTGAAATGCATTAGCGAGTTCACTAAGCTCCGTCTATTGGTGTGATAATTATCTACGCCGTGGAATGGGTTTAGACTTGCTTCTAACCGTCTGCAAAGACAACTTTTGACAATTTGACCTCAAATCAGGTAGGACTACCCGCTGA	11812	KT695352|k__Fungi;p__Basidiomycota;c__Agaricomycetes;o__Agaricales;f__Psathyrellaceae;g__Coprinellus;s__Coprinellus_sp|SH220444.07FU	others	0	98	99	0	98	Fungi	Basidiomycota	OTU115_Coprinellus	Coprinellus	Basidiomycota	KT695352|k__Fungi;p__Basidiomycota;c__Agaricomycetes;o__Agaricales;f__Psathyrellaceae;g__Coprinellus;s__Coprinellus_sp|SH220444.07FU	KT695352|Fungi		OTU115	Psathyrellaceae	9	Saprotroph	Dung Saprotroph-Plant Saprotroph-Wood Saprotroph	Probable	Agaricoid
OTU172_Fusarium	0.000344398687659738	4.43816146124831e-06	0.000727936939092573	6053	OTU172_Fusarium	NS	NA	Plant pathogen	Fungi	Ascomycota	Sordariomycetes	Hypocreales	Nectriaceae	Fusarium	Sordariomycetes	Hypocreales	Nectriaceae	Fusarium	Fusarium_sp	Ascomycota	_	Ascomycota	_	399	OTU172	ATGAAACTTTTAACAATGGATCTCTTGGTTCTGGCATCGATGAAGAACGCAGCGAAATGCGATAAGTAATGTGAATTGCAGAATTCAGTGAACCATCGAATCTTTGAACGCACATTGCGCCCGGCAGTAATCTGCCGGGCATGCCTGTTCGAGCGTCATTTCAGCCCTCGAGCCCCCGGCTCGGTGTTGGGGCACTGCGGAACGCCTCCCTGAGGACCCGCAGGCCCCGAAATGTAGTGGCGGTCCCGCCGCGGCGTCCCCTGCGTAGTAGTGTCTATTTTTAAACAGTCTCGCATCGGTCCCCGGCAGCGACCAGCCGTCAAACCCCCCCTTCTTTTACAGATGGTTTGACCTCGAATCAGGTAGGGTTACCCGCTGA	11538	KU324800|k__Fungi;p__Ascomycota;c__Sordariomycetes;o__Hypocreales;f__Nectriaceae;g__Fusarium;s__Fusarium_sp	others	2.35e-81	83	99	6.45e-94	84	Fungi	Ascomycota	OTU172_Fusarium	Fusarium	Ascomycota_Fusarium	KU324800|k__Fungi;p__Ascomycota;c__Sordariomycetes;o__Hypocreales;f__Nectriaceae;g__Fusarium;s__Fusarium_sp	KU324800|Fungi		OTU172	Fusarium	13	Pathotroph-Saprotroph	Plant Pathogen-Soil Saprotroph-Wood Saprotroph	Possible	_
OTU123_Hypocreales	0.000710376240461063	6.19006730121475e-05	0.00070460562694217	6789	OTU123_Hypocreales	NS	NA	Saprotroph	Fungi	Ascomycota	Sordariomycetes	Hypocreales	_	_	Sordariomycetes	Hypocreales	_	_	Ascomycota_sp|SH211402.07FU	Ascomycota	_	Ascomycota	_	823	OTU123	ATGAAACTTTTGGCAATGGATCACTTGGTTCTGGCATCGATGAAGAACGCAGCGAAATGCGATACGTAATGTGAATTGCAGAATTCCGTGAATCATCGAATCTTTGAACGCACATTGCACCCGGTGGTATTCCGCCGGGTATGCCTGTCTGAGCGTCATTTCTACCCTCAAGCCCAGCTTGGTGTTGGCGGATTGCCCTCCGGGGCAACCGCTGAAATTGAATGGCGGTAGCACACTTGTCTCCTGTACAGTACAATTCTTACAGCGGTCTAGTGGACGAACCAGCCCCAAACCCCAAAGAAATAGCAAGTTGACCTCAGATCAGGTAGGAATACCCGCTGA	11501	Hypocreales_sp|JX322661|SH524639.07FU|reps|k__Fungi	others	80	4.71e-130	97.091	2.55e-132	93	Fungi	Ascomycota	OTU123_Hypocreales	Hypocreales	Ascomycota	Hypocreales_sp|JX322661|SH524639.07FU|reps|k__Fungi;p__Ascomycota;c__Sordariomycetes;o__Hypocreales;f__unidentified;g__unidentified;s__Hypocreales_sp	HM162152|Fungi		OTU123	Hypocreales	7	Saprotroph	Undefined Saprotroph	Possible	Microfungus
OTU261_Cladorrhinum	0.00126193203348004	9.10991036782548e-06	0.000705901810950525	6986	OTU261_Cladorrhinum	NS	NA	Saprotroph	Fungi	Ascomycota	Sordariomycetes	Sordariales	Lasiosphaeriaceae	Cladorrhinum	Sordariomycetes	Sordariales	Lasiosphaeriaceae	Cladorrhinum	Cladorrhinum_sp|SH005087.07FU	Ascomycota	_	Ascomycota	_	1462	OTU261	ATGAAACTTTTGGCAACGGATCTCTTGGTTCTGGCATCGATGAAGAACGCAGCGAAATGCGATAAGTAATGTGAATTGCAGAATTCAGTGAATCATCGAATCTTTGAACGCACATTGCGCCCGCCAGTATTCTGGCGGGCATGCCTGTTCGAGCGTCATTTCAACCATCAAGCCCCGGCGCTTGTGTTGGGGACCCGCGGCTGCCGCGGGCCCTTAAAGACAGTGGCGGTCCTCGCTGCAGCACCGAGCGTAGTAGCTATACACCTCGCCCTGGGAGCTGCGCGTGTCGACCACGCCGTAAAACCCCCCACCTCTCACAAGGTTGACCTCGGATCAGGTAGGAATACCCGCTGA	11496	FN689667|k__Fungi;p__Ascomycota;c__Sordariomycetes;o__Sordariales;f__Lasiosphaeriaceae;g__Cladorrhinum;s__Cladorrhinum_sp|SH005087.07FU	others	2.53e-160	98	99	1.5e-174	98	Fungi	Ascomycota	OTU261_Cladorrhinum	Cladorrhinum	Ascomycota	FN689667|k__Fungi;p__Ascomycota;c__Sordariomycetes;o__Sordariales;f__Lasiosphaeriaceae;g__Cladorrhinum;s__Cladorrhinum_sp|SH005087.07FU	FN689667|Fungi		OTU261	Cladorrhinum	13	Pathotroph-Saprotroph-Symbiotroph	Animal Pathogen-Dung Saprotroph-Endophyte-Plant Saprotroph-Soil Saprotroph-Wood Saprotroph	Probable	Microfungus
OTU154_Coprinopsis	0	5.48930496522817e-06	5.72913331693229e-05	489	OTU154_Coprinopsis	NS	NA	Saprotroph	Fungi	Basidiomycota	Agaricomycetes	Agaricales	Psathyrellaceae	Coprinopsis	Agaricomycetes	Agaricales	Psathyrellaceae	Coprinopsis	Coprinopsis_sp|SH030851.07FU	Basidiomycota	_	Basidiomycota	_	0	OTU154	CCTGGAGAACTTTTGACAATGGATCTCTTGGCTCTCGCATCGATGAAGAACGCAGCGAAATGCGATAAGTAATGTGAATTGCAGAATTCAGTGAATCATCGAATCTTTGAACGCACCTTGCGCTCCTTGGTATTCCGAGGAGCATGCCTGTTTGAGTGTCATTAAATTCTCAACCTAACCCATCTGTCTTTTCAGGTCGGGCTTTTAGGCTTGGATGTGGGGGCTTGCAGGTCTGCCTTTGCTGGCGGTCTGCTCCTCTGAAATGCATTAGTGGGTTTGTGCCCCTCATCTATTGGTGTGATAATTATCTACGCCGCTGGGTGATGCATCAATGAAACCTGCTCATAACCGTCCGTCTCGGACAACATTGATCATTTTTGACCTCAAATCAGGTAAGAC…	11242	FJ237086|k__Fungi;p__Basidiomycota;c__Agaricomycetes;o__Agaricales;f__Psathyrellaceae;g__Coprinopsis;s__Coprinopsis_sp|SH030851.07FU	others	3.79e-164	95	98	1.11e-131	88	Fungi	Basidiomycota	OTU154_Coprinopsis	Coprinopsis	Basidiomycota	FJ237086|k__Fungi;p__Basidiomycota;c__Agaricomycetes;o__Agaricales;f__Psathyrellaceae;g__Coprinopsis;s__Coprinopsis_sp|SH030851.07FU	FJ237086|Fungi		OTU154	Psathyrellaceae	9	Saprotroph	Dung Saprotroph-Plant Saprotroph-Wood Saprotroph	Probable	Agaricoid
OTU465_Podospora	0.000741449806264949	7.35800452785904e-06	0.000579264633334172	5391	OTU465_Podospora	Indicator	NA	Endophyte	Fungi	Ascomycota	Sordariomycetes	Sordariales	Lasiosphaeriaceae	Podospora	Sordariomycetes	Sordariales	Lasiosphaeriaceae	Podospora	Fungi_sp|SH201182.07FU	unidentified	_	Ascomycota	_	859	OTU465	TAACTTTTGGCAATGGATCTCTTGGTTCTGGCATCGATGAAGAACGCAGCGAAATGCGATACGTAATGTGAATTGCAGATTTCAGTGAATCATCGAATCTTTGAACGCACATTGCGCCCGCCAGTATTCTGGCGGGCATGCCTGTTCGAGCGTCATTTCAACCATCAAGCGCCTTGCTTGTGTTGGAGCCCTGCGGCTGCCGCAGGCTCCCAAATCCAGTGGCGGGCTCGTCGTGGTACCGAGTGTAGTAAACATCCTCGCTCAGGGAACCCGACGGGTGCCGGCCGTGAAACCCCCCCTTCTCAAGGTTGACCTCGGATCAGGTAGGAATACCCGCTGA	10908	Podospora_sp|HG328042|SH201182.07FU|reps|k__Fungi	others	2.15e-138	88	96.309	4.09e-155	96	Fungi	Ascomycota	OTU465_Podospora	Podospora	Ascomycota	HG328042|k__Fungi;p__unidentified;c__unidentified;o__unidentified;f__unidentified;g__unidentified;s__Fungi_sp|SH201182.07FU	HG328042|Fungi		OTU465	Podospora	13	Saprotroph-Symbiotroph	Dung Saprotroph-Endophyte-Litter Saprotroph-Undefined Saprotroph	Possible	Microfungus
OTU124_Cryptococcus	2.58946381699051e-06	0.00118463872898531	1.32210768852284e-05	10248	OTU124_Cryptococcus	NS	NA	Saprotroph_Yeast	Fungi	Basidiomycota	Tremellomycetes	Tremellales	_	Cryptococcus	Tremellomycetes	Tremellales	_	Cryptococcus	Cryptococcus_tephrensis	Basidiomycota	_	Basidiomycota	_	3	OTU124	GAGTGGAACTTTTGGCAATGGATCTCTTGGCTCTCGCATCGATGAAGAACGCAGCGAAATGCGATAAGTAATGTGAATTGCAGAATTCAGTGAATCATCGAATCTTTGAACGCACCTTGCGCCCTTTGGTATTCCGAAGGGCATGCCTGTTTGAGTGTCATGAAACCTCACTCCACTTGGGTTTTTGCCTGAGTGGTAGTGTATTGGGTGTTGCCTTGCCAAAGGCTCGCCTTAAAAGAATAAGCACCTTGGATGTAATACGTTTCATCCTTCTGGGTGGCTAATAACCCCACATAACTCATGATCTGGCCTCAAATCAGGTAGGGCTACCCGCTGA	10871	KX078413|k__Fungi;p__Basidiomycota;c__Tremellomycetes;o__Tremellales;f__Tremellales_fam_Incertae_sedis;g__Cryptococcus;s__Cryptococcus_tephrensis	Cluster_07	6.72e-156	99	98	2.39e-167	99	Fungi	Basidiomycota	OTU124_Cryptococcus	Cryptococcus	Basidiomycota_Yeast	KX078413|k__Fungi;p__Basidiomycota;c__Tremellomycetes;o__Tremellales;f__Tremellales_fam_Incertae_sedis;g__Cryptococcus;s__Cryptococcus_tephrensis	KX078413|Fungi	Yeast	OTU124	Tremellales	7	Pathotroph-Saprotroph-Symbiotroph	Fungal Parasite-Undefined Saprotroph	Possible	Tremelloid-Yeast
OTU140_Coprinopsis	0.000782018072731133	7.47479825052347e-06	0.000623464508019102	5780	OTU140_Coprinopsis	NS	NA	Saprotroph	Fungi	Basidiomycota	Agaricomycetes	Agaricales	Psathyrellaceae	Coprinopsis	Agaricomycetes	Agaricales	Psathyrellaceae	Coprinopsis	Fungi_sp|SH218993.07FU	unidentified	_	Basidiomycota	_	906	OTU140	GTAACTTTTAACAATGGATCTCTTGGCTCTCGCATCGATGAAGAACGCAGCGAAATGCGATAAGTAATGTGAATTGCAGAATTCAGTGAATCATCGAATCTTTGAACGCACCTTGCGCTCCTTGGTATTCCGAGGAGCATGCCTGTTTGAGTGTCATTAAATTCTCAACCTCACCAACTTTTGTTGTGTGAAGGCTTGGATGTGGGGGTTGCAGGTCCGCCTCGTGTGGTCTGCTCCTCTGAAATGCATTAGTGGGTTGTGCCCCTAATCTATTGGTGTGATAATTATCTACGCCGTGGATTGGGTCTGGCTACTGAAGACCTGCTTCTAACCGTCCCTCAGCTGGACAACTTTGACGATTTTGACCTCAAATCAGGTAAGACTACCCGCTGA	10651	EU144569|k__Fungi;p__unidentified;c__unidentified;o__unidentified;f__unidentified;g__unidentified;s__Fungi_sp|SH218993.07FU	others	1.31e-158	94	99	5.95e-179	96	Fungi	Basidiomycota	OTU140_Coprinopsis	Coprinopsis	Basidiomycota	EU144569|k__Fungi;p__unidentified;c__unidentified;o__unidentified;f__unidentified;g__unidentified;s__Fungi_sp|SH218993.07FU	EU144569|Fungi		OTU140	Psathyrellaceae	9	Saprotroph	Dung Saprotroph-Plant Saprotroph-Wood Saprotroph	Probable	Agaricoid
OTU232_Cristinia	4.31577302831751e-06	1.08618162077919e-05	0.000244460303975889	1984	OTU232_Cristinia	NS	NA	Saprotroph	Fungi	Basidiomycota	Agaricomycetes	Russulales	Stephanosporaceae	Cristinia	Agaricomycetes	Russulales	Stephanosporaceae	Cristinia	Cristinia_sp|SH023885.07FU	Basidiomycota	_	Basidiomycota	_	5	OTU232	GTAACTTTTAACAATGGATCACTTGGCTCTCGCATCGATGAAGAACGCAGCGAAATGCGATAAGTAATGTGAATTGCAGATTTCAGTGAATCATCGAATCTTTGAACGCACCTTGCACCCTATGGTATTCCGTAGGGTATGCCCGTTTGAGTGTCATTAAATCATCAAACTCCGCTATGTTTTTCACAAAGTCGGACGTTTGGTTTTGAGGGTTTTTGCGGGCTTTTCTAAAGTCGGCTCCCTTTAAATCCATTAGCGAGACTTCCCTATGTTGACCGTCTCTGGCGTGATAATCATCTGCGTCAAAGTGCGTGCTCGTTGGGCTTGCTTCTAATCGTCTCTTGAGCGAGACAACGGAAATTGAGCGCATATACACACACACATGCGTTCCTCTTTCCA…	10292	GU187526|k__Fungi;p__Basidiomycota;c__Agaricomycetes;o__Russulales;f__Stephanosporaceae;g__Cristinia;s__Cristinia_sp|SH023885.07FU	others	4.38e-119	86	84	9.7e-103	85	Fungi	Basidiomycota	OTU232_Cristinia	Cristinia	Basidiomycota	GU187526|k__Fungi;p__Basidiomycota;c__Agaricomycetes;o__Russulales;f__Stephanosporaceae;g__Cristinia;s__Cristinia_sp|SH023885.07FU	GU187526|Fungi		OTU232	Cristinia	13	Saprotroph	Undefined Saprotroph	Probable	_
OTU231_Sparassis	0	4.32136773858388e-06	0.000161245290639452	1281	OTU231_Sparassis	NS	NA	Plant pathogen	Fungi	Basidiomycota	Agaricomycetes	Polyporales	Sparassidaceae	Sparassis	Agaricomycetes	Polyporales	Sparassidaceae	Sparassis	Agaricomycetes_sp|SH026065.07FU	Basidiomycota	_	Basidiomycota	_	0	OTU231	GTAACTTTTAACAATGGATCTCTTGGCTCTCGCATCGATGAAGAACGCAGCGAAATGCGATAAGTAATGTGAATTGCAGAATTCAGTGAATCATCGAATCTTTGAACGCACCTTGCGCTCCCTGGTATTCCGAGGAGCATGCCCGTTTGAGAGTCATGAAAGCCCTCAGCCCTCCATCGCCTCTGGTGTTGGGTTGGACTTGGACGCCTGCTGCGGCCTTTTTGGTCTTGTGGCTCGTCTCAAATGCATTAGTCGACTCTGTTGGGGACCGCCTTTGACGTGATAGACCATCGCCGTCGAGGTTGGGGACCCGACTTGAAGGAGCGGCTCCCAACGGTCTTCGGACAGCCCTTTGTTTGACCTTTTGACCTCAAATCGGGTAGGACTACCCGCTGA	10071	AB712271|k__Fungi;p__Basidiomycota;c__Agaricomycetes;o__unidentified;f__unidentified;g__unidentified;s__Agaricomycetes_sp|SH026065.07FU	Cluster_08	1.03e-154	94	99	5.08e-115	86	Fungi	Basidiomycota	OTU231_Sparassis	Sparassis	Basidiomycota	AB712271|k__Fungi;p__Basidiomycota;c__Agaricomycetes;o__unidentified;f__unidentified;g__unidentified;s__Agaricomycetes_sp|SH026065.07FU	AB712271|Fungi	Plant pathogen	OTU231	Sparassis	13	Pathotroph-Saprotroph	Plant Pathogen-Wood Saprotroph	Probable	_
OTU486_Fungi	2.58946381699051e-06	9.92746642647648e-06	0.000159430633027754	1318	OTU486_Fungi	NS	NA	Saprotroph	Fungi	Ascomycota	_	_	_	Parasympodiella	_	_	_	Parasympodiella	Parasympodiella_elongata|SH211238.07FU	Ascomycota	_	Ascomycota	_	3	OTU486	GAGTGGAACTTTTGGCAATGGATCTCTTGGCTCCGGCATCGATGAAGAACGCAGCGAAATGCGATAACTAGTGTGAATTGCAGAATTCAGTGAACCATCGAGTCTTTGAACGCACATTGCGGCCGCCGGTATCCCGGCGGCCACGCCTGTCCGAGCGCCACACGCCACCCTCAGGCCCTGTGCCTGGCGCTGGAGGGGCCCTAGCCGCAAGGCTGGGGGCCCTCTGAAAAGCAGTGGCGGCGACGCTAGCGGTGCGACGCGAGTAGTAGCAACACTCTCGCGGGGCCCGTAGCGCTGCCCGTCGGCGCGAGCCACCCAGAACCCTTTAGTAGGTTGGCCTCGGATCAGGTGGGAATACCCGCTGA	9999	GQ303280|k__Fungi;p__Ascomycota;c__Pezizomycotina_cls_Incertae_sedis;o__Pezizomycotina_ord_Incertae_sedis;f__Pezizomycotina_fam_Incertae_sedis;g__Parasympodiella;s__Parasympodiella_elongata|SH211238.07FU	others	2.97e-70	82	98	4.99e-70	81	Fungi	Unidentified	OTU486_Fungi	Fungi	Unidentified	GQ303280|k__Fungi;p__Ascomycota;c__Pezizomycotina_cls_Incertae_sedis;o__Pezizomycotina_ord_Incertae_sedis;f__Pezizomycotina_fam_Incertae_sedis;g__Parasympodiella;s__Parasympodiella_elongata|SH211238.07FU	GQ303280|Fungi		OTU486	Parasympodiella	13	Saprotroph	Undefined Saprotroph	Probable	_
OTU233_Pezizales	6.81892138474167e-05	3.50381167993288e-07	0.000564228898837245	4435	OTU233_Pezizales	NS	NA	Saprotroph	Fungi	Ascomycota	Pezizomycetes	Pezizales	Pyronemataceae	Boubovia	Pezizomycetes	Pezizales	Pyronemataceae	Boubovia	Fungi_sp|SH494178.07FU	unidentified	_	Ascomycota	_	79	OTU233	TAACTTTTGGCAATGGATCTCTTGGTTCTCGCATCGATGAAGAACGCAGCGAAATGCGATAAGTAGTGTGAATTGCAGAATTCAGTGAATCATCGAATCTTTGAACGCACATTGCGCCTTCCGGCATTCCGGGAGGCATGCCTGTCCGAACGTCATCAAGCCCCTCGCCTGGCACCTTTGCTGATGCGAAGGCGCCGCGGCGGTTCTTGGGAGATGGAGCGCCGCAACGGCGTTCCACTCCCGGAAGCAACCGGCGGTACCCAAGCGGCTGCGATTGTGATAAGTCCTTATAACAGTCTCAGACCACATGGCGTTCTAGCCACGAACAAGAGCGTGAGCGTCTCCACGGGCGTCCGCGTCTCGACAAACTCTCATCTTTTGACTTCGGATCAGGTAGGG…	9859	Boubovia_sp|KP309839|SH492862.07FU|reps_singleton|k__Fungi	others	5.75e-125	94	87.629	1.99e-79	81	Fungi	Unidentified	OTU233_Pezizales	Pezizales	Unidentified	KU141390|k__Fungi;p__unidentified;c__unidentified;o__unidentified;f__unidentified;g__unidentified;s__Fungi_sp|SH494178.07FU	KU141390|Fungi		OTU233	Pyronemataceae	9	Saprotroph-Symbiotroph	Dung Saprotroph-Ectomycorrhizal-Soil Saprotroph-Wood Saprotroph	Possible	Gasteroid-Pezizoid
OTU217_Rhizophlyctis	0.000394461654788221	4.67174890657717e-07	0.000204667454919368	2040	OTU217_Rhizophlyctis	NS	NA	Saprotroph	Fungi	Chytridiomycota	Chytridiomycetes	Rhizophlyctidales	Rhizophlyctidaceae	Rhizophlyctis	Chytridiomycetes	Rhizophlyctidales	Rhizophlyctidaceae	Rhizophlyctis	Rhizophlyctis_sp|SH018671.07FU	Chytridiomycota	_	Ch.	_	457	OTU217	TAACTTTTGGCAACGGATCACTTGGCTCTCGCAACGATGAAGAACGCAGCGAAATGCGATAAGTAATGTGAATTGCAGAATTCAGTGAATCATCGAATCTTTGAACGCACATTGCGCTCTTTGGTATTCCGGAGAGCATGCTTCTTTGAGAATCAGTAAATTCATCAACCTCGGTTTTTTGGAACTTTTGTTTTGAGAAATCGAAGGTTGGATCTGGGCCATTTGCCACCTCGCGGGAGCAATAACCTGAAATTCAATGTCACGCTCCTTTTGACTGAAAGGTCTTGGGCAAACGCATGAACGGGGTAACCCAGCAGTACGGAAGCCTTTGAGACTGATCATTTGAAATATTGTGTGACTCAACTGATTAACCAGGACTTGTCGACGTCAGTTAACTTG…	9669	JX043205|k__Fungi;p__Chytridiomycota;c__Chytridiomycetes;o__Rhizophlyctidales;f__Rhizophlyctidaceae;g__Rhizophlyctis;s__Rhizophlyctis_sp|SH018671.07FU	others	9.53e-111	84	99	2.07e-109	83	Fungi	Chytridiomycota	OTU217_Rhizophlyctis	Rhizophlyctis	Chytridiomycota	JX043205|k__Fungi;p__Chytridiomycota;c__Chytridiomycetes;o__Rhizophlyctidales;f__Rhizophlyctidaceae;g__Rhizophlyctis;s__Rhizophlyctis_sp|SH018671.07FU	JX043205|Fungi		OTU217	Rhizophlyctis	13	Saprotroph	Undefined Saprotroph	Probable	_
OTU193_Scedosporium	0.000864017760269166	1.75190583996644e-06	0.000559303399605493	5331	OTU193_Scedosporium	NS	NA	Saprotroph	Fungi	Ascomycota	Sordariomycetes	Microascales	Microascaceae	Scedosporium	Sordariomycetes	Microascales	Microascaceae	Scedosporium	Scedosporium_prolificans|SH024552.07FU	Ascomycota	_	Ascomycota	_	1001	OTU193	GTAACTTTTAACAATGGATCTCTTGGTTCTGGCATCGATGAAGAACGCAGCGAAATGCGATAAGTAATGTGAATTGCAGAATTCAGTGAATCATCGAATCTTTGAACGCACATTGCGCCCGGTAGTAATCTGCCGGGCATGCCTGTCCGAGCGTCATTTCAGCCCTCGACCCGCTATTCGCGTAGCTGGATCGGTGTTGGGGCACTACGGTGGAATACCCGTAGGCTCCGAAATGAAGTGGCGGTCCCGCCGCGGCGCCCCCATGCGTAGTAACATCTCGTCTCGCATCGGGTCCCGGCGGAGGCCTGCCGTCAAGCCTATTTCTAATTACAGATGGTTTGACCTCGGATCAGGTAGGGTTACCCGCTGA	9666	KC461511|k__Fungi;p__Ascomycota;c__Sordariomycetes;o__Microascales;f__Microascaceae;g__Scedosporium;s__Scedosporium_prolificans|SH024552.07FU	others	5.62e-172	99	99	1.57e-169	96	Fungi	Ascomycota	OTU193_Scedosporium	Scedosporium	Ascomycota	KC461511|k__Fungi;p__Ascomycota;c__Sordariomycetes;o__Microascales;f__Microascaceae;g__Scedosporium;s__Scedosporium_prolificans|SH024552.07FU	KC461511|Fungi		OTU193	Scedosporium	13	Saprotroph	Undefined Saprotroph	Probable	_
OTU189_Scytalidium	0.000564503112103931	1.9854932852953e-06	0.000450942416506955	4150	OTU189_Scytalidium	NS	NA	Saprotroph	Fungi	Ascomycota	Leotiomycetes	Helotiales	_	Scytalidium	Leotiomycetes	Helotiales	_	Scytalidium	Scytalidium_cuboideum|SH211364.07FU	Ascomycota	_	Ascomycota	_	654	OTU189	ATGAAACTTTTAACAATGGATCACTTGGTTCTGGCATCGATGAAGAACGCAGCGAAATGCGATAAGTAATGTGAATTGCAGAATTCAGTGAATCATCGAATCTTTGAACGCACATTGCGCCCCTTGGTATTCCGAGGGGCATGCCTGTTCGAGCGTCATTTCAAACCCTCAAGCCTCAGCTTGGTGTTGGGCTGTGCCGGTGCTCTCGCGCGCTGGCAGGCCCTAAAACGAGTGGCGGTGCCCGCGGTGGCTCCCAGCGTAGTAGATCTCTCTCGCTCCGGAGACCCGGCGGGCTGCCTGCCAGACAATCTTTTTAAACATCTTCAGTTTGACCTCGGATCAGGTAGGGATACCCGCTGA	9625	GQ503341|k__Fungi;p__Ascomycota;c__Leotiomycetes;o__Helotiales;f__Helotiales_fam_Incertae_sedis;g__Scytalidium;s__Scytalidium_cuboideum|SH211364.07FU	others	9.87e-115	90	99	1.66e-114	88	Fungi	Ascomycota	OTU189_Scytalidium	Scytalidium	Ascomycota	GQ503341|k__Fungi;p__Ascomycota;c__Leotiomycetes;o__Helotiales;f__Helotiales_fam_Incertae_sedis;g__Scytalidium;s__Scytalidium_cuboideum|SH211364.07FU	GQ503341|Fungi		OTU189	Scytalidium	13	Saprotroph	Wood Saprotroph	Probable	_
OTU241_Xylariales	0.00061370292462675	3.50381167993288e-06	0.000609724957530531	5445	OTU241_Xylariales	NS	NA	Plant pathogen	Fungi	Ascomycota	Sordariomycetes	Xylariales	Hyponectriaceae	Monographella	Sordariomycetes	Xylariales	Hyponectriaceae	Monographella	Xylariales_sp|SH199218.07FU	Ascomycota	_	Ascomycota	_	711	OTU241	GTAACTTTTGACAATGGATCTCTTGGTTCTGGCATCGATGAAGAACGCAGCGAAATGCGATAAGTAATGTGAATTGCAGAATTCAGTGAATCATCGAATCTTTGAACGCACATTGCGCCCATTAGTATTCTAGTGGGCATGCCTGTTCGAGCGTCATTTCAACCCTTAAGCCTAGCTTAGTGTTGGGAGACTGCCTAACCGCAGCTCCTCAAATACAGTTGGCAGAGTGTATGTGTACTCTGAGCGTAGTAATTTATTCCTCGCTTCTGAAGACTATATACTGTAGCCACAAACCTATTAAACTTTTAATGGTTGACCTCGGATCAGGTAGGAATACCCGCTGA	9566	Monographella_sp|JN030999|SH016597.07FU|reps_singleton|k__Fungi	others	7.87e-133	90	94.212	1.98e-133	92	Fungi	Ascomycota	OTU241_Xylariales	Xylariales	Ascomycota	HQ607816|k__Fungi;p__Ascomycota;c__Sordariomycetes;o__Xylariales;f__unidentified;g__unidentified;s__Xylariales_sp|SH199218.07FU	HQ607816|Fungi		OTU241	Monographella	13	Pathotroph	Plant Pathogen	Probable	_
OTU133_Glomus	0	7.47479825052347e-06	0.000656128345029666	5126	OTU133_Glomus	NS	NA	Arbuscular mycorrhizal	Fungi	Mucoromycota	Glomeromycotina	_	_	_	_	_	_	Glomus	Glomeromycota_sp|SH490465.07FU	Glomeromycota	_	G.	_	0	OTU133	ATGAAACTTTTAACAATGGATCTCTTGGCTCTCGCATCGATGAAGAACGTAGCGAAGTGCGATATGTAATGTGAATTGCAGAATTCCGTGAATCATCGAATCTTTGAACGCATATTGCACTCTCTGGTATTCCGGAGAGTATGCCTGTTTGAGGGTCAGTTAAATAAAAATCGGTGTTTTTGCCATCTCTTGTGGTGATGCATCGGAATTGAGTCTCCTTTACCTTTTGGTTTTAAGTGACTTAAAAATTTTGTATGATTTTTGAACGTATTTAAATTTTTTACGTACGTTTATAATAATCGTTTATTAGGTGTGGTCATGCTTATGATAATTCACATCTATAATTTTTTTCATTAAATGACCTCAAATCAGGTAAGAATACCCGCTGA	9530	KM208170|k__Fungi;p__Glomeromycota;c__unidentified;o__unidentified;f__unidentified;g__unidentified;s__Glomeromycota_sp|SH490465.07FU	Cluster_09	1.38e-118	88	99	3.54e-176	96	Fungi	Glomeromycota	OTU133_Glomus	Glomus	Glomeromycota	KM208170|k__Fungi;p__Glomeromycota;c__unidentified;o__unidentified;f__unidentified;g__unidentified;s__Glomeromycota_sp|SH490465.07FU	KM208170|Fungi	Arbuscular mycorrhizal	OTU133	-	-	-	-	-	-
OTU176_Conocybe	6.04208223964452e-06	4.7885426292416e-06	0.000782117430641842	6082	OTU176_Conocybe	NS	NA	Saprotroph	Fungi	Basidiomycota	Agaricomycetes	Agaricales	Bolbitiaceae	Conocybe	Agaricomycetes	Agaricales	Bolbitiaceae	Conocybe	Fungi_sp|SH179179.07FU	unidentified	_	Basidiomycota	_	7	OTU176	CGAAACTTTTAACAATGGATCTCTTGGCTCTCGCATCGATGAAGAACGCAGCGAAATGCGATAAGTAATGTGAATTGCAGAATTCAGTGAATCATCGAATTTTTGAACGCACCTTGCGCTCCTTGGTATTCCGAGGAGCATGCCTGTTTGAGTGTCATTAAATTCTCAATCTCTATAGCTTTTGTGTTATAGCTGATTGGATGTGGGGGTTTTTGTGGGTACTTTATTGTTACCCACTCCCCTAAAATATATTAGCTGGAATGCCTTAGCAAATCCAACTATCAGTGTGATAATTATCAGTACTGTAGTTGTTGCATGAAGGGAATCTGCTTCTTAATTGTCACAAGACAACCTGAATCAATTTGACCTCAAATCAGGTAGGACTACCCGCTGA	9440	FJ362050|k__Fungi;p__unidentified;c__unidentified;o__unidentified;f__unidentified;g__unidentified;s__Fungi_sp|SH179179.07FU	others	1.38e-128	90	99	6.31e-139	90	Fungi	Basidiomycota	OTU176_Conocybe	Conocybe	Basidiomycota	FJ362050|k__Fungi;p__unidentified;c__unidentified;o__unidentified;f__unidentified;g__unidentified;s__Fungi_sp|SH179179.07FU	FJ362050|Fungi		OTU176	Conocybe	13	Saprotroph	Undefined Saprotroph	Probable	_
OTU325_Trichoderma	0.000327135595546467	3.73739912526173e-06	0.000648221622578696	5412	OTU325_Trichoderma	NS	OTU325	Saprotroph	Fungi	Ascomycota	Sordariomycetes	Hypocreales	Hypocreaceae	Trichoderma	Sordariomycetes	Hypocreales	Hypocreaceae	Trichoderma	Trichoderma_virens	Ascomycota	_	Ascomycota	_	379	OTU325	GTAACTTTTAACAATGGATCACTTGGTTCTGGCATCGATGAAGAACGCAGCGAAATGCGATAAGTAATGTGAATTGCAGAATTCAGTGAATCATCGAATCTTTGAACGCACATTGCGCCCGCCAGTATTCTGGCGGGCATGCCTGTCCGAGCGTCATTTCAACCCTCGAACCCCTCCGGGGGGTCGGCGTTGGGGATCGGCCCTTTACGGGGCCGGCCCCGAAATACAGTGGCGGTCTCGCCGCAGCCTCTCCTGCGCAGTAGTTTGCACACTCGCATCGGGAGCGCGGCGCGTCCACAGCCGTTAAACACCCCAAACTTCTGAAATGTTGACCTCGGATCAGGTAGGAATACCCGCTGA	9430	KU666466|k__Fungi;p__Ascomycota;c__Sordariomycetes;o__Hypocreales;f__Hypocreaceae;g__Trichoderma;s__Trichoderma_virens	others	2.54e-170	99	99	0	99	Fungi	Ascomycota	OTU325_Trichoderma	Trichoderma	Ascomycota	KU666466|k__Fungi;p__Ascomycota;c__Sordariomycetes;o__Hypocreales;f__Hypocreaceae;g__Trichoderma;s__Trichoderma_virens	KU666466|Fungi		OTU325	Hypocreales	7	Saprotroph	Undefined Saprotroph	Possible	Microfungus
OTU1060_Cladorrhinum	0.000706923622038409	6.30686102387918e-06	0.00048943908155512	4649	OTU1060_Cladorrhinum	NS	NA	Saprotroph	Fungi	Ascomycota	Sordariomycetes	Sordariales	Lasiosphaeriaceae	Cladorrhinum	Sordariomycetes	Sordariales	Lasiosphaeriaceae	Cladorrhinum	Cladorrhinum_sp	Ascomycota	_	Ascomycota	_	819	OTU1060	ATGAAACTTTCAGCAATGGATCACTTGGTTCTGGCATCGATGAAGAACGCAGCGAAATGCGATAAGTAATGTGAATTGCAGAATTCCGTGAATCATCGAATCTTTGAACGCACATTGCGCCCGCTAGTATTCTGGCGGGCATGCCTGTTCGAGCGTCATTTCAACCATCAAGCCCTCGGCTTGTGTTGGGGACCTGCGGCTGCCGCAGGCCCTGAAATCCAGTGGCGGGCTCGCCGTAGCACCGAGCGTAGTAGCATACTTCTCGCTCCGGTAGCAGCGGCGGGCGCCTGCCGTAAAAACCCCCTTAAAAATCTCAAGGTTGACCTCGGATCAGGTAGGAATACCCGCTGA	9336	KU746679|k__Fungi;p__Ascomycota;c__Sordariomycetes;o__Sordariales;f__Lasiosphaeriaceae;g__Cladorrhinum;s__Cladorrhinum_sp	others	7.01e-156	98	99	5.48e-154	95	Fungi	Ascomycota	OTU1060_Cladorrhinum	Cladorrhinum	Ascomycota	KU746679|k__Fungi;p__Ascomycota;c__Sordariomycetes;o__Sordariales;f__Lasiosphaeriaceae;g__Cladorrhinum;s__Cladorrhinum_sp	KU746679|Fungi		OTU1060	Cladorrhinum	13	Pathotroph-Saprotroph-Symbiotroph	Animal Pathogen-Dung Saprotroph-Endophyte-Plant Saprotroph-Soil Saprotroph-Wood Saprotroph	Probable	Microfungus
OTU235_Geomyces	0.000567955730526585	8.64273547716776e-06	0.000601170143075383	5370	OTU235_Geomyces	NS	NA	Saprotroph	Fungi	Ascomycota	Eurotiomycetes	Onygenales	Onygenaceae	Chrysosporium	Eurotiomycetes	Onygenales	Onygenaceae	Chrysosporium	Chrysosporium_sp|SH183332.07FU	Ascomycota	_	Ascomycota	_	658	OTU235	ATGAAACTTTTGGCAATGGATCACTTGGTTCTGGCATCGATGAAGAACGCAGCGAAATGCGATAAGTAATGTGAATTGCAGAATTCAGTGAATCATCGAATCTTTGAACGCACATTGCGCCCCCTGGTATTCCGGGGGGCATGCCTGTCCGAGCGTCATTACAACCCTCAAGCCTAGCTTGGTGTTGGGCTCCGCCGCCTGGCGGGCCCTAAAGTCAGTGGCGGTGCCGTCCAGCTCCGAGCGTAGTAACTCTTCTCGCTCTGGAGGCCTGGGCGCGTGCTTGCCAGCAACCCCCCAATTTTATCAGGTTGACCTCGGATCAGGTAGGGATACCCGCTGA	9304	AB734466|k__Fungi;p__Ascomycota;c__Eurotiomycetes;o__Onygenales;f__Onygenaceae;g__Chrysosporium;s__Chrysosporium_sp|SH183332.07FU	others	4.05e-158	99	99	5.26e-159	97	Fungi	Ascomycota	OTU235_Geomyces	Geomyces	Ascomycota	AB734466|k__Fungi;p__Ascomycota;c__Eurotiomycetes;o__Onygenales;f__Onygenaceae;g__Chrysosporium;s__Chrysosporium_sp|SH183332.07FU	AB734466|Fungi		OTU235	Onygenaceae	9	Saprotroph	Dung Saprotroph-Soil Saprotroph	Probable	Microfungus
OTU386_Clonostachys	0.000422945756775116	6.07327357855032e-06	0.000483476635116684	4272	OTU386_Clonostachys	NS	NA	Plant pathogen	Fungi	Ascomycota	Sordariomycetes	Hypocreales	Bionectriaceae	Clonostachys	Sordariomycetes	Hypocreales	Bionectriaceae	Clonostachys	Clonostachys_sp|SH182681.07FU	Ascomycota	_	Ascomycota	_	490	OTU386	TGCGAAACTTTTGACAATGGATCTCTTGGTTCTGGCATCGATGAAGAACGCAGCGAAATGCGAAAAGTAATGTGAATTGCAGAATTCAGTGAATCATCGAATCTTTGAACGCACATTGCGCCCGCCAGTATTCTGGCGGGCATGCTTGTCTGAGCGTCATTTCAACCCTCATGCCCCCCGGGGCGTGGTGTTGGGGATCGGCCGAAGCCCGCAAGGGACGGGCCGTCCCCTAAATATAGTGGCGGACCCGCTGTGGCCTCCCCTGTGTAGTAGTGATATTCCACATTGGAGCAGCAGCGAGACCCTGCCGTTAAACCCCCAACTTTCTAAGGTTGACCTCAGATCAAGTAGGAATACCCGCTGA	9256	KF746125|k__Fungi;p__Ascomycota;c__Sordariomycetes;o__Hypocreales;f__Bionectriaceae;g__Clonostachys;s__Clonostachys_sp|SH182681.07FU	others	1.53e-172	100	99	3.43e-151	94	Fungi	Ascomycota	OTU386_Clonostachys	Clonostachys	Ascomycota	KF746125|k__Fungi;p__Ascomycota;c__Sordariomycetes;o__Hypocreales;f__Bionectriaceae;g__Clonostachys;s__Clonostachys_sp|SH182681.07FU	KF746125|Fungi		OTU386	Clonostachys	13	Pathotroph	Plant Pathogen	Probable	_
OTU423_Panaeolus	7.76839145097152e-05	8.4091480318389e-06	0.000129618400835572	1162	OTU423_Panaeolus	NS	NA	Saprotroph	Fungi	Basidiomycota	Agaricomycetes	Agaricales	Bolbitiaceae	Panaeolus	Agaricomycetes	Agaricales	Bolbitiaceae	Panaeolus	Bolbitiaceae_sp|SH178700.07FU	Basidiomycota	_	Basidiomycota	_	90	OTU423	TAACTTTCGACAACGGATCACTTGGCTCTCGCATCGATGAAGAACGCAGCGAAATGCGATAAGTAATGTGAATTGCAGAATTCAGTGAATCATCGAATCTTTGAACGCACCTTGCGCTCGTTGGTATTCCGACGAGCATGCCTGTTTGAGTGTCATTAAATTCTCAACCTCAACACTTTTGTGATTGATGGCTTGGATGTGGAGGTTTTTCTGCAGGCTGTTAAAGTCTGCTCCTCTCAAATGAATTAGTGGGTGCCCCGCGCAAACCTATCTATTGGTGTGATAATTATCTACGCCGTGGATTATAGGATTGCTGTAAAAAAGGTGTTTGCCCTGCTTCTAACTGTCCTCTGGACAACTTGAACCATTTGACCTCAAATCAGGTAGGACTACCCGCTGA	8843	Panaeolus_subfirmus|AB520420|SH178700.07FU|reps|k__Fungi	others	0	92	98.907	0	99	Fungi	Basidiomycota	OTU423_Panaeolus	Panaeolus	Basidiomycota	HG936674|k__Fungi;p__Basidiomycota;c__Agaricomycetes;o__Agaricales;f__Bolbitiaceae;g__unidentified;s__Bolbitiaceae_sp|SH178700.07FU	HG936674|Fungi		OTU423	Panaeolus	13	Saprotroph	Dung Saprotroph	Probable	Agaricoid
OTU1021_Xylariales	0.000108757480313601	8.29235430917447e-06	0.000434480879600838	3549	OTU1021_Xylariales	NS	NA	Saprotroph	Fungi	Ascomycota	Sordariomycetes	Xylariales	Xylariaceae	Xylaria	Sordariomycetes	Xylariales	Xylariaceae	Xylaria	Xylariaceae_sp|SH196753.07FU	Ascomycota	_	Ascomycota	_	126	OTU1021	ATGAAACTTTTGGCAATGGATCACTTGGTTCTGGCATCGATGAAGAACGCAGCGAAATGCGATAAGTAGTGTGAATTGCAGAATTCAGTGAATCATCGAATCTTTGAACGCACATTGCGCCCGCCAGTATTCTGGCGGGCATGCCTGTTCGAGCGTCATTTCAACCCTTGGGCCCCTGTTGCTCAGCGTTGGGAGACCGCGCCTCACCGCGCGCCTCCCCAAAGTCAGTGGCGGAGCCGGCTGGTGCCCCAGACGTAGTAGATCTCTATCTCGCCTGCAGCGCCCGCCCGCCTCCCGCCGTAAAACACCCCACATCAAAAGGTTGACCTCGGATCAGGTAGGAATACCCGCTGA	8812	Fungi_sp|KT203109|SH492561.07FU|reps_singleton|k__Fungi	others	87	2.37e-98	87.781	7.63e-108	87	Fungi	Ascomycota	OTU1021_Xylariales	Xylariales	Ascomycota	Xylaria_sp|EU164404|SH005119.07FU|reps_singleton|k__Fungi;p__Ascomycota;c__Sordariomycetes;o__Xylariales;f__Xylariaceae;g__Xylaria;s__Xylaria_sp	KC848218|Fungi		OTU1021	Xylaria	13	Saprotroph-Symbiotroph	Endophyte-Undefined Saprotroph-Wood Saprotroph	Probable	Xylarioid
OTU422_Mortierella	0.000622334470683385	1.51831839463758e-06	0.000475440294264878	4402	OTU422_Mortierella	NS	NA	Saprotroph	Fungi	Mucoromycota	Mortierellomycotina	Mortierellales	Mortierellaceae	Mortierella	_	Mortierellales	Mortierellaceae	Mortierella	Mortierella_sp|SH180110.07FU	Zygomycota	_	Zy.	_	721	OTU422	GTAACTTTTGACAATGGATCACTTGGCTCTCGCATCGATGAAGAACGCAGCGAAATGCGATACGTAATGTGAATTGCAGAATTCAGTGAATCATCGAATCTTTGAACGCATATTGCGCTCTTTGGTATTCCGAAGAGCATGCTTGTTTGAGTATCAGTAAACACCTCAAATCTTTTTTTTTTTTTTTAAAAAAAAAGTTTTGGACTTGAGCAATCCCAACACCAATCTTTTTTAGATCGGTGGCGGGTTGCTTGAAATGCAGGTGCAGCTGGACATTCTCCTGAGCTAAAAGCATATTTATTTAGTCCCGTCAAACGGATTATTACTTTTGCTGCAGCTAATATAAAGGGAGTTTGACCGTATTGGCTGACTGATGCAGGATTTCACAAGGGTCGGCAA…	8760	JF461173|k__Fungi;p__Zygomycota;c__Mortierellomycotina_cls_Incertae_sedis;o__Mortierellales;f__Mortierellaceae;g__Mortierella;s__Mortierella_sp|SH180110.07FU	others	0	96	99	0	99	Fungi	Zygomycota	OTU422_Mortierella	Mortierella	Zygomycota	JF461173|k__Fungi;p__Zygomycota;c__Mortierellomycotina_cls_Incertae_sedis;o__Mortierellales;f__Mortierellaceae;g__Mortierella;s__Mortierella_sp|SH180110.07FU	JF461173|Fungi		OTU422	Mortierellaceae	9	Saprotroph-Symbiotroph	Endophyte-Soil Saprotroph-Undefined Saprotroph	Possible	Microfungus
OTU286_Lasiosphaeriaceae	0.000665492200966561	2.45266817595301e-06	0.000562673478027218	5133	OTU286_Lasiosphaeriaceae	Indicator	NA	Endophyte	Fungi	Ascomycota	Sordariomycetes	Sordariales	Lasiosphaeriaceae	Podospora	Sordariomycetes	Sordariales	Lasiosphaeriaceae	Podospora	Lasiosphaeriaceae_sp|SH521454.07FU	Ascomycota	_	Ascomycota	_	771	OTU286	ATGAAACTTTTGGCAATGGATCACTTGGTTCTGGCATCGATGAAGAACGCAGCGAAATGCGATACGTAATGTGAATTGCAGATTTCAGTGAATCATCGAATCTTTGAACGCACATTGCGCCCGCCAGTATTCTGGCGGGCATGCCTGTTCGAGCGTCATTTCAACCATCAAGCCCCTGCGCTTGTGTTGGAGCCCTGCGGCTGCCGCAGGCTCCCAAACCCAGTGGCGGGCTCGTCGTCGTACCGAGTGCAGTAAACTTACCACGCTCAGGGCACGCGACGGGTGACCGGCCGTAAAACCCCCCACTTTCTCAAGGTTGACCTCGGATCAGGTAGGAATACCCGCTGA	8335	Podospora_sp|AB520299|SH201203.07FU|reps|k__Fungi	others	3.58e-156	90	98.397	1.91e-168	98	Fungi	Ascomycota	OTU286_Lasiosphaeriaceae	Lasiosphaeriaceae	Ascomycota	HG935966|k__Fungi;p__Ascomycota;c__Sordariomycetes;o__Sordariales;f__Lasiosphaeriaceae;g__unidentified;s__Lasiosphaeriaceae_sp|SH521454.07FU	HG935966|Fungi		OTU286	Podospora	13	Saprotroph-Symbiotroph	Dung Saprotroph-Endophyte-Litter Saprotroph-Undefined Saprotroph	Possible	Microfungus
OTU203_Coprinopsis	2.58946381699051e-06	1.61175337276912e-05	6.35130164094303e-06	190	OTU203_Coprinopsis	NS	NA	Saprotroph	Fungi	Basidiomycota	Agaricomycetes	Agaricales	Psathyrellaceae	Coprinopsis	Agaricomycetes	Agaricales	Psathyrellaceae	Coprinopsis	Fungi_sp|SH219023.07FU	unidentified	_	Basidiomycota	_	3	OTU203	AACTTTTAACAATGGATCACTTGGCTCTCGCATCGATGAAGAACGCAGCGAAATGCGATAAGTAATGTGAATTGCAGAATTCAGTGAATCATCGAATCTTTGAACGCACCTTGCGCTCCTTGGTATTCCGAGGAGCATGCCTGTTTGAGTGTCATTAAATTCTCAACCTTACACCTGTTTTTTTCAACAAGTGGCAAGGCTTGGATGTGGGGGCTTGCAGGTCCGCCTTGTGTGGTCTGCTCCTCTGAAATGCATTAGTGGGTTTGTGTGCCCCTCATCTATTGGTGTGATAATTATCTACGCCGCTGGGTGATGCCATCTAATGAAACCTGCTCATAACCGTCCCGAGTCGGGGACAGCTTTGATCAATTTGACCTCAAATCAGGTAAGACTACCCGC…	8274	DQ386139|k__Fungi;p__unidentified;c__unidentified;o__unidentified;f__unidentified;g__unidentified;s__Fungi_sp|SH219023.07FU	others	2.38e-116	87	95	3.85e-141	91	Fungi	Basidiomycota	OTU203_Coprinopsis	Coprinopsis	Basidiomycota	DQ386139|k__Fungi;p__unidentified;c__unidentified;o__unidentified;f__unidentified;g__unidentified;s__Fungi_sp|SH219023.07FU	DQ386139|Fungi		OTU203	Psathyrellaceae	9	Saprotroph	Dung Saprotroph-Plant Saprotroph-Wood Saprotroph	Probable	Agaricoid
OTU206_Glomus	2.93472565925591e-05	5.25571751989931e-06	0.000873757640032591	6820	OTU206_Glomus	NS	NA	Arbuscular mycorrhizal	Fungi	Mucoromycota	Glomeromycotina	Glomerales	Glomeraceae	Glomus	Glomeromycetes	Glomerales	Glomeraceae	Glomus	Glomus_sp|SH176130.07FU	Glomeromycota	_	G.	_	34	OTU206	GTAACTTTTGGCAATGGATCACTTGGCTCTCGCATCGATGAAGAACGTAGCGAAGTGCGATAAGTAATGTGAATTGCAGAATTCCGTGAATCATCGAATCTTTGAACGCAAATTGCACTCTCTGGTATTCCGGAGAGTATGCCTGTTTGAGGGTCAGTTAAATAAAAATCGATGTTGTTGCTGCCTTGCGTGGTGACGCATCGGATTTGGGTCGTCTTACCTTCGGTTAAGTGACCTAAAATTTTGCATGATTTTTCGAACGTATTTAAATGATTTACGTACGTTTGTGATATCGAATATTATTAGGTGTGGTCATTCTCATGATTCGCGCCCATAATTTCTCATCAAAATGACCTCAAATCAGGTAAGAGTACCCGCTGA	8060	JF439162|k__Fungi;p__Glomeromycota;c__Glomeromycetes;o__Glomerales;f__Glomeraceae;g__Glomus;s__Glomus_sp|SH176130.07FU	others	1.65e-157	95	97	2.68e-177	97	Fungi	Glomeromycota	OTU206_Glomus	Glomus	Glomeromycota	JF439162|k__Fungi;p__Glomeromycota;c__Glomeromycetes;o__Glomerales;f__Glomeraceae;g__Glomus;s__Glomus_sp|SH176130.07FU	JF439162|Fungi		OTU206	Glomeraceae	9	Symbiotroph	Arbuscular Mycorrhizal	Highly Probable	_
OTU175_Rhizoctonia	8.63154605663503e-07	2.34755382555503e-05	0.000951010206930592	7539	OTU175_Rhizoctonia	NS	NA	Plant pathogen	Fungi	Basidiomycota	Agaricomycetes	Cantharellales	Ceratobasidiaceae	Rhizoctonia	Agaricomycetes	Cantharellales	Ceratobasidiaceae	Rhizoctonia	Rhizoctonia_sp	Basidiomycota	_	Basidiomycota	_	1	OTU175	TGCGAAACTTTTGGCAATGGATCTCTTGGCTCTCGCATCGATGAAGAACGTAGCGAATTACGATATGTAATGTGAATTGCAGAATTCAGTGAATCATCGAATCTTTGAACGCATCTTGCGCTCTCTGGTATTCCGGAGAGCATGCCTGTTTGAGTGTCATGAATCTCTCAAATACAAAACTTTATTGTTTTTGTGTTTGGACTTGGAAGCTGTCGGCGCAAGTCGACTCTTCTTAAATGCATTAGCTGGGGTTTATATAGTGGATCCTTGGTGTGATAATTATCTACGCCTTGAAGTCCCTGTAGACCTTGCTTCAAACCGTCTTACTATGAGACAATTTTGAATCATCTGGCCTCAAATCAGGTAGGACTACCCGCTGA	8034	KM065566|k__Fungi;p__Basidiomycota;c__Agaricomycetes;o__Cantharellales;f__Ceratobasidiaceae;g__Rhizoctonia;s__Rhizoctonia_sp	others	5e-93	84	99	0	98	Fungi	Basidiomycota	OTU175_Rhizoctonia	Rhizoctonia	Basidiomycota	KM065566|k__Fungi;p__Basidiomycota;c__Agaricomycetes;o__Cantharellales;f__Ceratobasidiaceae;g__Rhizoctonia;s__Rhizoctonia_sp	KM065566|Fungi		OTU175	Rhizoctonia	13	Saprotroph-Pathotroph-Symbiotroph	Orchid Mycorrhizal-Plant Pathogen-Wood Saprotroph	Probable	_
OTU222_Aspergillus	0.000552418947624642	1.02778475944698e-05	0.000361246483128739	3515	OTU222_Aspergillus	NS	NA	Saprotroph	Fungi	Ascomycota	Eurotiomycetes	Eurotiales	Aspergillaceae	Aspergillus	Eurotiomycetes	Eurotiales	Aspergillaceae	Aspergillus	Fungi_sp	unidentified	_	Ascomycota	_	640	OTU222	TGCGAAACTTTTGGCAATGGATCACTTGGTTCCGGCATCGATGAAGAACGCAGCGAAATGCGATAATTAATGTGAATTGCAGAATTCAGTGAATCATCGAGTCTTTGAACGCACATTGCGCCCCCTGGTATTCCGGGGGGCATGCCTGTCCGAGCGTCATTGCTGCCCTCAAGCACGGCTTGTGTGTTGGGCTTCCGTCCCTGGCAACGGGGACGGGCCCAAAAGGCAGTGGCGGCACCATGTCTGGTCCTCGAGCGTATGGGGCTTTGTCACCCGCTCCCGTAGGTCCAGCTGGCAGCTAGCCTCGCAACCAATCTTTTTAACCAGGTTGACCTCGGATCAGGTAGGGATACCCGCTGA	8016	Aspergillus_costiformis|HE615136|SH321021.07FU|refs|k__Fungi	others	2.85e-162	90	98.452	1.51e-179	99	Fungi	Ascomycota	OTU222_Aspergillus	Aspergillus	Ascomycota	KT722341|k__Fungi;p__unidentified;c__unidentified;o__unidentified;f__unidentified;g__unidentified;s__Fungi_sp	KT722341|Fungi		OTU222	Eurotiales	7	Saprotroph	Undefined Saprotroph	Possible	Microfungus
OTU145_Cryptococcus	0	0.000864273547716776	8.42519605431218e-06	7465	OTU145_Cryptococcus	Indicator	NA	Saprotroph_Yeast	Fungi	Basidiomycota	Tremellomycetes	Cystofilobasidiales	Cystofilobasidiaceae	Cystofilobasidium	Tremellomycetes	Cystofilobasidiales	Cystofilobasidiaceae	Cystofilobasidium	Cystofilobasidium_macerans|SH203797.07FU	Basidiomycota	_	Basidiomycota	_	0	OTU145	CCTGGAGAACTTTTAACAATGGATCTCTTGGCTCTCGCATCGATGAAGAACGCAGCGAAATGCGATAAGTAATGTGAATTGCAGAATTCAGTGAATCATCGAATCTTTGAACGCACCTTGCGCCCTCTGGTATTCCGGAGGGCATGCCTGTTTGAGTGTCATGAACACCTCACCCCCTCGGGTTTCCGATCGGGTGGATTTGGGTGCTGCCAGTTACATGGCTCGCCTTAAACGCATTAGCGGTTGTTGACGTAATAAGTTTCGTCTTGTCGACCGCTTCTAATCTCCTTCGGGATGTCTTTCGGGACACTTCATGATCTGACCTCAAATCAGGTAGGACTACCCGCTGA	7877	KT819333|k__Fungi;p__Basidiomycota;c__Tremellomycetes;o__Cystofilobasidiales;f__Cystofilobasidiaceae;g__Cystofilobasidium;s__Cystofilobasidium_macerans|SH203797.07FU	Cluster_07	6.99e-156	98	98	2.47e-172	99	Fungi	Basidiomycota	OTU145_Cryptococcus	Cryptococcus	Basidiomycota_Yeast	KT819333|k__Fungi;p__Basidiomycota;c__Tremellomycetes;o__Cystofilobasidiales;f__Cystofilobasidiaceae;g__Cystofilobasidium;s__Cystofilobasidium_macerans|SH203797.07FU	KT819333|Fungi	Yeast	OTU145	-	-	-	-	-	-
OTU185_Conocybe	3.71156480435306e-05	1.27305157704228e-05	0.000401168950586096	3247	OTU185_Conocybe	NS	NA	Saprotroph	Fungi	Basidiomycota	Agaricomycetes	Agaricales	Bolbitiaceae	Conocybe	Agaricomycetes	Agaricales	Bolbitiaceae	Conocybe	Fungi_sp|SH179179.07FU	unidentified	_	Basidiomycota	_	43	OTU185	GTAACTTTTAACAATGGATCACTTGGCTCTCGCATCGATGAAGAACGCAGCGAAATGCGATAAGTAATGTGAATTGCAGAATTCAGTGAATCATCGAATCTTTGAACGCACCTTGCGCTCCTTGGTATTCCGAGGAGCATGCCTGTTTGAGTGTCATTAAATTCTCAATCTCTACAACTTTGTTGTTAGTAGGTTGGAAGTGGGGGCTTTTTGTGAGATGTTTTAGTACGTCCCACTCCCCTGAAATGAATTAGCTGGAATGCCTCGGCAAATCCAACTATCAGTGTGATAAATATCTACTGTGGTTGTTGCATGAGGGTATCTGCTTCTCAACTGTCTGCAAAGACAACTTGAATCATTTTGACCTCAAATCAGGTAGGACTACCCGCTGA	7844	FJ362050|k__Fungi;p__unidentified;c__unidentified;o__unidentified;f__unidentified;g__unidentified;s__Fungi_sp|SH179179.07FU	others	1.02e-154	94	99	4.72e-160	93	Fungi	Basidiomycota	OTU185_Conocybe	Conocybe	Basidiomycota	FJ362050|k__Fungi;p__unidentified;c__unidentified;o__unidentified;f__unidentified;g__unidentified;s__Fungi_sp|SH179179.07FU	FJ362050|Fungi		OTU185	Conocybe	13	Saprotroph	Undefined Saprotroph	Probable	_
OTU213_Rhizophagus	0	6.42365474654361e-06	0.000338952118185021	2670	OTU213_Rhizophagus	NS	NA	Arbuscular mycorrhizal	Fungi	Mucoromycota	Glomeromycotina	Glomerales	Glomeraceae	Rhizophagus	Glomeromycetes	Glomerales	Glomeraceae	Rhizophagus	Glomeraceae_sp|SH496983.07FU	Glomeromycota	_	G.	_	0	OTU213	ATGAAACTTTTGGCAATGGATCACTTGGCTCTCGCATCGATGAAGAACGTAGCGAAGTGCGATAAGTAATGTGAATTGCAGAATTCCGTGAATCATCGAATCTTTGAACGCAAATTGCACTCTCTGTTATGGAGAGTATGCCTGTTTGAGGGTCAGTATAAATAAATCGGTATGTTGCTTTTTTGTAACGTTCCGGAGTTTGGGTTATCTTAGCTTTTTTAAAGTTTAAGAGACTTAAAATTAATCCTTTTTTGCGCATTTTTTTAGACGTATATAAATTTTTTTTATTCGTCTGTTCTAATGCCAAAATTTTATTAGATACAATCATATCATGTGGTCCCGTATCTATAAGTTTTCATAATTTGACCTCAAATCAGGTAAGAGTACCCGCTGA	7832	KM041788|k__Fungi;p__Glomeromycota;c__Glomeromycetes;o__Glomerales;f__Glomeraceae;g__unidentified;s__Glomeraceae_sp|SH496983.07FU	others	3.24e-65	80	97	6.22e-149	92	Fungi	Glomeromycota	OTU213_Rhizophagus	Rhizophagus	Glomeromycota	KM041788|k__Fungi;p__Glomeromycota;c__Glomeromycetes;o__Glomerales;f__Glomeraceae;g__unidentified;s__Glomeraceae_sp|SH496983.07FU	KM041788|Fungi		OTU213	Rhizophagus	13	Symbiotroph	Arbuscular Mycorrhizal	Highly Probable	_
OTU303_Pleosporales	6.81892138474167e-05	2.21908073062416e-06	0.000116008468747837	993	OTU303_Pleosporales	Indicator	NA	Unidentified & others	Fungi	Ascomycota	_	_	_	_	_	_	_	_	Pleosporales_sp	Ascomycota	_	Ascomycota	_	79	OTU303	TGCGAAACTTTTGACAATGGATCACTTGGTTCTGGCATCGATGAAGAACGCAGCGAAATGCGATAAGTAGTGTGAATTGCAGAATTCAGTGAATCATCGAATCTTTGAACGCACATTGCGCCCTTTGGCATTCCGAAGGGCATGCCTGTTCGAGCGTCATTGCAGTCTTCAAGCGCAAGCTTGGTGTTGGGCGTTTTGTTGTGCGCCGCAGCCTGTCTGCGGTCGGCAACTCGCCTCAAACGCATCGGCGTCCGGCGGTGGGTCTTTCGCGCGTAGCAGAACGTTCGCGCGAGGGCCGGGCCGCAGGGCTGCCGCAAACGCATCTATTTTTTGTTTGACCTCGGATCAGGTAGGGATACCCGCTGA	7819	Fungi_sp|JX385991|SH493307.07FU|reps_singleton|k__Fungi	others	85	8.84e-98	88.103	1.76e-84	83	Fungi	Ascomycota	OTU303_Pleosporales	Pleosporales	Ascomycota	Ascomycota_sp|KP698360|SH492975.07FU|reps_singleton|k__Fungi;p__Ascomycota;c__unidentified;o__unidentified;f__unidentified;g__unidentified;s__Ascomycota_sp	HQ130670|Fungi		OTU303	-	-	-	-	-	-
OTU252_Xylariales	0.000609387151598433	5.25571751989931e-06	0.000582764330156732	5247	OTU252_Xylariales	NS	NA	Saprotroph	Fungi	Ascomycota	_	_	_	Parasympodiella	_	_	_	Parasympodiella	Parasympodiella_elongata|SH211238.07FU	Ascomycota	_	Ascomycota	_	706	OTU252	CGAAACTTTTAGCAATGGATCACTTGGCTCCGGCATCGATGAAGAACGCAGCGAAATGCGATAACTAGTGTGAATTGCAGAATTCAGTGAATCATCGAGTCTTTGAACGCAACTTGCGGCCGCCGGCATTCCGGCGGCCATGCCTGTCCGAGCGCCACTACAACCCCTCAGGCCCCGTGCCTGGCGTTGGGGGGCTATCCTAACCTTAGGGTGGCCCCCCGAAACCTAGTGGCAGCGGCGCCCGCGGCGCGACGTGTGTAGTAATTTCACTCTCACGAAGCCCCGGCGTCGCCCGCCGACAAGAACCCCAACCTCTCATCAGGTTGGCCTCGGATCAGGTAGGATTACCCGCTGA	7735	GQ303280|k__Fungi;p__Ascomycota;c__Pezizomycotina_cls_Incertae_sedis;o__Pezizomycotina_ord_Incertae_sedis;f__Pezizomycotina_fam_Incertae_sedis;g__Parasympodiella;s__Parasympodiella_elongata|SH211238.07FU	others	1.22e-133	93	99	1.34e-75	81	Fungi	Ascomycota	OTU252_Xylariales	Xylariales	Ascomycota	GQ303280|k__Fungi;p__Ascomycota;c__Pezizomycotina_cls_Incertae_sedis;o__Pezizomycotina_ord_Incertae_sedis;f__Pezizomycotina_fam_Incertae_sedis;g__Parasympodiella;s__Parasympodiella_elongata|SH211238.07FU	GQ303280|Fungi		OTU252	Parasympodiella	13	Saprotroph	Undefined Saprotroph	Probable	_
OTU121_Sordariales	0.000493724434439523	5.13892379723489e-06	0.00048036579349663	4322	OTU121_Sordariales	NS	NA	Endophyte	Fungi	Ascomycota	Sordariomycetes	Sordariales	Lasiosphaeriaceae	Podospora	Sordariomycetes	Sordariales	Lasiosphaeriaceae	Podospora	Podospora_sp|SH202177.07FU	Ascomycota	_	Ascomycota	_	572	OTU121	TGCGAAACTTTTGGCAATGGATCTCTTGGTTCTGGCATCGATGAAGAACGCAGCGAAATGCGATAAGTAATGTGAATTGCAGAATTCCGTGAATCATCGAATCTTTGAACGCACATTGCGCCCGCCAGCATTCTGGCGGGCATGCCTGTTCGAGCGTCATTTCAACCATCAAGCTCTTGCTTGTGTTGGGGCACTGCAGCTGCTGCAGTCCCTTAAAATCAGTGGCGGGCTCGCTACCACACCGAGCGCAGTAGTATATCTTCGTTCTGGTCGTGTAAGCGGGTGCTGGCCGTAAAACCTCCACTAAGGTTGACCTCGGATCAGGTAGGAATACCCGCTGA	7499	HM239718|k__Fungi;p__Ascomycota;c__Sordariomycetes;o__Sordariales;f__Lasiosphaeriaceae;g__Podospora;s__Podospora_sp|SH202177.07FU	others	9.31e-115	91	99	2.58e-122	90	Fungi	Ascomycota	OTU121_Sordariales	Sordariales	Ascomycota	HM239718|k__Fungi;p__Ascomycota;c__Sordariomycetes;o__Sordariales;f__Lasiosphaeriaceae;g__Podospora;s__Podospora_sp|SH202177.07FU	HM239718|Fungi		OTU121	Podospora	13	Saprotroph-Symbiotroph	Dung Saprotroph-Endophyte-Litter Saprotroph-Undefined Saprotroph	Possible	Microfungus
OTU228_Ascomycota	0.000117389026370236	7.5915919731879e-06	7.19382124637425e-05	756	OTU228_Ascomycota	NS	NA	Unidentified & others	Fungi	Ascomycota	Dothideomycetes	Pleosporales	Lentitheciaceae	Poaceascoma	Dothideomycetes	Pleosporales	Lentitheciaceae	Poaceascoma	Ascomycota_sp|SH025360.07FU	Ascomycota	_	Ascomycota	_	136	OTU228	GAGTGGAACTTTTAGCAATGGATCTCTTGGTTCTGGCATCGATGAAGAACGCAGCGAAATGCGATAAGTAGTGTGAATTGCAGAATTCAGTGAATCATCGAATCTTTGAACGCACATTGCGCCCCTTGGTATTCCATGGGGCATGCCTGTTCGAGCGTCATCTAAACCCTCAAGCCCCATGGCTTGGTGTTGGGTGTCTGTCCCTGCTCCCCGCGCGGACTCGCCCCAAATGCATTGGCAGCGGCCTCCATGCTTCTCGCGCAGCACATTGCGCAGCGGAGCACGGCTAGGTGCGCTTCCAGCAAGCAACCCCCCAAGTTTGACCTCGGATCAGGTAGGGATACCCGCTGA	7364	Poaceascoma_helicoides|KJ188727|SH211391.07FU|reps|k__Fungi	others	9.9e-167	95	98.494	1.2e-145	94	Fungi	Ascomycota	OTU228_Ascomycota	Ascomycota	Ascomycota	EU489987|k__Fungi;p__Ascomycota;c__unidentified;o__unidentified;f__unidentified;g__unidentified;s__Ascomycota_sp|SH025360.07FU	EU489987|Fungi		OTU228	-	-	-	-	-	-
OTU225_Onygenaceae	0.000664629046360897	1.40152467197315e-06	0.000464033874991348	4362	OTU225_Onygenaceae	NS	NA	Saprotroph	Fungi	Ascomycota	Eurotiomycetes	Onygenales	Onygenaceae	Chrysosporium	Eurotiomycetes	Onygenales	Onygenaceae	Chrysosporium	Chrysosporium_lobatum|SH197969.07FU	Ascomycota	_	Ascomycota	_	770	OTU225	GTAACTTTTGACAATGGATCACTTGGTTCCCACATCGATGAAGAACGCAGCGAAATGCGATAAGTAATGTGAATTGCAGAATTCCGTGAATCATCGAATCTTTGAACGCACATTGCGCCCTCTGGCATTCCGGAGGGCATGCCTGTTCGAGCGTCATTGCAACCCTCAAGCGCGGCTTGTGTGTTGGGTCTCGTCCCCCCGAGGACGTGCCCGAAATGCAGTGGCGGTGCCGTGTCGGTGCCTGAGCGTATGGGCTCACACCCGCTCCTGAGGCCCGGACGGCGCCCGTCTGACCCCCAGACCTTCTATGGTTGACCTCGAATCAGGTAGGGATACCCGCTGA	7289	KT291428|k__Fungi;p__Ascomycota;c__Eurotiomycetes;o__Onygenales;f__Onygenaceae;g__Chrysosporium;s__Chrysosporium_lobatum|SH197969.07FU	others	2.62e-110	90	99	4.34e-120	90	Fungi	Ascomycota	OTU225_Onygenaceae	Onygenaceae	Ascomycota	KT291428|k__Fungi;p__Ascomycota;c__Eurotiomycetes;o__Onygenales;f__Onygenaceae;g__Chrysosporium;s__Chrysosporium_lobatum|SH197969.07FU	KT291428|Fungi		OTU225	Onygenaceae	9	Saprotroph	Dung Saprotroph-Soil Saprotroph	Probable	Microfungus
OTU155_Ustilago	1.72630921132701e-06	0.000768619488854609	1.03694720668458e-06	6591	OTU155_Ustilago	NS	NA	Plant pathogen_Yeast	Fungi	Basidiomycota	Ustilaginomycetes	Ustilaginales	Ustilaginaceae	Ustilago	Ustilaginomycetes	Ustilaginales	Ustilaginaceae	Ustilago	Ustilaginaceae_sp|SH209150.07FU	Basidiomycota	_	Basidiomycota	_	2	OTU155	AACTTTTAACAATGGATCACTTGGTTCTCCCATCGATGAAGAACGCAGCGAATTGCGATAAGTAATGTGAATTGCAGAAGTGAATCATCGAATCTTTGAACGCACCTTGCGCTCCCGGCAGATTTAATCTGGGGAGCATGCCTGTTTGAGGGCCGCGAATTGTTTCGAACGACAGCTTTTTTTTCTTGTTGAGAAAGAGCTGGCGGATCGGTAGTGAGGGTCTCTGCCATTTACCGTGGCTCCCTCGAAATGCATTAGCGCATCCATTGGAAGGCGGAAAGACGGACGAAAGCTCGAGTTTTTTTGCCCTCGCTTCCCTGCCGGGTTTTGATAATGTCAGGACTTCGGAGGCGAAGAGAGGGCGGGAGCTGGACGCAACGACTTTTCTGCTGTTTGGCG…	7092	Ustilago_maydis|UDB016255|SH209150.07FU|refs|k__Fungi	others	0	94	98.92	0	99	Fungi	Basidiomycota	OTU155_Ustilago	Ustilago	Basidiomycota	HG936827|k__Fungi;p__Basidiomycota;c__Ustilaginomycetes;o__Ustilaginales;f__Ustilaginaceae;g__unidentified;s__Ustilaginaceae_sp|SH209150.07FU	HG936827|Fungi		OTU155	Ustilago	13	Pathotroph	Plant Pathogen	Probable	Facultative Yeast
OTU566_Geosmithia	0	8.29235430917447e-06	2.99418505930171e-05	302	OTU566_Geosmithia	NS	NA	Saprotroph	Fungi	Ascomycota	Sordariomycetes	Hypocreales	_	Geosmithia	Sordariomycetes	Hypocreales	_	Geosmithia	Geosmithia_sp|SH193094.07FU	Ascomycota	_	Ascomycota	_	0	OTU566	CCTGGAGAACTTTTAGCAATGGATCTCTTGGCTCTGGCATCGATGAAGAACGCAGCGAAATGCGATAAGTAATGTGAATTGCAGAATTCAGTGAATCATCGAATCTTTGAACGCACATTGCGCCCGCCAGTACTCTGGCGGGCATGCCTGTCCGAGCGTCATTTCAACCCTCAGCTCCCCCCTTCCGGGGGGGTGGGCTGGTGTTGGGGATCGGCCGTCCCTCGCGGCGGCCGGCCCTGAAATTCAGTGGCGGCACCACCGCGACCTCCTCTGCGTAGTAGCGATACCTCGCAGCTGGATAGCGGCGGCGACCAGCCGTGAAACCCCCATCTTTTACAAGGTTGACCTCGGATCAGGTAGGAATACCCGCTGA	7034	KF808320|k__Fungi;p__Ascomycota;c__Sordariomycetes;o__Hypocreales;f__Hypocreales_fam_Incertae_sedis;g__Geosmithia;s__Geosmithia_sp|SH193094.07FU	others	1.69e-122	91	98	9.82e-147	92	Fungi	Ascomycota	OTU566_Geosmithia	Geosmithia	Ascomycota	KF808320|k__Fungi;p__Ascomycota;c__Sordariomycetes;o__Hypocreales;f__Hypocreales_fam_Incertae_sedis;g__Geosmithia;s__Geosmithia_sp|SH193094.07FU	KF808320|Fungi		OTU566	Hypocreales	7	Saprotroph	Undefined Saprotroph	Possible	Microfungus
OTU103_Wallemia	0	3.73739912526173e-06	6.86977524428532e-06	85	OTU103_Wallemia	NS	NA	Saprotroph	Fungi	Basidiomycota	Wallemiomycetes	Wallemiales	Wallemiaceae	Wallemia	Wallemiomycetes	Wallemiales	Wallemiaceae	Wallemia	Wallemia_sp|SH216455.07FU	Basidiomycota	_	Basidiomycota	_	0	OTU103	GTAACTTTTAACAATGGATCTCTTGGTTCAGGCATCGATGAAGAACGCAGCGAAATGCGATAAGTAATGTGAATTGCAGATACAGTGAATCATCGAATCTTTGAACGCAAATGGCACTCTATGGTATTCCGTAGAGTACGTCTGTTTGAGCGTCGCGAATGTCTCCACTAATGATTTTTTTATTAAAATCATTTTTGGGTTTTGAGGTTGTCTTTTTTATTAAAAGACCCCCTTCAAGTAAATTAGTAGTGACCTTATCAAGGGTTAATACTGTGTGTTATAGTGGATCACATCCATCACCAGTCAGAGACCTAGTCTCGCCCTAATAAGTTTATCTGCTTCTAACCGTCTTTATTGACAAAATTTCATATCATGACCTCAAATCAGATGGGACTACCC…	7031	KT799166|k__Fungi;p__Basidiomycota;c__Wallemiomycetes;o__Wallemiales;f__Wallemiaceae;g__Wallemia;s__Wallemia_sp|SH216455.07FU	others	3.15e-105	85	99	5.19e-115	86	Fungi	Basidiomycota	OTU103_Wallemia	Wallemia	Basidiomycota	KT799166|k__Fungi;p__Basidiomycota;c__Wallemiomycetes;o__Wallemiales;f__Wallemiaceae;g__Wallemia;s__Wallemia_sp|SH216455.07FU	KT799166|Fungi		OTU103	Wallemia	13	Saprotroph	Undefined Saprotroph	Probable	_
OTU183_Pleosporales	0.000404819510056183	1.16793722664429e-06	0.000402465134594451	3584	OTU183_Pleosporales	NS	NA	Saprotroph	Fungi	Ascomycota	Dothideomycetes	Pleosporales	Melanommataceae	Astrosphaeriella	Dothideomycetes	Pleosporales	Melanommataceae	Astrosphaeriella	Astrosphaeriella_stellata|SH480191.07FU	Ascomycota	_	Ascomycota	_	469	OTU183	GTAACTTTTAACAATGGATCTCTTGGTTCTGGCATCGATGAAGAACGCAGCGAAATGCGATAAGTAGTGTGAATTGCAGAATTCAGTGAATCATCGAATCTTTGAACGCACATTGCGCCCCCTGGCATTCCGGGGGGCATGCCTGTTCGAGCGTCATATCAACCCTCAAGCCTTGCTTGGTGTTGGGCGTCTGTCCCGCCGCCACGTGCGACGACTCGCCTCAAAAATATCGGCGCCGGAGGAAGCCAATCCGGAGCGCAGCACATTGCGGCTCTGTTTTGGCATCCGCCAGCCACCGGAAAGCAGTCTGAATGACCTCGTTTGACCTCGGATCAGGCAGGGATACCCGCTGA	6934	JN846709|k__Fungi;p__Ascomycota;c__Dothideomycetes;o__Pleosporales;f__Melanommataceae;g__Astrosphaeriella;s__Astrosphaeriella_stellata|SH480191.07FU	others	4.69e-83	91	77	3.61e-91	89	Fungi	Ascomycota	OTU183_Pleosporales	Pleosporales	Ascomycota	JN846709|k__Fungi;p__Ascomycota;c__Dothideomycetes;o__Pleosporales;f__Melanommataceae;g__Astrosphaeriella;s__Astrosphaeriella_stellata|SH480191.07FU	JN846709|Fungi		OTU183	Melanommataceae	9	Saprotroph	Wood Saprotroph	Probable	Microfungus
OTU181_Holtermanniella	2.93472565925591e-05	0.000755888973084186	6.35130164094303e-06	6555	OTU181_Holtermanniella	Indicator	NA	Saprotroph_Yeast	Fungi	Basidiomycota	Tremellomycetes	Holtermanniales	_	Holtermanniella	Tremellomycetes	Holtermanniales	_	Holtermanniella	Holtermanniella_sp	Basidiomycota	_	Basidiomycota	_	34	OTU181	CGAAACTTTTAACAATGGATCTCTTGGCTCTCGCATCGATGAAGAACGCAGCGAAATGCGATAAGTAATGTGAATTGCAGAATTCAGTGAATCATCGAATCTTTGAACGCACCTTGCGCCCGTTGGTATTCCGACGGGCATGCCTGTTTGAGTGTCGTGAACAACCTCAACCTTGATTGGTTTTACCATCAAGGCTTGGACTTGGGTGTTGCTGCTGCAAAGTGGCTCGCCTTAAAACTATTAGCTGGACTTGTCTATGACTTGGTTCGACTCGATGTAATAAGTATTCATCGGGGACAGGGTAACACCTGGCCAAGGCTTGATGCCGTCTGCTTCTAATCATGTTCTCACTATGAGACGCTACTTTACTGTGTGGCCTCAAATCAGGTAGGATTACCC…	6924	LT602881|k__Fungi;p__Basidiomycota;c__Tremellomycetes;o__Holtermanniales;f__Holtermanniales_fam_Incertae_sedis;g__Holtermanniella;s__Holtermanniella_sp	Cluster_07	0	99	99	0	99	Fungi	Basidiomycota	OTU181_Holtermanniella	Holtermanniella	Basidiomycota	LT602881|k__Fungi;p__Basidiomycota;c__Tremellomycetes;o__Holtermanniales;f__Holtermanniales_fam_Incertae_sedis;g__Holtermanniella;s__Holtermanniella_sp	LT602881|Fungi	Yeast	OTU181	-	-	-	-	-	-
OTU236_Chaetomiaceae	0.000477324496931917	6.42365474654361e-06	0.000457682573350405	4139	OTU236_Chaetomiaceae	NS	NA	Unidentified & others	Fungi	Ascomycota	Eurotiomycetes	Onygenales	_	Myceliophthora	Eurotiomycetes	Onygenales	_	Myceliophthora	Myceliophthora_heterothallica	Ascomycota	_	Ascomycota	_	553	OTU236	CGAAACTTTTAACAATGGATCTCTTGGTTCTGGCATCGATGAAGAACGCAGCGAAATGCGATAAGTAATGTGAATTGCAGAATTCAGTGAACCATCGAATCTTTGAACGCACATTGCGCCCGCTAGTATTCTGGCGGGCATGCCTGTTCGAGCGTCATTTCAACCATCAAGCCCCGGGCTTGTGTTGGGGACCTGCGGCTGCCCGCAGGCCCTGAAATCCAGTGGCGGGCTCGCTGTCACACCGAGCGTAGTAGCGTTTGAACCTCGCTCAGGGCGTGCTGCGGGCGCTAGCCGTAAAACCACCTTGTTTAAGCACCAGGTTGACCTCGAATCAGGTAGGAGGACCCGCTGA	6916	KT892929|k__Fungi;p__Ascomycota;c__Eurotiomycetes;o__Onygenales;f__Onygenales_fam_Incertae_sedis;g__Myceliophthora;s__Myceliophthora_heterothallica	others	2.03e-131	93	99	3.36e-141	93	Fungi	Ascomycota	OTU236_Chaetomiaceae	Chaetomiaceae	Ascomycota	KT892929|k__Fungi;p__Ascomycota;c__Eurotiomycetes;o__Onygenales;f__Onygenales_fam_Incertae_sedis;g__Myceliophthora;s__Myceliophthora_heterothallica	KT892929|Fungi		OTU236	-	-	-	-	-	-
OTU234_Basidiomycota	0.000800144319450067	2.68625562128187e-06	0.000431240419579948	4277	OTU234_Basidiomycota	Indicator	NA	Saprotroph_Yeast	Fungi	Basidiomycota	Cystobasidiomycetes	_	_	_	Cystobasidiomycetes	_	_	_	Cystobasidiomycetes_sp	Basidiomycota	_	Basidiomycota	_	927	OTU234	GAGTGGAACTTTTGACAATGGATCTCTTGGCTCTCCCATCGATGAAGAACGCAGCGAAATGCGATACGTAATGTGAATTGCAGAATTCAGTGAATCATCGAATCTTTGAACGCACCTTGCACTCTTTGGTATTCCGAAGAGTATGTCTGTTTGAGTGTCATGAAACTCTCAACCCCCTTGTTTTGTAATGAAGCAAGCGTGGGCTTGGATTATGGCTGCTGCCGGCGTAATTGTCGACTCGGCTGAAATACACGAGCTACCCATTTCTAAGAAATAGACGGTTTGACTCGGCGTAATAACATATTTCGCTGAGGACGTCACATTCTTAATCATTAGTGGTGCTTCTAATGCGACATCTAAATTTAAGCTTTAGACCTCAAATCAGTCAGGACTACCCGC…	6894	KU171061|k__Fungi;p__Basidiomycota;c__Cystobasidiomycetes;o__unidentified;f__unidentified;g__unidentified;s__Cystobasidiomycetes_sp	others	0	98	99	0	97	Fungi	Basidiomycota	OTU234_Basidiomycota	Basidiomycota	Basidiomycota	KU171061|k__Fungi;p__Basidiomycota;c__Cystobasidiomycetes;o__unidentified;f__unidentified;g__unidentified;s__Cystobasidiomycetes_sp	KU171061|Fungi	Yeast	OTU234	-	-	-	-	-	-
OTU230_Periconia	4.31577302831751e-06	7.00762335986575e-07	0.000128581453628887	1003	OTU230_Periconia	NS	OTU230	Endophyte	Fungi	Ascomycota	Dothideomycetes	Pleosporales	_	Periconia	Dothideomycetes	Pleosporales	_	Periconia	Periconia_macrospinosa	Ascomycota	_	Ascomycota	_	5	OTU230	ATGAAACTTTTGACAATGGATCACTTGGTTCTGGCATCGATGAAGAACGCAGCGAAATGCGATAAGTAGTGTGAATTGCAGAATTCAGTGAATCATCGAATCTTTGAACGCACATTGCGGCCATAGGTATTCCTTTGGCCATGCCTGTTCGAGCGTCATTTACACCCTCAAGCCTAGCTTGGTGTTGGGCGTCTGTCCCGCTTCGCGCGCGGACTCGCCTCAAAGTCATTGGCGGCGGTCGTGCCGGCCCCTGAGCGCAGCACATTTGCGCTTCTCGGAGGCCCGGCGGACCCGCGCTCCAGCAAGACCTTTCTACGACTTGACCTCGGATCAGGTAGGGATACCCGCTGA	6733	KU680403|k__Fungi;p__Ascomycota;c__Dothideomycetes;o__Pleosporales;f__Pleosporales_fam_Incertae_sedis;g__Periconia;s__Periconia_macrospinosa	others	6.92e-166	100	99	1.94e-163	97	Fungi	Ascomycota	OTU230_Periconia	Periconia	Ascomycota	KU680403|k__Fungi;p__Ascomycota;c__Dothideomycetes;o__Pleosporales;f__Pleosporales_fam_Incertae_sedis;g__Periconia;s__Periconia_macrospinosa	KU680403|Fungi		OTU230	Periconia	13	Pathotroph-Saprotroph-Symbiotroph	Endophyte-Plant Pathogen-Wood Saprotroph	Possible	Dark Septate Endophyte
OTU264_Acremonium	4.40208848888386e-05	1.37816592744026e-05	7.68637116954942e-05	762	OTU264_Acremonium	NS	NA	Unidentified & others	Fungi	Ascomycota	Sordariomycetes	Hypocreales	Cordycipitaceae	Beauveria	Sordariomycetes	Hypocreales	Cordycipitaceae	Beauveria	Beauveria_sp|SH204398.07FU	Ascomycota	Acremonium	Ascomycota	96.7	51	OTU264	ATGAAACTTTTGACAATGGATCTCTTGGCTCTAGCATCGATGAAGAACGCAGCGAAATGCGATAAGTAATGTGAATTGCAGAATTCAGTGAATCATCGAATCTTTGAACGCACATTGCGCCCGCCAGCACTCTGGCGGGCATGCCTGTTCGAGCGTCATTTCAACCCTCAGCGCCCCCCCGCGGGCGCTGGCGTTGGGGATTGGCAGCCAGCCAGCCCCTAAATCTAGTGGCGGTCCCTCCGCGACCTCCCCTGTGCAGTAGCGATACCTCGCAGCGGGACAGCGGTCTGACCACGCCGTAAAACCCCCTACTTCTCAAGGTTGACCTCGGATCAGGTAGGACTACCCGCTGA	6633	GQ169468|k__Fungi;p__Ascomycota;c__Sordariomycetes;o__Hypocreales;f__Cordycipitaceae;g__Beauveria;s__Beauveria_sp|SH204398.07FU	others	9.13e-155	97	99	1.16e-170	98	Fungi	Ascomycota	OTU264_Acremonium	Acremonium	Ascomycota_Acremonium	GQ169468|k__Fungi;p__Ascomycota;c__Sordariomycetes;o__Hypocreales;f__Cordycipitaceae;g__Beauveria;s__Beauveria_sp|SH204398.07FU	GQ169468|Fungi		OTU264	Beauveria	13	Pathotroph	Animal Pathogen	Probable	_
OTU535_Pezizaceae	1.89894013245971e-05	7.70838569585233e-06	0.000279198035399822	2242	OTU535_Pezizaceae	NS	NA	Unidentified & others	Fungi	Ascomycota	Pezizomycetes	Pezizales	Pezizaceae	Terfezia	Pezizomycetes	Pezizales	Pezizaceae	Terfezia	Terfezia_eliocrocae|SH012919.07FU	Ascomycota	_	Ascomycota	_	22	OTU535	AACTTTCGGCAACGGATCACTAGGCTCCTGCCTCGATGAAGAACGCAGCGAAATGCGATAATTGATGTGAATTGCAGATCTCAGTGAATCATCGAATCTTTGAACGCACATTGCACCTTATGGTATCCCATAAGGTATACCTGTCTGCACGTCAGTAATACTCAACCAAGTGTTTTTTTTTTGACTTGGATTTTGAAGGAAGCAGTTTGGTTTATTATAATTGCTCCTTTTAAATTTGTTAACCTATAAGGCCCATCTAATGATACAAGTAATTATGGTGTGTGTTTGATTCTCACTATATTTGATTTGTTTAGATGGATGTTTCTAATATGGTTTTTGTATTATCAGCTATAGGCTGTTATGACTGATGTTTGACTGCAGATCAGGTAAGGATACCCG…	6588	HM056206|k__Fungi;p__Ascomycota;c__Pezizomycetes;o__Pezizales;f__Pezizaceae;g__Terfezia;s__Terfezia_eliocrocae|SH012919.07FU	others	7.39e-42	84	48	4.42e-46	84	Fungi	Ascomycota	OTU535_Pezizaceae	Pezizaceae	Ascomycota	HM056206|k__Fungi;p__Ascomycota;c__Pezizomycetes;o__Pezizales;f__Pezizaceae;g__Terfezia;s__Terfezia_eliocrocae|SH012919.07FU	HM056206|Fungi		OTU535	Terfezia	13	Symbiotroph	Ectomycorrhizal	Highly Probable	Gasteroid
OTU935_Rhizophagus	0	1.40152467197315e-06	0.000312380346013729	2422	OTU935_Rhizophagus	NS	NA	Arbuscular mycorrhizal	Fungi	Mucoromycota	Glomeromycotina	Glomerales	Glomeraceae	Rhizophagus	Glomeromycetes	Glomerales	Glomeraceae	Rhizophagus	Rhizophagus_sp|SH175545.07FU	Glomeromycota	_	G.	_	0	OTU935	CCTGGAGAACTTTTAACAATGGATCTCTTGGCTCTCGCATCGATGAAGAACGTAGCGAAGTGCGATAAGTAATGTGAATTGCAGAATTCCGTGAATCATCGAATCTTTGAACGCAAATTGCACTCTCTGGCAATCCGGGGAGTATGCCTGTTTGAGGGTCAGTTTAATTAAAAATCGGTGCGTTGCACTTTTTTCGTGTGATGTTTCCGGAGTTTGGGTCATCTTTAACTTTTCGTGTTATAAGAGGCTTAAAATTGACATCTTTTGCGCATTTTTATAGACGTACATAAAATCTTTTTTTATTCCCCGTCTACCTTTAATGCCAAAATCTATTAGGCTCGATTATATCATATATATGGTTTCGTGACCTATAATTTTCATGATTTGACCTCAAATCAG…	6531	AY035640|k__Fungi;p__Glomeromycota;c__Glomeromycetes;o__Glomerales;f__Glomeraceae;g__Rhizophagus;s__Rhizophagus_sp|SH175545.07FU	others	1.23e-64	90	98	3.11e-137	89	Fungi	Glomeromycota	OTU935_Rhizophagus	Rhizophagus	Glomeromycota	AY035640|k__Fungi;p__Glomeromycota;c__Glomeromycetes;o__Glomerales;f__Glomeraceae;g__Rhizophagus;s__Rhizophagus_sp|SH175545.07FU	AY035640|Fungi		OTU935	Rhizophagus	13	Symbiotroph	Arbuscular Mycorrhizal	Highly Probable	_
OTU283_Actinomucor	0.000550692638413315	7.00762335986575e-06	0.000242775264765026	2571	OTU283_Actinomucor	Indicator	NA	Saprotroph	Fungi	Mucoromycota	Mucoromycotina	Mucorales	Mucoraceae	Actinomucor	_	Mucorales	Mucoraceae	Actinomucor	Actinomucor_elegans|SH176586.07FU	Zygomycota	_	Zy.	_	638	OTU283	ATGAAACTTTCGGCAACGGATCACTTGGTTCTCGCATCGATGAAGAACGTAGCAAAGTGCGATAACTAGTGTGAATTGCATATTCAGTGAATCATCGAGTCTTTGAACGCATCTTGCACCTGCTGGTATTCCAGCAGGTACGCCTGTTTCAGTATCAGAAACAACTCTTCCCCTAAGATTTTTTTGAATCATAGGGGGACATTGAGGGTATCTGGCTTAGAAGTAAAATCTCTAGCCCGGAGACGCTTTAAATGACTTAAGGCCTGCAAGCCAAAGTTTGATTGCGCCTGAACTTTTTCTTAATTTCAAGCGAAAGCTCTTGCGAACTAGAACTTTATTATTGCCTTGGGGGCCTCCCAAAGAAAACATTCAACAACTTGATCTGAAATCAGGTGGGAT…	6290	AY243952|k__Fungi;p__Zygomycota;c__Mucoromycotina_cls_Incertae_sedis;o__Mucorales;f__Mucoraceae;g__Actinomucor;s__Actinomucor_elegans|SH176586.07FU	others	3.47e-45	91	98	0	99	Fungi	Zygomycota	OTU283_Actinomucor	Actinomucor	Zygomycota_Actinomucor	AY243952|k__Fungi;p__Zygomycota;c__Mucoromycotina_cls_Incertae_sedis;o__Mucorales;f__Mucoraceae;g__Actinomucor;s__Actinomucor_elegans|SH176586.07FU	AY243952|Fungi		OTU283	Mucorales	7	Saprotroph	Undefined Saprotroph	Possible	Microfungus
OTU113_Petriella	0.000267577927755686	7.5915919731879e-06	0.000478551135884932	4067	OTU113_Petriella	NS	NA	Saprotroph	Fungi	Ascomycota	Sordariomycetes	Microascales	Microascaceae	Petriella	Sordariomycetes	Microascales	Microascaceae	Petriella	Petriella_sp	Ascomycota	_	Ascomycota	_	310	OTU113	GTAACTTTTAACAATGGATCTCTTGGTTCTGGCATCGATGAAGAACGCAGCGAAATGCGATAAGTAATGTGAATTGCAGAATTCAGTGAATCATCGAATCTTTGAACGCACATTGCGCCCGGCAGTAATCTGCCGGGCATGCCTGTCCGAGCGTCATTTCACCCCTCGAGCCGCTTTTAGTGGATCGGTGTTGGGGCACTACGGTAAAACGTAGGCCCCGAAATGAAGTGGCGGTCCCGCCGCGGTGCCCCCATGCGTAGTAACGTTTAGTCTCGCATCGGGTCCCGGCGGAGGCCTGCCGTCAAGCCTATTTATTCTTAGAATAGTTTGACCTCGGATCAGGTAGGGTTACCCGCTGA	6261	KU702714|k__Fungi;p__Ascomycota;c__Sordariomycetes;o__Microascales;f__Microascaceae;g__Petriella;s__Petriella_sp	others	9.1e-170	99	99	0	99	Fungi	Ascomycota	OTU113_Petriella	Petriella	Ascomycota	KU702714|k__Fungi;p__Ascomycota;c__Sordariomycetes;o__Microascales;f__Microascaceae;g__Petriella;s__Petriella_sp	KU702714|Fungi		OTU113	Petriella	13	Saprotroph	Undefined Saprotroph	Probable	_
OTU358_Stephanosporaceae	0	5.83968613322146e-06	0.000133895808063146	1083	OTU358_Stephanosporaceae	NS	NA	Saprotroph	Fungi	Basidiomycota	Agaricomycetes	Russulales	Stephanosporaceae	Cristinia	Agaricomycetes	Russulales	Stephanosporaceae	Cristinia	Cristinia_sp|SH023885.07FU	Basidiomycota	_	Basidiomycota	_	0	OTU358	GTAACTTTTAACAATGGATCACTTGGCTCTCGCATCGATGAAGAACGCAGCGAAATGCGATAAGTAATGTGAATTGCAGATTTCAGTGAATCATCGAATCTTTGAACGCACCTTGCACCCTATGGTATTCCGTAGGGTATGCCCGTTTGAGTGTCATTAAATCATCAAACTCCACTATGTTTTTGACAAAGTCGGACGTTTGGTTTTGAGGGTTTTTGCGGGCTTTTCTAAAGTCGGCTCCCTTTAAATCCATTAGCGAGACTTCCCTATGTTGACCGTCTCTGGCGTGATAATCATCTGCGTCAAAGTGCGTGCTCGTTGGGCTTGCTTCTAATCGTCTCTTGAGCGAGACAACAGAAATTGAGCGCATATATGCGTTCCTCTTTCGAACTTTTTTTA…	6109	GU187526|k__Fungi;p__Basidiomycota;c__Agaricomycetes;o__Russulales;f__Stephanosporaceae;g__Cristinia;s__Cristinia_sp|SH023885.07FU	others	5.42e-133	89	99	3.33e-117	85	Fungi	Basidiomycota	OTU358_Stephanosporaceae	Stephanosporaceae	Basidiomycota	GU187526|k__Fungi;p__Basidiomycota;c__Agaricomycetes;o__Russulales;f__Stephanosporaceae;g__Cristinia;s__Cristinia_sp|SH023885.07FU	GU187526|Fungi		OTU358	Cristinia	13	Saprotroph	Undefined Saprotroph	Probable	_
OTU196_Hansfordia	0.000425535220592107	1.21465471571006e-05	0.000318213174051329	3052	OTU196_Hansfordia	NS	NA	Saprotroph	Fungi	Ascomycota	_	_	_	Hansfordia	_	_	_	Hansfordia	Hansfordia_sinuosae|SH211356.07FU	Ascomycota	_	Ascomycota	_	493	OTU196	ATGAAACTTTTAACAATGGATCTCTTGGTTCTGGCATCGATGAAGAACGCAGCGAAATGCGATAAGTAATGTGAATTGCAGAATTCAGTGAATCATCGAATCTTTGAACGCACATTGCGCCTATTAGTATTCTAGTAGGCATGCCTGTTCGAGCGTCATTTCAACCCTCAAGCCCTGATTGCTTGGTGTTGGGAGCTTGCTGTGAAACGCAACTCCTCAAAGCTAGATGGCAGAGTCGGGATGCACTCTAAGCGTAGTAAACTTGATAGTCTCGCTTCTGCAGTTGTCCCGGCCGTCTTGCCATAAAAGCCCAAACTTTTTTATTTTCTATGGTTGACCTCGGATCAGGTAGGAATACCCGCTGA	6063	KR673905|k__Fungi;p__Ascomycota;c__Pezizomycotina_cls_Incertae_sedis;o__Pezizomycotina_ord_Incertae_sedis;f__Pezizomycotina_fam_Incertae_sedis;g__Hansfordia;s__Hansfordia_sinuosae|SH211356.07FU	others	5.65e-157	97	99	0	99	Fungi	Ascomycota	OTU196_Hansfordia	Hansfordia	Ascomycota	KR673905|k__Fungi;p__Ascomycota;c__Pezizomycotina_cls_Incertae_sedis;o__Pezizomycotina_ord_Incertae_sedis;f__Pezizomycotina_fam_Incertae_sedis;g__Hansfordia;s__Hansfordia_sinuosae|SH211356.07FU	KR673905|Fungi		OTU196	Hansfordia	13	Saprotroph	Undefined Saprotroph	Probable	_
OTU191_Lecythophora	0.000397914273210875	6.77403591453689e-06	0.0004554790605362	4033	OTU191_Lecythophora	NS	NA	Saprotroph	Fungi	Ascomycota	Sordariomycetes	Xylariales	Xylariaceae	Coniolariella	Sordariomycetes	Xylariales	Xylariaceae	Coniolariella	Coniochaetales_sp|SH191373.07FU	Ascomycota	_	Ascomycota	_	461	OTU191	ATGAAACTTTTAACAATGGATCTCTTGGTTCTGGCATCGATGAAGAACGCAGCGAAATGCGATAAGTAATGTGAATTGCAGAATTCAGTGAATCATCGAATCTTTGAACGCACATTGCGCCCGCCAGTACTCTGGCGGGCATGCCTGTTCGAGCGTCATTTCAACCCTCAAGCCCTGCTTGGTGTTGGGGCCCTACGGCTGCCGTAGGCCCTGAAAGGAAGTGGCGGGCTCGCTACAACTCCGAGCGTAGTAGAATCCTATCTCGCTAGGGAGGTGCGGCGTGCTCCAGCCGTTAAAGACCCCATCTTTAACCAAGGTTGACCTCGGATCAGGTAGGAATACCCGCTGA	5990	Coniolariella_ershadii|GU553328|SH212653.07FU|reps|k__Fungi	others	1.3e-150	94	95.758	2.45e-177	99	Fungi	Ascomycota	OTU191_Lecythophora	Lecythophora	Ascomycota	JF519329|k__Fungi;p__Ascomycota;c__Sordariomycetes;o__Coniochaetales;f__unidentified;g__unidentified;s__Coniochaetales_sp|SH191373.07FU	JF519329|Fungi		OTU191	Coniolariella	13	Saprotroph	Undefined Saprotroph	Probable	_
OTU279_Spizellomyces	0.000486819197594216	1.28473094930872e-06	0.000318602029253836	3033	OTU279_Spizellomyces	NS	NA	Plant pathogen	Fungi	Chytridiomycota	Chytridiomycetes	Spizellomycetales	Spizellomycetaceae	Spizellomyces	Chytridiomycetes	Spizellomycetales	Spizellomycetaceae	Spizellomyces	Fungi_sp|SH533914.07FU	unidentified	_	Ch.	_	564	OTU279	GTAACTTTTGGCAACGGATCTCTTGGCTCTTGCAACGATGAAGAACGCAGCGAAATGCGATAAGTAGTGTGAATTGCAGAATTCCGTGAATCATCGAATCTTTGAACGCACATTGCGCTTCCTGGTATTCCGGGGAGCATGCCTGTTTGAGTACCAATACAAACCCTCACCCCCGGATGAAGGAATTTATTTTTCTTTATCTTGAGGTGGAATTGAACCTCTCGGTCAATCATTTAGCCGAGTGGTTCGAAATCAATTTCCGGCCATCACATCAAAACACATAGTTCTGTGGTCCTAAAGCGTGATTAATAATATTTTTCCATCGCTGATACCAGACTCGGGCGCTATGGGTGTGTCTGACTGAATTTTAATTACCAAGAAGAAATTCTTTAAACCTTG…	5987	UDB014719|k__Fungi;p__unidentified;c__unidentified;o__unidentified;f__unidentified;g__unidentified;s__Fungi_sp|SH533914.07FU	others	5.96e-58	96	39	1.27e-66	94	Fungi	Unidentified	OTU279_Spizellomyces	Spizellomyces	Unidentified	UDB014719|k__Fungi;p__unidentified;c__unidentified;o__unidentified;f__unidentified;g__unidentified;s__Fungi_sp|SH533914.07FU	UDB014719|Fungi		OTU279	Spizellomyces	13	Pathotroph-Saprotroph	Plant Pathogen-Undefined Saprotroph	Possible	Thallus
OTU126_Glomus	0	5.6060986878926e-06	0.000370708626389736	2908	OTU126_Glomus	NS	NA	Arbuscular mycorrhizal	Fungi	Mucoromycota	Glomeromycotina	_	_	_	_	_	_	Glomus	Glomeromycota_sp|SH524085.07FU	Glomeromycota	_	G.	_	0	OTU126	ATGAAACTTTTAACAATGGATCTCTTGGCTCTCGCATCGATGAAGAACGTAGCGAAGTGCGATATGTAATGTGAATTGCAGAATTCCGTGAATCATCGAATCTTTGAACGCATATTGCACTCTCTGGTATTCCGGAGAGTATGCCTGTTTGAGGGTCAGTTAAATAAAAATCGGTGTTTTTGCCACTTTTGTGGTGATGCATCGGAAATGAGTCGTCTTTTACTTTTGGTTTAAAGTGACTTAAAATTTTATATGATTTTTGAACGTATTTAAATTCTTACGTACGTTTATAACAATCGTTTATTAGGTGTGGTCATACTTATGATATTCACATCTATAATTTTTCATTAAATGACCTCAAATCAGGTAAGAATACCCGCTGA	5864	KM208152|k__Fungi;p__Glomeromycota;c__unidentified;o__unidentified;f__unidentified;g__unidentified;s__Glomeromycota_sp|SH524085.07FU	Cluster_09	1.05e-119	89	99	1.25e-175	96	Fungi	Glomeromycota	OTU126_Glomus	Glomus	Glomeromycota	KM208152|k__Fungi;p__Glomeromycota;c__unidentified;o__unidentified;f__unidentified;g__unidentified;s__Glomeromycota_sp|SH524085.07FU	KM208152|Fungi	Arbuscular mycorrhizal	OTU126	-	-	-	-	-	-
OTU404_Aspergillus	0.000686207911502485	5.72289241055703e-06	0.000338044789379172	3452	OTU404_Aspergillus	Indicator	NA	Saprotroph	Fungi	Ascomycota	Eurotiomycetes	Eurotiales	Trichocomaceae	Aspergillus	Eurotiomycetes	Eurotiales	Trichocomaceae	Aspergillus	Aspergillus_versicolor	Ascomycota	_	Ascomycota	_	795	OTU404	CGAAACTTTTAACAATGGATCTCTTGGTTCCGGCATCGATGAAGAACGCAGCGAACTGCGATAAGTAATGTGAATTGCAGAATTCAATGAATCATCGAGTCTTTGAACGCACATTGCGCCCCCTGGCACTCCGGGGGGCATGCCTGTCCGAGCGTCATTGCTGCCCTTCAAGCCCGGCTTGTGTGTTGGGTCGTCGTCCCCCCCGGGGGACGGGCCCGAAAGGCAGCGGCGGCACCGCGTCCGGTCCTCGAGCGTATGGGGCATCGTCACCCGCTCGATCAGGGCCGGCCGGGCGCCCGCCGGCGTCTCCAACCATTTTCTTCAGGTTGACCTCGGATCAGGTAGGGATACCCGCTGA	5817	KU702727|k__Fungi;p__Ascomycota;c__Eurotiomycetes;o__Eurotiales;f__Trichocomaceae;g__Aspergillus;s__Aspergillus_versicolor	others	3.36e-149	95	99	3.28e-171	97	Fungi	Ascomycota	OTU404_Aspergillus	Aspergillus	Ascomycota	KU702727|k__Fungi;p__Ascomycota;c__Eurotiomycetes;o__Eurotiales;f__Trichocomaceae;g__Aspergillus;s__Aspergillus_versicolor	KU702727|Fungi		OTU404	Eurotiales	7	Saprotroph	Undefined Saprotroph	Possible	Microfungus
OTU214_Agaricales	0.000385830108731586	4.67174890657717e-07	0.000348803116648524	3142	OTU214_Agaricales	NS	NA	Unidentified & others	Fungi	Basidiomycota	Agaricomycetes	Agaricales	Hydnangiaceae	Laccaria	Agaricomycetes	Agaricales	Hydnangiaceae	Laccaria	Laccaria_amethystina	Basidiomycota	_	Basidiomycota	_	447	OTU214	ATGAAACTTTTGGCAATGGATCTCTTGGCTCTCGCATCGATGAAGAACGCAGCGAAATGCGATAAGTAATGTGAATTGCAGAATTCAGTGAATCATCGAATCTTTGAACGCACCTTGCGCCCCTTGGTATTCCGAGGGGCATGCCTGTTTGAGTGTCATTAAATTCTCAACTTTTCAGATTTTCTTGTAAACTCTGATAAAGCTTGGATTTGGAGTGTGCTGGCTTCTCATAGAGTCAGCTCCTCTTTAAATGCATTAGCGAAACCTTTGTGGATCAGCTTTGGTGTGATAATTATCTACATCGCTGTTGTGAAACAATCTTGAAGGATTTGCTTCTAACTGTCCTTGGACAATTCTTAATTGACATTTTGACCTCAAATCAGGTAGGACTACCCGCTGA	5681	KT875025|k__Fungi;p__Basidiomycota;c__Agaricomycetes;o__Agaricales;f__Hydnangiaceae;g__Laccaria;s__Laccaria_amethystina	others	1.86e-107	86	99	1.44e-110	85	Fungi	Basidiomycota	OTU214_Agaricales	Agaricales	Basidiomycota	KT875025|k__Fungi;p__Basidiomycota;c__Agaricomycetes;o__Agaricales;f__Hydnangiaceae;g__Laccaria;s__Laccaria_amethystina	KT875025|Fungi		OTU214	Laccaria	13	Symbiotroph	Ectomycorrhizal	Highly Probable	Agaricoid
OTU200_Sodiomyces	0.00152692049741874	8.17556058651005e-07	0.000296048427508447	4060	OTU200_Sodiomyces	NS	NA	Unidentified & others	Fungi	Ascomycota	Sordariomycetes	_	Plectosphaerellaceae	Sodiomyces	Sordariomycetes	_	Plectosphaerellaceae	Sodiomyces	Sodiomyces_alkalinus|SH206000.07FU	Ascomycota	_	Ascomycota	_	1769	OTU200	CCTGGAGAACTTTTAACAATGGATCTCTTGGCTCCAGCATCGATGAAGAACGCAGCGAAACGCGATATGTAGTGTGAATTGCAGAATTCAGTGAATCATCGAATCTTTGAACGCACATTGCGCCTCCCAGTATCCTGGGAGGCATGCCTGTCCGAGCGTCGTTTCAACCCTCGAGCCCCCGTGGCCCGGTGTTGGGGAACCGCGAGCGCCCAGCTCCGCGGTCCCCGAAATGCAGTGGCGGTCCCGCAGCGTCCGGCCCTTTGCGTAGTAGTTTTCCTCTCGCATCGGCAGGCCCGCGGGCTACCAGCCTCAAAACCCCCTACAAAGACCGCTCCGGCGGCACGGTTGACCTCGGATCAGGTAGGACTACCCGCTGA	5680	JX158403|k__Fungi;p__Ascomycota;c__Sordariomycetes;o__Hypocreomycetidae_ord_Incertae_sedis;f__Plectosphaerellaceae;g__Sodiomyces;s__Sodiomyces_alkalinus|SH206000.07FU	others	3.52e-154	95	98	0	98	Fungi	Ascomycota	OTU200_Sodiomyces	Sodiomyces	Ascomycota	JX158403|k__Fungi;p__Ascomycota;c__Sordariomycetes;o__Hypocreomycetidae_ord_Incertae_sedis;f__Plectosphaerellaceae;g__Sodiomyces;s__Sodiomyces_alkalinus|SH206000.07FU	JX158403|Fungi		OTU200	-	-	-	-	-	-
OTU539_Sporobolomyces.	1.72630921132701e-06	0.000615386124718877	7.77710405013432e-06	5331	OTU539_Sporobolomyces.	NS	NA	Saprotroph_Yeast	Fungi	Basidiomycota	Microbotryomycetes	Sporidiobolales	_	Sporobolomyces	Microbotryomycetes	Sporidiobolales	_	Sporobolomyces	Basidiomycota_sp|SH194976.07FU	Basidiomycota	_	Basidiomycota	_	2	OTU539	CCTGGAGAACTTTTGGCAACGGATCTCTTGGCTCTCGCATCGATGAAGAACGCAGCGAAATGCGATACGTAATGTGAATTGCAGAATTCAGTGAATCATCGAATCTTTGAACGCATCTTGCGCTCTCTGGTATTCCGGAGAGCATGTCTGTTTGAGTGTCATGAATTCTTCAACCCAATCTTTTCTTGTAATCGATTGGTGTTTGGATTTTGAGCGCTGCTGGCTTCGGCCTAGCTCGTTCGTAATACATTAGCATCCCTAATACAAGTTTGGATTGACTTGGCGTAATAGACTATTCGCTAAGGATTCGGTGGAAACATCGAGCCAACTTCATTCAGGAAGCTCCTAATTTAAAAGTCTACCTTTTGATTAGATCTCAAATCAGGCAGGATTACCCGC…	5675	HG936912|k__Fungi;p__Basidiomycota;c__unidentified;o__unidentified;f__unidentified;g__unidentified;s__Basidiomycota_sp|SH194976.07FU	Cluster_07	6.27e-157	94	98	0	99	Fungi	Basidiomycota	OTU539_Sporobolomyces.	Sporobolomyces.	Basidiomycota	HG936912|k__Fungi;p__Basidiomycota;c__unidentified;o__unidentified;f__unidentified;g__unidentified;s__Basidiomycota_sp|SH194976.07FU	HG936912|Fungi	Yeast	OTU539	Sporobolomyces	13	Pathotroph-Saprotroph	Fungal Parasite-Litter Saprotroph	Probable	Yeast
OTU475_Stemphylium	6.04208223964452e-06	0.000465773365985744	2.1516654538705e-05	4161	OTU475_Stemphylium	NS	NA	Plant pathogen	Fungi	Ascomycota	Dothideomycetes	Pleosporales	Pleosporaceae	Stemphylium	Dothideomycetes	Pleosporales	Pleosporaceae	Stemphylium	Stemphylium_callistephi|SH199527.07FU	Ascomycota	_	Ascomycota	_	7	OTU475	CGAAACTTTTAACAATGGATCACTTGGTTCTGGCATCGATGAAGAACGCAGCGAAATGCGATACGTAGTGTGAATTGCAGAATTCAGTGAATCATCGAATCTTTGAACGCACATTGCGCCCTTTGGTATTCCAAAGGGCATGCCTGTTCGAGCGTCATTTGTACCCTCAAGCTTTGCTTGGTGTTGGGCGTCTTTTTGTCTCTCACGAGACTCGCCTTAAAATGATTGGCAGCCGGCCTACTGGTTTCGGAGCGCAGCACAATTCTTGCACTTTGAATCAGCCTTGGTTGAGCATCCATCAAGACCACATTTTTTAACTTTTGACCTCGGATCAGGTAGGGATACCCGCTGA	5624	AF229482|k__Fungi;p__Ascomycota;c__Dothideomycetes;o__Pleosporales;f__Pleosporaceae;g__Stemphylium;s__Stemphylium_callistephi|SH199527.07FU	others	3.25e-159	98	99	1.15e-175	99	Fungi	Ascomycota	OTU475_Stemphylium	Stemphylium	Ascomycota_Stachybotrys	AF229482|k__Fungi;p__Ascomycota;c__Dothideomycetes;o__Pleosporales;f__Pleosporaceae;g__Stemphylium;s__Stemphylium_callistephi|SH199527.07FU	AF229482|Fungi		OTU475	Stemphylium	13	Pathotroph-Saprotroph	Plant Pathogen-Wood Saprotroph	Highly Probable	_
OTU174_Curvularia	0.000192483477062961	0.000274932423152066	0.000130525729641421	3584	OTU174_Curvularia	NS	NA	Plant pathogen	Fungi	Ascomycota	Dothideomycetes	Pleosporales	Pleosporaceae	Curvularia	Dothideomycetes	Pleosporales	Pleosporaceae	Curvularia	Curvularia_lunata	Ascomycota	_	Ascomycota	_	223	OTU174	ATGAAACTTTTGACAATGGATCTCTTGGTTCTGGCATCGATGAAGAACGCAGCGAAATGCGATACGTAGTGTGAATTGCAGAATTCAGTGAATCATCGAATCTTTGAACGCACATTGCGCCCTTTGGTATTCCAAAGGGCATGCCTGTTCGAGCGTCATTTGTACCCTCAAGCTTTGCTTGGTGTTGGGCGTCTTTTGTCTTTGGCTTCGCCCAAAGACTCGCCTTAAAACGATTGGCAGCCGGCCTACTGGTTTCGCAGCGCAGCACATTTTTGCGCTTGCAATCAGCAAAAGAGGACGGCACTCCATCAAGACTACATTTTTACGTTTGACCTCGGATCAGGTAGGGATACCCGCTGA	5611	KU856631|k__Fungi;p__Ascomycota;c__Dothideomycetes;o__Pleosporales;f__Pleosporaceae;g__Curvularia;s__Curvularia_lunata	others	2.57e-160	98	99	2.53e-177	98	Fungi	Ascomycota	OTU174_Curvularia	Curvularia	Ascomycota	KU856631|k__Fungi;p__Ascomycota;c__Dothideomycetes;o__Pleosporales;f__Pleosporaceae;g__Curvularia;s__Curvularia_lunata	KU856631|Fungi		OTU174	Curvularia	13	Pathotroph	Plant Pathogen	Probable	_
OTU251_Rhizophagus	0	4.08778029325502e-06	0.000276735285783946	2170	OTU251_Rhizophagus	NS	NA	Arbuscular mycorrhizal	Fungi	Mucoromycota	Glomeromycotina	Glomerales	Glomeraceae	_	Glomeromycetes	Glomerales	Glomeraceae	_	Glomeraceae_sp|SH496983.07FU	Glomeromycota	_	G.	_	0	OTU251	TGCGAAACTTTTGGCAATGGATCTCTTGGCTCTCGCATCGATGAAGAACGTAGCGAAGTGCGATAAGTAATGTGAATTGCAGAATTCCGTGAATTATCGAATCTTTGAACGCAAATTGCACTCTCTGTTATGGAGAGTATGCCTGTTTGAGGGTCAGTATAAATAAATCGGTATGTTGCTTTTTCTGTAACGTTCCGGAGTTTGGGTTATCTTAGCTTTTTTAAGGTTTAAGAGACTTAAAATTAACCTTTTTTGTGCATTTTTAGACGTACATAAATTCATTTTATTCGTCTGTTCTAATGCCAAAATTTTATTAGATACAATCATATCATGTGGTCCCGTATCTATAAGTTTTCATAATTTGACCTCAAATCAGGTAAGAGTACCCGCTGA	5589	KM041788|k__Fungi;p__Glomeromycota;c__Glomeromycetes;o__Glomerales;f__Glomeraceae;g__unidentified;s__Glomeraceae_sp|SH496983.07FU	others	1.51e-58	78	96	2.23e-148	92	Fungi	Glomeromycota	OTU251_Rhizophagus	Rhizophagus	Glomeromycota	KM041788|k__Fungi;p__Glomeromycota;c__Glomeromycetes;o__Glomerales;f__Glomeraceae;g__unidentified;s__Glomeraceae_sp|SH496983.07FU	KM041788|Fungi		OTU251	Glomeraceae	9	Symbiotroph	Arbuscular Mycorrhizal	Highly Probable	_
OTU204_Coprinopsis	0.000266714773150022	5.13892379723489e-06	0.000276087193779768	2483	OTU204_Coprinopsis	NS	NA	Saprotroph	Fungi	Basidiomycota	Agaricomycetes	Agaricales	Psathyrellaceae	Coprinopsis	Agaricomycetes	Agaricales	Psathyrellaceae	Coprinopsis	Coprinopsis_cinerea|SH218993.07FU	Basidiomycota	_	Basidiomycota	_	309	OTU204	GTAACTTTTAACAATGGATCTCTTGGCTCTCGCATCGATGAAGAACGCAGCGAAATGCGATAAGTAATGTGAATTGCAGAATTCAGTGAATCATCGAATCTTTGAACGCACCTTGCGCTCCTTGGTATTCCGAGGAGCATGCCTGTTTGAGTGTCATTAAATTCTCAACCTCACCAACTTTGTTGTGTGCAGGCTTGGATGTGGGGGTTGCAGGTCCACTCTCGTGGTCTGCTCCTCTGAAATGTATTAGTGGGTTGTGCCCCTAATCTATTGGTGTGATAATTATCTACGCCGTGGATTGGGTTGGTTACTTGAAGACCTGCTTCTAACCGTCCCTTGGACAACTTTTGACAATTTTGACCTCAAATCAGGCAAGACTACCCGCTGA	5587	KU844325|k__Fungi;p__Basidiomycota;c__Agaricomycetes;o__Agaricales;f__Psathyrellaceae;g__Coprinopsis;s__Coprinopsis_cinerea|SH218993.07FU	others	2.81e-155	94	99	0	99	Fungi	Basidiomycota	OTU204_Coprinopsis	Coprinopsis	Basidiomycota	KU844325|k__Fungi;p__Basidiomycota;c__Agaricomycetes;o__Agaricales;f__Psathyrellaceae;g__Coprinopsis;s__Coprinopsis_cinerea|SH218993.07FU	KU844325|Fungi		OTU204	Psathyrellaceae	9	Saprotroph	Dung Saprotroph-Plant Saprotroph-Wood Saprotroph	Probable	Agaricoid
OTU257_Sporisorium	9.14943882003313e-05	0.000354118567118549	1.24433664802149e-05	3234	OTU257_Sporisorium	Indicator	NA	Plant pathogen_Yeast	Fungi	Basidiomycota	Ustilaginomycetes	Ustilaginales	Ustilaginaceae	Sporisorium	Ustilaginomycetes	Ustilaginales	Ustilaginaceae	Sporisorium	Sporisorium_sorghi|SH182309.07FU	Basidiomycota	_	Basidiomycota	_	106	OTU257	TAACTTTTGGCAACGGATCACTTGGTTCTCCCATCGATGAAGAACGCAGCGAATTGCGATAAGTAATGTGAATTGCAGAAGTGAATCATCGAATCTTTGAACGCACCTTGCGCTCCCTGCAGATCTAATCTGGGGAGCATGCCTGTTTGAGGGCCGCGAATTGTTTCGAGCGCCAGCTTTTTTAATTAAGAGATGGTAGCTTGGTAGTGAGGGTTTTGCCATTTACCGTGGCTCCCTCGAAATGCATTAGTGCATCCATTTAATAGGCAAAGACGGACGAAAGCTCGATTTTTTCGCTCCCCTCTTCCCTGCCGGGTTTTGATAATATCAGGACTTCGGAGGTGAAAGGGGGGAGCAAGAGCTGGACGCAACGTCGTTGCTGGTTGGAGTGCTTCTGAA…	5585	JX183795|k__Fungi;p__Basidiomycota;c__Ustilaginomycetes;o__Ustilaginales;f__Ustilaginaceae;g__Sporisorium;s__Sporisorium_sorghi|SH182309.07FU	others	3.5e-140	87	99	0	99	Fungi	Basidiomycota	OTU257_Sporisorium	Sporisorium	Basidiomycota_Yeast	JX183795|k__Fungi;p__Basidiomycota;c__Ustilaginomycetes;o__Ustilaginales;f__Ustilaginaceae;g__Sporisorium;s__Sporisorium_sorghi|SH182309.07FU	JX183795|Fungi	Yeast	OTU257	Sporisorium	13	Pathotroph	Plant Pathogen	Probable	Facultative Yeast
OTU467_Alternaria	0.000422945756775116	0.000221908073062416	0.000113156863929454	3263	OTU467_Alternaria	NS	NA	Plant pathogen	Fungi	Ascomycota	Dothideomycetes	Pleosporales	Pleosporaceae	Alternaria	Dothideomycetes	Pleosporales	Pleosporaceae	Alternaria	Alternaria_sp	Ascomycota	_	Ascomycota	_	490	OTU467	CCTGGAGAACTTTCAGCAATGGATCACTTGGTTCTGGCATCGATGAAGAACGCAGCGAAATGCGATACGTAGTGTGAATTGCAGAATTCAGTGAATCATCGAATCTTTGAACGCACATTGCGCCCTTTGGTATTCCAAAGGGCATGCCTGTTCGAGCGTCATTTGTACCCTCAAGCTTTGCTTGGTGTTGGGCGTCTTGTCTCCAGTCCGCTGGAGACTCGCCTTAAAGTCATTGGCAGCCGGCCTACTGGTTTCGGAGCGCAGCACAAGTCGCACTCTTTTCCAGCCAAGGTCAGCGTCCAACAAGCCTTTTTTCAACTTTTGACCTCGGATCAGGTAGGGATACCCGCTGA	5460	KU612292|k__Fungi;p__Ascomycota;c__Dothideomycetes;o__Pleosporales;f__Pleosporaceae;g__Alternaria;s__Alternaria_sp	others	1.16e-163	99	98	2.48e-177	99	Fungi	Ascomycota	OTU467_Alternaria	Alternaria	Ascomycota_Alternaria	KU612292|k__Fungi;p__Ascomycota;c__Dothideomycetes;o__Pleosporales;f__Pleosporaceae;g__Alternaria;s__Alternaria_sp	KU612292|Fungi		OTU467	Alternaria	13	Pathotroph-Saprotroph-Symbiotroph	Animal Pathogen-Endophyte-Plant Pathogen-Wood Saprotroph	Possible	Microfungus
OTU560_Hypocreales	0.000108757480313601	8.29235430917447e-06	0.000590671052607702	4754	OTU560_Hypocreales	NS	NA	Endophyte	Fungi	Ascomycota	Sordariomycetes	Hypocreales	_	Acremonium	Sordariomycetes	Hypocreales	Hypocreales_fam_Incertae_sedis	Acremonium	Ascomycota_sp|SH487815.07FU	Ascomycota	_	Ascomycota	_	126	OTU560	ATGAAACTTTTAACAATGGATCTCTTGGCTCTGGCATCGATGAAGAACGCAGCGAAATGCGATAAGTAATGCGAATTGCAGAATTCAGTGAATCATCGAATCTTTGAACGCACATTGCGCCTCCCAGTATTCTGGGAGGCACGCCTGTCTGAGCGTCATTTCAACCCTCGCATCCGGCTCGCGCCGGGGGCGGTGTTGGGGATCGGCCGCCCCCCAGCGGGTGGCCGTCCCTTAAATCCAGTGGCGACCTCGCCGTAGCCTACCCCGCGCAGTAGTAAAACACCTCGCGGGCGGAGGGCGGAGTGGTCACGCCGTAAAACCCCCCAAACCATCACAAGGTTGACCTCAGATCAGGCGGGGCTACCCGCTGA	5408	Acremonium_masseei|KC806227|SH026850.07FU|reps_singleton|k__Fungi	others	6.83e-109	87	88.485	2.83e-117	87	Fungi	Ascomycota	OTU560_Hypocreales	Hypocreales	Ascomycota	KU535757|k__Fungi;p__Ascomycota;c__unidentified;o__unidentified;f__unidentified;g__unidentified;s__Ascomycota_sp|SH487815.07FU	KU535757|Fungi		OTU560	Acremonium	13	Pathogen-Saprotroph-Symbiotroph	Animal Pathogen-Endophyte-Fungal Parasite-Plant Pathogen-Wood Saprotroph	Possible	Microfungus
OTU374_Preussia	0.000361661779773008	1.40152467197315e-06	0.000262606880092869	2457	OTU374_Preussia	NS	NA	Saprotroph	Fungi	Ascomycota	Dothideomycetes	Pleosporales	Sporormiaceae	Preussia	Dothideomycetes	Pleosporales	Sporormiaceae	Preussia	Pleosporales_sp|SH215543.07FU	Ascomycota	_	Ascomycota	_	419	OTU374	CGAAACTTTTAACAATGGATCACTTGGTTCTGGCATCGATGAAGAACGCAGCGAAATGCGATAAGTAGTGTGAATTGCAGAATTCAGTGAATCATCGAATCTTTGAACGCACATTGCGCCCTTTGGTATTCCTTAGGGCATGCCTGTTCGAGCGTCATTTAAACCTTCAAGCCCTGCTTGGTGTTGGGTGCCTGTCCCGCCTCCGCGCGTGGACTCACCTCAAATCCATTGGCGGCCCCCGCAAGGCCACGAGCGCAGCAGAAACGCAAACTCGTGTGCCCGGCGGGCGGCTCCCAGAAGCTACACCCACCAGTTTGACCTCGGATCAGGTAGGGATACCCGCTGA	5355	Preussia_terricola|EU520618|SH215534.07FU|reps|k__Fungi	others	1.28e-155	90	98.392	6.88e-163	97	Fungi	Ascomycota	OTU374_Preussia	Preussia	Ascomycota_Preussia	FN397288|k__Fungi;p__Ascomycota;c__Dothideomycetes;o__Pleosporales;f__unidentified;g__unidentified;s__Pleosporales_sp|SH215543.07FU	FN397288|Fungi		OTU374	Preussia	13	Saprotroph	Undefined Saprotroph	Probable	_
OTU421_Penicillium	0.000107031171102274	4.08778029325502e-06	0.000106157470284334	978	OTU421_Penicillium	NS	NA	Saprotroph	Fungi	Ascomycota	Eurotiomycetes	Eurotiales	Trichocomaceae	Penicillium	Eurotiomycetes	Eurotiales	Trichocomaceae	Penicillium	Penicillium_citrinum	Ascomycota	_	Ascomycota	_	124	OTU421	GAGTGGAACTTTTAACAATGGATCACTTGGTTCCGGCATCGATGAAGAACGCAGCGAAATGCGATAACTAATGTGAATTGCAGAATTCAGTGAATCATCGAGTCTTTGAACGCACATTGCGCCCTCTGGTATTCCGGAGGGCATGCCTGTCCGAGCGTCATTGCTGCCCTCAAGCCCGGCTTGTGTGTTGGGCCCCGTCCCCCCCGCCGGGGGGACGGGCCCGAAAGGCAGCGGCGGCACCGCGTCCGGTCCTCGAGCGTATGGGGCTTCGTCACCCGCTCTAGTAGGCCCGGCCGGCGCCAGCCGACCCCCAACCTTTAATTATCTCAGGTTGACCTCGGATCAGGTAGGGATACCCGCTGA	5280	KX258808|k__Fungi;p__Ascomycota;c__Eurotiomycetes;o__Eurotiales;f__Trichocomaceae;g__Penicillium;s__Penicillium_citrinum	others	3.41e-149	95	98	0	99	Fungi	Ascomycota	OTU421_Penicillium	Penicillium	Ascomycota	KX258808|k__Fungi;p__Ascomycota;c__Eurotiomycetes;o__Eurotiales;f__Trichocomaceae;g__Penicillium;s__Penicillium_citrinum	KX258808|Fungi		OTU421	Eurotiales	7	Saprotroph	Undefined Saprotroph	Possible	Microfungus
OTU226_Onygenales	0.000327135595546467	6.54044846920804e-06	0.000343229525412595	3083	OTU226_Onygenales	NS	NA	Saprotroph	Fungi	Ascomycota	Eurotiomycetes	Onygenales	Onygenaceae	Polytolypa	Eurotiomycetes	Onygenales	Onygenaceae	Polytolypa	Onygenales_sp|SH197967.07FU	Ascomycota	_	Ascomycota	_	379	OTU226	AACTTTTAACAATGGATCTCTTGGTTCCCACATCGATGAAGAACGCAGCGAAATGCGATAAGTAATGTGAATTGCAGAATTCCGTGAATCATCGAATCTTTGAACGCACATTGCGCCCCCTGGTATTCCGGGGGGCATGCCTGTCCGAGCGTCATTGCAACCCTCAAGCGCGGCTTGTGTGTTGGGCCTCGTCCCCTGTGGACGTGCCCGAAATGCAGTGGCGGTACCGTGCTCCGGTGCCCGAGCGTATGGGCTTATCACCCGCTCTGAGGCCCGGCCGGTGCCTGCCGACTTGGTGAACTTCTTTTCAGGTTGACCTCGGATCAGGTAGGGATACCCGCTGA	5226	Polytolypa_hystricis|AY527405|SH015716.07FU|refs_singleton|k__Fungi	others	2.19e-133	85	95.904	1.45e-174	99	Fungi	Ascomycota	OTU226_Onygenales	Onygenales	Ascomycota	HG327872|k__Fungi;p__Ascomycota;c__Eurotiomycetes;o__Onygenales;f__unidentified;g__unidentified;s__Onygenales_sp|SH197967.07FU	HG327872|Fungi		OTU226	Polytolypa	13	Saprotroph	Undefined Saprotroph	Probable	_
OTU295_Fungi	0.000670671128600542	1.75190583996644e-06	0.000296955756314296	3083	OTU295_Fungi	Indicator	NA	Saprotroph_Yeast	Fungi	Basidiomycota	Microbotryomycetes	_	Chrysozymaceae	Chrysozyma	Microbotryomycetes	_	Chrysozymaceae	Chrysozyma	Chrysozyma_griseoflava|SH185410.07FU	Basidiomycota	_	Basidiomycota	_	777	OTU295	CCTGGAGAACTTTCAACAACGGATCTCTAGGCTCTTGCATCGATGAAGAACGCAGCGAATTGCGATAAGTAGTGTGAATTGCAGAATTCGTGAATCATCAAATCTTTGAACGCACATTGCGCTGTCTGGAACTCCAGGCAGCATGTCTGTTTGAGTATCTGTACTCACCCCTCTAGACCCCTTCGCGGGGGTTTAGGATTTGGTGGGCTACTCTCGCTTATGTGAGGGTACCCGCTTAAAAGTATCTGCCTTGGCCTTGCAAAAGGCTGAGGGTGTCGTTTTGAAGCCTTTATGGCTAGTGGAACAGAGTTACGACTTTTGTTTCCTCTAGCGTCGATATCGCGCCAAGACCCGACTACAATCAAGATCTCAAATTAGACAAGACTACCCGCTGA	5157	KJ706363|k__Fungi;p__Basidiomycota;c__Microbotryomycetes;o__Microbotryomycetes_ord_Incertae_sedis;f__Chrysozymaceae;g__Chrysozyma;s__Chrysozyma_griseoflava|SH185410.07FU	others	3.34e-45	91	40	3.32e-52	90	Fungi	Basidiomycota	OTU295_Fungi	Fungi	Basidiomycota	KJ706363|k__Fungi;p__Basidiomycota;c__Microbotryomycetes;o__Microbotryomycetes_ord_Incertae_sedis;f__Chrysozymaceae;g__Chrysozyma;s__Chrysozyma_griseoflava|SH185410.07FU	KJ706363|Fungi	Yeast	OTU295	-	-	-	-	-	-
OTU211_Cryptococcus	6.55997500304262e-05	0.000454677962332623	3.12380346013729e-05	4210	OTU211_Cryptococcus	NS	NA	Saprotroph_Yeast	Fungi	Basidiomycota	Tremellomycetes	Tremellales	_	Cryptococcus	Tremellomycetes	Tremellales	_	Cryptococcus	Cryptococcus_sp	Basidiomycota	_	Basidiomycota	_	76	OTU211	ATGAAACTTTTAACAATGGATCACTTGGCTCTCGCATCGATGAAGAACGCAGCGAAATGCGATAAGTAATGTGAATTGCAGAATTCAGTGAATCATCGAATCTTTGAACGCACCTTGCGCTCCTTGGTATTCCGAGGAGCATGCCTGTTTGAGTGTCATGAAAACCCTCAACCTTAGATTGGTTATTTGACCTTTCTTTGGCTTGGATTTGGACGTTTGCCGATGTCAAGTCGGCTCGTCTTAAAAGTAATAGCTGGATCTGTCTCGCGACATGGTTTGACTTGGCGTAATAAGTATTTCGCTAAGGACATCTTCGGATGGCCCTGTTGCAGGACTAAAGACCGCTTTCTAATCCATTGATCTTCGGATTAATATTCATAACATCTGGCCTCAAATCAG…	5029	KU350382|k__Fungi;p__Basidiomycota;c__Tremellomycetes;o__Tremellales;f__Tremellales_fam_Incertae_sedis;g__Cryptococcus;s__Cryptococcus_sp	others	0	99	100	0	99	Fungi	Basidiomycota	OTU211_Cryptococcus	Cryptococcus	Basidiomycota_Yeast	KU350382|k__Fungi;p__Basidiomycota;c__Tremellomycetes;o__Tremellales;f__Tremellales_fam_Incertae_sedis;g__Cryptococcus;s__Cryptococcus_sp	KU350382|Fungi	Yeast	OTU211	Tremellales	7	Pathotroph-Saprotroph-Symbiotroph	Fungal Parasite-Undefined Saprotroph	Possible	Tremelloid-Yeast
OTU332_Coprinopsis	3.45261842265401e-06	7.00762335986575e-06	9.98061686433905e-06	141	OTU332_Coprinopsis	NS	NA	Saprotroph	Fungi	Basidiomycota	Agaricomycetes	Agaricales	Psathyrellaceae	Coprinopsis	Agaricomycetes	Agaricales	Psathyrellaceae	Coprinopsis	Fungi_sp|SH219023.07FU	unidentified	_	Basidiomycota	_	4	OTU332	AACTTTTAACAATGGATCACTTGGCTCTCGCATCGATGAAGAACGCAGCGAAATGCGATAAGTAATGTGAATTGCAGAATTCAGTGAATCATCGAATCTTTGAACGCACCTTGCGCTCCTTGGTATTCCGAGGAGCATGCCTGTTTGAGTGTCATTAAATTCTCAACCTTTACACCTGTTGTTTCAAGTGGCAAGGCTTGGATGTGGGGGCTTGCAGGTCCGCCGCCTTGTGTGGTGGTCTGCTCCTCTGAAATGCATTAGTGGGTTTGTGCCCCTCATCTATTGGTGTGATAATTATCTACGCCGCTGGGTGATGCATCAATGAAACCTGCTCATAACCGTCCCCGAGTCGGGGACAGCTTTGATCAATTTGACCTCAAATCAGGTAAGACTACCCGC…	4985	DQ386138|k__Fungi;p__unidentified;c__unidentified;o__unidentified;f__unidentified;g__unidentified;s__Fungi_sp|SH219023.07FU	others	3.77e-154	93	95	1.37e-150	92	Fungi	Unidentified	OTU332_Coprinopsis	Coprinopsis	Unidentified	DQ386138|k__Fungi;p__unidentified;c__unidentified;o__unidentified;f__unidentified;g__unidentified;s__Fungi_sp|SH219023.07FU	DQ386138|Fungi		OTU332	Psathyrellaceae	9	Saprotroph	Dung Saprotroph-Plant Saprotroph-Wood Saprotroph	Probable	Agaricoid
OTU238_Cryptococcus	8.63154605663503e-07	0.000541922873162952	3.11084162005373e-06	4665	OTU238_Cryptococcus	NS	NA	Saprotroph_Yeast	Fungi	Basidiomycota	Tremellomycetes	Tremellales	_	Naganishia	Tremellomycetes	Tremellales	_	Naganishia	Naganishia_vaughanmartiniae|SH181633.07FU	Basidiomycota	_	Basidiomycota	_	1	OTU238	TGCGAAACTTTTGACAATGGATCTCTTGGCTCTCGCATCGATGAAGAACGCAGCGAAATGCGATAAGTAATGTGAATTGCAGAATTCAGTGAATCATCGAATCTTTGAACGCACCTTGCGCCCTTTGGTATTCCGAAGGGCATGCCTGTTTGAGTGTCATGAAACCTCACCCCACTTGGGTTTTTGCCCGAGCGGTGGTGGATTGGGTGTTTGCCGTCACTGGCTCGCCTTAAAAGCATAAGCAACCTTGGATGTAATACGTTTCATCCTTCTGGGTGGCTGATAACCAACCATAACTCATGATCTGGCCTCAAATCAGGTAGGGCTACCCGCTGA	4930	HM589363|k__Fungi;p__Basidiomycota;c__Tremellomycetes;o__Tremellales;f__Tremellales_fam_Incertae_sedis;g__Naganishia;s__Naganishia_vaughanmartiniae|SH181633.07FU	Cluster_07	6.89e-136	95	99	4.89e-20	94	Fungi	Basidiomycota	OTU238_Cryptococcus	Cryptococcus	Basidiomycota_Yeast	HM589363|k__Fungi;p__Basidiomycota;c__Tremellomycetes;o__Tremellales;f__Tremellales_fam_Incertae_sedis;g__Naganishia;s__Naganishia_vaughanmartiniae|SH181633.07FU	HM589363|Fungi	Yeast	OTU238	Tremellales	7	Pathotroph-Saprotroph-Symbiotroph	Fungal Parasite-Undefined Saprotroph	Possible	Tremelloid-Yeast
OTU427_Trichoderma	0.000450566704156348	1.05114350397986e-06	0.000317046608443809	2977	OTU427_Trichoderma	NS	NA	Saprotroph	Fungi	Ascomycota	Sordariomycetes	Hypocreales	Hypocreaceae	Trichoderma	Sordariomycetes	Hypocreales	Hypocreaceae	Trichoderma	Trichoderma_brevicompactum	Ascomycota	_	Ascomycota	_	522	OTU427	ATGAAACTTTTGGCAATGGATCACTTGGTTCTGGCATCGATGAAGAACGCAGCGAAATGCGATAAGTAATGTGAATTGCAGAATTCAGTGAATCATCGAATCTTTGAACGCACATTGCGCCCGCCAGTATTCTGGCGGGCATGCCTGTCCGAGCGTCATTTCAACCCTCGAACCCCTCCGGGGGGTCGGCGTTGGGGATCGGCACTTACCTGCCGGCCCCGAAATACAGTGGCGGTCTCGCCGCAGCCTCTCCTGCGCAGTAGTTTGCACACTCGCACCGGGAGCGCGGCGCGTCCACGGCCGTAAAACAACCCAAACTTCTGAAATGTTGACCTCGGATCAGGTAGGAATACCCGCTGA	4925	KU847972|k__Fungi;p__Ascomycota;c__Sordariomycetes;o__Hypocreales;f__Hypocreaceae;g__Trichoderma;s__Trichoderma_brevicompactum	others	7.06e-171	100	99	4.2e-180	99	Fungi	Ascomycota	OTU427_Trichoderma	Trichoderma	Ascomycota	KU847972|k__Fungi;p__Ascomycota;c__Sordariomycetes;o__Hypocreales;f__Hypocreaceae;g__Trichoderma;s__Trichoderma_brevicompactum	KU847972|Fungi		OTU427	Hypocreales	7	Saprotroph	Undefined Saprotroph	Possible	Microfungus
OTU239_Podospora	9.75364704399758e-05	3.15343051193959e-06	0.000267661997725456	2205	OTU239_Podospora	NS	NA	Endophyte	Fungi	Ascomycota	Sordariomycetes	Sordariales	Lasiosphaeriaceae	Podospora	Sordariomycetes	Sordariales	Lasiosphaeriaceae	Podospora	Podospora_sp|SH202178.07FU	Ascomycota	_	Ascomycota	_	113	OTU239	GTAACTTTTAACAATGGATCTCTTGGTTCTGGCATCGATGAAGAACGCAGCGAAATGCGATAAGTAATGTGAATTGCAGAATTCAGTGAATCATCGAATCTTTGAACGCACATTGCGCCCGCCAGCATTCTGGCGGGCATGCCTGTTCGAGCGTCATTTCAACCATCAAGCCCCGGGCTTGCGTTGGAGCCCTGCGGCCGCCGCAGCCTCCGAAATACAGTGGCGGGCTCGCTATCACACCGAGTGCAGTAGAATACTCTTCGCTCAGGGCGTGTGGCGGGTGCCGGCCGTGAAACCCCCTACTTCTCAAGGTTGACCTCGGATCAGGTAGGAATACCCGCTGA	4844	JX984769|k__Fungi;p__Ascomycota;c__Sordariomycetes;o__Sordariales;f__Lasiosphaeriaceae;g__Podospora;s__Podospora_sp|SH202178.07FU	others	1.94e-146	96	99	8.91e-157	96	Fungi	Ascomycota	OTU239_Podospora	Podospora	Ascomycota	JX984769|k__Fungi;p__Ascomycota;c__Sordariomycetes;o__Sordariales;f__Lasiosphaeriaceae;g__Podospora;s__Podospora_sp|SH202178.07FU	JX984769|Fungi		OTU239	Podospora	13	Saprotroph-Symbiotroph	Dung Saprotroph-Endophyte-Litter Saprotroph-Undefined Saprotroph	Possible	Microfungus
OTU192_Ceratobasidiaceae	0	4.55495518391274e-06	5.10696499292154e-05	433	OTU192_Ceratobasidiaceae	NS	NA	Plant pathogen	Fungi	Basidiomycota	Agaricomycetes	Cantharellales	Ceratobasidiaceae	Thanatephorus	Agaricomycetes	Cantharellales	Ceratobasidiaceae	Thanatephorus	Fungi_sp|SH218652.07FU	unidentified	_	Basidiomycota	_	0	OTU192	AACTTTTAGCAATGGATCTCTTGGCTCTCGCATCGATGAAGAACGCAGCGAAATGCGATAAGTAATGTGAATTGCAGAATTCAGTGAATCATCGAATCTTTGAACGCACCTTGCGCTCCTTGGTATTCCTTGGAGCATGCCTGTTTGAGTATCATGAAATCTTCAAAGTTAAAATCTTTTGTTAACTCAATTGGTTTCTACTTTGGTATTGGAGGTCTTTGCAGCTTCACACCTGCTCCTCTTTGTTCATTAGCTGGATCTCAGTGTTATGCTTGGTTCCACTCGGCGTGATAAGTTATCTATCGCTGAGGACACTGTAAAAAGTGGCCAAGGTAAATGCAGATGAACCGCTTCTAATAGTCCATTGACTTGGACAATACTTTTATGATCTGATCTCAA…	4826	Thanatephorus_cucumeris|HG798755|SH457392.07FU|reps_singleton|k__Fungi	others	0	97	98.289	0	99	Fungi	Unidentified	OTU192_Ceratobasidiaceae	Ceratobasidiaceae	Unidentified	KT799157|k__Fungi;p__unidentified;c__unidentified;o__unidentified;f__unidentified;g__unidentified;s__Fungi_sp|SH218652.07FU	KT799157|Fungi		OTU192	Thanatephorus	13	Pathotroph	Plant Pathogen	Probable	_
OTU458_Aspergillus	0.000470419260086609	1.75190583996644e-06	0.000308751030790333	2942	OTU458_Aspergillus	NS	NA	Saprotroph	Fungi	Ascomycota	Eurotiomycetes	Eurotiales	Trichocomaceae	Aspergillus	Eurotiomycetes	Eurotiales	Trichocomaceae	Aspergillus	Aspergillus_novofumigatus|SH221298.07FU	Ascomycota	_	Ascomycota	_	545	OTU458	CCTGGAGAACTTTTAGCAATGGATCACTTGGTTCCGGCATCGATGAAGAACGCAGCGAAATGCGATAAGTAATGTGAATTGCAGAATTCAGTGAATCATCGAGTCTTTGAACGCACATTGCGCCCCCTGGTATTCCGGGGGGCATGCCTGTCCGAGCGTCATTGCTGCCCTCAAGCACGGCTTGTGTGTTGGGCCCCGTCCCCTACCCCGGGGACGGGCCCGAAAGGCAGCGGCGGCACCGCGTCCGGTCCTCGAGCGTATGGGGCTTTGTCACCCGCTCTGTAGGCCCGGCCGGCGCCAGCCGACACCCAACTTTATTTCTAAGGTTGACCTCGGATCAGGTAGGGATACCCGCTGA	4792	AB299411|k__Fungi;p__Ascomycota;c__Eurotiomycetes;o__Eurotiales;f__Trichocomaceae;g__Aspergillus;s__Aspergillus_novofumigatus|SH221298.07FU	others	5.5e-162	98	98	9.05e-177	99	Fungi	Ascomycota	OTU458_Aspergillus	Aspergillus	Ascomycota	AB299411|k__Fungi;p__Ascomycota;c__Eurotiomycetes;o__Eurotiales;f__Trichocomaceae;g__Aspergillus;s__Aspergillus_novofumigatus|SH221298.07FU	AB299411|Fungi		OTU458	Eurotiales	7	Saprotroph	Undefined Saprotroph	Possible	Microfungus
OTU259_Spizellomyces	0.000274483164600994	1.16793722664429e-07	0.000297603848318473	2615	OTU259_Spizellomyces	NS	NA	Plant pathogen	Fungi	Chytridiomycota	Spizellomycetes	Spizellomycetales	Spizellomycetaceae	Spizellomyces	Spizellomycetes	Spizellomycetales	Spizellomycetaceae	Spizellomyces	Spizellomycetales_sp|SH481143.07FU	Chytridiomycota	_	Ch.	_	318	OTU259	TAACTTTTGGCAATGGATCACTTGGTTCTCGCAACGATGAAGAACGCAGCGAAATGCGATAAGTAGTGTGAATTGCAGAATTCAGTGAATCATCGAATCTTTGAACGCACATTGCGCTTCCTGGTATTCCGGGAAGCATGCCCGTTTCAGAATCAATAAAAATCTCACCCAACTTGGTGCTTTCGAGCATTGAGTGCAGGTGGATCTGGGTTTTTGCGTTAGCAATCATCTTAAATTCATTGTGTGTGCACCAATTGATGTTTCTTTTGGTTGTCCGAGTGCAACAGATTTTATCTTTTTCGCTTTGGCAGTTGATTGATGCTCTTGATGCGCATGCTTCACCAATTATACGGTCTTCAAATCGGTATGATTTGGATTTCCGATAACTTGATCTGAAAT…	4627	Spizellomyces_dolichospermus|FJ827714|SH183868.07FU|reps|k__Fungi	others	1.51e-180	92	96.354	3.34e-92	82	Fungi	Chytridiomycota	OTU259_Spizellomyces	Spizellomyces	Chytridiomycota	GU055593|k__Fungi;p__Chytridiomycota;c__Chytridiomycetes;o__Spizellomycetales;f__unidentified;g__unidentified;s__Spizellomycetales_sp|SH481143.07FU	GU055593|Fungi		OTU259	Spizellomyces	13	Pathotroph-Saprotroph	Plant Pathogen-Undefined Saprotroph	Possible	Thallus
OTU558_Funneliformis	0	2.33587445328858e-07	0.000394688030544317	3047	OTU558_Funneliformis	NS	NA	Arbuscular mycorrhizal	Fungi	Mucoromycota	Glomeromycotina	Glomerales	Glomeraceae	Funneliformis	Glomeromycetes	Glomerales	Glomeraceae	Funneliformis	Funneliformis_sp|SH184262.07FU	Glomeromycota	_	G.	_	0	OTU558	GTAACTTTTGGCAATGGATCACTTGGCTCTCGCATCGATGAAGAACGCAGCGAAATGCGATAAGTAGTGTGAATTGCATAATTTTGTGAATCATCGAATCTTTGAACGCAAATTGCACTCCCTGGTATTCCGGGGAGTATGCCTGTTTGAGGGTCGTTAGAATAAAAATCGAGGCGTCGCTCTTTTTTTTAAGGGTGATCGCGTCGGAATTGAGCCGTCTTTCAAATGTTAATTCATGTCAAGTGGCTTAAAATTTCATCCATCCGGTACGATTAAAGCGTATTTAAGATCAATTTTGATTAAGAACGCGCGATGACGTACCATCTCATGTAATACGTTTGACCTGGCGTCGTCAGGATCATTCGTATACGATACTCAACTTTTGACCTCAAATCAGGT…	4538	JN685264|k__Fungi;p__Glomeromycota;c__Glomeromycetes;o__Glomerales;f__Glomeraceae;g__Funneliformis;s__Funneliformis_sp|SH184262.07FU	others	1.48e-113	88	97	0	99	Fungi	Glomeromycota	OTU558_Funneliformis	Funneliformis	Glomeromycota	JN685264|k__Fungi;p__Glomeromycota;c__Glomeromycetes;o__Glomerales;f__Glomeraceae;g__Funneliformis;s__Funneliformis_sp|SH184262.07FU	JN685264|Fungi		OTU558	Funneliformis	13	Symbiotroph	Arbuscular Mycorrhizal	Highly Probable	_
OTU289_Coprinellus	0.000230462279712155	0.000208593588678671	0.000139210162497404	3127	OTU289_Coprinellus	NS	NA	Saprotroph	Fungi	Basidiomycota	Agaricomycetes	Agaricales	Psathyrellaceae	Coprinellus	Agaricomycetes	Agaricales	Psathyrellaceae	Coprinellus	Coprinellus_radians	Basidiomycota	_	Basidiomycota	_	267	OTU289	ATGAAACTTTTAGCAATGGATCTCTTGGCTCTCGCATCGATGAAGAACGCAGCGAAATGCGATAAGTAATGTGAATTGCAGAATTCAGTGAATCATCGAATCTTTGAACGCACCTTGCGCTCCTTGGTATTCCGAGGAGCATGCCTGTTTGAGTGTCATTAAATTCTCAACCTCACCAGTTTTCTGAACTGTTCTTCGAGGCTTGGATGTGGGGGTTTGTGCAGGCTGCCTCACGGCGGTCTGCTCCCCTGAAATGCATTAGCGAGTTCATACTGAACTTCCGTCTATTGGTGTGATAATTATCTACGCCGTGGACGAGGATCAGACTCGCTTCTAACCGTCCGCGAGGACAATACCTTGACAATTTGACCTCAAATCAGGTAGGACTACCCGCTGA	4536	KU325120|k__Fungi;p__Basidiomycota;c__Agaricomycetes;o__Agaricales;f__Psathyrellaceae;g__Coprinellus;s__Coprinellus_radians	others	0	99	99	0	99	Fungi	Basidiomycota	OTU289_Coprinellus	Coprinellus	Basidiomycota	KU325120|k__Fungi;p__Basidiomycota;c__Agaricomycetes;o__Agaricales;f__Psathyrellaceae;g__Coprinellus;s__Coprinellus_radians	KU325120|Fungi		OTU289	Psathyrellaceae	9	Saprotroph	Dung Saprotroph-Plant Saprotroph-Wood Saprotroph	Probable	Agaricoid
OTU403_Chaetomium	0.000341809223842747	1.40152467197315e-06	0.000254829776042735	2374	OTU403_Chaetomium	NS	NA	Saprotroph	Fungi	Ascomycota	Sordariomycetes	Sordariales	Chaetomiaceae	Chaetomium	Sordariomycetes	Sordariales	Chaetomiaceae	Chaetomium	Chaetomium_sp|SH195320.07FU	Ascomycota	_	Ascomycota	_	396	OTU403	GTAACTTTTAACAATGGATCTCTTGGTTCTGGCATCGATGAAGAACGCAGCGAAATGCGATAAGTAATGTGAATTGCAGAATTCAGTGAATCATCGAATCTTTGAACGCACATTGCGCCCGCCAGCATTCTGGCGGGCATGCCTGTCCGAGCGTCATTTCGACCATCAAGCCCCGGGCTTGTGTTGGGGACCTGCGGCTGCGCGCAGGCCCCGAAAACCAGTGGCGGGGCCCGCTGTCACCCCGAGCGTAGTAGCAACCACCTCGCTCAGGGCGTGCTCCGGGTTCTGGCCGTTAAACGGCGGCGCCCCCGGCGCCGCTAAACCCCCAAGGTTGACCTCGGATCAGGTAGGAAGACCCGCTGA	4450	HQ607809|k__Fungi;p__Ascomycota;c__Sordariomycetes;o__Sordariales;f__Chaetomiaceae;g__Chaetomium;s__Chaetomium_sp|SH195320.07FU	others	9.81e-125	92	99	9.65e-142	92	Fungi	Ascomycota	OTU403_Chaetomium	Chaetomium	Ascomycota_Chaetomium	HQ607809|k__Fungi;p__Ascomycota;c__Sordariomycetes;o__Sordariales;f__Chaetomiaceae;g__Chaetomium;s__Chaetomium_sp|SH195320.07FU	HQ607809|Fungi		OTU403	Chaetomium	13	Pathotroph-Saprotroph-Symbiotroph	Animal Pathogen-Dung Saprotroph-Endophyte-Epiphyte-Plant Saprotroph-Wood Saprotroph	Possible	Microfungus
OTU272_Fungi	0.000332314523180449	3.15343051193959e-06	0.000294622625099255	2685	OTU272_Fungi	NS	NA	Unidentified & others	Fungi	unidentified	_	_	_	_	_	_	_	_	Fungi_sp|SH496015.07FU	unidentified	_	unidentified	_	385	OTU272	ATGAAACTTTTGGCAATGGATCTCTTGGCTCTCGCAACGATGAAGAACGCAGCGAATTGCGATAAGTAGTGTGAATTGCAGATACCGTGAATCATCAAATCTTTGAACGCACATTGCACTGTCTGGAATTCCGGGCAGTATGCCTGTTTGAGTATCAGTAAACACTCTCTCTCTCGCCGTCAAAACGCGTTAGAGTAGGACTTGAGTTACCGCCTTTATCGGGCGCGACTTTAAATGTATCAGCTGGGACCGCGTTTCAACCACTCTCGACTAGCAGGGTCAATGGGCTTTGCCTATCACTGTTATAGAGAGCGCGAGAGGCGTGTCGCCCTTCTAAACACAACACTTTACTGTGACCTTGATCTCAAATCAGGCAAGATTACCCGCTGA	4425	KU559686|k__Fungi;p__unidentified;c__unidentified;o__unidentified;f__unidentified;g__unidentified;s__Fungi_sp|SH496015.07FU	others	4.21e-54	95	40	1.96e-54	92	Fungi	Unidentified	OTU272_Fungi	Fungi	Unidentified	KU559686|k__Fungi;p__unidentified;c__unidentified;o__unidentified;f__unidentified;g__unidentified;s__Fungi_sp|SH496015.07FU	KU559686|Fungi		OTU272	-	-	-	-	-	-
OTU263_Mortierella	0.000291746256714264	2.8030493439463e-06	0.000289956362669175	2599	OTU263_Mortierella	NS	NA	Saprotroph	Fungi	Mucoromycota	Mortierellomycotina	Mortierellales	Mortierellaceae	Mortierella	Incertae sedis	Mortierellales	Mortierellaceae	Mortierella	Fungi_sp	unidentified	_	Zy.	_	338	OTU263	AACTTTTAACAATGGATCACTTGGCTCTCGCATCGATGAAGAACGCAGCGAAATGCGATACGTAATGTGAATTGCAGAATTCAGTGAATCATCGAATCTTTGAACGCATATTGCGCTCTTTGGTATTCCGAAGAGCATGCTTGTTTGAGTATCAGTAAACACCTCAAAGCTTTTGGATTTTTTAATCGAAAAGCTTTGGACTTGAGCAATCCCAACACCAATCTTTTTGAGATCGGTGGCGGGTTGCTTGAAATGCAGGTGCAGCTGGACATTCTCCTGAGCTAAAAGCATATTCATTTAGTCCCGTCAAACGGATTATTACTTTTGCTGCAGCTAACATAAAGGGAGTTTGACCGTATTGGCTGACTGATGCAGGATTTCACAAGGGTCGGCAACGAT…	4370	KT957787|k__Fungi;p__unidentified;c__unidentified;o__unidentified;f__unidentified;g__unidentified;s__Fungi_sp	others	0	99	100	0	99	Fungi	Unidentified	OTU263_Mortierella	Mortierella	Zygomycota	KT957787|k__Fungi;p__unidentified;c__unidentified;o__unidentified;f__unidentified;g__unidentified;s__Fungi_sp	KT957787|Fungi		OTU263	Mortierellaceae	9	Saprotroph-Symbiotroph	Endophyte-Soil Saprotroph-Undefined Saprotroph	Possible	Microfungus
OTU125_Marasmius	0	0	6.09206483927189e-06	47	OTU125_Marasmius	NS	NA	Saprotroph	Fungi	Basidiomycota	Agaricomycetes	Agaricales	Marasmiaceae	Marasmius	Agaricomycetes	Agaricales	Marasmiaceae	Marasmius	Marasmius_sp|SH182883.07FU	Basidiomycota	_	Basidiomycota	_	0	OTU125	ATGAAACTTTTGGCAATGGATCACTTGGCTCTCGCATCGATGAAGAACGCAGCGAAATGCGATAAGTAATGTGAATTGCAGAATTCAGTGAATCATCGAATCTTTGAACGCACCTTGCGCCTCTTGGTATTCCGAGAGGCATGCCTGTTTGAGCGTCATTAAATTCTCAACTTCAAAAGCTTTTTGCTCTTTGAAGCTTGGATGTGGAGGCTGCCGGCTCGATTAGAGTCAGCTCCTCTTAAATGCATTAGTGGAAACCGTTTGTAGTACCACATTGGTGTGATAATTATCAGCGCTATTGTGTCTACAAGCTTGTGTGAGTCGATTGGAGAGTGCATGTATCTTGCTCTTTCTGTTCAATTTTGACTTGCATGAGTAGAGTGTCTGCTTATAACCGTC…	4300	EU935534|k__Fungi;p__Basidiomycota;c__Agaricomycetes;o__Agaricales;f__Marasmiaceae;g__Marasmius;s__Marasmius_sp|SH182883.07FU	others	0	96	99	0	94	Fungi	Basidiomycota	OTU125_Marasmius	Marasmius	Basidiomycota	EU935534|k__Fungi;p__Basidiomycota;c__Agaricomycetes;o__Agaricales;f__Marasmiaceae;g__Marasmius;s__Marasmius_sp|SH182883.07FU	EU935534|Fungi		OTU125	Marasmiaceae	9	Pathotroph-Saprotroph-Symbiotroph	Endophyte-Plant Pathogen-Undefined Saprotroph	Probable	Agaricoid
OTU319_Entoloma	9.83996250456393e-05	2.21908073062416e-06	0.000209981809353627	1753	OTU319_Entoloma	NS	NA	Saprotroph	Fungi	Basidiomycota	Agaricomycetes	Agaricales	Entolomataceae	Entoloma	Agaricomycetes	Agaricales	Entolomataceae	Entoloma	Entoloma_sp|SH185813.07FU	Basidiomycota	_	Basidiomycota	_	114	OTU319	ATGAAACTTTTGGCAATGGATCTCTTGGCTCTCGCATCGATGAAGAACGCAGCGAAATGCGATAAGTAATGTGAATTGCAGAATTCAGTGAATCATCGAATCTTTGAACGCACCTTGCGCTCCTTGGTATTCCGAGGAGCATGCCTGTTTGAGTGTCGTGAAATTCTCAACTTACCTGGCTTTTACAAGTCGGTTAGGCTTGGATTATGGAGGTTGCTGGCTTCCCCGAAATCAGCTCCTCTTAAATGTATTAGCAACGTCTTCGCTGATCATCTTTGGTATGATAATTATCTATACCATCGACAATCAGCTTTCCATTATGGAAGGGTTTTGCTTCTAATCGTCTGCAAAGACAATTTTGACAATTTGACCTCAAATCAGGTAGGACTACCCGCTGA	4283	DQ974695|k__Fungi;p__Basidiomycota;c__Agaricomycetes;o__Agaricales;f__Entolomataceae;g__Entoloma;s__Entoloma_sp|SH185813.07FU	others	0	98	99	1.35e-150	91	Fungi	Basidiomycota	OTU319_Entoloma	Entoloma	Basidiomycota	DQ974695|k__Fungi;p__Basidiomycota;c__Agaricomycetes;o__Agaricales;f__Entolomataceae;g__Entoloma;s__Entoloma_sp|SH185813.07FU	DQ974695|Fungi		OTU319	Entoloma	13	Pathotroph-Saprotroph-Symbiotroph	Ectomycorrhizal-Fungal Parasite-Soil Saprotroph-Undefined Saprotroph	Possible	Agaricoid
OTU223_Physodermataceae	0.000466103487058291	7.70838569585233e-06	0.000250941224017668	2542	OTU223_Physodermataceae	NS	NA	Plant pathogen	Fungi	Chytridiomycota	Blastocladiomycetes	Blastocladiales	Physodermataceae	Paraphysoderma	Blastocladiomycetes	Blastocladiales	Physodermataceae	Paraphysoderma	Paraphysoderma_sedebokerense|SH497271.07FU	Chytridiomycota	_	Ch.	_	540	OTU223	ATGAAACTTTTGGCAATGGATCACTAGGCTCTTGCATCGATGAAGAACGCAGCGAAATGCGATAACTAATGTGAATTGCAGAACTACGTGAATCATCGAGTCTTTGAACGCATATTGCACCCTGTGGTATTCCGCAGGGTATGCCTGTTTGAGTGTCAGTAAATAACCTCAAGCCTTTATTGGTTTGGATTTGAGCGTGTAGTTTGTCAAAGCTACTCGCTTTAAAAGCATCGGTGAGCAGTTTGATTTTGGGTTCGGATGCTCTTAACTTGACAAGGACTTTTAGTTCGCGTTAGTTAATCATTCTTACCTGTGAACTGTTAACTTGCCTTAGATTATTTACCCTGAGTTTTCGGACTCTTGTAACTTGACCTCAAATCAGGTAGGATTACCCGCTGA	4240	KJ569527|k__Fungi;p__Chytridiomycota;c__Blastocladiomycetes;o__Blastocladiales;f__Physodermataceae;g__Paraphysoderma;s__Paraphysoderma_sedebokerense|SH497271.07FU	others	3.36e-50	90	47	5.5e-65	91	Fungi	Chytridiomycota	OTU223_Physodermataceae	Physodermataceae	Chytridiomycota	KJ569527|k__Fungi;p__Chytridiomycota;c__Blastocladiomycetes;o__Blastocladiales;f__Physodermataceae;g__Paraphysoderma;s__Paraphysoderma_sedebokerense|SH497271.07FU	KJ569527|Fungi		OTU223	Paraphysoderma	13	Pathotroph	Plant Pathogen	Probable	_
OTU243_Bipolaris	6.81892138474167e-05	0.000325153723897771	2.99418505930171e-05	3094	OTU243_Bipolaris	NS	NA	Plant pathogen	Fungi	Ascomycota	Dothideomycetes	Pleosporales	Pleosporaceae	Bipolaris	Dothideomycetes	Pleosporales	Pleosporaceae	Bipolaris	Bipolaris_sp|SH187564.07FU	Ascomycota	_	Ascomycota	_	79	OTU243	GTAACTTTTGACAATGGATCTCTTGGTTCTGGCATCGATGAAGAACGCAGCGAAATGCGATACGTAGTGTGAATTGCAGAATTCAGTGAATCATCGAATCTTTGAACGCACATTGCGCCCTTTGGTATTCCAAAGGGCATGCCTGTTCGAGCGTCATTTGTACCTTCAAGCTTTGCTTGGTGTTGGGCGTTTTTGTCTCCCTCTTTCTGGGAGACTCGCCTTAAAACGATTGGCAGCCGGCCTACTGGTTTCGGAGCGCAGCACATTTTTTGCGCTTTGTATCAGGAGAAAAGGACGGTACTCCATCAAGACTTTTACAATTTTAACTTTTGACCTCGGATCAGGTAGGGATACCCGCTGA	4124	KP702152|k__Fungi;p__Ascomycota;c__Dothideomycetes;o__Pleosporales;f__Pleosporaceae;g__Bipolaris;s__Bipolaris_sp|SH187564.07FU	others	2.01e-156	97	99	0	99	Fungi	Ascomycota	OTU243_Bipolaris	Bipolaris	Ascomycota	KP702152|k__Fungi;p__Ascomycota;c__Dothideomycetes;o__Pleosporales;f__Pleosporaceae;g__Bipolaris;s__Bipolaris_sp|SH187564.07FU	KP702152|Fungi		OTU243	Bipolaris	13	Pathotroph	Plant Pathogen	Probable	_
OTU323_Glomus	8.63154605663503e-07	2.68625562128187e-06	0.000285290100239094	2225	OTU323_Glomus	NS	NA	Arbuscular mycorrhizal	Fungi	Mucoromycota	Glomeromycotina	_	_	_	_	_	_	Glomus	Glomeromycota_sp|SH524085.07FU	Glomeromycota	_	G.	_	1	OTU323	ATGAAACTTTCGGCAACGGATCACTTGGCTCTCGCATCGATGAAGAACGTAGCGAAGTGCGATATGTAATGTGAATTGCAGAATTCCGTGAATCATCGAATCTTTGAACGCATATTGCACTCTCTGGTATTCCGGAGAGTATGCCTGTTTGAGGGTCAGTTAAATAAAAATCGGTGTTTTTGCCACTTTTGTGGTGATGCATCGGAATTGAGTCGTCTTTACCTTTGGTTTAAAGTGACTTAAAATTTTATATGATTTTTGAACGTATTTAAATCAACTTACGTACGTTTATAACAATCGTTTATTAGGTGTGGTCATTCTTATGATATTCACATCTATAATTTTTCATTAAATGACCTCAAATCAGGTAAGAATACCCGCTGA	4079	KM208177|k__Fungi;p__Glomeromycota;c__unidentified;o__unidentified;f__unidentified;g__unidentified;s__Glomeromycota_sp|SH524085.07FU	Cluster_09	1.74e-122	89	99	5.8e-179	97	Fungi	Glomeromycota	OTU323_Glomus	Glomus	Glomeromycota	KM208177|k__Fungi;p__Glomeromycota;c__unidentified;o__unidentified;f__unidentified;g__unidentified;s__Glomeromycota_sp|SH524085.07FU	KM208177|Fungi	Arbuscular mycorrhizal	OTU323	-	-	-	-	-	-
OTU249_Rhizopus	1.0357855267962e-05	3.50381167993288e-07	1.62023001044465e-05	140	OTU249_Rhizopus	NS	NA	Saprotroph	Fungi	Mucoromycota	Mucoromycotina	Mucorales	Rhizopodaceae	Rhizopus	_	Mucorales	Rhizopodaceae	Rhizopus	Rhizopus_microsporus	Zygomycota	_	Zy.	_	12	OTU249	AACTTTTAGCAATGGATCTCTTGGTTCTCGCATCGATGAAGAACGTAGCAAAGTGCGATAACTAGTGTGAATTGCATATTCGTGAATCATCGAGTCTTTGAACGCAGCTTGCACTCTATGGATCTTCTATAGAGTACGCTTGCTTCAGTATCATAACCAACCCACACATAAAATTTATTTTATGTGGTGATGGACAAGCTCGGTTAAATTTAATTATTATACCGATTGTCTAAAATACAGCCTCTTTGTAATTTTCATTAAATTACGAACTACCTAGCCATCGTGCTTTTTTGGTCCAACCAAAAAACATATAATCTAGGGGTTCTGCTAGCCAGCAGATATTTTAATGATCTTTAACTATGATCTGAAGTCAAGTGGGACTACCCGCTGA	4075	KU729104|k__Fungi;p__Zygomycota;c__Mucoromycotina_cls_Incertae_sedis;o__Mucorales;f__Rhizopodaceae;g__Rhizopus;s__Rhizopus_microsporus	others	1.64e-177	97	100	0	100	Fungi	Zygomycota	OTU249_Rhizopus	Rhizopus	Zygomycota	KU729104|k__Fungi;p__Zygomycota;c__Mucoromycotina_cls_Incertae_sedis;o__Mucorales;f__Rhizopodaceae;g__Rhizopus;s__Rhizopus_microsporus	KU729104|Fungi		OTU249	Mucorales	7	Saprotroph	Undefined Saprotroph	Possible	Microfungus
OTU224_Glomus	1.63999375076066e-05	3.97098657059059e-06	0.00042592606514569	3339	OTU224_Glomus	NS	NA	Arbuscular mycorrhizal	Fungi	Mucoromycota	Glomeromycotina	Glomerales	Glomeraceae	Glomus	Glomeromycetes	Glomerales	Glomeraceae	Glomus	Glomeraceae_sp|SH176095.07FU	Glomeromycota	_	G.	_	19	OTU224	GTAACTTTTAACAATGGATCTCTTGGCTCTCGCATCGATGAAGAACGTAGCGAAGTGCGATAAGTAATGTGAATTGCAGAATTCCGTGAATCATCGAATCTTTGAACGCAAATTGCACTCTCTGGTATTCCGGAGAGTATGCCTGTTTGAGGGTCAGTTAAATAAAAATCGGTGTTGTTGCTGCTTTTCGTGGTGACGCATCGGATTTGGGTCGTCTTACCTTCGGTTAAGTGACCTAAAATTTTGCATGATTTTCGAACGTATTTAAATAATTTACGTACGTTTGTAATATCGGATATTAGGTGTGATCATTCTCATGATTCGCGCCCATAATTTTTCATCAAAATGACCTCAAATCAGGTAAGAGTACCCGCTGA	3999	DQ400260|k__Fungi;p__Glomeromycota;c__Glomeromycetes;o__Glomerales;f__Glomeraceae;g__unidentified;s__Glomeraceae_sp|SH176095.07FU	others	2.1e-156	95	99	3.42e-176	97	Fungi	Glomeromycota	OTU224_Glomus	Glomus	Glomeromycota	DQ400260|k__Fungi;p__Glomeromycota;c__Glomeromycetes;o__Glomerales;f__Glomeraceae;g__unidentified;s__Glomeraceae_sp|SH176095.07FU	DQ400260|Fungi		OTU224	Glomeraceae	9	Symbiotroph	Arbuscular Mycorrhizal	Highly Probable	_
OTU216_Mortierella	3.71156480435306e-05	5.25571751989931e-06	0.000288271323458312	2312	OTU216_Mortierella	NS	NA	Saprotroph	Fungi	Mucoromycota	Mortierellomycotina	Mortierellales	Mortierellaceae	Mortierella	_	Mortierellales	Mortierellaceae	Mortierella	Mortierella_capitata|SH217581.07FU	Zygomycota	_	Zy.	_	43	OTU216	ATGAAACTTTTAACAATGGATCACTTGGCTCTCGCATCGATGAAGAACGCAGCGAAATGCGATACGTAATGTGAATTGCAGAATTCAGTGAATCATCGAATCTTTGAACGCATATTGCGCTCTTTGGTATTCCGAAGAGCATGCTTGTTTGAGTATCAGTAAACACCTCAACCAGATTTTTTTTCTGGATGGACTTGAGCAAACCCAACATTGGTCTCTTTCGAGAGGTCGGCGGCGGGTTGCTTGAAATGCAGGTGCAGCTGTGACAAGAACAGACTGAGCTAAAAGCATATCTAATTTAGTCCGCCTGGCGGATTATCTCTATTTGCTGCAGTTCAACTAAAAGTCGTCTTGGCGAGCTGACTGATGCAGGATTTGTCAGACTTTCCTCTCTAAGAG…	3993	AB908052|k__Fungi;p__Zygomycota;c__Mortierellomycotina_cls_Incertae_sedis;o__Mortierellales;f__Mortierellaceae;g__Mortierella;s__Mortierella_capitata|SH217581.07FU	others	0	98	99	1.95e-164	91	Fungi	Zygomycota	OTU216_Mortierella	Mortierella	Zygomycota	AB908052|k__Fungi;p__Zygomycota;c__Mortierellomycotina_cls_Incertae_sedis;o__Mortierellales;f__Mortierellaceae;g__Mortierella;s__Mortierella_capitata|SH217581.07FU	AB908052|Fungi		OTU216	Mortierellaceae	9	Saprotroph-Symbiotroph	Endophyte-Soil Saprotroph-Undefined Saprotroph	Possible	Microfungus
OTU415_Eurotiomycetes	0.00018471508561199	1.63511211730201e-06	0.00029565957230594	2509	OTU415_Eurotiomycetes	NS	NA	Saprotroph	Fungi	Ascomycota	Eurotiomycetes	Onygenales	Arachnomycetaceae	Arachnomyces	Eurotiomycetes	Onygenales	Arachnomycetaceae	Arachnomyces	Ascomycota_sp|SH017007.07FU	Ascomycota	_	Ascomycota	_	214	OTU415	TGCGAAACTTTTAGCAATGGATCACTTGGTTCCGGCATCGATGAAGAACGCAGCGAAATGCGATAAGTAATGTGAATTGCAGAATTCAGTGAATCATCGAATCTTTGAACGCACATTGCGCCCCCTGGTATTCCGGGGGGCATGCCTGTCCGAGCGTCATTACTGCCCTCAAGCGCGGCTTGTGTGTTGGGCCCTCGCCCCCCCCGGGGGCGTGCCCGAAAGGCAGTGGCGGCGCCGTGCCCGGTCCTCGAGCGTATGGGGCTTTGTCACGCGCTCTGGAGGCCCGGCCGGCCGCCGCCGACCCGTCCAGACCTTTAACCGGTTGACCTCGGATCAGGCAGGGATACCCGCTGA	3989	Arachnomyces_gracilis|AY123779|SH029684.07FU|reps_singleton|k__Fungi	others	1.01e-156	95	96.142	1.57e-139	93	Fungi	Ascomycota	OTU415_Eurotiomycetes	Eurotiomycetes	Ascomycota	HQ649921|k__Fungi;p__Ascomycota;c__unidentified;o__unidentified;f__unidentified;g__unidentified;s__Ascomycota_sp|SH017007.07FU	HQ649921|Fungi		OTU415	Arachnomyces	13	Saprotroph	Dung Saprotroph	Highly Probable	_
OTU250_Alternaria	3.36630296208766e-05	0.000343139957188093	1.62023001044465e-05	3102	OTU250_Alternaria	NS	NA	Plant pathogen	Fungi	Ascomycota	Dothideomycetes	Pleosporales	Pleosporaceae	Alternaria	Dothideomycetes	Pleosporales	Pleosporaceae	Alternaria	Alternaria_eureka	Ascomycota	_	Ascomycota	_	39	OTU250	CCTGGAGAACTTTTAACAATGGATCACTTGGTTCTGGCATCGATGAAGAACGCAGCGAAATGCGATAAGTAGTGTGAATTGCAGAATTCAGTGAATCATCGAATCTTTGAACGCACATTGCGCCCTTTGGTATTCCAAAGGGCATGCCTGTTCGAGCGTCATTTGTACCCTCAAGCTTTGCTTGGTGTTGGGCGTCTTTGTCTCCGGCTTGCCTGGAGACTCGCCTTAAAGTGATTGGCAGCCGGCCTACTGGTTTCGGAGCGCAGCACAAGTCGCGCTCTCTTCCAGCCAAGGTCAGCGTCCACCAAGCCACCTTTTTTACCTTTGACCTCGGATCAGGTAGGGATACCCGCTGA	3920	KT279818|k__Fungi;p__Ascomycota;c__Dothideomycetes;o__Pleosporales;f__Pleosporaceae;g__Alternaria;s__Alternaria_eureka	others	9.08e-165	99	98	5.37e-179	99	Fungi	Ascomycota	OTU250_Alternaria	Alternaria	Ascomycota_Alternaria	KT279818|k__Fungi;p__Ascomycota;c__Dothideomycetes;o__Pleosporales;f__Pleosporaceae;g__Alternaria;s__Alternaria_eureka	KT279818|Fungi		OTU250	Alternaria	13	Pathotroph-Saprotroph-Symbiotroph	Animal Pathogen-Endophyte-Plant Pathogen-Wood Saprotroph	Possible	Microfungus
OTU255_Vermispora	0.000101852243468293	3.15343051193959e-06	0.000235516634318234	1962	OTU255_Vermispora	NS	NA	Unidentified & others	Fungi	Ascomycota	Orbiliomycetes	Orbiliales	Orbiliales_fam_Incertae_sedis	Vermispora	Orbiliomycetes	Orbiliales	Orbiliales_fam_Incertae_sedis	Vermispora	Orbiliaceae_sp|SH526071.07FU	Ascomycota	_	Ascomycota	_	118	OTU255	ATGAAACTTTTAGCAATGGATCTCTTGGTTCTCGCATCGATGAAGAACGCAGCGAAACGCGATAGGTAATGTGAATTGCAGAATTCCGTGAATCATCGAATCTTTGAACGCACATTGCGCCTTCCGGTATTCCGGGAGGCATGCCTGTTTGAGCGTCAGCAAAAACCCTTCAGCAGACTATTTTATTGGTTTGTTAGGTATTGAGCACGAAGGAAGTGGCACTTGCGGCCAGGCTTCTGCTTTAAACTTGCTGTACGACCGCAAGCTATTGTTAGGTCTATGGAAGTGGTATTTACATATATTTTCCAATAAGAACTAGCTAGCTTTTAGCGGCGTTAAACCAATGTTGTTCATCAGAGCAACTGAAGTTTGACCTCAAATCAGACAAGGATACCCGCT…	3873	Vermispora_spermatophaga|DQ494374|SH474577.07FU|reps_singleton|k__Fungi	others	1.13e-171	91	96.429	1.4e-130	88	Fungi	Ascomycota	OTU255_Vermispora	Vermispora	Ascomycota	HG936963|k__Fungi;p__Ascomycota;c__Orbiliomycetes;o__Orbiliales;f__Orbiliaceae;g__unidentified;s__Orbiliaceae_sp|SH526071.07FU	HG936963|Fungi		OTU255	-	-	-	-	-	-
OTU199_Buckleyzyma	0	0.000408310854434845	1.23137480793793e-05	3591	OTU199_Buckleyzyma	NS	NA	Saprotroph_Yeast	Fungi	Basidiomycota	Cystobasidiomycetes	_	Buckleyzymaceae	Buckleyzyma	Cystobasidiomycetes	_	Buckleyzymaceae	Buckleyzyma	Buckleyzyma_aurantiaca|SH207116.07FU	Basidiomycota	_	Basidiomycota	_	0	OTU199	CCTGGAGAACTTTTAACAATGGATCACTTGGCTCTCGCATCGATGAAGAACGCAGCGAAATGCGATACGTAATGTGAATTGCAGAATTCAGTGAATCATCGAATCTTTGAACGCACCTTGCACTCTTTGGTATTCCGAAGAGTATGTCTGTTTGAGTGTCATGAAACTCTCAACCCCCTTATTTTGTAATGAAGTAAGCGTGGGCTTGGTTCATGGTTGTTGAAGGCTTAACAGTCTTCTCAACTGAAATACACGAGCTACCTATTTTATAATAGACGGTTTGACTCGGCGTAATAACTATTTCGCTGAGGACGTCCTTTTATAACAGTAAATGGTGCTTCTAATTTAACATCAATTTAAGATTTAGACCTCAAATCAGTCAGGACTACCCGCTGA	3860	NR_073293|k__Fungi;p__Basidiomycota;c__Cystobasidiomycetes;o__Cystobasidiomycetes_ord_Incertae_sedis;f__Buckleyzymaceae;g__Buckleyzyma;s__Buckleyzyma_aurantiaca|SH207116.07FU	others	6.43e-127	89	98	0	97	Fungi	Basidiomycota	OTU199_Buckleyzyma	Buckleyzyma	Basidiomycota	NR_073293|k__Fungi;p__Basidiomycota;c__Cystobasidiomycetes;o__Cystobasidiomycetes_ord_Incertae_sedis;f__Buckleyzymaceae;g__Buckleyzyma;s__Buckleyzyma_aurantiaca|SH207116.07FU	NR_073293|Fungi	Yeast	OTU199	-	-	-	-	-	-
OTU300_Spizellomyces	0.00040654581926751	6.42365474654361e-06	0.000186909734004895	1968	OTU300_Spizellomyces	NS	NA	Plant pathogen	Fungi	Chytridiomycota	Chytridiomycetes	Spizellomycetales	Spizellomycetaceae	Spizellomyces	Chytridiomycetes	Spizellomycetales	Spizellomycetaceae	Spizellomyces	Spizellomyces_sp|SH183851.07FU	Chytridiomycota	_	Ch.	_	471	OTU300	TAACTTTCGGCAACGGATCACTTGGTTCTCGCAACGATGAAGAACGCAGCGAAATGCGATAAGTAGTGTGAATTGCAGAATTCAGTGAATCATCGAATCTTTGAACGCACATTGCGCTTCCTGGTATTCCGGGAAGCATGCCCGTTTCAGAATCAATGAAAATCTCACCCAACTCGGTGCTTTCGAGCGTTGAGTGCAGGTGGATTTGGATTTTTGCGTCAGCAATCATCTTAAATTCATTGTGTGTGCACCAATTGATGTTTCTTTTGGTTGTCCGAGTGCAACAGAATTATCTATTTCACTTTGGCAGTCGATTGATGCTCTTGATGCGTATGCTTCACCAATAATACGGTCTTCAAATCGGTATGATTTGGATTTCCGATAACTTGATCTGAAATC…	3849	AB520470|k__Fungi;p__Chytridiomycota;c__Chytridiomycetes;o__Spizellomycetales;f__Spizellomycetaceae;g__Spizellomyces;s__Spizellomyces_sp|SH183851.07FU	others	6.62e-147	91	99	5.58e-90	81	Fungi	Chytridiomycota	OTU300_Spizellomyces	Spizellomyces	Chytridiomycota	AB520470|k__Fungi;p__Chytridiomycota;c__Chytridiomycetes;o__Spizellomycetales;f__Spizellomycetaceae;g__Spizellomyces;s__Spizellomyces_sp|SH183851.07FU	AB520470|Fungi		OTU300	Spizellomyces	13	Pathotroph-Saprotroph	Plant Pathogen-Undefined Saprotroph	Possible	Thallus
OTU309_Sordariomycetes	0.000429850993620424	1.05114350397986e-06	0.000235257397516563	2322	OTU309_Sordariomycetes	NS	NA	Plant pathogen	Fungi	Ascomycota	Sordariomycetes	_	Plectosphaerellaceae	Verticillium	Sordariomycetes	_	Plectosphaerellaceae	Verticillium	Verticillium_sp	Ascomycota	_	Ascomycota	_	498	OTU309	GTAACTTTTAACAATGGATCACTTGGCTCCAGCATCGATGAAGAACGCAGCGAAACGCGATATGTAGTGTGAATTGCAGAATTCAGTGAATCATCGAATCTTTGAACGCACATTGCGCCTTCCAGTATCCTGGGAGGCATGCCTGTCCGAGCGTCGTTTCAACCCTCGAGCCCCCGTGGCCCGGTGTTGGGGACGCTGCCCAGCTACCTGGGCAGCCCCCCTAAATGCAGTGGCGGTCCCGCAAGTCCCAGCCCTTTGCGTAGTAATATCATTCTCGCTCTGGACGGCTCGCGGGCTTACCAGCCTCGAAACCCCCTACAAAGACCGCCCCGGCGGCAACGGTTGACCTCGGATCAGGTAGGAATACCCGCTGA	3837	LC133811|k__Fungi;p__Ascomycota;c__Sordariomycetes;o__Hypocreomycetidae_ord_Incertae_sedis;f__Plectosphaerellaceae;g__Verticillium;s__Verticillium_sp	others	4.36e-178	99	99	0	99	Fungi	Ascomycota	OTU309_Sordariomycetes	Sordariomycetes	Ascomycota	LC133811|k__Fungi;p__Ascomycota;c__Sordariomycetes;o__Hypocreomycetidae_ord_Incertae_sedis;f__Plectosphaerellaceae;g__Verticillium;s__Verticillium_sp	LC133811|Fungi		OTU309	Verticillium	13	Pathotroph	Plant Pathogen	Probable	_
OTU396_Stachybotrys	0.000163136220470402	5.37251124256374e-06	0.00014957963456425	1389	OTU396_Stachybotrys	NS	NA	Saprotroph	Fungi	Ascomycota	Sordariomycetes	Hypocreales	_	Stachybotrys	Sordariomycetes	Hypocreales	_	Stachybotrys	Stachybotrys_limonispora	Ascomycota	_	Ascomycota	_	189	OTU396	GAGTGGAACTTTTGGCAATGGATCACTCGGCTCTGGCATCGATGAAGAACGCAGCGAAATGCGATAAGTAATGTGAATTGCAGAATTCAGTGAATCATCGAATCTTTGAACGCACATTGCGCCCGTTAGCATTCTAGCGGGCATGCCTGTCCGAGCGTCATTTCAACCCTCAGGGTCCCCGTTTCGGCGGGGAACCTGGTGTTGGGGATCGGCCCGCCCCGCGCGGCGCCGTCCCCCAAATCTAGTGGCGGTCTCGCTGCAGCCTCCCCTGCGTAGTAGTTTACAACCTCGCACCGGAGCGCGGCGCGGCCACGCCGTAAAACCCCCGACTTTCTGAACGTTGACCTCGGATCAGGTAGGAATACCCGCTGA	3771	KU846735|k__Fungi;p__Ascomycota;c__Sordariomycetes;o__Hypocreales;f__Hypocreales_fam_Incertae_sedis;g__Stachybotrys;s__Stachybotrys_limonispora	others	9.39e-175	99	98	0	99	Fungi	Ascomycota	OTU396_Stachybotrys	Stachybotrys	Ascomycota_Stachybotrys	KU846735|k__Fungi;p__Ascomycota;c__Sordariomycetes;o__Hypocreales;f__Hypocreales_fam_Incertae_sedis;g__Stachybotrys;s__Stachybotrys_limonispora	KU846735|Fungi		OTU396	Hypocreales	7	Saprotroph	Undefined Saprotroph	Possible	Microfungus
OTU384_Ochroconis	0.000267577927755686	1.9854932852953e-06	0.000210629901357805	1952	OTU384_Ochroconis	NS	NA	Saprotroph	Fungi	Ascomycota	_	_	_	Scolecobasidium	_	_	_	Scolecobasidium	Scolecobasidium_terreum|SH207894.07FU	Ascomycota	_	Ascomycota	_	310	OTU384	ATGAAACTTTTAACAATGGATCTCTTGGCTCTGGCAACGATGAAGAACGCAGCGAAACGCGAAAGGTAATGCGAATTGCAGAATCAGTGAGTCATCGAATCTTTGAACGCACATTGCGCCTCTCGGTATTCCGGGAGGCACGCCTGTTCGAGCGCCATTACAAACTCCAAGCGTGGCTTGATGTTGGCCGACGTCCCGCGAGGGGCGCGGCTGGAACGCGTTTGCGCCGGCGTGCGGGCCGGGAGCGTGGCAAGACGAGAGTCGATCGCTCCATGGACCGGACGGCGGGCGGCACGGCTTTGCCTGTGTGCTTGAGAGCGCGCGGGAAGGAACCAAGTTTGGCCTCGGATCAGGCGGGGATACCCGCTGA	3742	FR832480|k__Fungi;p__Ascomycota;c__Pezizomycotina_cls_Incertae_sedis;o__Pezizomycotina_ord_Incertae_sedis;f__Pezizomycotina_fam_Incertae_sedis;g__Scolecobasidium;s__Scolecobasidium_terreum|SH207894.07FU	others	1.77e-82	83	79	1.7e-114	92	Fungi	Ascomycota	OTU384_Ochroconis	Ochroconis	Ascomycota	FR832480|k__Fungi;p__Ascomycota;c__Pezizomycotina_cls_Incertae_sedis;o__Pezizomycotina_ord_Incertae_sedis;f__Pezizomycotina_fam_Incertae_sedis;g__Scolecobasidium;s__Scolecobasidium_terreum|SH207894.07FU	FR832480|Fungi		OTU384	Scolecobasidium	13	Saprotroph	Undefined Saprotroph	Probable	_
OTU287_Fungi	0.000105304861890947	2.21908073062416e-06	0.000109268311904387	984	OTU287_Fungi	NS	NA	Unidentified & others	Fungi	Ascomycota	Leotiomycetes	Helotiales	_	_	Leotiomycetes	Helotiales	_	_	Dothideomycetes_sp|SH017736.07FU	Ascomycota	_	Ascomycota	_	122	OTU287	ATGAAACTTTTGGCAACGGATCTCTTGGTTCTGGCATCGATGAAGAACGCAGCGAAATGCGATAAGTAATGTGAATTGCAGAATTTAGTGAATCATCGAATCTTTGAACGCACATTGCACCCATTGGTAATCCTTTGGGTATACCTGTTCGAGCGCCGTTTTGTGTTCTAAGGCTCAGCCTTGCGTTGACGTTTTGCCCCTGGTAAAATTTGGAGGGGGCTCGTCGAAACACATCGGCGCCCGTCTCGGCCCCGAACGCAACGAAATGCGAGAAAGGGTCATTGAGAATGGGCGGCCAGTCTTTTATCGAAAGCATGGCCTCGGATCAGGTAGGGATACCCGCTGA	3731	Helotiales_sp|JX325538|SH524670.07FU|reps|k__Fungi	others	87	3.9e-91	87.748	1.29e-80	84	Fungi	Ascomycota	OTU287_Fungi	Fungi	Ascomycota	Helotiales_sp|JX325538|SH524670.07FU|reps|k__Fungi;p__Ascomycota;c__Leotiomycetes;o__Helotiales;f__unidentified;g__unidentified;s__Helotiales_sp	KC965185|Fungi		OTU287	-	-	-	-	-	-
OTU313_Aureobasidium	0	0.0003601918406971	1.81465761169801e-05	3224	OTU313_Aureobasidium	NS	NA	Saprotroph_Yeast	Fungi	Ascomycota	Dothideomycetes	Dothideales	Aureobasidiaceae	Aureobasidium	Dothideomycetes	Dothideales	Aureobasidiaceae	Aureobasidium	Fungi_sp|SH195774.07FU	unidentified	_	Ascomycota	_	0	OTU313	ATGAAACTTTTGGCAATGGATCACTTGGTTCTCGCATCGATGAAGAACGCAGCGAAATGCGATAAGTAATGTGAATTGCAGAATTCAGTGAATCATCGAATCTTTGAACGCACATTGCGCCCCTTGGTATTCCGAGGGGCATGCCTGTTCGAGCGTCATTACACCACTCAAGCTATGCTTGGTATTGGGCGTCGTCCTTAGTTGGGCGCGCCTTAAAGACCTCGGCGAGGCCTCACCGGCTTTAGGCGTAGTAGAATTTATTCGAACGTCTGTCAATGGAGAGGACTTCTGCCGACTGAAACCTTTATTTTTTACAGGTTGACCTCGGATCAGGTAGGGATACCCGCTGA	3690	Aureobasidium_subglaciale|FJ150895|SH376402.07FU|refs|k__Fungi	others	1.69e-149	86	98.333	4.14e-170	98	Fungi	Unidentified	OTU313_Aureobasidium	Aureobasidium	Unidentified	KU515995|k__Fungi;p__unidentified;c__unidentified;o__unidentified;f__unidentified;g__unidentified;s__Fungi_sp|SH195774.07FU	KU515995|Fungi		OTU313	Aureobasidium	13	Pathotroph-Saprotroph-Symbiotroph	Animal Pathogen-Endophyte-Epiphyte-Plant Pathogen-Undefined Saprotroph	Possible	Facultative Yeast
OTU194_Rhizophlyctis	0.000703471003615755	0	0.000223591741441362	2540	OTU194_Rhizophlyctis	NS	NA	Saprotroph	Fungi	Chytridiomycota	Chytridiomycetes	Rhizophlyctidales	Rhizophlyctidaceae	Rhizophlyctis	Chytridiomycetes	Rhizophlyctidales	Rhizophlyctidaceae	Rhizophlyctis	Rhizophlyctis_rosea|SH202562.07FU	Chytridiomycota	_	Ch.	_	815	OTU194	CGAAACTTTTGACAATGGATCTCTTGGCTCTCGCAACGATGAAGAACGCAGCGAAATGCGATAAGTAATGTGAATTGCAGAATTCAGTGAATCATCGAATCTTTGAACGCACATTGCGCTCTCTGGTATTCCGGAGAGCATGCCTGTTTGAGAATCAGTAAATTCATCAACCCAAGGTTCTTGGAATTTATTCCGAGAACTTGAAGGTTGGATCTGGGCCATTTGCTGCTTCGGCAGCAATAGCCTGAAATTGAATGTTACGCTCCTATGGACTGTGAAGTCTTGGGCAAACGCATGAATGAGGTAACTCAGAAGTACGTGAGCCTTTGAGAACGATCAATTCTTAGTTGGGTGACTCAACTGATTAACCAGAGTTTGTTGGCGTCAGCTGGCTTATTC…	3618	AY349106|k__Fungi;p__Chytridiomycota;c__Chytridiomycetes;o__Rhizophlyctidales;f__Rhizophlyctidaceae;g__Rhizophlyctis;s__Rhizophlyctis_rosea|SH202562.07FU	others	0	95	96	7.64e-84	81	Fungi	Chytridiomycota	OTU194_Rhizophlyctis	Rhizophlyctis	Chytridiomycota	AY349106|k__Fungi;p__Chytridiomycota;c__Chytridiomycetes;o__Rhizophlyctidales;f__Rhizophlyctidaceae;g__Rhizophlyctis;s__Rhizophlyctis_rosea|SH202562.07FU	AY349106|Fungi		OTU194	Rhizophlyctis	13	Saprotroph	Undefined Saprotroph	Probable	_
OTU318_unidentified	0.00010357855267962	2.33587445328858e-07	0.000137395504885706	1182	OTU318_unidentified	NS	NA	Saprotroph	Fungi	Basidiomycota	Agaricomycetes	Cantharellales	Ceratobasidiaceae	Ceratobasidium	Agaricomycetes	Cantharellales	Ceratobasidiaceae	Ceratobasidium	Ceratobasidiaceae_sp|SH216325.07FU	Basidiomycota	_	Basidiomycota	_	120	OTU318	ATGAAACTTTTAGCAATGGATCTCTTGGCTCTCGCATCGATGAAGAACGCAGCGAAATGCGATAAGTAATGTGAATTGCAGAATTCAGTGAATCATCGAATCTTTGAACGCATCTTGCGCTCCTTGGTATTCCTTGGAGCATGCCTGTTTGAGTATCATGAGAAAAACTCAAAGTCAATTCCTTAATTGGTTTTGCTTTGGACTTGGAGGTTCTTGCAGATTTCACATCTGCTCCTCTTAAATGCATTAGCTGGATCTCAGTATTATGCTTGGTTCCACTCGGCGTGATAAGTATCACTCGCTGAGGACACTGTAAAAAGGTGGCCAGGAAAATATTGATTGAACCGCTTCTAATGGTCTATTAAGTTAGACAATTTACCTTTGCGTTTGATCTCAAAT…	3613	Ceratobasidium_sp|JF912461|SH216325.07FU|reps|k__Fungi	others	7.05e-179	90	96.57	0	96	Fungi	Basidiomycota	OTU318_unidentified	unidentified	Basidiomycota	AB506898|k__Fungi;p__Basidiomycota;c__Agaricomycetes;o__Cantharellales;f__Ceratobasidiaceae;g__unidentified;s__Ceratobasidiaceae_sp|SH216325.07FU	AB506898|Fungi		OTU318	Ceratobasidiaceae	9	Pathotroph-Saprotroph-Symbiotroph	Endomycorrhizal-Plant Pathogen-Undefined Saprotroph	Possible	Microfungus
OTU351_Ramularia	0	0.00027820264738667	6.99939364512089e-06	2436	OTU351_Ramularia	NS	NA	Plant pathogen	Fungi	Ascomycota	Dothideomycetes	Capnodiales	Mycosphaerellaceae	Ramularia	Dothideomycetes	Capnodiales	Mycosphaerellaceae	Ramularia	Ramularia_coleosporii	Ascomycota	_	Ascomycota	_	0	OTU351	TGCGAAACTTTCGGCAATGGATCTCTTGGTTCTGGCATCGATGAAGAACGCAGCGAAATGCGATAAGTAATGTGAATTGCAGAATTCAGTGAATCATCGAATCTTTGAACGCACATTGCGCCCCCTGGTATTCCGGGGGGCATGCCTGTTCGAGCGTCATTTCACCACTCAAGCCTCGCTTGGTATTGGGCGTCGCGAGTCTCTCGCGCGCCTCAAAGTCTCCGGCTGAGCGGTTCGTCTCCCAGCGTTGTGGCAACTATTTCGCAGTGGAGTTCGAGTCGTCGCGGCCGTTAAATCTTTCAAAGGTTGACCTCGGATCAGGTAGGGATACCCGCTGA	3520	KP878302|k__Fungi;p__Ascomycota;c__Dothideomycetes;o__Capnodiales;f__Mycosphaerellaceae;g__Ramularia;s__Ramularia_coleosporii	others	8.71e-155	99	99	1.11e-170	99	Fungi	Ascomycota	OTU351_Ramularia	Ramularia	Ascomycota	KP878302|k__Fungi;p__Ascomycota;c__Dothideomycetes;o__Capnodiales;f__Mycosphaerellaceae;g__Ramularia;s__Ramularia_coleosporii	KP878302|Fungi		OTU351	Ramularia	13	Pathotroph	Plant Pathogen	Probable	Microfungus
OTU229_Glomus	0	3.97098657059059e-06	0.000241219843955	1895	OTU229_Glomus	NS	NA	Arbuscular mycorrhizal	Fungi	Mucoromycota	Glomeromycotina	_	_	_	_	_	_	Glomus	Glomeromycota_sp|SH524085.07FU	Glomeromycota	_	G.	_	0	OTU229	ATGAAACTTTTGGCAATGGATCACTTGGCTCTCGCATCGATGAAGAACGTAGCGAAGTGCGATATGTAATGTGAATTGCAGAATTCCGTGAATCATCGAATCTTTGAACGCATATTGCACTCTCTGGTATTCCGGAGAGTATGCCTGTTTGAGGGTCAGTTAAATAAAAATCGGTGTTTTGCCATCTTTTGTGGTGGTGCATCGGAATTGAGTCGTCTTTACCCTTTGGTTTAAGTGACTTAAAATTTTGTATGATTTTTGAACGTATTTAAATTATTTACGTACGTTTATAATAATCGTTTATTAGGTGTGGTCATACTTATGATATTCACATCTATAATTTTTCATTAAATGACCTCAAATCAGGTAAGAATACCCGCTGA	3478	KM208171|k__Fungi;p__Glomeromycota;c__unidentified;o__unidentified;f__unidentified;g__unidentified;s__Glomeromycota_sp|SH524085.07FU	Cluster_09	1.34e-123	89	97	0	98	Fungi	Glomeromycota	OTU229_Glomus	Glomus	Glomeromycota	KM208171|k__Fungi;p__Glomeromycota;c__unidentified;o__unidentified;f__unidentified;g__unidentified;s__Glomeromycota_sp|SH524085.07FU	KM208171|Fungi	Arbuscular mycorrhizal	OTU229	-	-	-	-	-	-
OTU270_Fungi	0.000447114085733694	8.17556058651005e-07	0.000169152013090422	1830	OTU270_Fungi	NS	NA	Unidentified & others	Fungi	unidentified	_	_	_	_	_	_	_	_	Fungi_sp|SH459926.07FU	unidentified	_	unidentified	_	518	OTU270	ATGAAACTTTTGACAATGGATCTCTAGGCTCTCGCATCGATGAAGAACGCAGCAAACTGCGAAACGTAGTGTGAATTGCAGACCGTGAATCATCGAATCTTTGAACGCACATTGCACTGTCTGGAATCCCGGACAGTATATCTGTTTGAGTATCGTTTCAATCTCACTCACCACTAGTGTGCAAACGCTGGTTGGGGAGTGGACATGGGGTCTTGCGGACTTGTCTGCATACCCTTAAACGTAGTTCTACGTTCTATCAGAGCAGTCCGAAAGGAATACTCTTGTTAGATGCGTATCTTAACGAATAGGCTTCGAGCCTTGAATTACTATCTCAAATCAGATAAGATTACCCGCTGA	3458	KC869697|k__Fungi;p__unidentified;c__unidentified;o__unidentified;f__unidentified;g__unidentified;s__Fungi_sp|SH459926.07FU	others	1.81e-42	91	68	1.76e-64	86	Fungi	Unidentified	OTU270_Fungi	Fungi	Unidentified	KC869697|k__Fungi;p__unidentified;c__unidentified;o__unidentified;f__unidentified;g__unidentified;s__Fungi_sp|SH459926.07FU	KC869697|Fungi		OTU270	-	-	-	-	-	-
OTU284_Hyponectriaceae	0.000258083227093387	5.72289241055703e-06	0.000219962426217966	2045	OTU284_Hyponectriaceae	NS	NA	Plant pathogen	Fungi	Ascomycota	Sordariomycetes	Xylariales	Hyponectriaceae	Monographella	Sordariomycetes	Xylariales	Hyponectriaceae	Monographella	Xylariales_sp|SH199212.07FU	Ascomycota	_	Ascomycota	_	299	OTU284	TAACTTTCGGCAACGGATCACTTGGTTCTGGCATCGATGAAGAACGCAGCGAAATGCGATAAGTAATGTGAATTGCAGAATTCAGTGAATCATCGAATCTTTGAACGCACATTGCGCCCATTAGTATTCTAGTGGGCATGCCTGTTCGAGCGTCATTTCAACCCTTAAGCTTAGCTTAGTGTTGGGAGACTGCCTAACCGCAGCTCCTCAAATACAGTTGGCAGAGTGTATGTGTGCTCTGAGCGTAGTAATTTATTCTCGCTTCTGAAAACTATATACTGTAGCCACAAACCTATTATTTTTTAATGGTTGACCTCGGATCAGGTAGGAATACCCGCTGA	3457	Monographella_sp|JN030999|SH016597.07FU|reps_singleton|k__Fungi	others	1.29e-140	90	95.806	7.07e-133	92	Fungi	Ascomycota	OTU284_Hyponectriaceae	Hyponectriaceae	Ascomycota	JN890119|k__Fungi;p__Ascomycota;c__Sordariomycetes;o__Xylariales;f__unidentified;g__unidentified;s__Xylariales_sp|SH199212.07FU	JN890119|Fungi		OTU284	Monographella	13	Pathotroph	Plant Pathogen	Probable	_
OTU343_Chytridiomycetes	0.000202841332330923	3.50381167993288e-07	0.000208296770142764	1845	OTU343_Chytridiomycetes	NS	NA	Unidentified & others	Fungi	Chytridiomycota	_	_	_	_	_	_	_	_	Chytridiomycetes_sp|SH026332.07FU	Chytridiomycota	_	Ch.	_	235	OTU343	ATGAAACTTTTGGCAATGGATCTCTAGGCTCTCACAACGATGAAGAACGCAGCGAAATGCGATAAGTAATGTGAATTGCAGAATTCCGTGAATCATTAAATCTTTGAACGCACATTGCGCCCTCTGGTATTCCTAAGGGCATGCCTGTTTGAGAATCAGTTTAATCATCAAACCTAGTGGGTAAAACCACTGGGGTTGGACCTGGGACTTGTCGATAGACTGTCTCTAATACCATCTGTTGCGACTCTATAGTGAGACTATACGAAAAGCATGACCATTGAACGCAAGTTCTCTGATTGCCTGTAGTATCCTTGAGCTATAGACTAGTACAAAATTAAACACGAAGACTAACCGTCTTTAAGACTTGATCTCAAATCAGACAAGACTACCCGCTGA	3450	Chytridiomycota_sp|JX675112|SH216421.07FU|reps|k__Fungi	others	95	8.77e-163	94.149	1.89e-89	82	Fungi	Chytridiomycota	OTU343_Chytridiomycetes	Chytridiomycetes	Chytridiomycota	Chytridiomycota_sp|JX675112|SH216421.07FU|reps|k__Fungi;p__Chytridiomycota;c__unidentified;o__unidentified;f__unidentified;g__unidentified;s__Chytridiomycota_sp	EU480016|Fungi		OTU343	-	-	-	-	-	-
OTU398_Sordariomycetes	4.31577302831751e-06	1.28473094930872e-06	8.6325854956491e-05	682	OTU398_Sordariomycetes	NS	NA	Saprotroph	Fungi	Ascomycota	Sordariomycetes	Sordariales	Chaetomiaceae	Humicola	Sordariomycetes	Sordariales	Chaetomiaceae	Humicola	Humicola_sp|SH203522.07FU	Ascomycota	_	Ascomycota	_	5	OTU398	AACTTTCAACAATGGATCACTTGGTTCTGGCATCGATGAAGAACGCAGCGAAATGCGATAAGTAATGTGAATTGCAGAATTCAGTGAATCATCGAATCTTTGAACGCACATTGCGCCCGCTGGTATTCCGGCGGGCATGCCTGTTCGAGCGTCATTTCAACCCTCAAGCTCTCCGGAGTTTGGTGTTGGGGCGCCTGGGGCTTTTCGACCTCAGGGCCCTCAAGTCCATCGGCGGGACCGCCAGGACACTGAGCGCAGTAGTATTATTTCGCTCGGTAGGATCTTCCACGGCGGGTCGATCTGGCCGCTAAACCCCCCAATTCTCACCAAAGGTTGACCTCGGATCAGGTAGGAATACCCGCTGA	3431	KJ933419|k__Fungi;p__Ascomycota;c__Sordariomycetes;o__Sordariales;f__Chaetomiaceae;g__Humicola;s__Humicola_sp|SH203522.07FU	others	7.26e-161	97	100	7.94e-103	86	Fungi	Ascomycota	OTU398_Sordariomycetes	Sordariomycetes	Ascomycota	KJ933419|k__Fungi;p__Ascomycota;c__Sordariomycetes;o__Sordariales;f__Chaetomiaceae;g__Humicola;s__Humicola_sp|SH203522.07FU	KJ933419|Fungi		OTU398	Humicola	13	Saprotroph	Undefined Saprotroph-Wood Saprotroph	Probable	_
OTU346_Hypocreales	0.000488545506805542	1.16793722664429e-07	0.000200390047691794	2113	OTU346_Hypocreales	Indicator	NA	Saprotroph	Fungi	Ascomycota	Sordariomycetes	Hypocreales	Hypocreaceae	Monocillium	Sordariomycetes	Hypocreales	Hypocreaceae	Monocillium	Sordariomycetes_sp|SH217646.07FU	Ascomycota	_	Ascomycota	_	566	OTU346	GTAACTTTTAGCAATGGATCTCTTGGTTCTGGCATCGATGAAGAACGCAGCGAAATGCGATAAGTAATGTGAATTGCAGAATTCAGTGAATCATCGAATCTTTGAACGCACATTGCGCCCGCCAGCATTCTGGCGGGCATGCCTGTTCGAGCGTCATTTCAACCCTCGCAGCCCCTCTGGGCAGCGGTGTTGGGGACCGGCACAACTGGCGCGCCCCCGTGGCGCCCGGCGCCGCCCCCGAAATACAGTGGCGGTCCCGCCGCAGCCTCCCTTGCGTAGTAGCACACCTCGCACCGGAGCGCGGCGCGGCCATGCCGTAAAACCCCCGACTTTCTGAGTTTGACCTCGAATCAGGTAGGAATACCCGCTGA	3415	Monocillium_sp|KP714280|SH495528.07FU|reps_singleton|k__Fungi	others	1.1e-136	91	92.941	1.25e-150	93	Fungi	Ascomycota	OTU346_Hypocreales	Hypocreales	Ascomycota	FJ948135|k__Fungi;p__Ascomycota;c__Sordariomycetes;o__unidentified;f__unidentified;g__unidentified;s__Sordariomycetes_sp|SH217646.07FU	FJ948135|Fungi		OTU346	Monocillium	13	Saprotroph	Undefined Saprotroph	Probable	_
OTU248_Spizellomyces	5.17892763398102e-06	5.48930496522817e-06	0.000397410016961864	3119	OTU248_Spizellomyces	NS	NA	Plant pathogen	Fungi	Chytridiomycota	Chytridiomycetes	Spizellomycetales	Spizellomycetaceae	Spizellomyces	Chytridiomycetes	Spizellomycetales	Spizellomycetaceae	Spizellomyces	Spizellomyces_sp|SH462460.07FU	Chytridiomycota	_	Ch.	_	6	OTU248	CCTGGAGAACTTTTGACAATGGATCTCTTGGTTCTCGCAACGATGAAGAACGCAGCGAAATGCGATAAGTAGTGTGAATTGCAGAATTCAGTGAATCATCGAATCTTTGAACGCACATTGCGCTTCCTGGTATTCCGGGAAGCATGCCCGTTTCAGAATCAATAAAAACCATCAACCGCATTCCTGGCTTTGCAGCCTGGAATGATGTTTGGAGTTGGATGTGTTTGCCTTATTTCTTTGGCAATCATCCTAAAAGCATCGTGATTGCGACCATGGCTCAGTCTCTTGGTTGTTCAAGTGCAACAAGTGGTTTCATCCATTTCGCTTTGACAGCTGGTTGACATGTCTGGATGCCATCACTCCATTGCAGAGGAACCTTACGTCGGCATGACGTGTGGA…	3414	JX043199|k__Fungi;p__Chytridiomycota;c__Chytridiomycetes;o__Spizellomycetales;f__Spizellomycetaceae;g__Spizellomyces;s__Spizellomyces_sp|SH462460.07FU	others	2.16e-77	80	98	1.67e-80	80	Fungi	Chytridiomycota	OTU248_Spizellomyces	Spizellomyces	Chytridiomycota	JX043199|k__Fungi;p__Chytridiomycota;c__Chytridiomycetes;o__Spizellomycetales;f__Spizellomycetaceae;g__Spizellomyces;s__Spizellomyces_sp|SH462460.07FU	JX043199|Fungi		OTU248	Spizellomyces	13	Pathotroph-Saprotroph	Plant Pathogen-Undefined Saprotroph	Possible	Thallus
OTU345_Lasiosphaeriaceae	0.000356482852139027	3.50381167993288e-07	0.000173947893921338	1758	OTU345_Lasiosphaeriaceae	NS	NA	Endophyte	Fungi	Ascomycota	Sordariomycetes	Sordariales	Lasiosphaeriaceae	Podospora	Sordariomycetes	Sordariales	Lasiosphaeriaceae	Podospora	Ascomycota_sp|SH202181.07FU	Ascomycota	_	Ascomycota	_	413	OTU345	ATGAAACTTTTGACAATGGATCTCTTGGTTCTGGCATCGATGAAGAACGCAGCGAAATGCGATACGTAATGTGAATTGCAGAATTCAGTGAATCATCGAATCTTTGAACGCACATTGCGCCCGCCAGCACTCTGGCGGGCATGCCTGTTCGAGCGTCATTTCAACCATCAAGCCCCAGGCTTGCGTTGGAGCCCTGCGGCTGCCGCAGCCTCCCAAAAGCAGTGGCGGGCTCGCTATCACACCGAGTGCAGTAGATTACTCTTCGCTCAGGGCGTGTGGCGGGTTCCAGCCGTGAAACCCCCTACTTCTCAAGGTTGACCTCGGATCAGGTAGGAATACCCGCTGA	3401	Podospora_dimorpha|DQ166963|SH018742.07FU|refs_singleton|k__Fungi	others	2.14e-153	90	98.065	5.32e-164	97	Fungi	Ascomycota	OTU345_Lasiosphaeriaceae	Lasiosphaeriaceae	Ascomycota	KP899407|k__Fungi;p__Ascomycota;c__unidentified;o__unidentified;f__unidentified;g__unidentified;s__Ascomycota_sp|SH202181.07FU	KP899407|Fungi		OTU345	Podospora	13	Saprotroph-Symbiotroph	Dung Saprotroph-Endophyte-Litter Saprotroph-Undefined Saprotroph	Possible	Microfungus
OTU242_Thielavia	8.63154605663503e-05	1.05114350397986e-06	8.9955170179887e-05	803	OTU242_Thielavia	NS	NA	Saprotroph	Fungi	Ascomycota	Sordariomycetes	Sordariales	Chaetomiaceae	Thielavia	Sordariomycetes	Sordariales	Chaetomiaceae	Thielavia	Fungi_sp	unidentified	_	Ascomycota	_	100	OTU242	GTAACTTTTGACAATGGATCTCTTGGTTCTGGCATCGATGAAGAACGCAGCGAAATGCGATAAGTAATGTGAATTGCAGAATTCAGTGAATCATCGAATCTTTGAACGCACATTGCGCCCCCCAGTATTCTGGAGGGCATGCCTGTTCGAGCGTCATTTCAACCATCAAGCCCCGGGCTTGTGTTGGGGACCTGCGGCTGCCGCAGGCCCCGAAAAGCAGTGGCGGGCTCGCTGTCACACCGAGCGTAGTAGCAATCACCTCGCTCAGGGCGTGCTGCGGGTGCCGGCCGTTAAACCCCCTTAACTTCTAAGGTTGACCTCGGATCAGGTAGGAGTACCCGCTGA	3332	Thielavia_subthermophila|JX280873|SH278595.07FU|refs|k__Fungi	others	2.72e-162	92	99.054	1.12e-175	99	Fungi	Unidentified	OTU242_Thielavia	Thielavia	Unidentified	KU728273|k__Fungi;p__unidentified;c__unidentified;o__unidentified;f__unidentified;g__unidentified;s__Fungi_sp	KU728273|Fungi		OTU242	Thielavia	13	Saprotroph	Dung Saprotroph-Undefined Saprotroph	Highly Probable	Microfungus
OTU378_Psathyrellaceae	0.000520482227215092	5.83968613322146e-07	0.000173559038718831	1947	OTU378_Psathyrellaceae	NS	NA	Saprotroph	Fungi	Basidiomycota	Agaricomycetes	Agaricales	Psathyrellaceae	Coprinellus	Agaricomycetes	Agaricales	Psathyrellaceae	Coprinellus	Coprinellus_sp|SH220420.07FU	Basidiomycota	_	Basidiomycota	_	603	OTU378	GAGTGGAACTTTTAACAATGGATCTCTTGGCTCTCGCATCGATGAAGAACGCAGCGAAATGCGATAAGTAATGTGAATTGCAGAATTCAGTGAATCATCGAATCTTTGAACGCACCTTGCGCTCTTTGGTATTCCGAAGAGCATGCCTGTTTGAGTGTCATTAAATTCTCAAACCTCACCAGTTTTCTGAGGAGGCTTGGATGTGGGGGTTTGTGCAGGCTGCCGCAGCGCGGTCTGCTCCCCTAAAATGCATTAGCGAGTTCATACTGAGCTCCGTCTATTGGTGTGATAATTATCTACGCCATGGATTGGGCTTAGACTTGCTTCTAACCGTCCGCAAGGACAACTACTTGACAATTTGACCTCAAATCAGGTAGGACTACCCGCTGA	3327	KT188612|k__Fungi;p__Basidiomycota;c__Agaricomycetes;o__Agaricales;f__Psathyrellaceae;g__Coprinellus;s__Coprinellus_sp|SH220420.07FU	others	1.27e-178	98	98	1.3e-160	93	Fungi	Basidiomycota	OTU378_Psathyrellaceae	Psathyrellaceae	Basidiomycota	KT188612|k__Fungi;p__Basidiomycota;c__Agaricomycetes;o__Agaricales;f__Psathyrellaceae;g__Coprinellus;s__Coprinellus_sp|SH220420.07FU	KT188612|Fungi		OTU378	Psathyrellaceae	9	Saprotroph	Dung Saprotroph-Plant Saprotroph-Wood Saprotroph	Probable	Agaricoid
OTU202_Ascobolus	5.69682039737912e-05	2.33587445328858e-07	0.000131562676848106	1083	OTU202_Ascobolus	NS	NA	Saprotroph	Fungi	Ascomycota	Pezizomycetes	Pezizales	Ascobolaceae	Ascobolus	Pezizomycetes	Pezizales	Ascobolaceae	Ascobolus	Fungi_sp	unidentified	_	Ascomycota	_	66	OTU202	CGAAACTTTTAACAATGGATCTCTAGGTTCTCGCATCGATGAAGAACGCAGCGAAATGCGATAAGTAGTGTGAATTGCAGATTTCAGTGAATCATCGAATCTTTGAACGCACATTGCGCCCTTTGGTATTCCGAAGGGCATGCCTGTCTGAGCGTCAATAAATCAATCAAACTTTGGTTTGGTATTGGAAGAAGTGGCATCTATGTCACTCTTCTGTAAGCTATTGGCGGCGCTGTTCTAGCTTGCAAGACGTAGTAAGTAATTCCTCGTCGAAGCAACTGTTCGGCTGTCTGCCAACTGAACGATTTATTTCTACAGCTTGACCTCAGATCAGGTAGGGATACCCCCTGA	3326	Ascobolus_sp|GU078645|SH022131.07FU|reps_singleton|k__Fungi	others	1e-156	90	98.101	1.55e-144	93	Fungi	Unidentified	OTU202_Ascobolus	Ascobolus	Unidentified	KU534854|k__Fungi;p__unidentified;c__unidentified;o__unidentified;f__unidentified;g__unidentified;s__Fungi_sp	KU534854|Fungi		OTU202	Ascobolus	13	Saprotroph	Dung Saprotroph-Wood Saprotroph	Probable	_
OTU273_Sordariales	0	1.16793722664429e-07	0.000174984841128022	1351	OTU273_Sordariales	NS	NA	Saprotroph	Fungi	Ascomycota	Sordariomycetes	Sordariales	Chaetomiaceae	Zopfiella	Sordariomycetes	Sordariales	Chaetomiaceae	Zopfiella	Sordariales_sp|SH177545.07FU	Ascomycota	_	Ascomycota	_	0	OTU273	ATGAAACTTTTGGCAATGGATCACTTGGTTCTGGCATCGATGAAGAACGCAGCGAAATGCGATAAGTAATGTGAATTGCAGAATTCAGTGAATCATCGAATCTTTGAACGCACATTGCGCCCGCCAGTATTCTGGCGGGCATGCCTGTTCGAGCGTCATTTCAACCATCAAGCCCTGTCTAGGCTTGTGTTGGGGCCCTGCGGCTACCGCAGCCCCCTAAATGCAGTGGCGGGCTCGTTGTCACTCCGAGCGCAGTAGCGTATCTCGCTCTGGGCGTGGCGGCGGGTGCTAGCCGTGAAACACCCACTAAGGTTGACCTCGGATCAGGTAGGAATACCCGCTGA	3307	Zopfiella_sp|AM922225|SH177550.07FU|reps|k__Fungi	others	1.34e-120	92	91.509	6.89e-158	96	Fungi	Ascomycota	OTU273_Sordariales	Sordariales	Ascomycota	GU910171|k__Fungi;p__Ascomycota;c__Sordariomycetes;o__Sordariales;f__unidentified;g__unidentified;s__Sordariales_sp|SH177545.07FU	GU910171|Fungi		OTU273	Zopfiella	13	Saprotroph	Dung Saprotroph	Highly Probable	_
OTU244_Pseudopithomyces	7.16418322700707e-05	0.000243047736864677	1.34803136868995e-05	2268	OTU244_Pseudopithomyces	NS	NA	Saprotroph	Fungi	Ascomycota	Dothideomycetes	Pleosporales	Didymosphaeriaceae	Pseudopithomyces	Dothideomycetes	Pleosporales	Didymosphaeriaceae	Pseudopithomyces	Fungi_sp	unidentified	_	Ascomycota	_	83	OTU244	ATGAAACTTTTGGCAATGGATCTCTTGGCTCTGGCATCGATGAAGAACGCAGCGAAATGCGATAAGTAGTGTGAATTGCAGAATTCAGTGAATCATCGAATCTTTGAACGCACATTGCGCCCCTCGGTATTCCGTGGGGCATGCCTGTTCGAGCGTCATCTACACCCTCAAGCTCTGCTTGGTGTTGGGCGTCTGTCCCGCCTCCGCGCGTGGACTCGCCCCAAATTCATTGGCAGCGGTCCTTGCCTCCTCTCGCGCAGCACATTGCGCTTCTCGAGGGGCTACGGCTCGCGTCCAACAAGCACATTTACCGTCTTTGACCTCGGATCAGGTAGGGATACCCGCTGA	3298	KX247441|k__Fungi;p__unidentified;c__unidentified;o__unidentified;f__unidentified;g__unidentified;s__Fungi_sp	others	3.19e-164	100	99	3.16e-176	99	Fungi	Unidentified	OTU244_Pseudopithomyces	Pseudopithomyces	Unidentified	KX247441|k__Fungi;p__unidentified;c__unidentified;o__unidentified;f__unidentified;g__unidentified;s__Fungi_sp	KX247441|Fungi		OTU244	Didymosphaeriaceae	9	Pathotroph-Saprotroph-Symbiotroph	Endophyte-Lichen Parasite-Plant Pathogen-Undefined Saprotroph	Probable	Microfungus
OTU258_Fungi	0.000220104424444193	2.45266817595301e-06	0.000223721359842197	2002	OTU258_Fungi	NS	NA	Unidentified & others	Fungi	unidentified	_	_	_	_	_	_	_	_	Fungi_sp	unidentified	_	unidentified	_	255	OTU258	GTAACTTTTAACAATGGATCACTTGGCTCTCGCAACGATGAAGAACGCAGCGAAATGCGATAAGTAGTGTGAATTGCAGATACCGTGAATCATCAAATCTTTGAACGCACATTGCACTGCCTGGAATTCCGGGCAGTATACCTGTTTGAGTATCAGTGTTTACTCTCAGCGGCGGCTGCTGGATAGCAGATGTCGACGAGGAAGTGAGTTTTCACGTTGTGAACGTGTTACTTTAAAAGTAGAGGAGGTTGAATTTGCACATTGGCTGGCGACAGAGTTAATGGGCACGACGTGTGCCTGTTGCTGTCACGGTAGGGTGTGCGAATAAAGCAACCAAATATAAATACACAGCACCGGCATCAATGAAATGATGATGGTGTGACTTTGATCTCAAATCAG…	3261	JX342955|k__Fungi;p__unidentified;c__unidentified;o__unidentified;f__unidentified;g__unidentified;s__Fungi_sp	others	6.17e-13	100	37	2.1e-54	92	Fungi	Unidentified	OTU258_Fungi	Fungi	Unidentified	JX342955|k__Fungi;p__unidentified;c__unidentified;o__unidentified;f__unidentified;g__unidentified;s__Fungi_sp	JX342955|Fungi		OTU258	-	-	-	-	-	-
OTU317_Chaetomium	0.000264988463938695	1.75190583996644e-06	0.000187428207608237	1768	OTU317_Chaetomium	NS	NA	Saprotroph	Fungi	Ascomycota	Sordariomycetes	Sordariales	Chaetomiaceae	Chaetomium	Sordariomycetes	Sordariales	Chaetomiaceae	Chaetomium	Chaetomium_sp	Ascomycota	_	Ascomycota	_	307	OTU317	ATGAAACTTTTAACAATGGATCACTTGGTTCTGGCATCGATGAAGAACGCAGCGAAATGCGATAAGTAATGTGAATTGCAGAATTCAGTGAATCATCGAATCTTTGAACGCACATTGCGCCCGCCAGCATTCTGGCGGGCATGCCTGTCCGAGCGTCATTTCAACCATCAAGCCCCGGCTTGTGTTGGGGAACTGCGGCTGCCCGCAGGCCCCGAAATGCAGTGGCGGGCTCGCGGACACACCGAGCGTAGTAGCATAGACCTCGCTCAGGGGGTGCCGCGGGTCCCGGCCGTAAAGCAGCCTTCTCTCAGCACTAGGTTGACCTCGGATCAGGTAGGAGGACCCGCTGA	3240	KR906708|k__Fungi;p__Ascomycota;c__Sordariomycetes;o__Sordariales;f__Chaetomiaceae;g__Chaetomium;s__Chaetomium_sp	others	1.51e-152	97	99	2.01e-138	93	Fungi	Ascomycota	OTU317_Chaetomium	Chaetomium	Ascomycota_Chaetomium	KR906708|k__Fungi;p__Ascomycota;c__Sordariomycetes;o__Sordariales;f__Chaetomiaceae;g__Chaetomium;s__Chaetomium_sp	KR906708|Fungi		OTU317	Chaetomium	13	Pathotroph-Saprotroph-Symbiotroph	Animal Pathogen-Dung Saprotroph-Endophyte-Epiphyte-Plant Saprotroph-Wood Saprotroph	Possible	Microfungus
OTU503_Chaetomium	2.58946381699051e-05	3.50381167993288e-07	0.000111471824718592	893	OTU503_Chaetomium	NS	NA	Saprotroph	Fungi	Ascomycota	Sordariomycetes	Sordariales	Chaetomiaceae	Chaetomium	Sordariomycetes	Sordariales	Chaetomiaceae	Chaetomium	Chaetomium_jodhpurense|SH195316.07FU	Ascomycota	_	Ascomycota	_	30	OTU503	AACTTTCGGCAATGGATCACTTGGTTCTGGCATCGATGAAGAACGCAGCGAAATGCGATAAGTAATGTGAATTGCAGAATTCAGTGAATCATCGAATCTTTGAACGCACATTGCGCCCGCCAGTATTCTGGCGGGCATGCCTGTTCGAGCGTCATTTCAACCATCAAGCCCCGGGCTTGTGTTGGGGACCTGCGGCTGCCCGCAGGCCCTGAAAAGCAGTGGCGGGCTCGCTGTCACACCGAGCGTAGTAGCATTATCTCGCTCAGGGCGTGCTGCGTGTTCCGGCCGTTAAACAACGCCTTTTACACCCAAGGTTGACCTCGGATCAGGTAGGAAGACCCGCTGA	3153	KP336749|k__Fungi;p__Ascomycota;c__Sordariomycetes;o__Sordariales;f__Chaetomiaceae;g__Chaetomium;s__Chaetomium_jodhpurense|SH195316.07FU	others	4.19e-148	97	100	3.2e-161	97	Fungi	Ascomycota	OTU503_Chaetomium	Chaetomium	Ascomycota_Chaetomium	KP336749|k__Fungi;p__Ascomycota;c__Sordariomycetes;o__Sordariales;f__Chaetomiaceae;g__Chaetomium;s__Chaetomium_jodhpurense|SH195316.07FU	KP336749|Fungi		OTU503	Chaetomium	13	Pathotroph-Saprotroph-Symbiotroph	Animal Pathogen-Dung Saprotroph-Endophyte-Epiphyte-Plant Saprotroph-Wood Saprotroph	Possible	Microfungus
OTU298_Hypocreales	0.000258083227093387	7.00762335986575e-07	0.000109916403908565	1153	OTU298_Hypocreales	NS	NA	Saprotroph	Fungi	Ascomycota	Sordariomycetes	Hypocreales	_	_	Sordariomycetes	Hypocreales	_	_	Hypocreales_sp|SH020372.07FU	Ascomycota	_	Ascomycota	_	299	OTU298	GTAACTTTTAACAATGGATCTCTTGGTTCTGGCATCGATGAAGAACGCAGCGAAATGCGATACGTAATGTGAATTGCAGAATTCCGTGAATCATCGAATCTTTGAACGCACATTGCACCCGGTGGTATTCCGCCGGGTATGCCTGTCTGAGCGTCATTTCTACCCTCAAGCCCTGCTTGGTGTTGGCGGATTGCCCCCTGCGGCAACCGCTGAAATTGAATGGCGGTAGCACACTCGTCCCCTGTACAGTACTATTCTTACAGCGGCCTTGTGGACCAACCAGCCCAACCCCAAGAAATAGCAAAGTTGACCTCAGATCAGGTAGGAATACCCGCTGA	3135	Hypocreales_sp|HM162314|SH204417.07FU|reps|k__Fungi	others	90	2.16e-128	93.791	5.45e-129	91	Fungi	Ascomycota	OTU298_Hypocreales	Hypocreales	Ascomycota	Hypocreales_sp|HM162314|SH204417.07FU|reps|k__Fungi;p__Ascomycota;c__Sordariomycetes;o__Hypocreales;f__unidentified;g__unidentified;s__Hypocreales_sp	FN397273|Fungi		OTU298	Hypocreales	7	Saprotroph	Undefined Saprotroph	Possible	Microfungus
OTU391_Talaromyces	0.000262399000121705	4.67174890657717e-07	0.000206611730931902	1902	OTU391_Talaromyces	NS	NA	Saprotroph	Fungi	Ascomycota	Eurotiomycetes	Eurotiales	Trichocomaceae	Talaromyces	Eurotiomycetes	Eurotiales	Trichocomaceae	Talaromyces	Talaromyces_chlorolomus	Ascomycota	_	Ascomycota	_	304	OTU391	GTAACTTTTAACAATGGATCTCTTGGTTCCGGCATCGATGAAGAACGCAGCGAAATGCGATAAGTAATGTGAATTGCAGAATTCCGTGAATCATCGAATCTTTGAACGCACATTGCGCCCCCTGGCATTCCGGGGGGCATGCCTGTCCGAGCGTCATTTCTGCCCTCAAGCACGGCTTGTGTGTTGGGTGTGGCCCCTCCACTCGTGGGGGGGCCTACCCGAAAGGCAGCGGCGACGTCGCGTCTGGTCCTCGAGCGTATGGGGCTTTGTCACCTGCTCGGGAGGGACTGGCGGGCGTTGGTCACCTGTATTCTTCCACGGTTGACCTCGGATCAGGTAGGAGTTACCCGCTGA	3122	KU866653|k__Fungi;p__Ascomycota;c__Eurotiomycetes;o__Eurotiales;f__Trichocomaceae;g__Talaromyces;s__Talaromyces_chlorolomus	others	1.53e-152	96	99	1.2e-150	94	Fungi	Ascomycota	OTU391_Talaromyces	Talaromyces	Ascomycota_Talaromyces	KU866653|k__Fungi;p__Ascomycota;c__Eurotiomycetes;o__Eurotiales;f__Trichocomaceae;g__Talaromyces;s__Talaromyces_chlorolomus	KU866653|Fungi		OTU391	Talaromyces	13	Saprotroph	Undefined Saprotroph	Probable	_
OTU245_Ascomycota	0.000140694200723151	1.9854932852953e-06	0.000238497857537453	2020	OTU245_Ascomycota	NS	NA	Unidentified & others	Fungi	Ascomycota	_	_	_	_	_	_	_	_	Ascomycota_sp|SH020898.07FU	Ascomycota	_	Ascomycota	_	163	OTU245	ATGAAACTTTTAACAATGGATCTCTTGGCTCCTGCATCGATGAAGAACGCAGCGAAATGCGATAATTAATGTGAATTGCAGAATTCAGTGAATCATCGAGTCTTTGAACGCACATTGCGCCTTGTGGTATTCCGCAAGGCATGCCTGTCTGAGCGTCAGCTTGATCATCAAGCGTGAGCCTTTATTGGCTTTCTGCCTTGGATCATATCAAGAAAGCAATTTGGTTTTTGGGCAGATTGCCTCTTGGAAAGTGATAGATTGTTAGAGTTTTCTTTACTAAACGTGATAGGAATTTCTTCTAATTCGTTTGTATTGTTAACTCATGACAAGTCTTAAACCCACATTAACTTTCATAGTTGACTTGACCTCAGATCAGGTAGGGATACCCGCTGA	3090	Ascomycota_sp|KC965743|SH020898.07FU|reps_singleton|k__Fungi	others	43	1.68e-60	91.228	3.23e-67	79	Fungi	Ascomycota	OTU245_Ascomycota	Ascomycota	Ascomycota	Ascomycota_sp|AB712024|SH020844.07FU|reps_singleton|k__Fungi;p__Ascomycota;c__unidentified;o__unidentified;f__unidentified;g__unidentified;s__Ascomycota_sp	KC965743|Fungi		OTU245	-	-	-	-	-	-
OTU528_Cylindrocarpon	7.85470691153787e-05	3.50381167993288e-07	0.000228517240673114	1857	OTU528_Cylindrocarpon	NS	NA	Plant pathogen	Fungi	Ascomycota	Sordariomycetes	Hypocreales	Nectriaceae	Cylindrocarpon	Sordariomycetes	Hypocreales	Nectriaceae	Cylindrocarpon	Cylindrocarpon_sp	Ascomycota	_	Ascomycota	_	91	OTU528	GTAACTTTTAACAATGGATCTCTTGGCTCTGGCATCGATGAAGAACGCAGCGAAATGCGATAAGTAATGTGAATTGCAGAATTCAGTGAACCATCGAATCTTTGAACGCACATTGCGCCCGCCAGTATTCTGGCGGGCATGCCTGTTCGAGCGTCATTTCAACCCTCAAGCCCCCGGGCTTGGTGTTGGGGATCGGCACAAGGCGCTGGCACCTCCGGGAGCCGCGCGCGCCCGCCGTCCCCCAAATCCAGTGGCGGTTCGCGCCGTGTGTACCTCAGCGTAGTAGCAACGACTCGCTCCGGGACCCTCCTGCGAACCACGCCGTAAAACCCCCGACTTTTTTTCTGGTTGACCTCGAATCAGGTAGGACTACCCGCTGA	3054	KU556071|k__Fungi;p__Ascomycota;c__Sordariomycetes;o__Hypocreales;f__Nectriaceae;g__Cylindrocarpon;s__Cylindrocarpon_sp	others	0	100	99	0	99	Fungi	Ascomycota	OTU528_Cylindrocarpon	Cylindrocarpon	Ascomycota	KU556071|k__Fungi;p__Ascomycota;c__Sordariomycetes;o__Hypocreales;f__Nectriaceae;g__Cylindrocarpon;s__Cylindrocarpon_sp	KU556071|Fungi		OTU528	Cylindrocarpon	13	Pathotroph	Plant Pathogen	Probable	_
OTU428_Chaetomium	0.000272756855389667	5.95647985588589e-06	0.000166948500276217	1655	OTU428_Chaetomium	NS	NA	Saprotroph	Fungi	Ascomycota	Sordariomycetes	Sordariales	Chaetomiaceae	Chaetomium	Sordariomycetes	Sordariales	Chaetomiaceae	Chaetomium	Chaetomium_sp|SH526199.07FU	Ascomycota	_	Ascomycota	_	316	OTU428	CGAAACTTTTAGCAATGGATCTCTTGGTTCTGGCATCGATGAAGAACGCAGCGAAATGCGATAAGTAATGTGAATTGCAGAATTCAGTGAATCATCGAATCTTTGAACGCACCTTGCGCCCGCCAGTATTCTGGCGGGCATGCCTGTTCGAGCGTCATTTCAACCATCAAGCCCCGGGCTTGTGTTGGGGATCTGCGGCTGCCCGCAGGCCCTGAAAACCAGTGGCGGGCTCGCTGTCACTCCGAGCGTAGTAGCACTCGTATCTCGCTCAGGGCGTGCCGCGGGCTCCGGCCGTTAAACCGCCTCTTTAGCACCCAAAGGTTGACCTCGGATCAGGTAGGAGGACCCGCTGA	3050	KP336763|k__Fungi;p__Ascomycota;c__Sordariomycetes;o__Sordariales;f__Chaetomiaceae;g__Chaetomium;s__Chaetomium_sp|SH526199.07FU	others	1.56e-137	94	99	2.57e-152	95	Fungi	Ascomycota	OTU428_Chaetomium	Chaetomium	Ascomycota_Chaetomium	KP336763|k__Fungi;p__Ascomycota;c__Sordariomycetes;o__Sordariales;f__Chaetomiaceae;g__Chaetomium;s__Chaetomium_sp|SH526199.07FU	KP336763|Fungi		OTU428	Chaetomium	13	Pathotroph-Saprotroph-Symbiotroph	Animal Pathogen-Dung Saprotroph-Endophyte-Epiphyte-Plant Saprotroph-Wood Saprotroph	Possible	Microfungus
OTU387_Chaetomium	0.000259809536304714	2.56946189861744e-06	0.000174984841128022	1673	OTU387_Chaetomium	Indicator	NA	Saprotroph	Fungi	Ascomycota	Sordariomycetes	Sordariales	Chaetomiaceae	Chaetomium	Sordariomycetes	Sordariales	Chaetomiaceae	Chaetomium	Chaetomium_gracile	Ascomycota	_	Ascomycota	_	301	OTU387	ATGAAACTTTTGGCAACGGATCTCTTGGTTCTGGCATCGATGAAGAACGCAGCGAAATGCGATAAGTAATGTGAATTGCAGAATTCAGTGAATCATCGAATCTTTGAACGCACATTGCGCCCGCCGGTATTCCGGCGGGCATGCCTGTCCGAGCGTCATTTCAACCATCAAGCCCCGGGCTTGTGTTGGGGACCTGCGGCTGCCCGCAGGCCCTGAAATGCAGTGGCGGGCTCGCTAGCACACCGAGCGTAGTAGATCAACCTCGCTCAGGGCGTGCCGCGGGCTCTTGCCGTAAAGCAGCCTCTTAGCACTAGGTTGACCTCGGATCAGGTAGGAGGACCCGCTGA	2890	KX395709|k__Fungi;p__Ascomycota;c__Sordariomycetes;o__Sordariales;f__Chaetomiaceae;g__Chaetomium;s__Chaetomium_gracile	others	4.26e-138	95	99	2.57e-137	92	Fungi	Ascomycota	OTU387_Chaetomium	Chaetomium	Ascomycota_Chaetomium	KX395709|k__Fungi;p__Ascomycota;c__Sordariomycetes;o__Sordariales;f__Chaetomiaceae;g__Chaetomium;s__Chaetomium_gracile	KX395709|Fungi		OTU387	Chaetomium	13	Pathotroph-Saprotroph-Symbiotroph	Animal Pathogen-Dung Saprotroph-Endophyte-Epiphyte-Plant Saprotroph-Wood Saprotroph	Possible	Microfungus
OTU209_Anthracocystis	0	0.00031616060725261	0	2707	OTU209_Anthracocystis	NS	NA	Plant pathogen_Yeast	Fungi	Basidiomycota	Ustilaginomycetes	Ustilaginales	Ustilaginaceae	Anthracocystis	Ustilaginomycetes	Ustilaginales	Ustilaginaceae	Anthracocystis	Anthracocystis_sp|SH182359.07FU	Basidiomycota	_	Basidiomycota	_	0	OTU209	CGAAACTTTTAACAATGGATCACTTGGTTCTCCCATCGATGAAGAACGCAGCGAATTGCGATAAGTAATGTGAATTGCAGAAGTGAATCATCGAATCTTTGAACGCACCTTGCGCTCCCTGCAGATCTAATCTGGGGAGCATGCCTGTTTGAGGGCCGCGAATTGTTTCGAACCGACTCTTTTTTTAATTAAAAAGGGACGGATCGGTATTGAGGGTTTTTTTGCCATTTACCGTGGCTCCCTCGAAATACATTAGCGCATCCATTTGATAGGCAAGAACGGACGAAAGCTCATTTTTTCGCCCTCTCTTCCCTGCCGGGTTTTGATAATATCAGGACTTCGGAGGTGAGGAAAGGGCAAGAGCTGGACGCAACGTTTTTGCTGTTTGGCGTGCTTCTG…	2869	KM357924|k__Fungi;p__Basidiomycota;c__Ustilaginomycetes;o__Ustilaginales;f__Ustilaginaceae;g__Anthracocystis;s__Anthracocystis_sp|SH182359.07FU	others	5.77e-168	91	99	0	93	Fungi	Basidiomycota	OTU209_Anthracocystis	Anthracocystis	Basidiomycota_Yeast	KM357924|k__Fungi;p__Basidiomycota;c__Ustilaginomycetes;o__Ustilaginales;f__Ustilaginaceae;g__Anthracocystis;s__Anthracocystis_sp|SH182359.07FU	KM357924|Fungi	Yeast	OTU209	Anthracocystis	13	Pathotroph	Plant Pathogen	Probable	Facultative Yeast
OTU488_Chytridiomycota	1.81262467189336e-05	7.82517941851676e-06	0.000275179864973919	2211	OTU488_Chytridiomycota	NS	NA	Unidentified & others	Fungi	Chytridiomycota	Chytridiomycetes	_	_	_	Chytridiomycetes	_	_	_	Fungi_sp|SH175387.07FU	unidentified	_	Ch.	_	21	OTU488	ATGAAACTTTTGGCAATGGATCTCTTGGCTCTCGCAACGATGAAGAACGCAGCGAAATGCGATACGTAATGTGAATTGCTTTCCGTGAATCATCGAATCTTTGAACGCATATTGCACTCTATTCTGTAGAGTATGCCTGTTTGAGAATCTATAGTATTTCTTTTAGAATTTTTTTTTGAAATTCTAAAGATATGAGGTGTTTCTCTTTTTTTTTCAAAAGAGTACCTTTAAATAGATTAACTGTAATTTAAGTGAATGTTTGACGTCTCTTAAACAACAGAACAGTATTTGAATGGTTATTTTGACCTCAATACCTAATATGTTTGTCTAGAGAAATAGTTTATTTAAATTATGGTTCCAAATTTATAAAAAAAAAAAGATTATCTTTTTTTTTTGAAC…	2866	Chytridiomycetes_sp|FJ235869|SH175387.07FU|reps|k__Fungi	others	78	2.91e-103	87.278	3.43e-97	86	Fungi	Unidentified	OTU488_Chytridiomycota	Chytridiomycota	Unidentified	Chytridiomycetes_sp|FJ235869|SH175387.07FU|reps|k__Fungi;p__Chytridiomycota;c__Chytridiomycetes;o__unidentified;f__unidentified;g__unidentified;s__Chytridiomycetes_sp	FJ235860|Fungi		OTU488	-	-	-	-	-	-
OTU210_unidentified	0.000687071066108148	4.67174890657717e-07	0.000110305259111072	1651	OTU210_unidentified	Indicator	NA	Unidentified & others	Fungi	Chytridiomycota	_	_	_	_	_	_	_	_	Chytridiomycota_sp|SH463951.07FU	Chytridiomycota	_	Ch.	_	796	OTU210	CGAAACTTTTAACAATGGATCTCTTGGCTCTTGCAACGATGAAGAACGCAGCGAAATGCGATAAGTAGTGTGAATTGCAGAATTCCGTGAATCATCGAATCTTTGAACGCACATTGCGCTTCCTGGTATTCCGGGGAGCATGCCTGTTTGAGTACCAATACAAACCCTCACCCCCGGATGAAGAAATTAATTTTTCTTTGTCTTGAGGTGGAATTGAACCTCTCGGCTAATTTAGCCGAGTGGTTCGAAATCAATTTCCGGCCATCACATCAAAAACACATAGTTCTGTGGTCCTAAAGCGTGATTAATAATATTTTTCCATCGCTGATACCAGACTCGGGCGCTATGGGTGTGTTTGACTGAATTTTAATTAATCAAAGAAGAAATTCTTTTAAACCT…	2833	Chytridiomycota_sp|EU480338|SH472456.07FU|reps_singleton|k__Fungi	others	40	1.83e-65	92.941	9.97e-63	93	Fungi	Chytridiomycota	OTU210_unidentified	unidentified	Chytridiomycota	Chytridiomycota_sp|EU480338|SH472456.07FU|reps_singleton|k__Fungi;p__Chytridiomycota;c__unidentified;o__unidentified;f__unidentified;g__unidentified;s__Chytridiomycota_sp	DQ421157|Fungi		OTU210	-	-	-	-	-	-
OTU355_Funneliformis	8.63154605663503e-07	1.28473094930872e-06	0.000238368239136617	1851	OTU355_Funneliformis	NS	NA	Arbuscular mycorrhizal	Fungi	Mucoromycota	Glomeromycotina	Glomerales	Glomeraceae	_	Glomeromycetes	Glomerales	Glomeraceae	_	Glomeraceae_sp|SH184262.07FU	Glomeromycota	_	G.	_	1	OTU355	GTAACTTTTGGCAACGGATCACTTGGCTCTCGCATCGATGAAGAACGCAGCGAAATGCGATAAGTAGTGTGAATTGCATAATTTTGTGAATCATCGAATCTTTGAACGCAAATTGCACTTCCTGGTATTCCGGGGAGTATGCCTGTTTGAGGGTCGTTAGAATAAAAATCGAGGCGTCGCTCATTTTTTTAGGGTGATCGCGTCGGAATTGAGCCGTCTTTCAAATGTTAATTCATGTCAAAGTGGCTTAAAATTCATCCATCCGGTACGATTAAAGCGTATTTAAGATCAATTTTGATTAAGAACGCGCGATGACGTACCATCTCATGTAGTACGTTTGACCTGGGTCATCAGGTTCATTCGTATACGATACTCAAACTTTTGACCTCAAATCAGGTA…	2801	HQ386976|k__Fungi;p__Glomeromycota;c__Glomeromycetes;o__Glomerales;f__Glomeraceae;g__unidentified;s__Glomeraceae_sp|SH184262.07FU	others	5.31e-113	96	97	0	98	Fungi	Glomeromycota	OTU355_Funneliformis	Funneliformis	Glomeromycota	HQ386976|k__Fungi;p__Glomeromycota;c__Glomeromycetes;o__Glomerales;f__Glomeraceae;g__unidentified;s__Glomeraceae_sp|SH184262.07FU	HQ386976|Fungi		OTU355	Glomeraceae	9	Symbiotroph	Arbuscular Mycorrhizal	Highly Probable	_
OTU218_Agaricomycetes	0	2.33587445328858e-07	4.35517826807522e-05	338	OTU218_Agaricomycetes	NS	NA	Saprotroph	Fungi	Basidiomycota	Agaricomycetes	Agaricales	Stephanosporaceae	Cristinia	Agaricomycetes	Agaricales	Stephanosporaceae	Cristinia	Atheliaceae_sp|SH530803.07FU	Basidiomycota	_	Basidiomycota	_	0	OTU218	CCTGGAGAACTTTTAGCAATGGATCTCTTGGCTCTCGCATCGATGAAGAACGCAGCGAAATGCGATAAGTAATGTGAATTGCAGATTTCAGTGAATCATCGAATCTTTGAACGCACCTTGCGCCTTGTGGTATTCCACAAGGCATGCCCGTTTGAGTGTCATTAAATTCATCAACCTCTAACGTTTTCGTTTCTTTTCGAAATGCGCGTCTAGAGGCTTGGTTTTGAGGGTTTTTGCGGGCTCTCGTTTAGCCGGCTCCCTTTAAATTCATTAGCGAGACTTCCCTGTGTTTGAACCGTCTCTCTGGCGTGATAATTATCTGCGTCAAAGTTTGGACCCGGTTCTCGTTGGGCTTGCTTCTAATCGTCTCAGGACAATGGATCGGAGTGCATATATGCG…	2795	Cristinia_sp|UDB014037|SH023884.07FU|reps_singleton|k__Fungi	others	2.29e-119	87	87.277	2.67e-123	86	Fungi	Basidiomycota	OTU218_Agaricomycetes	Agaricomycetes	Basidiomycota	HG936893|k__Fungi;p__Basidiomycota;c__Agaricomycetes;o__Atheliales;f__Atheliaceae;g__unidentified;s__Atheliaceae_sp|SH530803.07FU	HG936893|Fungi		OTU218	Cristinia	13	Saprotroph	Undefined Saprotroph	Probable	_
OTU468_unidentified	0.000175220384949691	5.83968613322146e-06	0.000162541474647807	1507	OTU468_unidentified	NS	NA	Saprotroph	Fungi	Ascomycota	Sordariomycetes	Coniochaetales	Coniochaetaceae	Coniochaeta	Sordariomycetes	Coniochaetales	Coniochaetaceae	Coniochaeta	Coniochaetales_sp|SH191383.07FU	Ascomycota	_	Ascomycota	_	203	OTU468	ATGAAACTTTTGGCAATGGATCACTTGGTTCTGGCATCGATGAAGAACGCAGCGAAATGCGATAAGTAATGTGAATTGCAGAATTCAGTGAATCATCGAATCTTTGAACGCACATTGCGCCCGCTAGTACTCTAGCGGGCATGCCTGTTCGAGCGTCATTTCAACCCTCAAGCCCTGCTTGGTGTTGGGGCCCTACGGCTGCCGTAGGCCCTGAAAGGAAGTGGCGGGCTCGCTACAACCCCGAGCGTAGTAATTCATTATCTCGCTTAGGGCGTTGTGCGGTGCACCAGCCGTTAAAGACCATCTTTAACTCAAGGTTGACCTCGGATCAGGTAGGAATACCCGCTGA	2727	Coniochaeta_mutabilis|HE610334|SH191369.07FU|refs|k__Fungi	others	7.88e-143	89	95.847	2.5e-162	97	Fungi	Ascomycota	OTU468_unidentified	unidentified	Ascomycota	GQ152999|k__Fungi;p__Ascomycota;c__Sordariomycetes;o__Coniochaetales;f__unidentified;g__unidentified;s__Coniochaetales_sp|SH191383.07FU	GQ152999|Fungi		OTU468	Coniochaeta	13	Pathotroph-Saprotroph-Symbiotroph	Animal Pathogen-Dung Saprotroph-Endophyte-Lichen Parasite-Plant Pathogen-Undefined Saprotroph	Possible	Microfungus
OTU237_Vermispora	3.02104111982226e-05	3.50381167993288e-07	5.7550569970994e-05	482	OTU237_Vermispora	NS	NA	Unidentified & others	Fungi	Ascomycota	Orbiliomycetes	Orbiliales	Orbiliales_fam_Incertae_sedis	Vermispora	Orbiliomycetes	Orbiliales	Orbiliales_fam_Incertae_sedis	Vermispora	Orbiliaceae_sp|SH526071.07FU	Ascomycota	_	Ascomycota	_	35	OTU237	TAACTTTTGGCAATGGATCACTTGGTTCTCGCATCGATGAAGAACGCAGCGAAACGCGATAGGTAATGTGAATTGCAGAATTCCGTGAATCATCGAATCTTTGAACGCACATTGCGCCTTCTGGTATTCCGGGAGGCATGCCTGTTTGAGCGTCAGCAAAAACCCTTCAGCAGACTTTTGTTTGTTAGGTATTGAGCATGGAGGAAAAGAACTTTAGTGTTCTGCTCCTGCTTTAAACTTGCTGCATGACCGCAAGCTATTGCTAGGTCTATGGAAGTGGTATTTACTTATTTTTCCAATACGATTAAGCTAGCTTTGCGGCGTTAAACCAATGTTGCCTACTAAAGCAACTGAAGTTTGACCTCAAATCAGACAAGGATACCCGCTGA	2714	Vermispora_fusarina|DQ494379|SH178796.07FU|reps|k__Fungi	others	5.07e-175	91	97.746	2.88e-142	90	Fungi	Ascomycota	OTU237_Vermispora	Vermispora	Ascomycota	HG936963|k__Fungi;p__Ascomycota;c__Orbiliomycetes;o__Orbiliales;f__Orbiliaceae;g__unidentified;s__Orbiliaceae_sp|SH526071.07FU	HG936963|Fungi		OTU237	-	-	-	-	-	-
OTU247_Fungi	0.000158820447442084	3.50381167993288e-07	0.000188465154814922	1641	OTU247_Fungi	NS	NA	Unidentified & others	Fungi	unidentified	_	_	_	_	_	_	_	_	Fungi_sp	unidentified	_	unidentified	_	184	OTU247	GTAACTTTTAACAATGGATCTCTTGGCTCTCGCAACGATGAAGAACGCAGCGAAATGCGATAATTAGTGTGAATTGCAGATACCGTGAATCATCAAGTCTTTGAACGCACATTGCACTGCCTGGAACTCCGGGCAGTATACCTGTTTGAGTATCAGTAAACACTCCTAATAAACTTCCTTTTTTAAGGGTTATTAGGGATTTGAGTTATCATCTGTTACTGTTGTAACGGATGTGACTTTAAATGTAGTCACTAGCAGGTCATTGACCTACATAACTAGATGACAGAGTTAATGGGCTTTAGCCTGTCACTGTCTTCACTAGATATGCAAGGTGTATTGATTTTGCTTAGTTTGAAACACACTACAGTATTTATTTACTGTGACTTTGATCTCAAATCA…	2697	DQ901000|k__Fungi;p__unidentified;c__unidentified;o__unidentified;f__unidentified;g__unidentified;s__Fungi_sp	others	2.68e-61	78	85	4.49e-61	79	Fungi	Unidentified	OTU247_Fungi	Fungi	Unidentified	DQ901000|k__Fungi;p__unidentified;c__unidentified;o__unidentified;f__unidentified;g__unidentified;s__Fungi_sp	DQ901000|Fungi		OTU247	-	-	-	-	-	-
OTU324_Ceratostomataceae	0.000101852243468293	2.91984306661073e-06	9.47510510108032e-05	874	OTU324_Ceratostomataceae	NS	NA	Saprotroph	Fungi	Ascomycota	Sordariomycetes	Melanosporales	Ceratostomataceae	Harzia	Sordariomycetes	Melanosporales	Ceratostomataceae	Harzia	Harzia_cameroonensis|SH188462.07FU	Ascomycota	_	Ascomycota	_	118	OTU324	TGCGAAACTTTTAGCAATGGATCTCTTGGCTCTGGCATCGATGAAGAACGCAGCGAAATGCGATACGTAGTGTGAATTGCAGAATTCAGTGAACCATCGAATCTTTGAACGCACCTTGCGGCCGCCGGTAATCCGGCGGCCATGCCCGTCCGAGCGTCGTTTCGACCCTCGGGAGTTCTCCTCGCAAGAGAAGTTCTCCCGGCCTTGGGCCAGCGTGTTGCGCGGCCCGCAAACCAGCGGCGGCAGTACCGGCGATGTCCTCTGTGCAGTAGATTTATAGAAAACTCACATTGGTCTCCGGTAAGGCTTGCCTTGCAACCAACTTCTTTAGGTCGACCTCGGATCGGGTAGGGATACCCGCTAA	2692	KF777163|k__Fungi;p__Ascomycota;c__Sordariomycetes;o__Melanosporales;f__Ceratostomataceae;g__Harzia;s__Harzia_cameroonensis|SH188462.07FU	others	1.09e-49	92	98	6.8e-29	83	Fungi	Ascomycota	OTU324_Ceratostomataceae	Ceratostomataceae	Ascomycota	KF777163|k__Fungi;p__Ascomycota;c__Sordariomycetes;o__Melanosporales;f__Ceratostomataceae;g__Harzia;s__Harzia_cameroonensis|SH188462.07FU	KF777163|Fungi		OTU324	Harzia	13	Saprotroph	Undefined Saprotroph	Probable	_
OTU320_Mortierella	0.000231325434317819	2.45266817595301e-06	0.000132988479257297	1315	OTU320_Mortierella	NS	NA	Saprotroph	Fungi	Mucoromycota	Mortierellomycotina	Mortierellales	Mortierellaceae	_	_	Mortierellales	Mortierellaceae	_	Mortierellaceae_sp	Zygomycota	_	Zy.	_	268	OTU320	ATGAAACTTTTAGCAATGGATCTCTTGGCTCTCGCATCGATGAAGAACGCAGCGAAATGCGATACGTAATGTGAATTGCAGAATTCAGTGAATCATCGAATCTTTGAACGCACATTGCGCTCTCTGGTATTCCGGAGAGCATGCTTGTTTGAGTATCAGTAAACACCTCAATTTCATGATTCTTAATTTTGAAATTGGACTTGAGCAGATCCCAACGTACATTTTAACTGTGTGGAGGGTTGCTTCAAATGCAGGTGCAGCCGATCATTCTTCTGGGCTAAAAGCATTATCTAGTTAATCCCGTAAAACGGATTATTCACTTTATTGCTGCAGCTTACCCTATATAAAAGGAAGACATGGCCATTGTGCTGACTGATGCAGGAATTCTCAGAGGTCTGT…	2674	KU534707|k__Fungi;p__Zygomycota;c__Mortierellomycotina_cls_Incertae_sedis;o__Mortierellales;f__Mortierellaceae;g__unidentified;s__Mortierellaceae_sp	others	0	97	99	0	99	Fungi	Zygomycota	OTU320_Mortierella	Mortierella	Zygomycota	KU534707|k__Fungi;p__Zygomycota;c__Mortierellomycotina_cls_Incertae_sedis;o__Mortierellales;f__Mortierellaceae;g__unidentified;s__Mortierellaceae_sp	KU534707|Fungi		OTU320	Mortierellaceae	9	Saprotroph-Symbiotroph	Endophyte-Soil Saprotroph-Undefined Saprotroph	Possible	Microfungus
OTU390_Fungi	0.000314188276461515	1.16793722664429e-07	0.000151653528977619	1535	OTU390_Fungi	NS	NA	Unidentified & others	Fungi	unidentified	_	_	_	_	_	_	_	_	Fungi_sp|SH475431.07FU	unidentified	_	Ch.	_	364	OTU390	GTAACTTTTAACAATGGATCTCTTGGCTCTCGCAACGATGAAGAACGCAGCGAAATGCGATACGTGATGTGAATTGCAGAATCTCGTGAATCATCTAATCTTTGAACGCACATTGCACTCTAGCTTGCTAGAGTATGCCTGTTTGAGAATCTAATGTATTCATTTCCCTCTATTATTATGATAGAGAGAAGATCTGGGGCAGCTTGTCACAAAGTGCCCTGAATTTCATTAGTCTACACCTAATTGCGTGATGACGGCCTGCAAGGCTGCCGAAAGGTATATGTATGGAACCTTGGTTTCTCATTGTGCCGAGTAAGTAGCAGTAGTGCCCAGTGCAGCTCAGTGTGGATCCAACTACAAGACACTTGTGTCTGAACCATGGTCTCAAATCAGGTAGGA…	2663	Fungi_sp|KF297171|SH475431.07FU|reps_singleton|k__Fungi	others	86	9.36e-143	92.5	8.34e-153	90	Fungi	Unidentified	OTU390_Fungi	Fungi	Unidentified	Fungi_sp|KF297171|SH475431.07FU|reps_singleton|k__Fungi;p__unidentified;c__unidentified;o__unidentified;f__unidentified;g__unidentified;s__Fungi_sp	KF297171|Fungi		OTU390	-	-	-	-	-	-
OTU146_Chytridiomycetes	0	1.37816592744026e-05	0.000286975139449957	2332	OTU146_Chytridiomycetes	NS	NA	Plant pathogen	Fungi	Chytridiomycota	Chytridiomycetes	Chytridiales	Chytridiaceae	Phlyctochytrium	Chytridiomycetes	Chytridiales	Chytridiaceae	Phlyctochytrium	Spizellomycetaceae_sp|SH014589.07FU	Chytridiomycota	_	Ch.	_	0	OTU146	TGCGAAACTTTTAACAATGGATCTCTTGGCTCTCGCAACGATGAAGAACGCAGCGAAATGCGATAAGTAGTGTGAATTGCAGAATTCAGTGAATCATCGAATCTTTGAACGCACATTGCACTTCCTGGTATTCCGGGGAGTATGCCCGTTTCAGAATCATTAAAATCTCATAATACCTGCTTTTGTGTAATACATGAAATGGAGGTTTATGGATTATGGATGGTTTGCCTTTTGGTAATCATTTAAAATTGATTGTATGTACTCCAAGTTTGTATATCTTTGGGTATCTAAAGTGCAACAGATTTTATCTATTTCTCTTTGATACTTAGGGATGTGCATTGGAGTGTATACTACAAGTTATTATACAGATGTAATGCAGTCATGTATTGCTTCTGATAA…	2646	Phlyctochytrium_reinboldtiae|FJ827725|SH000767.07FU|reps_singleton|k__Fungi	others	2.87e-113	84	86.807	9.81e-78	80	Fungi	Chytridiomycota	OTU146_Chytridiomycetes	Chytridiomycetes	Chytridiomycota	EU516769|k__Fungi;p__Chytridiomycota;c__Chytridiomycetes;o__Spizellomycetales;f__Spizellomycetaceae;g__unidentified;s__Spizellomycetaceae_sp|SH014589.07FU	EU516769|Fungi		OTU146	Phlyctochytrium	13	Pathotroph	Plant Pathogen	Probable	_
OTU342_Mucor	0.000132062654666516	6.07327357855032e-06	2.67013905721278e-05	411	OTU342_Mucor	Indicator	NA	Saprotroph	Fungi	Mucoromycota	Mucoromycotina	Mucorales	Mucoraceae	Mucor	_	Mucorales	Mucoraceae	Mucor	Mucor_circinelloides	Zygomycota	_	Zy.	_	153	OTU342	CCTGGAGAACTTTTAGCAATGGATCTCTTGGTTCTCGCATCGATGAAGAACGTAGCAAAGTGCGATAACTAATGTGAATTGCATATTCAGTGAATCATCGAGTCTTTGAACGCAACTTGCGCTCATTGGTATTCCAATGAGCACGCCTGTTTCAGTATCAAAACAAACCCTCTATCCAACATTTTGTTGAATAGGAATACTGAGAGTCTCTTGATCTATTCTGATCTCGAACCTCTTGAAATGTACAAAGGCCTGATCTTGTTTGAATGCCTGAACTTTTTTTTAATATAAAGAGAAGCTCTTGCGGTAAACTGTGCTGGGGCCTCCCAAATAATACTTTTTTTAAATTTGATCTGAAATCAGGCGGGATTACCCGCTGA	2613	KX349461|k__Fungi;p__Zygomycota;c__Mucoromycotina_cls_Incertae_sedis;o__Mucorales;f__Mucoraceae;g__Mucor;s__Mucor_circinelloides	others	4.5e-168	97	98	0	99	Fungi	Zygomycota	OTU342_Mucor	Mucor	Zygomycota	KX349461|k__Fungi;p__Zygomycota;c__Mucoromycotina_cls_Incertae_sedis;o__Mucorales;f__Mucoraceae;g__Mucor;s__Mucor_circinelloides	KX349461|Fungi		OTU342	Mucor	13	Saprotroph	Undefined Saprotroph	Probable	_
OTU240_Ascomycota	6.90523684530802e-06	2.10228700795973e-06	0.000210629901357805	1651	OTU240_Ascomycota	NS	NA	Unidentified & others	Fungi	Ascomycota	Dothideomycetes	_	_	_	Dothideomycetes	_	_	_	Fungi_sp|SH176345.07FU	unidentified	_	Ascomycota	_	8	OTU240	ATGAAACTTTTGACAATGGATCTCTTGGCTCCTGCATCGATGAAGAACGCAGCGAAATGCGATAATTAATGTGAATTGCAGAATTTAGTGAATCATCGAGTCTTTGAACGCACATTGCGCCTCATGGTATTCTGTGAGGCATGCCTGTCTGAGCGTCAGCAACACCACTCAAGCTTTATTACTATTATATTGCTTGGATCATATCAAGGAAGTAGTCTGGTTGCCCTGACTGCCCCTTGAAAAGTAATAGATAGTTAGGTTGTTACCCTAAGCTAAATGTTATATGGTTTATATCGTTCATTTGGAAGAGTAACTTCTTAACAGTCTCTGGACCCACAGTTTGCTGTTTTTTTCTGACTTGACCTCAGATCAGGTAGGGATACCCGCTGA	2590	Ascomycota_sp|KC965743|SH020898.07FU|reps_singleton|k__Fungi	others	91	2.69e-83	82.451	1.15e-71	80	Fungi	Unidentified	OTU240_Ascomycota	Ascomycota	Unidentified	Dothideomycetes_sp|JQ247355|SH020897.07FU|reps_singleton|k__Fungi;p__Ascomycota;c__Dothideomycetes;o__unidentified;f__unidentified;g__unidentified;s__Dothideomycetes_sp	EU479748|Fungi		OTU240	-	-	-	-	-	-
OTU408_Fungi	0	1.16793722664429e-06	0.000165781934668697	1289	OTU408_Fungi	NS	NA	Arbuscular mycorrhizal	Fungi	Mucoromycota	Glomeromycotina	Paraglomerales	_	_	Glomeromycetes	Paraglomerales	_	_	Fungi_sp|SH466884.07FU	unidentified	_	G.	_	0	OTU408	TGCGAAACTTTTGGCAATGGATCTCTTGGCTCTCGCATCGATGAAGAACGCAGCGAAATGCGATAAGTAGTGTGAATTGCAGACTAGAGTGAATCATCGAATTTTTGAACGCATATTGCGCTCTCTGGTAATTCCGGGGAGCATGCTTGGCTGAGGGCCTGTAAAACAAATCTCGGGAGGGGTAACCTTCTGGTGGTCGATGGGTGTCAATCCGATGAAGACTCCTTTTTGGGGGAACGAATCGGTCACCTGAAATAATTGGCTCCGCTGGATCGCGGACTCGTGCAGTAAGGCAAACGTCACACTTCACGATAATGCGACAGAAGCGAGAAGCCATGTTTTGGCATTTTTTGCCAAATGCGTCCATGGCGCAAACATTGATTTCCTGGCCTCAGATCA…	2564	DQ294949|k__Fungi;p__unidentified;c__unidentified;o__unidentified;f__unidentified;g__unidentified;s__Fungi_sp|SH466884.07FU	others	5.33e-118	86	99	7.05e-104	84	Fungi	Unidentified	OTU408_Fungi	Fungi	Unidentified	DQ294949|k__Fungi;p__unidentified;c__unidentified;o__unidentified;f__unidentified;g__unidentified;s__Fungi_sp|SH466884.07FU	DQ294949|Fungi		OTU408	Paraglomerales	7	Symbiotroph	Arbuscular Mycorrhizal	Highly Probable	_
OTU347_Rhizophagus	8.63154605663503e-07	7.00762335986575e-07	5.70320963676517e-05	447	OTU347_Rhizophagus	NS	NA	Arbuscular mycorrhizal	Fungi	Mucoromycota	Glomeromycotina	Glomerales	Glomeraceae	_	Glomeromycetes	Glomerales	Glomeraceae	_	Glomeraceae_sp|SH001087.07FU	Glomeromycota	_	G.	_	1	OTU347	CCTGGAGAACTTTTGGCAATGGATCACTTGGCTCTCGCATCGATGAAGAACGTAGCGAAGTGCGATAAGTAATGTGAATTGCAGAATTCCGTGAATCATCGAATTTTTGAACGCAAATTGCACTCTCTGGCAACCCGGGGAGTATGCCTGTTTGAGGGTCAGTATAATTAAAAATCGGTGCGTTGCATTCTCTTTTGTGACGTTTCCGGAGTTGAGTTTATCTTGACCTAATTTTTTTTAGGTTAAGAGGCTTAAAATTGATATCTTTTGCGCATTTTTAGACGTACATAAAATTTTTTTTATTCGTCTATTTTAATGTCAAAATCTATTAGATTCGACCAATTATATGGTTACGTATCTATAATTAATTTCATGATTTGACCTCAAATCAGGTAGGAG…	2562	HM570017|k__Fungi;p__Glomeromycota;c__Glomeromycetes;o__Glomerales;f__Glomeraceae;g__unidentified;s__Glomeraceae_sp|SH001087.07FU	others	4.39e-59	78	96	2.33e-148	91	Fungi	Glomeromycota	OTU347_Rhizophagus	Rhizophagus	Glomeromycota	HM570017|k__Fungi;p__Glomeromycota;c__Glomeromycetes;o__Glomerales;f__Glomeraceae;g__unidentified;s__Glomeraceae_sp|SH001087.07FU	HM570017|Fungi		OTU347	Glomeraceae	9	Symbiotroph	Arbuscular Mycorrhizal	Highly Probable	_
OTU344_unidentified	8.54523059606868e-05	1.9854932852953e-06	0.00016305994825115	1374	OTU344_unidentified	NS	NA	Saprotroph	Fungi	Ascomycota	Dothideomycetes	Dothideales	Aureobasidiaceae	Kabatiella	Dothideomycetes	Dothideales	Aureobasidiaceae	Kabatiella	Coniochaetales_sp|SH191371.07FU	Ascomycota	_	Ascomycota	_	99	OTU344	ATGAAACTTTTAGCAATGGATCTCTTGGTTCTGGCATCGATGAAGAACGCAGCGAAATGCGATAAGTAATGTGAATTGCAGAATTCAGTGAATCATCGAATCTTTGAACGCACATTGCGCCCGCTAGTACTCTAGCGGGCATGCCTGTTCGAGCGTCATTTCAACCCTCAAGCTCTGCTTGGTGTTGGGGCTCTACGTCTGACGTAGGCCCTGAAAGGAAGTGGCGGGCTCGCTACAACTCCGAGCGTAGTAATTCATTATCTCGCTAGGGAAGTGTGGCGTGCTCCTGCCGTTAAAGACCCCATCTTTAACCAAGGTTGACCTCGGATCAGGTAGGAATACCCGCTGA	2561	Kabatiella_sp|EF159528|SH200072.07FU|reps|k__Fungi	others	2.15e-158	90	98.722	1.14e-175	99	Fungi	Ascomycota	OTU344_unidentified	unidentified	Ascomycota	KM889551|k__Fungi;p__Ascomycota;c__Sordariomycetes;o__Coniochaetales;f__unidentified;g__unidentified;s__Coniochaetales_sp|SH191371.07FU	KM889551|Fungi		OTU344	Kabatiella	13	Pathotroph-Saprotroph-Symbiotroph	Endophyte-Plant Pathogen-Undefined Saprotroph	Probable	Microfungus
OTU406_Rhizophlyctis	9.83996250456393e-05	1.05114350397986e-06	0.000223332504639691	1846	OTU406_Rhizophlyctis	NS	NA	Saprotroph	Fungi	Chytridiomycota	Chytridiomycetes	Rhizophlyctidales	Rhizophlyctidaceae	Rhizophlyctis	Chytridiomycetes	Rhizophlyctidales	Rhizophlyctidaceae	Rhizophlyctis	Rhizophlyctis_rosea	Chytridiomycota	_	Ch.	_	114	OTU406	ATGAAACTTTTGGCAATGGATCACTTGGCTCTCGCAACGATGAAGAACGCAGCGAAATGCGATAAGTAGTGTGACTTGCAGAATTCAGTGAATCATCGAATCTTTGAACGCACATTGCGCTCTCTGGCTATTCCGGAGAGCATGCCTGTTTGAGTATCAGTAAATCCTCTCAAACCAATTTTTTTTGGTTTGGATATGAGCTTATCCCACAGAACCACGAGAGCGAAAAGCTTCTTGGGGGACTCTTTTGTGGGTAGCTTTAAAGGAATAGTTTGGCCTCGCACACCGAAAAAGGTCCGGCGACCGAAAAGCGTGATAAGAACTCTGTGATGGCCATGGCCGTTTTCGTAGTTTTCAAGACGCTGAAACTCGTGTCGATGTCGGTTTTTACCGCGGTGT…	2530	AY349105|k__Fungi;p__Chytridiomycota;c__Chytridiomycetes;o__Rhizophlyctidales;f__Rhizophlyctidaceae;g__Rhizophlyctis;s__Rhizophlyctis_rosea	others	6.02e-173	90	38	3.26e-68	91	Fungi	Chytridiomycota	OTU406_Rhizophlyctis	Rhizophlyctis	Chytridiomycota	AY349105|k__Fungi;p__Chytridiomycota;c__Chytridiomycetes;o__Rhizophlyctidales;f__Rhizophlyctidaceae;g__Rhizophlyctis;s__Rhizophlyctis_rosea	AY349105|Fungi		OTU406	Rhizophlyctis	13	Saprotroph	Undefined Saprotroph	Probable	_
OTU326_Fungi	0.000243409598797108	1.51831839463758e-06	0.000157745593816891	1512	OTU326_Fungi	NS	NA	Plant pathogen	Fungi	Chytridiomycota	Blastocladiomycetes	Blastocladiales	Physodermataceae	Paraphysoderma	Blastocladiomycetes	Blastocladiales	Physodermataceae	Paraphysoderma	Paraphysoderma_sedebokerense|SH497271.07FU	Chytridiomycota	_	Ch.	_	282	OTU326	GTAACTTTTGGCAATGGATCACTAGGCTCTTGCATCGATGAAGAACGCAGCGAAATGCGATAAGTAATGTGAATTGCAGAACTACGTGAATCATCGAGTCTTTGAACGCATATTGCACCTTGGGGTATTCCTCAAGGTATGCCTGTTTGAGTGTCAGTAACTATCCTCAACCCTTTACGGGTGTTGGATTTGGATTTCTTTTAGTCTTTTGGGACTGAAAAGTCATCTTAAATATATTGGTGGGCAGTTTTAAGTCTGAAGTAGATCTGCTCTAACTTTGATAAAGTCTTGTTACTTTTCTAGTTACCGGATCTTCTTGTTAAACAGTCATAGGACTTGCTTTCATCCTCAAGCATAAAAAATTGATAGGCGTGTTTGACGCGTCTTTGATTTTTTGTA…	2505	KJ569527|k__Fungi;p__Chytridiomycota;c__Blastocladiomycetes;o__Blastocladiales;f__Physodermataceae;g__Paraphysoderma;s__Paraphysoderma_sedebokerense|SH497271.07FU	others	6.48e-08	100	75	1.22e-106	89	Fungi	Chytridiomycota	OTU326_Fungi	Fungi	Chytridiomycota	KJ569527|k__Fungi;p__Chytridiomycota;c__Blastocladiomycetes;o__Blastocladiales;f__Physodermataceae;g__Paraphysoderma;s__Paraphysoderma_sedebokerense|SH497271.07FU	KJ569527|Fungi		OTU326	Paraphysoderma	13	Pathotroph	Plant Pathogen	Probable	_
OTU896_Cryptococcus	0.000110483789524928	5.45426684842884e-05	7.19382124637425e-05	1150	OTU896_Cryptococcus	NS	NA	Saprotroph_Yeast	Fungi	Basidiomycota	Tremellomycetes	Tremellales	_	Cryptococcus	Tremellomycetes	Tremellales	_	Cryptococcus	Cryptococcus_sp|SH020873.07FU	Basidiomycota	_	Basidiomycota	_	128	OTU896	TGCGAAACTTTCGACAACGGATCTCTTGGCTCTCGCATCGATGAAGAACGCAGCGAAATGCGATAAGTAATGTGAATTGCAGAATTCAGTGAATCATCGAATCTTTGAACGCACCTTGCGCCTTTTGGTATTCCGAAAGGCATGCCTGTTTGAGTGTCATGAAATCTCAATCCCCTCGGGTTTATGATCCGGGTGGGACTTGGACTTGGGCGTCTGCCGGTTACACGGCTCGCCTCAAATGACTTAGTGGATCTCTCTGCATCCGTGACAGACGTAATAAGTTTCGTCTTGTCCCTTGCTGGATGAGTCTGCTCATAACCTGCCATCGCGCACTTTAGACTCTGACCTCAAATCAGGTAGGACTACCCGCTGA	2422	FM178287|k__Fungi;p__Basidiomycota;c__Tremellomycetes;o__Tremellales;f__Tremellales_fam_Incertae_sedis;g__Cryptococcus;s__Cryptococcus_sp|SH020873.07FU	others	9.55e-165	97	99	0	98	Fungi	Basidiomycota	OTU896_Cryptococcus	Cryptococcus	Basidiomycota_Yeast	FM178287|k__Fungi;p__Basidiomycota;c__Tremellomycetes;o__Tremellales;f__Tremellales_fam_Incertae_sedis;g__Cryptococcus;s__Cryptococcus_sp|SH020873.07FU	FM178287|Fungi	Yeast	OTU896	Tremellales	7	Pathotroph-Saprotroph-Symbiotroph	Fungal Parasite-Undefined Saprotroph	Possible	Tremelloid-Yeast
OTU296_Pleosporales	0.000127746881638198	3.27022423460402e-06	0.000125340993607998	1143	OTU296_Pleosporales	NS	NA	Unidentified & others	Fungi	Ascomycota	Dothideomycetes	Pleosporales	Pleosporales_fam_Incertae_sedis	Polyschema	Dothideomycetes	Pleosporales	Pleosporales_fam_Incertae_sedis	Polyschema	Pleosporales_sp|SH206385.07FU	Ascomycota	_	Ascomycota	_	148	OTU296	CCTGGAGAACTTTTAACAACGGATCACTTGGTTCTGGCATCGATGAAGAACGCAGCGAAATGCGATAAGTAGTGTGAATTGCAGAATTCAGTGAATCATCGAATCTTTGAACGCACATTGCGCCCCTTGGTATTCCATGGGGCATGCCTGTTCGAGCGTCATTTACACCCTCAAGCTTTTTGCTTGGTGTTGGGCGTCTGTCTATGGACTCGCCCCAAAGGTATTGGCAGCGGTCCTGCCGGGCCTTCCTAATTGCGCAGCACTGTTCGCGCTACTTGGAGCCTGTTTGCAGGATTCAGCATCCATCAAGCCCCTTCTTCTTTAACTTGACCTCGAATCAGGTAGGGATACCCGCTGA	2407	Polyschema_sclerotigenum|KP769975|SH488720.07FU|refs_singleton|k__Fungi	others	4.77e-155	89	97.799	7.45e-133	91	Fungi	Ascomycota	OTU296_Pleosporales	Pleosporales	Ascomycota	JX043180|k__Fungi;p__Ascomycota;c__Dothideomycetes;o__Pleosporales;f__unidentified;g__unidentified;s__Pleosporales_sp|SH206385.07FU	JX043180|Fungi		OTU296	-	-	-	-	-	-
OTU310_Monilinia	0.000107031171102274	0.000190490561665684	3.62931522339602e-06	1783	OTU310_Monilinia	NS	NA	Plant pathogen	Fungi	Ascomycota	Leotiomycetes	Helotiales	Sclerotiniaceae	Monilinia	Leotiomycetes	Helotiales	Sclerotiniaceae	Monilinia	Monilinia_fructicola	Ascomycota	_	Ascomycota	_	124	OTU310	AACTTTTAACAATGGATCTCTTGGTTCTGGCATCGATGAAGAACGCAGCGAAATGCGATAAGTAATGTGAATTGCAGAATTCAGTGAATCATCGAATCTTTGAACGCACATTGCGCCCCTTGGTATTCCGGGGGGCATGCCTGTTCGAGCGTCATTTCAACCCTCAAGCACAGCTTGGTATTGAGTCTATGTCAGTAATGGCAGGCTCTAAAATCAGTGGCGGCGCCGCTGGGTCCTGAACGTAGTAATATCTCTCGTTACAGGTTCTCAGTGTGCTTCTGCCAAAACCCAAATTTTCTATGGTTGACCTCGGATCAGGTAGGGATACCCGCTGA	2367	KU845340|k__Fungi;p__Ascomycota;c__Leotiomycetes;o__Helotiales;f__Sclerotiniaceae;g__Monilinia;s__Monilinia_fructicola	others	1.44e-152	98	100	6.55e-173	99	Fungi	Ascomycota	OTU310_Monilinia	Monilinia	Ascomycota	KU845340|k__Fungi;p__Ascomycota;c__Leotiomycetes;o__Helotiales;f__Sclerotiniaceae;g__Monilinia;s__Monilinia_fructicola	KU845340|Fungi		OTU310	Monilinia	13	Pathotroph	Plant Pathogen	Probable	Microfungus
OTU282_Cystofilobasidium	8.63154605663503e-07	0.000255427871467107	6.4809200417786e-07	2193	OTU282_Cystofilobasidium	NS	NA	Saprotroph_Yeast	Fungi	Basidiomycota	Tremellomycetes	Cystofilobasidiales	Cystofilobasidiaceae	Cystofilobasidium	Tremellomycetes	Cystofilobasidiales	Cystofilobasidiaceae	Cystofilobasidium	Cystofilobasidium_macerans|SH194012.07FU	Basidiomycota	_	Basidiomycota	_	1	OTU282	CGAAACTTTTAACAATGGATCTCTTGGTTCTCGCATCGATGAAGAACGCAGCGAATTGCGATAAGTAATGTGAATTGCAGAATTCAGTGAATCATCGAATCTTTGAACGCATCTTGCGCTCTTTGGTATTCCGAAGAGCATGCCTGTTTGAGTGTCATGAAACTCTCACCTCCAGCCTTCTTTAATTAGAGGTGTTGGGGCGTGGACGTGAGTGCTGCTGGTGCCCTGGTTGCATCGGCTCACTTGAAATACATTAGCTGAATCCTCTAGAGGTGGTTCTACTCGACGTGATAAGATCTCCGTCGAGGACAGTGCAACTTGTTGTGCTGGCCGCCGCTAGCAGTTGATACGCTTCTAATTAGCGCAGACTTCGAGTGCTGGCAACTTTTGACAACTTGG…	2340	KT819342|k__Fungi;p__Basidiomycota;c__Tremellomycetes;o__Cystofilobasidiales;f__Cystofilobasidiaceae;g__Cystofilobasidium;s__Cystofilobasidium_macerans|SH194012.07FU	others	0	99	99	0	100	Fungi	Basidiomycota	OTU282_Cystofilobasidium	Cystofilobasidium	Basidiomycota	KT819342|k__Fungi;p__Basidiomycota;c__Tremellomycetes;o__Cystofilobasidiales;f__Cystofilobasidiaceae;g__Cystofilobasidium;s__Cystofilobasidium_macerans|SH194012.07FU	KT819342|Fungi	Yeast	OTU282	-	-	-	-	-	-
OTU327_unidentified	0.000171767766527037	4.67174890657717e-07	0.000152431239382633	1379	OTU327_unidentified	NS	NA	Saprotroph	Fungi	Mucoromycota	Mortierellomycotina	Mortierellales	Mortierellaceae	_	_	Mortierellales	Mortierellaceae	_	Mortierellaceae_sp|SH214063.07FU	Zygomycota	_	Zy.	_	199	OTU327	ATGAAACTTTTGGCAATGGATCTCTTGGCTCTCGCATCGATGAAGAACGCAGCGAAATGCGATACGTAATGTGAATTGCAGAATTCAGTGAATCATCGAATCTTTGAACGCATATTGCGCTCTTTGGTATTCCGAAGAGCATGCTTGTTTGAGTATCAGTAAACACCTCAAAACTCTTGATCTTTTTCAAGCGTTTTGGACTTGAGCAAACCCAACGCCTTTTCTTTTAAGATCTGTTGCGGCGGGTTGCTTGAAATGCAGGTGCAGCTGGACAATCTCCTGAGCTAAAAGCATATTTATTTAGTCCCGTCAAACGGATTATTACTTTTTGCTGCAGCTAACATAAAGGGAGTTTTGACCATTATGGCTGACTGATGCAGGATTTCACAGAGAAAAGGC…	2331	AY970096|k__Fungi;p__Zygomycota;c__Mortierellomycotina_cls_Incertae_sedis;o__Mortierellales;f__Mortierellaceae;g__unidentified;s__Mortierellaceae_sp|SH214063.07FU	others	0	99	98	0	99	Fungi	Zygomycota	OTU327_unidentified	unidentified	Zygomycota	AY970096|k__Fungi;p__Zygomycota;c__Mortierellomycotina_cls_Incertae_sedis;o__Mortierellales;f__Mortierellaceae;g__unidentified;s__Mortierellaceae_sp|SH214063.07FU	AY970096|Fungi		OTU327	Mortierellaceae	9	Saprotroph-Symbiotroph	Endophyte-Soil Saprotroph-Undefined Saprotroph	Possible	Microfungus
OTU476_Glomus	0	1.86869956263087e-06	0.000123655954397136	970	OTU476_Glomus	NS	NA	Arbuscular mycorrhizal	Fungi	Mucoromycota	Glomeromycotina	Glomerales	Glomeraceae	_	Glomeromycetes	Glomerales	Glomeraceae	_	Glomeraceae_sp|SH176070.07FU	Glomeromycota	_	G.	_	0	OTU476	AACTTTCGGCAATGGATCACTTGGCTCTCGCATCGATGAAGAACGTAGCGAAGTGCGATAAGTAATGTGAATTGCAGAATTCCGTGAATCATCGAATCTTTGAACGCATATTGCACTTTCTGGTATTCCGGAAAGTATGCCTGTTTGAGGGTCAGTTAAATAAAAATCGGTGTTGTTGCTACTTTTAGCGATGATGCATCGGAATTGAGTTGTCTTTACCTTTTTTGGTTAAAGTGACTTAAAATTATGTACGATTTTTTGAACGTATTTAAATTGTTTACGTATGTTCATAATATCATATATTAGGTGCGATTATTCTTATAATTTCGCGTCTATAATTTTTCATTATTTGACCTCAAATCAGGTAAGAGTACCCGCTGA	2319	FR693657|k__Fungi;p__Glomeromycota;c__Glomeromycetes;o__Glomerales;f__Glomeraceae;g__unidentified;s__Glomeraceae_sp|SH176070.07FU	others	2.91e-115	88	99	2.07e-178	97	Fungi	Glomeromycota	OTU476_Glomus	Glomus	Glomeromycota	FR693657|k__Fungi;p__Glomeromycota;c__Glomeromycetes;o__Glomerales;f__Glomeraceae;g__unidentified;s__Glomeraceae_sp|SH176070.07FU	FR693657|Fungi		OTU476	Glomeraceae	9	Symbiotroph	Arbuscular Mycorrhizal	Highly Probable	_
OTU285_Fungi	0.00140521569802018	1.28473094930872e-06	4.03113226598629e-05	1950	OTU285_Fungi	Indicator	NA	Plant pathogen	Fungi	Basidiomycota	Entorrhizomycetes	Entorrhizales	Entorrhizaceae	Talbotiomyces	Entorrhizomycetes	Entorrhizales	Entorrhizaceae	Talbotiomyces	Fungi_sp|SH482697.07FU	unidentified	_	unidentified	_	1628	OTU285	ATGAAACTTTTGGCAATGGATCACTTGGCTCTCGCAACGATGAAGAACGCAGCGAAATGCGATACGTAATGTGAATTGCAGAATTCCGTGAATCATCGAATCTTTGAACGCATATTGCACCTATTGGTATTCCGATAGGTATGCTTGTTTGAGTCTCAGTTTTCACCTCACCTAACCATTGGTTTTTCAAAGCTGTAATGGCGCCAGTTGGTTATGTGGCATTGAGTGTATTCCCGATGAATTTATTCATGGGTCACTTGAAAAGCAAGGTCAACTTGAGTCACAACTAGCGTTGTCTTCGCTAACTTTCGAGCAACTCAAAGTACCGCTAAGCTTAAGCCTTTATTGGTCACTCTTTAGCTGGGAAAATGTTTGAAAGGAAGGCATGCGCAAGTGACT…	2315	JX436285|k__Fungi;p__unidentified;c__unidentified;o__unidentified;f__unidentified;g__unidentified;s__Fungi_sp|SH482697.07FU	others	1.86e-88	84	54	1.87e-90	89	Fungi	Unidentified	OTU285_Fungi	Fungi	Unidentified	JX436285|k__Fungi;p__unidentified;c__unidentified;o__unidentified;f__unidentified;g__unidentified;s__Fungi_sp|SH482697.07FU	JX436285|Fungi		OTU285	Talbotiomyces	13	Pathotroph	Plant Pathogen	Probable	_
OTU417_Entoloma	0	1.16793722664429e-07	0.000106157470284334	820	OTU417_Entoloma	NS	NA	Saprotroph	Fungi	Basidiomycota	Agaricomycetes	Agaricales	Entolomataceae	Entoloma	Agaricomycetes	Agaricales	Entolomataceae	Entoloma	Entoloma_korhonenii|SH185818.07FU	Basidiomycota	_	Basidiomycota	_	0	OTU417	AACTTTTAACAATGGATCACTTGGCTCTCGCATCGATGAAGAACGCAGCGAAATGCGATAAGTAATGTGAATTGCAGAATTCAGTGAATCATCGAATCTTTGAACGCACCTTGCGCTCCTTGGTATTCCGAGGAGCATGCCTGTTTGAGTGTCGTGAAATTCTCAACCTGATGTACTTTTTCAAAGTTCGTCAGGCTTGGATTATGGGATCTGCTGGTTTCTCCGAAATCGGCTCTCCTTAAATGCATTAGCGCAATCTCTGCTGAACATCTTTGGTATGATAATTATCTATACCATTGAGAATCAGTTTTCCGCCTTGGAAGGATTTTGCTTCTAATCCGTCTTTTCAGACAACTTGACAATTTGACCTCAAATCAGGTAGGACTACCCGCTGA	2221	UDB011454|k__Fungi;p__Basidiomycota;c__Agaricomycetes;o__Agaricales;f__Entolomataceae;g__Entoloma;s__Entoloma_korhonenii|SH185818.07FU	others	3.81e-134	90	100	2.92e-142	90	Fungi	Basidiomycota	OTU417_Entoloma	Entoloma	Basidiomycota	UDB011454|k__Fungi;p__Basidiomycota;c__Agaricomycetes;o__Agaricales;f__Entolomataceae;g__Entoloma;s__Entoloma_korhonenii|SH185818.07FU	UDB011454|Fungi		OTU417	Entoloma	13	Pathotroph-Saprotroph-Symbiotroph	Ectomycorrhizal-Fungal Parasite-Soil Saprotroph-Undefined Saprotroph	Possible	Agaricoid
OTU312_Ascomycota	8.63154605663503e-07	4.90533635190603e-06	0.000215685018990392	1707	OTU312_Ascomycota	NS	NA	Unidentified & others	Fungi	Ascomycota	Dothideomycetes	_	_	_	Dothideomycetes	_	_	_	Fungi_sp|SH176345.07FU	unidentified	_	Ascomycota	_	1	OTU312	GTAACTTTTAACAACGGATCTCTTGGCTCCTGCATCGATGAAGAACGCAGCGAAATGCGATAATTAATGTGAATTGCAGAATTCAGTGAATCATCGAGTCTTTGAACGCACATTGCGCCTCATGGTATTCCGTGAGGCATGCCTGTCTGAGCGTCAGCAAAATACCACTCTTGCTTTGCATTATTGCATTGCTTGGATCATATCAAGGAAGCAGTTTGCTTGTCCAACTTCTCCTTGAAAAGTAATAGATAGTCAGGTTGTTACCCTAAACCAAATGTTATATGATTTCCTTCACTCATTTGTAAGAGTAACCTCTTGACAGTCACTGAACCCACAGTTTGATACTGTTTTTTCTGACTTGACCTCAGATCAGGTAGGGATACCCGCTGA	2219	Dothideomycetes_sp|JQ247355|SH020897.07FU|reps_singleton|k__Fungi	others	91	5.69e-95	84.444	5.29e-75	81	Fungi	Unidentified	OTU312_Ascomycota	Ascomycota	Unidentified	Dothideomycetes_sp|JQ247355|SH020897.07FU|reps_singleton|k__Fungi;p__Ascomycota;c__Dothideomycetes;o__unidentified;f__unidentified;g__unidentified;s__Dothideomycetes_sp	EU479749|Fungi		OTU312	-	-	-	-	-	-
OTU254_Tremellales	0	0.000243047736864677	5.18473603342288e-07	2085	OTU254_Tremellales	NS	NA	Saprotroph_Yeast	Fungi	Basidiomycota	Tremellomycetes	Tremellales	_	Papiliotrema	Tremellomycetes	Tremellales	_	Papiliotrema	Papiliotrema_flavescens	Basidiomycota	_	Basidiomycota	_	0	OTU254	ATGAAACTTTCAGCAACGGATCACTTGGCTCTCGCATCGATGAAGAACGCAGCGAAATGCGATAAGTAATGTGAATTGCAGAATTCAGTGAATCATCGAATCTTTGAACGCACCTTGCGCCTTTTGGTATTCCGAAAGGCATGCCTGTTTCAGTGTCATGAAATCTCAATCTAATATGTTTTCTGAACATGTTAGGCTTGGACTTGGGTGTCTGCCAGCAATGGCTCACCTCAAATGACTTAGTGGAACATCCCACATCAGTGTTAGACGTAATAAGTTTCGTCTCTCCTTGTGGTGATGACTGCTCAAAACCTGCCATCGCGCACCTTTTGACTTTGACCTGAAATCAGGTAGGGCTACCCGCTGA	2206	LC191383|k__Fungi;p__Basidiomycota;c__Tremellomycetes;o__Tremellales;f__Tremellales_fam_Incertae_sedis;g__Papiliotrema;s__Papiliotrema_flavescens	others	1.2e-173	99	99	0	99	Fungi	Basidiomycota	OTU254_Tremellales	Tremellales	Basidiomycota_Yeast	LC191383|k__Fungi;p__Basidiomycota;c__Tremellomycetes;o__Tremellales;f__Tremellales_fam_Incertae_sedis;g__Papiliotrema;s__Papiliotrema_flavescens	LC191383|Fungi	Yeast	OTU254	Tremellales	7	Pathotroph-Saprotroph-Symbiotroph	Fungal Parasite-Undefined Saprotroph	Possible	Tremelloid-Yeast
OTU637_Pleosporales	5.09261217341467e-05	1.16793722664429e-06	4.38110194824234e-05	407	OTU637_Pleosporales	NS	NA	Unidentified & others	Fungi	Ascomycota	Dothideomycetes	Pleosporales	Pleosporales_fam_Incertae_sedis	Wettsteinina	Dothideomycetes	Pleosporales	Pleosporales_fam_Incertae_sedis	Wettsteinina	Dothideomycetes_sp|SH213028.07FU	Ascomycota	_	Ascomycota	_	59	OTU637	ATGAAACTTTTAACAATGGATCACTTGGTTCTGGCATCGATGAAGAACGCAGCGAAATGCGATAAGTAGTGTGAATTGCAGAATTCAGTGAATCATCGAATCTTTGAACGCACATTGCGCCCCTTGGTATTCCATGGGGCATGCCTGTTCGAGCGTCATCTGAACCCTCAAGCCCCCCCGGTGTTGCCCCGCCCATGGCGCGGGCCACGCCCGGCTTGGTGTTGGGTGTCTGTCCCCGCCCCCCCGCGCGGACTCGCCCTAAATGCATTGGCAGCGGCCACCCGGCTCCTCGCGCAGCACATTGCGCAGTGGGGCGCGGAGAGGCGCGCGTCCAGCAAGCAAACCCCCCAAGTTTGACCTCGGATCAGGTAGGGATACCCGCTGA	2201	Wettsteinina_lacustris|AF383969|SH208890.07FU|reps|k__Fungi	others	1.52e-115	94	87.569	1.02e-146	91	Fungi	Ascomycota	OTU637_Pleosporales	Pleosporales	Ascomycota	DQ420946|k__Fungi;p__Ascomycota;c__Dothideomycetes;o__unidentified;f__unidentified;g__unidentified;s__Dothideomycetes_sp|SH213028.07FU	DQ420946|Fungi		OTU637	-	-	-	-	-	-
OTU275_Ascomycota	0.000572271503554902	2.45266817595301e-06	0.000126248322413847	1658	OTU275_Ascomycota	NS	NA	Saprotroph	Fungi	Ascomycota	Pezizomycetes	Pezizales	Ascobolaceae	Ascobolus	Pezizomycetes	Pezizales	Ascobolaceae	Ascobolus	Fungi_sp|SH206960.07FU	unidentified	_	Ascomycota	_	663	OTU275	TAACTTTTGACAATGGATCACTAGGTTCTCGCATCGATGAAGAACGCAGCGAAATGCGATAAGTAGTGTGAATTGCAGATTTCAGTGAATCATCGAATCTTTGAACGCACATTGCGCCCTTTGGTATTCCGAAGGGCATGCCTGTCTGAGCGTCAATAAATCAATCAAACCTTGGTTTGGTATTGGGAGAAGTGGTTTTGCCTCTCTCCTTTAAGCTATTGGCGACGCTATTTCAGCTTGTAAGACGTAGTAAGTAATTTCTCGTTAAAGCAACTGTATGGCTGTCTGCCAAATGAACGATTTATTTTACAGCTTGACCTCAGATCAGGTAGGGATACCCCCTGA	2188	Ascobolus_sp|EU480044|SH206959.07FU|reps|k__Fungi	others	1.28e-150	90	97.428	3.15e-171	98	Fungi	Unidentified	OTU275_Ascomycota	Ascomycota	Unidentified	EU480032|k__Fungi;p__unidentified;c__unidentified;o__unidentified;f__unidentified;g__unidentified;s__Fungi_sp|SH206960.07FU	EU480032|Fungi		OTU275	Ascobolus	13	Saprotroph	Dung Saprotroph-Wood Saprotroph	Probable	_
OTU517_Penicillium	8.63154605663503e-05	2.00885202982818e-05	7.51786724846318e-05	852	OTU517_Penicillium	NS	NA	Saprotroph	Fungi	Ascomycota	Eurotiomycetes	Eurotiales	Trichocomaceae	Penicillium	Eurotiomycetes	Eurotiales	Trichocomaceae	Penicillium	Penicillium_sp	Ascomycota	_	Ascomycota	_	100	OTU517	ATGAAACTTTTAACAATGGATCTCTTGGTTCCGGCATCGATGAAGAACGCAGCGAAATGCGATACGTAATGTGAATTGCAGAATTCAGTGAATCATCGAGTCTTTGAACGCACATTGCGCCCCCTGGTATTCCGGGGGGCATGCCTGTCCGAGCGTCATTGCTGCCCTCAAGCACGGCTTGTGTGTTGGGCCTCCGTCCTCCTCCCGGGGGACGGGCCCGAAAGGCAGCGGCGGCACCGCGTCCGGTCCTCGAGCGTATGGGGCTTCGTCACCCGCTCTTGTAGGCCCGGCCGGCGCTTGCCGACACATCAATCTTTTTTCCAGGTTGACCTCGGATCAGGTAGGGATACCCGCTGA	2148	KU720404|k__Fungi;p__Ascomycota;c__Eurotiomycetes;o__Eurotiales;f__Trichocomaceae;g__Penicillium;s__Penicillium_sp	others	1.51e-167	99	99	0	99	Fungi	Ascomycota	OTU517_Penicillium	Penicillium	Ascomycota	KU720404|k__Fungi;p__Ascomycota;c__Eurotiomycetes;o__Eurotiales;f__Trichocomaceae;g__Penicillium;s__Penicillium_sp	KU720404|Fungi		OTU517	Eurotiales	7	Saprotroph	Undefined Saprotroph	Possible	Microfungus
OTU370_Pleosporales	0.000212336032993222	8.17556058651005e-07	0.000112379153524441	1120	OTU370_Pleosporales	NS	NA	Saprotroph	Fungi	Ascomycota	Dothideomycetes	Pleosporales	Leptosphaeriaceae	Plenodomus	Dothideomycetes	Pleosporales	Leptosphaeriaceae	Plenodomus	Pleosporales_sp|SH200455.07FU	Ascomycota	_	Ascomycota	_	246	OTU370	CGAAACTTTTGGCAATGGATCTCTTGGTTCTGGCATCGATGAAGAACGCAGCGAAATGCGATAAGTAGTGTGAATTGCAGAATTCAGTGAATCATCGAATCTTTGAACGCACATTGCGCCCCTTGGTATTCCATGGGGCATGCCTGTTCGAGCGTCATTTGTACCCTCCAGCCCTGCTGGGTGTTGGGCGTTTTGTTCCGCTGCGCGCGTGAACTCGCCTCAAATGCATTGGCAGCCCGCCGTCCTGTGTGGGAGCGCAGCACATTTTGCGCTCTCCACTGCTGACGGTGGCATCCACAAGTCTACCATTTTACGCTTGACCTCGGATCAGGTAGGGATACCCGCTGA	2133	Plenodomus_biglobosus|EU003028|SH200447.07FU|reps|k__Fungi	others	7.69e-158	90	98.718	8.83e-172	98	Fungi	Ascomycota	OTU370_Pleosporales	Pleosporales	Ascomycota	KT269271|k__Fungi;p__Ascomycota;c__Dothideomycetes;o__Pleosporales;f__unidentified;g__unidentified;s__Pleosporales_sp|SH200455.07FU	KT269271|Fungi		OTU370	Plenodomus	13	Saprotroph	Undefined Saprotroph	Probable	_
OTU425_Fungi	0.000257220072487724	1.16793722664429e-07	0.000111342206317756	1158	OTU425_Fungi	Indicator	NA	Unidentified & others	Fungi	Chytridiomycota	_	_	_	_	_	_	_	_	Fungi_sp	unidentified	_	Ch.	_	298	OTU425	TGCGAAACTTTTGGCAATGGATCTCTTGGCTCTCGCAACGATGAAGAACGCAGCGAAATGCGATACGTAGTGTGAATTGCAGAACCGTGAATCATCGAATCTTTGAACGCATATTGCGCCTTTGGGTATCCCTGGAGGCATGCCTGTTTGAGAATCATTTAACTCATCACCCCAAGGTTGGAAACAACTCGAACGGTGGATTTGGGCCTTTGCAACTTGCATGGCCTTGAATATATTGACCCGGCTGAGGTACTATTTTACCCAAGTCAAAGTGTTATCAATTATGGCTTCGGCTATATATTTCACTGCGAGCCTTGCGGTAATTCAAGTAGTTCCTTTTAGTAAGGCTAAATGAAACTTTCTCTCGAGAAGGACCACTCTTTGACGTAAGCTCTGGCT…	2115	Chytridiomycota_sp|EU517014|SH029551.07FU|reps_singleton|k__Fungi	others	47	9.01e-54	84.793	7.75e-89	86	Fungi	Unidentified	OTU425_Fungi	Fungi	Unidentified	Chytridiomycota_sp|GQ921788|SH470762.07FU|reps_singleton|k__Fungi;p__Chytridiomycota;c__unidentified;o__unidentified;f__unidentified;g__unidentified;s__Chytridiomycota_sp	KU534818|Fungi		OTU425	-	-	-	-	-	-
OTU337_Chytridiomycetes	0.000110483789524928	3.15343051193959e-06	0.000134932755269831	1196	OTU337_Chytridiomycetes	NS	NA	Plant pathogen	Fungi	Chytridiomycota	Chytridiomycetes	Spizellomycetales	Spizellomycetaceae	Spizellomyces	Chytridiomycetes	Spizellomycetales	Spizellomycetaceae	Spizellomyces	Spizellomyces_acuminatus|SH183654.07FU	Chytridiomycota	_	Ch.	_	128	OTU337	GTAACTTTTGGCAATGGATCTCTTGGCTCTCGCAACGATGAAGAACGCAGCGAAATGCGATAAGTAGTGTGAATTGCAGAATTCAGTGAATCATCGAATCTTTGAACGCACATTGCGCTCCCTGGTATTCCGGGGAGCATGCCTGTTTGAGTATCAGTAAATTCTCTCATACCACTCCTTTGTTGGATGTATGGATATGAGTCTTCCCAGGCGAAGGAAACTTCCGGAACTGGGTGACTTGAAATGTATGGTTTGGCTGGGACTCTTAAGATCCAATTGCCGAAAAGCGCGAAAAGAACTGAAGGGCTCTGGCCTGTTTAAGTTTAAAAATCCGCTGAAACTCGGTGCTTTGGAATTTTTTTCTTAGGAGCTAAATCCATCGCCTTCTCAGACTATATA…	2097	JN943809|k__Fungi;p__Chytridiomycota;c__Chytridiomycetes;o__Spizellomycetales;f__Spizellomycetaceae;g__Spizellomyces;s__Spizellomyces_acuminatus|SH183654.07FU	others	2.67e-146	90	37	1.38e-71	95	Fungi	Chytridiomycota	OTU337_Chytridiomycetes	Chytridiomycetes	Chytridiomycota	JN943809|k__Fungi;p__Chytridiomycota;c__Chytridiomycetes;o__Spizellomycetales;f__Spizellomycetaceae;g__Spizellomyces;s__Spizellomyces_acuminatus|SH183654.07FU	JN943809|Fungi		OTU337	Spizellomyces	13	Pathotroph-Saprotroph	Plant Pathogen-Undefined Saprotroph	Possible	Thallus
[truncated: 713 more rows]
[truncated: 11 more columns]
