# Supplementary material for: Fungal community assembly in drought-stressed sorghum shows stochasticity, selection, and universal ecological dynamics
Source: Nat Commun. 2020 Jan 7;11:34. doi: 10.1038/s41467-019-13913-9 (PMC6946711; doi:10.1038/s41467-019-13913-9)
Supplement: Supplementary file 10 — Source Data [file 41467_2019_13913_MOESM10_ESM.zip › SourceData/Fig.S15.Rhizosphere.week.15.csv]

	fung.dist	gd
1	0.481085837414954	63.2455532033676
2	0.463140334413177	52
3	0.474550026172768	41.182520563948
4	0.535525701047386	31.2409987036266
5	0.646639674719632	23.3238075793812
6	0.59098674915093	20
7	0.453301159479785	40
8	0.468297655270415	41.7612260356422
9	0.353933371484791	46.6476151587624
10	0.366198372565814	12
11	0.426552336633653	53.8144961882948
12	0.481608832429512	62.4819974072532
13	0.495491534847509	72.1110255092798
14	0.486814650795866	24
15	0.444611036831588	36
16	0.447020443799307	48
17	0.475035965730327	60
18	0.466700368424476	12
19	0.489857792163889	24
20	0.486578013645673	36
21	0.625636622716434	48
22	0.633777842447104	60
23	0.508641935378023	63.2455532033676
24	0.473129380515472	52
25	0.434173883373393	41.182520563948
26	0.453604871384241	52
27	0.469688340077131	31.2409987036266
28	0.539466185014546	23.3238075793812
29	0.574288580205431	20
30	0.535851926709138	41.182520563948
31	0.478033785066235	31.2409987036266
32	0.527951262437864	23.3238075793812
33	0.541538444133901	20
34	0.470639748851392	12
35	0.582977840529831	24
36	0.630391719002709	36
37	0.597067352405338	48
38	0.516492253802093	52
39	0.498199103222986	41.182520563948
40	0.452203524329252	31.2409987036266
41	0.44302409305106	41.182520563948
42	0.449012742902914	23.3238075793812
43	0.544144874388664	20
44	0.569706470987725	23.3238075793812
45	0.504217282870788	31.2409987036266
46	0.480628843319488	23.3238075793812
47	0.471201943959144	20
48	0.541741340335406	23.3238075793812
49	0.378776067553593	12
50	0.53746450207901	24
51	0.499912029144187	36
52	0.393374028388661	41.182520563948
53	0.407188012413949	31.2409987036266
54	0.408481193396329	23.3238075793812
55	0.465754651304987	31.2409987036266
56	0.441589393551188	20
57	0.475633458531847	23.3238075793812
58	0.509072738978363	31.2409987036266
59	0.466069292808012	23.3238075793812
60	0.48636393527765	20
61	0.393060920564906	23.3238075793812
62	0.417113326621161	31.2409987036266
63	0.52945303643489	12
64	0.524964414266553	24
65	0.392723778600528	31.2409987036266
66	0.431167216391047	23.3238075793812
67	0.450614815547291	20
68	0.478780826194237	23.3238075793812
69	0.492785699038334	23.3238075793812
70	0.469576603206331	31.2409987036266
71	0.544955997391129	41.182520563948
72	0.470735356247041	20
73	0.450399554498531	23.3238075793812
74	0.368896713679691	31.2409987036266
75	0.349659330359278	41.182520563948
76	0.39946730845309	12
77	0.487407057045302	23.3238075793812
78	0.49450921854816	20
79	0.519834245827692	23.3238075793812
80	0.576371977184278	20
81	0.567333962969292	31.2409987036266
82	0.436540362506114	41.182520563948
83	0.482714601603745	52
84	0.469134226621701	23.3238075793812
85	0.435085215067295	31.2409987036266
86	0.502311583785006	41.182520563948
87	0.505878248702247	52
88	0.479443736986489	20
89	0.487311423389236	23.3238075793812
90	0.520417552263019	31.2409987036266
91	0.576234273502469	23.3238075793812
92	0.53650062976843	41.182520563948
93	0.409785030736562	52
94	0.407772764921039	63.2455532033676
95	0.376307775710963	31.2409987036266
96	0.420718897452853	41.182520563948
97	0.447907305175324	52
98	0.447956033458514	63.2455532033676
99	0.375171424249671	12
100	0.409616685767957	24
101	0.460516381737807	41.7612260356422
102	0.484084791344266	36
103	0.463573402593909	48
104	0.508521721576069	60
105	0.42726664805569	46.6476151587624
106	0.432165331674043	53.8144961882948
107	0.387607384681633	62.4819974072532
108	0.381762417454177	72.1110255092798
109	0.378556143433787	12
110	0.461599315573808	40
111	0.465507266623289	24
112	0.471173007557867	36
113	0.504643936788475	48
114	0.470248290401439	41.7612260356422
115	0.387579871301317	46.6476151587624
116	0.40998302821693	53.8144961882948
117	0.422595363868022	62.4819974072532
118	0.375127684683587	41.7612260356422
119	0.402859039169986	12
120	0.416784317569369	24
121	0.502181701818298	36
122	0.458732763709238	40
123	0.365818113391478	41.7612260356422
124	0.406178351190615	46.6476151587624
125	0.421114885020989	53.8144961882948
126	0.360290346348323	46.6476151587624
127	0.421898859889183	53.8144961882948
128	0.487291162023337	62.4819974072532
129	0.513836216460226	12
130	0.40952785099727	24
131	0.419857141511707	36
132	0.476278431762772	48
133	0.415448755666366	12
134	0.515792004127512	24
135	0.457037918925486	41.7612260356422
136	0.402534598611574	40
137	0.440428211268126	41.7612260356422
138	0.48057573579052	46.6476151587624
139	0.373597038541563	12
140	0.374600252054442	46.6476151587624
141	0.364972807076367	41.7612260356422
142	0.465083888055105	40
143	0.448381536801982	41.7612260356422
144	0.40455074246915	53.8144961882948
145	0.406992970305278	46.6476151587624
146	0.48738135417493	41.7612260356422
147	0.45494486962216	40
148	0.420525218832009	12
149	0.392719847458033	24
150	0.450186679739984	36
151	0.407845013775484	12
152	0.41884761761392	24
153	0.360510573210607	12
