# Supplementary material for: Fungal community assembly in drought-stressed sorghum shows stochasticity, selection, and universal ecological dynamics
Source: Nat Commun. 2020 Jan 7;11:34. doi: 10.1038/s41467-019-13913-9 (PMC6946711; doi:10.1038/s41467-019-13913-9)
Supplement: Supplementary file 10 — Source Data [file 41467_2019_13913_MOESM10_ESM.zip › SourceData/Fig.S14.Leaf.OTU26_Sporobolomyces.csv]

	TP	value	Cultivar
TP01L01	1	0	RTx430
TP01L02	1	0	BTx642
TP01L11	1	0	BTx642
TP01L12	1	0	RTx430
TP01L19	1	0	BTx642
TP01L20	1	0	RTx430
TP02L01t	2	0	RTx430
TP02L02	2	4	BTx642
TP02L11	2	0	BTx642
TP02L12	2	0	RTx430
TP02L19	2	0	BTx642
TP02L20t	2	0	RTx430
TP03L01	3	0	RTx430
TP03L02	3	0	BTx642
TP03L05	3	0	RTx430
TP03L06	3	0	BTx642
TP03L11	3	1	BTx642
TP03L12	3	1	RTx430
TP03L13t	3	0	RTx430
TP03L14	3	3	BTx642
TP03L17	3	8	BTx642
TP03L18	3	0	RTx430
TP03L19	3	0	BTx642
TP03L20	3	0	RTx430
TP04L01	4	0	RTx430
TP04L02	4	1	BTx642
TP04L05	4	0	RTx430
TP04L06	4	0	BTx642
TP04L11	4	0	BTx642
TP04L12	4	4	RTx430
TP04L13	4	3	RTx430
TP04L14	4	2	BTx642
TP04L17t	4	2	BTx642
TP04L18	4	1	RTx430
TP04L19	4	0	BTx642
TP04L20	4	0	RTx430
TP05L01	5	0	RTx430
TP05L02	5	0	BTx642
TP05L05	5	0	RTx430
TP05L06	5	0	BTx642
TP05L11	5	0	BTx642
TP05L12t	5	9	RTx430
TP05L13	5	0	RTx430
TP05L14	5	0	BTx642
TP05L17	5	0	BTx642
TP05L18	5	1	RTx430
TP05L19	5	0	BTx642
TP05L20	5	2	RTx430
TP06L1	6	0	RTx430
TP06L11	6	1	BTx642
TP06L12	6	0	RTx430
TP06L13	6	0	RTx430
TP06L14	6	0	BTx642
TP06L17	6	0	BTx642
TP06L18	6	0	RTx430
TP06L19	6	1	BTx642
TP06L2	6	0	BTx642
TP06L20	6	0	RTx430
TP06L5	6	0	RTx430
TP06L6	6	0	BTx642
TP07L1	7	0	RTx430
TP07L11	7	0	BTx642
TP07L12	7	3	RTx430
TP07L13	7	0	RTx430
TP07L17	7	0	BTx642
TP07L18	7	1	RTx430
TP07L19	7	0	BTx642
TP07L2	7	1	BTx642
TP07L5	7	0	RTx430
TP07L6	7	0	BTx642
TP07R14r	7	0	BTx642
TP07R20t	7	0	RTx430
TP08L01	8	2	RTx430
TP08L02	8	3	BTx642
TP08L03	8	2	RTx430
TP08L04	8	6	BTx642
TP08L05	8	1	RTx430
TP08L06	8	1	BTx642
TP08L11	8	0	BTx642
TP08L12	8	0	RTx430
TP08L13	8	3	RTx430
TP08L14t	8	3	BTx642
TP08L15	8	0	BTx642
TP08L16	8	0	RTx430
TP08L17	8	1	BTx642
TP08L18t	8	6	RTx430
TP08L19	8	2	BTx642
TP08L20t	8	5	RTx430
TP08L21t	8	3	BTx642
TP08L22	8	1	RTx430
TP09L01	9	1	RTx430
TP09L02	9	4	BTx642
TP09L03	9	9	RTx430
TP09L04	9	6	BTx642
TP09L05	9	3	RTx430
TP09L06	9	0	BTx642
TP09L11	9	5	BTx642
TP09L12	9	13	RTx430
TP09L13	9	2	RTx430
TP09L14	9	0	BTx642
TP09L15	9	15	BTx642
TP09L16	9	8	RTx430
TP09L17	9	0	BTx642
TP09L18	9	3	RTx430
TP09L19	9	6	BTx642
TP09L20	9	8	RTx430
TP09L21	9	4	BTx642
TP09L22	9	10	RTx430
TP10L01	10	16	RTx430
TP10L02	10	3	BTx642
TP10L03	10	14	RTx430
TP10L04	10	10	BTx642
TP10L05	10	14	RTx430
TP10L06	10	4	BTx642
TP10L11	10	18	BTx642
TP10L12	10	16	RTx430
TP10L13	10	8	RTx430
TP10L14	10	1	BTx642
TP10L15	10	15	BTx642
TP10L16	10	13	RTx430
TP10L17	10	1	BTx642
TP10L18	10	6	RTx430
TP10L19	10	16	BTx642
TP10L20	10	22	RTx430
TP10L21	10	12	BTx642
TP10L22	10	17	RTx430
TP11L01p	11	21	RTx430
TP11L02p	11	15	BTx642
TP11L03p	11	5	RTx430
TP11L04	11	11	BTx642
TP11L05	11	22	RTx430
TP11L06	11	3	BTx642
TP11L11	11	17	BTx642
TP11L12	11	27	RTx430
TP11L13	11	14	RTx430
TP11L14	11	5	BTx642
TP11L15	11	23	BTx642
TP11L16	11	14	RTx430
TP11L17	11	5	BTx642
TP11L18	11	6	RTx430
TP11L19	11	26	BTx642
TP11L20	11	46	RTx430
TP11L21	11	20	BTx642
TP11L22	11	18	RTx430
TP12L01	12	23	RTx430
TP12L02	12	17	BTx642
TP12L03	12	11	RTx430
TP12L04	12	10	BTx642
TP12L05	12	46	RTx430
TP12L06	12	18	BTx642
TP12L11	12	16	BTx642
TP12L12	12	47	RTx430
TP12L13	12	23	RTx430
TP12L14	12	23	BTx642
TP12L15	12	14	BTx642
TP12L16	12	19	RTx430
TP12L17	12	11	BTx642
Tp12L18	12	33	RTx430
TP12L19	12	28	BTx642
TP12L20	12	42	RTx430
TP12L21	12	14	BTx642
TP12L22	12	24	RTx430
TP13L01	13	19	RTx430
TP13L02	13	9	BTx642
TP13L03	13	9	RTx430
TP13L04	13	5	BTx642
TP13L05	13	32	RTx430
TP13L06	13	15	BTx642
TP13L11	13	18	BTx642
TP13L12	13	19	RTx430
TP13L13	13	34	RTx430
TP13L14	13	15	BTx642
TP13L15	13	7	BTx642
TP13L16	13	17	RTx430
TP13L17	13	12	BTx642
TP13L18	13	42	RTx430
TP13L19	13	17	BTx642
TP13L20	13	36	RTx430
TP13L21	13	17	BTx642
TP13L22	13	36	RTx430
TP14L01	14	16	RTx430
TP14L02	14	16	BTx642
TP14L03	14	12	RTx430
TP14L04	14	12	BTx642
TP14L05	14	27	RTx430
TP14L06	14	20	BTx642
TP14L11	14	9	BTx642
TP14L12	14	25	RTx430
TP14L13	14	25	RTx430
TP14L14	14	21	BTx642
TP14L15	14	7	BTx642
TP14L16	14	13	RTx430
TP14L17	14	14	BTx642
TP14L18	14	41	RTx430
TP14L19	14	18	BTx642
TP14L20	14	22	RTx430
TP14L21	14	12	BTx642
TP14L22	14	22	RTx430
TP15L01	15	15	RTx430
TP15L02	15	7	BTx642
TP15L03	15	10	RTx430
TP15L04	15	3	BTx642
TP15L05	15	30	RTx430
TP15L06	15	18	BTx642
TP15L11	15	13	BTx642
TP15L12	15	20	RTx430
TP15L13	15	14	RTx430
TP15L14	15	16	BTx642
TP15L15	15	4	BTx642
TP15L16	15	10	RTx430
TP15L17	15	20	BTx642
TP15L18	15	22	RTx430
TP15L19	15	6	BTx642
TP15L20	15	10	RTx430
TP15L21	15	5	BTx642
TP15L22	15	15	RTx430
TP16L01	16	14	RTx430
TP16L02	16	1	BTx642
TP16L03	16	6	RTx430
TP16L04	16	7	BTx642
TP16L05	16	32	RTx430
TP16L06	16	15	BTx642
TP16L11	16	8	BTx642
TP16L12	16	10	RTx430
TP16L13	16	15	RTx430
TP16L14	16	5	BTx642
TP16L15	16	2	BTx642
TP16L16	16	4	RTx430
TP16L17	16	14	BTx642
TP16L18	16	12	RTx430
TP16L19	16	6	BTx642
TP16L20	16	12	RTx430
TP16L21	16	11	BTx642
TP16L22	16	10	RTx430
TP17L01	17	7	RTx430
TP17L02	17	6	BTx642
TP17L03	17	3	RTx430
TP17L04	17	6	BTx642
TP17L05	17	2	RTx430
TP17L06	17	14	BTx642
TP17L11	17	5	BTx642
TP17L12	17	11	RTx430
TP17L13	17	14	RTx430
TP17L14	17	10	BTx642
TP17L15	17	8	BTx642
TP17L16	17	5	RTx430
TP17L17	17	12	BTx642
TP17L18	17	15	RTx430
TP17L19	17	8	BTx642
TP17L20	17	16	RTx430
TP17L21	17	2	BTx642
TP17L22	17	5	RTx430
