# Supplementary material for: Fungal community assembly in drought-stressed sorghum shows stochasticity, selection, and universal ecological dynamics
Source: Nat Commun. 2020 Jan 7;11:34. doi: 10.1038/s41467-019-13913-9 (PMC6946711; doi:10.1038/s41467-019-13913-9)
Supplement: Supplementary file 10 — Source Data [file 41467_2019_13913_MOESM10_ESM.zip › SourceData/Fig.S15.Rhizosphere.week.17.csv]

	fung.dist	gd
1	0.38033959995945	63.2455532033676
2	0.380258421482524	52
3	0.395561007299696	41.182520563948
4	0.477834173893607	31.2409987036266
5	0.575340806558229	23.3238075793812
6	0.549402720786434	20
7	0.468749332326254	40
8	0.500601185933222	41.7612260356422
9	0.476153915168082	46.6476151587624
10	0.484354826999246	12
11	0.459421171181876	53.8144961882948
12	0.578256256041798	62.4819974072532
13	0.432814918292574	72.1110255092798
14	0.458498817228161	24
15	0.430462164065694	36
16	0.467519496102233	48
17	0.462217611760009	60
18	0.362183144394996	12
19	0.402890458249139	24
20	0.501083969950253	36
21	0.523513643973319	48
22	0.619862383242449	60
23	0.474846745998852	63.2455532033676
24	0.495124507699998	52
25	0.396545741354281	41.182520563948
26	0.478845768882145	52
27	0.392531178246724	31.2409987036266
28	0.593943380778188	23.3238075793812
29	0.436773785417382	20
30	0.504608658136886	41.182520563948
31	0.45887685126884	31.2409987036266
32	0.444089964625914	23.3238075793812
33	0.470901949069337	20
34	0.345115682178244	12
35	0.459020473670338	24
36	0.575801229800211	36
37	0.66306503501436	48
38	0.526965562323051	52
39	0.474646952363543	41.182520563948
40	0.422999360546702	31.2409987036266
41	0.489050378237806	41.182520563948
42	0.41554009445391	23.3238075793812
43	0.632212976780225	20
44	0.418079539086911	23.3238075793812
45	0.508077530843485	31.2409987036266
46	0.44840101547247	23.3238075793812
47	0.491984206480498	20
48	0.450580557272661	23.3238075793812
49	0.38849863577893	12
50	0.5598482497356	24
51	0.568601652622529	36
52	0.457830355778848	41.182520563948
53	0.420544309541355	31.2409987036266
54	0.413774502237801	23.3238075793812
55	0.490840348123749	31.2409987036266
56	0.435186104509279	20
57	0.611903644266979	23.3238075793812
58	0.433265338294649	31.2409987036266
59	0.492468334578775	23.3238075793812
60	0.375944681090347	20
61	0.411216612520573	23.3238075793812
62	0.41353572418616	31.2409987036266
63	0.431383787439743	12
64	0.423993803767975	24
65	0.393668083196855	31.2409987036266
66	0.476799948841466	23.3238075793812
67	0.454323034552443	20
68	0.408423841597371	23.3238075793812
69	0.471781581683971	23.3238075793812
70	0.430403093551814	31.2409987036266
71	0.432475521682117	41.182520563948
72	0.380441390452758	20
73	0.345997723368175	23.3238075793812
74	0.390306224626021	31.2409987036266
75	0.363951970726805	41.182520563948
76	0.423872420524633	12
77	0.44513366019475	23.3238075793812
78	0.568838229385303	20
79	0.493481425886803	23.3238075793812
80	0.430863503256753	20
81	0.549736583684377	31.2409987036266
82	0.365831096902517	41.182520563948
83	0.399173784761249	52
84	0.344202218197631	23.3238075793812
85	0.40134196640788	31.2409987036266
86	0.417102937741641	41.182520563948
87	0.49057215032834	52
88	0.451496127306276	20
89	0.622024538926367	23.3238075793812
90	0.563694623213031	31.2409987036266
91	0.468931894973389	23.3238075793812
92	0.566854820220666	41.182520563948
93	0.323558291355873	52
94	0.39690247033235	63.2455532033676
95	0.343727813946058	31.2409987036266
96	0.337155603941033	41.182520563948
97	0.488808616526465	52
98	0.501096101095682	63.2455532033676
99	0.425963586102912	12
100	0.39840735062197	24
101	0.4395210430122	41.7612260356422
102	0.465067637570948	36
103	0.471610461767892	48
104	0.468117911879422	60
105	0.412847243058863	46.6476151587624
106	0.394574175255619	53.8144961882948
107	0.348612548033107	62.4819974072532
108	0.419449582449547	72.1110255092798
109	0.443446879696247	12
110	0.480413093555642	40
111	0.477338758805444	24
112	0.617279684040057	36
113	0.520968269399973	48
114	0.544085339771368	41.7612260356422
115	0.474761128758979	46.6476151587624
116	0.418372958323645	53.8144961882948
117	0.404112614011807	62.4819974072532
118	0.392959454105275	41.7612260356422
119	0.444138723290831	12
120	0.579657196414766	24
121	0.434693038181214	36
122	0.487416969299041	40
123	0.394590148571693	41.7612260356422
124	0.384089657158073	46.6476151587624
125	0.410710015702832	53.8144961882948
126	0.440461803331744	46.6476151587624
127	0.45141795928605	53.8144961882948
128	0.416804852200151	62.4819974072532
129	0.407597694257495	12
130	0.354417373762052	24
131	0.400840239934568	36
132	0.467298973395154	48
133	0.590475370422515	12
134	0.430153193839949	24
135	0.483599288151249	41.7612260356422
136	0.410261098941345	40
137	0.458269355990307	41.7612260356422
138	0.484994572671956	46.6476151587624
139	0.406352737621228	12
140	0.326452173462532	46.6476151587624
141	0.385689487931001	41.7612260356422
142	0.469103193259142	40
143	0.471889378108769	41.7612260356422
144	0.312069271891854	53.8144961882948
145	0.34728728889783	46.6476151587624
146	0.430105938047107	41.7612260356422
147	0.432651696964696	40
148	0.331247603974441	12
149	0.405029320533128	24
150	0.443465087061743	36
151	0.384278405909362	12
152	0.413314589000941	24
153	0.411652268483089	12
