# Supplementary material for: Fungal community assembly in drought-stressed sorghum shows stochasticity, selection, and universal ecological dynamics
Source: Nat Commun. 2020 Jan 7;11:34. doi: 10.1038/s41467-019-13913-9 (PMC6946711; doi:10.1038/s41467-019-13913-9)
Supplement: Supplementary file 10 — Source Data [file 41467_2019_13913_MOESM10_ESM.zip › SourceData/Fig.S15.Leaf.week.1.csv]

	fung.dist	gd
1	0.35926786936662	12
2	0.371846821672986	63.2455532033676
3	0.35709659511915	52
4	0.548066360724431	46.6476151587624
5	0.545059790103798	53.8144961882948
6	0.368864291875474	52
7	0.315675502124871	41.182520563948
8	0.608592356806207	41.7612260356422
9	0.62399322850999	46.6476151587624
10	0.393645271368912	12
11	0.592848187175668	41.182520563948
12	0.616729279410064	31.2409987036266
13	0.543706550041492	31.2409987036266
14	0.568425456617465	23.3238075793812
15	0.455448864693162	12
