# Supplementary material for: Fungal community assembly in drought-stressed sorghum shows stochasticity, selection, and universal ecological dynamics
Source: Nat Commun. 2020 Jan 7;11:34. doi: 10.1038/s41467-019-13913-9 (PMC6946711; doi:10.1038/s41467-019-13913-9)
Supplement: Supplementary file 10 — Source Data [file 41467_2019_13913_MOESM10_ESM.zip › SourceData/Fig.S7.Soil.plot.11.csv]

	fung.dist	td
1	0.396706499526329	1
2	0.455368951566908	2
3	0.486494979961343	3
4	0.418862830184153	4
5	0.501383175252655	5
6	0.436372761005695	6
7	0.452025909278494	7
8	0.493532567441114	8
9	0.419536550750907	1
10	0.408107746658679	9
11	0.438185190829164	10
12	0.460958032214817	11
13	0.471671934233898	12
14	0.485089943223399	13
15	0.493560812699598	14
16	0.481197775343919	15
17	0.523041500692673	16
18	0.384691584795	1
19	0.431419029749172	2
20	0.376906767394867	3
21	0.440216526653143	4
22	0.371902717769727	5
23	0.40946775939559	6
24	0.495056734849592	7
25	0.441616233111247	2
26	0.436772380682216	8
27	0.430696231147764	9
28	0.459402778668977	10
29	0.43344645633372	11
30	0.451955091330304	12
31	0.494031502207907	13
32	0.48701348964321	14
33	0.518147173868496	15
34	0.4538003720892	1
35	0.341767140231032	2
36	0.391419595768909	3
37	0.381591709840654	4
38	0.36201959889439	5
39	0.507340656316703	6
40	0.441413983687158	3
41	0.46061912018829	7
42	0.438322779986661	8
43	0.462706456093951	9
44	0.453863546436154	10
45	0.453663513390286	11
46	0.479595755446428	12
47	0.466825443501671	13
48	0.519231715256232	14
49	0.453239925192687	1
50	0.504935914962211	2
51	0.422865855192886	3
52	0.426685160294734	4
53	0.462772048235085	5
54	0.528863232338244	4
55	0.537779968860415	6
56	0.489958188772528	7
57	0.531122914726474	8
58	0.465443541007223	9
59	0.470220513298926	10
60	0.50713007993282	11
61	0.493080889817462	12
62	0.560370006312287	13
63	0.428790081279398	1
64	0.377533262402882	2
65	0.37106608621786	3
66	0.488012603691915	4
67	0.430041533715715	5
68	0.429805125427361	5
69	0.446597686369526	6
70	0.460821929797315	7
71	0.452881362079439	8
72	0.494450287301291	9
73	0.454941995305732	10
74	0.475562823894392	11
75	0.502063518262739	12
76	0.426609220233443	1
77	0.392301745730349	2
78	0.48737521907841	3
79	0.464397846962694	6
80	0.479570936750432	4
81	0.422952474441588	5
82	0.434831116845486	6
83	0.498651393501808	7
84	0.498540418256764	8
85	0.510210634172504	9
86	0.505886528364211	10
87	0.537172710111155	11
88	0.403863612593533	1
89	0.477139935088421	2
90	0.489567611894544	7
91	0.470571912301184	3
92	0.463105552266925	4
93	0.45313575430335	5
94	0.431310968093654	6
95	0.430420246813999	7
96	0.461197870275686	8
97	0.419469318066914	9
98	0.503118867794817	10
99	0.447225139998066	1
100	0.469696089020344	8
101	0.450271919629578	2
102	0.441156838033626	3
103	0.45305909272706	4
104	0.431901716313557	5
105	0.47034602952361	6
106	0.47210965334569	7
107	0.48099635997757	8
108	0.491643167748649	9
109	0.516324931054865	9
110	0.493463157746336	1
111	0.50615645063283	2
112	0.519352241909396	3
113	0.497546714417012	4
114	0.51995559511974	5
115	0.567409808860357	6
116	0.470779092576831	7
117	0.551190200664295	8
118	0.445663927033729	10
119	0.483455697290226	11
120	0.464192629284789	12
121	0.503422484818034	13
122	0.497842519608641	14
123	0.510695499419459	15
124	0.531746565919342	16
125	0.559860122116288	17
126	0.448196706203299	1
127	0.47752080520234	2
128	0.474315936483809	3
129	0.427828170785985	4
130	0.514224052389937	5
131	0.43001123679541	6
132	0.503982126096974	7
133	0.427417025717599	1
134	0.43973536959688	2
135	0.454619463046137	3
136	0.481670677248032	4
137	0.462050229931241	5
138	0.517140378755656	6
139	0.452090862150125	1
140	0.453400778197907	2
141	0.466860462542767	3
142	0.467743818185428	4
143	0.508210704296819	5
144	0.429393309964834	1
145	0.444362343852461	2
146	0.449193684856739	3
147	0.44183132425364	4
148	0.379969373283904	1
149	0.41164783653795	2
150	0.426119092184473	3
151	0.469317781099183	1
152	0.411045695032504	2
153	0.444393471800937	1
