# Supplementary material for: Fungal community assembly in drought-stressed sorghum shows stochasticity, selection, and universal ecological dynamics
Source: Nat Commun. 2020 Jan 7;11:34. doi: 10.1038/s41467-019-13913-9 (PMC6946711; doi:10.1038/s41467-019-13913-9)
Supplement: Supplementary file 10 — Source Data [file 41467_2019_13913_MOESM10_ESM.zip › SourceData/Fig.S7.Leaf.plot.5.csv]

	fung.dist	td
1	0.686481795604227	1
2	0.643005749994448	2
3	0.639118432453404	3
4	0.485952223058301	4
5	0.496219405800808	5
6	0.66137584087389	6
7	0.581057707209204	7
8	0.548517776042666	8
9	0.553890285391421	9
10	0.580782406870636	10
11	0.543387959092298	11
12	0.611497490972869	12
13	0.524045380987018	13
14	0.484482143572016	14
15	0.386102937034249	1
16	0.493684998396926	2
17	0.622028689155822	3
18	0.763495131563148	4
19	0.735207244630612	5
20	0.778917420787605	6
21	0.701765108427555	7
22	0.778033929500152	8
23	0.795730789655577	9
24	0.797537556577965	10
25	0.827320717660313	11
26	0.793912785914574	12
27	0.812870269062734	13
28	0.413122998301806	1
29	0.581872738963669	2
30	0.695064245875595	3
31	0.683313043244777	4
32	0.731592297518009	5
33	0.648441768904085	6
34	0.721366340744663	7
35	0.715088716907856	8
36	0.745405089753882	9
37	0.779263010313941	10
38	0.728736294911212	11
39	0.734937789478851	12
40	0.505028270211718	1
41	0.584110495127576	2
42	0.566625552568574	3
43	0.611109660643629	4
44	0.558717326102567	5
45	0.651410653496818	6
46	0.675296406976669	7
47	0.651313669566909	8
48	0.724406854943656	9
49	0.665866903094249	10
50	0.707450113007259	11
51	0.500377286003913	1
52	0.553322426051852	2
53	0.525443897626775	3
54	0.523334204817569	4
55	0.568347576081816	5
56	0.566278746490433	6
57	0.604954992864192	7
58	0.62922318828843	8
59	0.595050198768028	9
60	0.587021061711973	10
61	0.453684461176478	1
62	0.334032869973372	2
63	0.368548654953509	3
64	0.376808795721419	4
65	0.413495683124824	5
66	0.429091670728958	6
67	0.458894005723946	7
68	0.441908424898427	8
69	0.442653460297331	9
70	0.424338512096123	1
71	0.474668251179625	2
72	0.522288791000811	3
73	0.529195966869197	4
74	0.528841742973848	5
75	0.546536811607414	6
76	0.554265782805545	7
77	0.576341278010342	8
78	0.364416905829667	1
79	0.394533040939295	2
80	0.387989232043941	3
81	0.395550736434566	4
82	0.394387994411081	5
83	0.377299716055792	6
84	0.433498575986652	7
85	0.280685854086556	1
86	0.280151002949735	2
87	0.271932881520856	3
88	0.317244942214306	4
89	0.284193212808418	5
90	0.390825101678669	6
91	0.289064660702429	1
92	0.268194324188736	2
93	0.25766188503629	3
94	0.257320456834456	4
95	0.367514739917015	5
96	0.257332547305995	1
97	0.238864538400907	2
98	0.251506483339453	3
99	0.304433444834424	4
100	0.22069065853346	1
101	0.199505096374426	2
102	0.26690804368642	3
103	0.20427232896078	1
104	0.282759480290058	2
105	0.303133138055485	1
