# Supplementary material for: Fungal community assembly in drought-stressed sorghum shows stochasticity, selection, and universal ecological dynamics
Source: Nat Commun. 2020 Jan 7;11:34. doi: 10.1038/s41467-019-13913-9 (PMC6946711; doi:10.1038/s41467-019-13913-9)
Supplement: Supplementary file 10 — Source Data [file 41467_2019_13913_MOESM10_ESM.zip › SourceData/Fig.S7.Leaf.plot.15.csv]

	fung.dist	td
1	0.384119833019231	1
2	0.385258039015499	2
3	0.461137054234785	3
4	0.439846141516857	4
5	0.446038943558334	5
6	0.440199551225136	6
7	0.450801351384584	7
8	0.418317702438612	8
9	0.436387367465318	9
10	0.254600545316776	1
11	0.256500244090101	2
12	0.229985728370324	3
13	0.290578987277238	4
14	0.229772016360019	5
15	0.313077885902505	6
16	0.29700872174185	7
17	0.341588981144885	8
18	0.266284779185657	1
19	0.246188410957484	2
20	0.299917458223969	3
21	0.300618869948369	4
22	0.357887229220206	5
23	0.353732045782615	6
24	0.339026121162358	7
25	0.220701049053378	1
26	0.269800759221781	2
27	0.256867095823797	3
28	0.316420063695371	4
29	0.303007195888865	5
30	0.328496291788422	6
31	0.236420769738957	1
32	0.230794518741383	2
33	0.281306604567794	3
34	0.2629527841355	4
35	0.23919711142096	5
36	0.199468286077819	1
37	0.217362190102688	2
38	0.195069231148256	3
39	0.227524504907851	4
40	0.147010775255135	1
41	0.174622072021246	2
42	0.254326831847252	3
43	0.178150946567309	1
44	0.263710069543188	2
45	0.239615353808064	1
