# Supplementary material for: Fungal community assembly in drought-stressed sorghum shows stochasticity, selection, and universal ecological dynamics
Source: Nat Commun. 2020 Jan 7;11:34. doi: 10.1038/s41467-019-13913-9 (PMC6946711; doi:10.1038/s41467-019-13913-9)
Supplement: Supplementary file 10 — Source Data [file 41467_2019_13913_MOESM10_ESM.zip › SourceData/Fig.S7.Leaf.plot.14.csv]

	fung.dist	td
1	0.36583937043816	1
2	0.455792902191668	2
3	0.409826862541601	3
4	0.418468959385002	4
5	0.66206552895679	5
6	0.755603227000289	6
7	0.748141903493314	7
8	0.539560904277247	8
9	0.662349284889017	9
10	0.670693000645393	10
11	0.711060625599454	11
12	0.685445565783293	12
13	0.73097632273196	13
14	0.621945869017369	14
15	0.502296538685843	1
16	0.44495795599279	2
17	0.439229265975903	3
18	0.757120777949399	4
19	0.777571786620275	5
20	0.755053008967198	6
21	0.609796742494963	7
22	0.732030019097343	8
23	0.741694976316426	9
24	0.784656944904609	10
25	0.750328259782693	11
26	0.811179354685137	12
27	0.697635766510252	13
28	0.462536552223823	1
29	0.47233642666268	2
30	0.66996153975421	3
31	0.789901777830228	4
32	0.755631090731567	5
33	0.598465609224927	6
34	0.690971448435355	7
35	0.677705817610755	8
36	0.741070836014765	9
37	0.725344373106156	10
38	0.776043596359903	11
39	0.67650090341497	12
40	0.4626743050432	1
41	0.662549922153274	2
42	0.747402189440211	3
43	0.725943731225141	4
44	0.510025752032423	5
45	0.615708383606551	6
46	0.645480107387452	7
47	0.69181837878018	8
48	0.666552771236764	9
49	0.735137816994104	10
50	0.640634940122001	11
51	0.58140190831708	1
52	0.740408066522981	2
53	0.691596313353413	3
54	0.543332725614999	4
55	0.59985449171045	5
56	0.632991965252816	6
57	0.682305013054986	7
58	0.618712693901912	8
59	0.689415852421081	9
60	0.607532576336751	10
61	0.650233128841447	1
62	0.655766477996743	2
63	0.495207423508847	3
64	0.493271827193755	4
65	0.465076985148491	5
66	0.540777822238968	6
67	0.476410841773111	7
68	0.477696626983926	8
69	0.523721398134524	9
70	0.339835108360019	1
71	0.551745836605408	2
72	0.587161140384212	3
73	0.579673233606507	4
74	0.628038255512078	5
75	0.654740977048048	6
76	0.65622559359595	7
77	0.669846527871818	8
78	0.522808813001754	1
79	0.584458654923753	2
80	0.588250271989084	3
81	0.631487717679723	4
82	0.672853222057579	5
83	0.636818392154578	6
84	0.697973297517219	7
85	0.328396412343521	1
86	0.417771290685193	2
87	0.400980072236649	3
88	0.423825392451981	4
89	0.434595082743542	5
90	0.430388677657988	6
91	0.20460770266621	1
92	0.176486726530229	2
93	0.219869089550424	3
94	0.297795634744384	4
95	0.295738879126543	5
96	0.208670771205265	1
97	0.247927247539666	2
98	0.253872832638658	3
99	0.30462013741864	4
100	0.218871997707728	1
101	0.235128570300643	2
102	0.291477475025948	3
103	0.218805109237275	1
104	0.229377994797334	2
105	0.258726372565744	1
