# Supplementary material for: Fungal community assembly in drought-stressed sorghum shows stochasticity, selection, and universal ecological dynamics
Source: Nat Commun. 2020 Jan 7;11:34. doi: 10.1038/s41467-019-13913-9 (PMC6946711; doi:10.1038/s41467-019-13913-9)
Supplement: Supplementary file 10 — Source Data [file 41467_2019_13913_MOESM10_ESM.zip › SourceData/Fig.S7.Rhizosphere.plot.11.csv]

	fung.dist	td
1	0.426125739654759	1
2	0.471959597206797	2
3	0.501522914622661	3
4	0.521661666476722	4
5	0.567835301940174	5
6	0.54692991124175	6
7	0.511620147662264	7
8	0.514581691509831	8
9	0.623368064493531	9
10	0.673572614429797	10
11	0.61212833821149	11
12	0.781652143443935	12
13	0.695084642766553	13
14	0.856376083322987	14
15	0.731105471981769	15
16	0.768459706456459	16
17	0.440360992828915	1
18	0.399116340201241	2
19	0.433157831291113	3
20	0.510202076300086	4
21	0.473026507448415	5
22	0.431389197301318	6
23	0.465618665010552	7
24	0.555575614246054	8
25	0.637602169968625	9
26	0.615786586501744	10
27	0.78153839109046	11
28	0.686874770245084	12
29	0.859581968606737	13
30	0.744890328877276	14
31	0.780024464189861	15
32	0.364795221228807	1
33	0.384216791299775	2
34	0.475283656314079	3
35	0.400963507922414	4
36	0.429347319215581	5
37	0.489352563065321	6
38	0.538800188411188	7
39	0.559184341541988	8
40	0.511739526753797	9
41	0.735298366528106	10
42	0.64279344805906	11
43	0.78553736432245	12
44	0.646369495141746	13
45	0.722307795039564	14
46	0.363516819791831	1
47	0.461275912302164	2
48	0.407080031046688	3
49	0.409030963479658	4
50	0.426243536424328	5
51	0.493062343229531	6
52	0.533774925713606	7
53	0.559069131318201	8
54	0.747153484914194	9
55	0.649196141664456	10
56	0.816992565338456	11
57	0.696555905101958	12
58	0.728430413110197	13
59	0.43274359908062	1
60	0.389576723599061	2
61	0.396996637966294	3
62	0.459251338076048	4
63	0.491036647181605	5
64	0.50941129450289	6
65	0.57720970163791	7
66	0.722295036852816	8
67	0.634916790370627	9
68	0.798609386520742	10
69	0.656163491619099	11
70	0.717916785039878	12
71	0.426128914496992	1
72	0.395445314823083	2
73	0.471479619704848	3
74	0.485755134880217	4
75	0.455864510157679	5
76	0.562232091598896	6
77	0.69898554490497	7
78	0.610895235683074	8
79	0.773946640121376	9
80	0.64478515497736	10
81	0.721509360083802	11
82	0.37556322401644	1
83	0.40507044712167	2
84	0.416772962976194	3
85	0.444154645752506	4
86	0.468347410861145	5
87	0.648986599101085	6
88	0.572314554861919	7
89	0.723311971256278	8
90	0.596768478364673	9
91	0.695604685178259	10
92	0.397695343419285	1
93	0.485959054041003	2
94	0.487045463970022	3
95	0.559002949948485	4
96	0.696903892083975	5
97	0.584097352221592	6
98	0.738332021019724	7
99	0.593583248925055	8
100	0.679348749472841	9
101	0.434135868382781	1
102	0.500994664265836	2
103	0.469219605060292	3
104	0.647456881676962	4
105	0.531857605466888	5
106	0.71551887932123	6
107	0.587231095862258	7
108	0.674069047504784	8
109	0.418284165486611	1
110	0.457993260530744	2
111	0.597972641957234	3
112	0.577484748241622	4
113	0.684207799000082	5
114	0.545458031119282	6
115	0.634731758399608	7
116	0.461064076709629	1
117	0.477343631486824	2
118	0.454014100136269	3
119	0.595594318213525	4
120	0.491142293411791	5
121	0.563211333893597	6
122	0.42224584460979	1
123	0.408178560483167	2
124	0.541451771464513	3
125	0.447422917714312	4
126	0.5119996643554	5
127	0.363398294192097	1
128	0.420009608227947	2
129	0.386072221783414	3
130	0.444425591001938	4
131	0.468475519330983	1
132	0.433205048537034	2
133	0.46933427492692	3
134	0.457757857175694	1
135	0.354873517626798	2
136	0.443836345070854	1
