# Supplementary material for: Fungal community assembly in drought-stressed sorghum shows stochasticity, selection, and universal ecological dynamics
Source: Nat Commun. 2020 Jan 7;11:34. doi: 10.1038/s41467-019-13913-9 (PMC6946711; doi:10.1038/s41467-019-13913-9)
Supplement: Supplementary file 10 — Source Data [file 41467_2019_13913_MOESM10_ESM.zip › SourceData/Fig.S7.Leaf.plot.4.csv]

	fung.dist	td
1	0.401643294124772	1
2	0.470077440252266	2
3	0.49152146354154	3
4	0.477942182797236	4
5	0.480402640199462	5
6	0.518885062508536	6
7	0.521399788344063	7
8	0.490072504555834	8
9	0.480061095995989	9
10	0.330055952806269	1
11	0.358005847775817	2
12	0.276580564653619	3
13	0.344065955285265	4
14	0.3698066709932	5
15	0.355874859171209	6
16	0.343025745628206	7
17	0.305913430373126	8
18	0.255691771498009	1
19	0.251320612754594	2
20	0.373330871268296	3
21	0.310765155038396	4
22	0.299870824049429	5
23	0.253659763745958	6
24	0.291324969574332	7
25	0.237322154331882	1
26	0.309447538142237	2
27	0.266186987191674	3
28	0.299502652141117	4
29	0.241061188467358	5
30	0.280396614085794	6
31	0.317906818304064	1
32	0.228275178771293	2
33	0.23457576944	3
34	0.219359431400823	4
35	0.214885157799605	5
36	0.312556218403987	1
37	0.318404748212969	2
38	0.33172035905855	3
39	0.342101278814896	4
40	0.313058562227391	1
41	0.254481899555058	2
42	0.243752889533379	3
43	0.202383347271004	1
44	0.217151487015963	2
45	0.191371641681593	1
