# Supplementary material for: Fungal community assembly in drought-stressed sorghum shows stochasticity, selection, and universal ecological dynamics
Source: Nat Commun. 2020 Jan 7;11:34. doi: 10.1038/s41467-019-13913-9 (PMC6946711; doi:10.1038/s41467-019-13913-9)
Supplement: Supplementary file 10 — Source Data [file 41467_2019_13913_MOESM10_ESM.zip › SourceData/Fig.S7.Root.plot.22.csv]

	fung.dist	td
1	0.306427582938866	1
2	0.313859021363085	2
3	0.323909172901387	3
4	0.349740876306196	4
5	0.323075026488437	5
6	0.327599288636065	6
7	0.31505737272117	7
8	0.32540443273672	8
9	0.375818534729628	9
10	0.344041234141622	1
11	0.334566914789758	2
12	0.296826130330172	3
13	0.284376033096231	4
14	0.337146846475247	5
15	0.347949240428419	6
16	0.313197618789559	7
17	0.360321237220795	8
18	0.347798833507369	1
19	0.334569477516042	2
20	0.359650254783759	3
21	0.356476969400223	4
22	0.330030115903561	5
23	0.317302672365445	6
24	0.422536374390009	7
25	0.333299348891108	1
26	0.339695566840774	2
27	0.342143339612583	3
28	0.311200376420813	4
29	0.311673768134777	5
30	0.355715247532387	6
31	0.282012548558154	1
32	0.37242065621756	2
33	0.293900334482667	3
34	0.333484324734959	4
35	0.322716349156453	5
36	0.324378901913855	1
37	0.261821070990467	2
38	0.278014408278888	3
39	0.30822172369084	4
40	0.287389801134707	1
41	0.295677132910012	2
42	0.324600317343875	3
43	0.22342786941848	1
44	0.27436672873699	2
45	0.296399861667783	1
