# Supplementary material for: Fungal community assembly in drought-stressed sorghum shows stochasticity, selection, and universal ecological dynamics
Source: Nat Commun. 2020 Jan 7;11:34. doi: 10.1038/s41467-019-13913-9 (PMC6946711; doi:10.1038/s41467-019-13913-9)
Supplement: Supplementary file 10 — Source Data [file 41467_2019_13913_MOESM10_ESM.zip › SourceData/Fig.S15.Rhizosphere.week.16.csv]

	fung.dist	gd
1	0.383448770191935	63.2455532033676
2	0.426844501980511	52
3	0.426796507903625	41.182520563948
4	0.462657968316343	31.2409987036266
5	0.581972148212822	23.3238075793812
6	0.566210871873291	20
7	0.485604042240446	40
8	0.505706926268306	41.7612260356422
9	0.419275555877376	46.6476151587624
10	0.359317147480329	12
11	0.386234830581921	53.8144961882948
12	0.557638109017091	62.4819974072532
13	0.52616190900024	72.1110255092798
14	0.624054774741481	24
15	0.573810708753987	36
16	0.479986892534559	48
17	0.513580619002906	60
18	0.414352514364068	12
19	0.446605064657589	24
20	0.462378868537501	36
21	0.590254595202903	48
22	0.542242236577232	60
23	0.478365636746276	63.2455532033676
24	0.498564338545716	52
25	0.422731918434566	41.182520563948
26	0.448469904911282	52
27	0.373270800411758	31.2409987036266
28	0.531272815248037	23.3238075793812
29	0.520214908809659	20
30	0.568437826508832	41.182520563948
31	0.56596890841173	31.2409987036266
32	0.508011062939911	23.3238075793812
33	0.516228607515613	20
34	0.466102909762113	12
35	0.505533865801988	24
36	0.551786529313207	36
37	0.56503079084164	48
38	0.519450759413775	52
39	0.542274699109878	41.182520563948
40	0.433131551339396	31.2409987036266
41	0.469427499347957	41.182520563948
42	0.411317520830592	23.3238075793812
43	0.563468050022458	20
44	0.573409899437586	23.3238075793812
45	0.586469571321488	31.2409987036266
46	0.594853640442096	23.3238075793812
47	0.496123420205741	20
48	0.459905609147385	23.3238075793812
49	0.455425988560072	12
50	0.534868360033377	24
51	0.515275731985701	36
52	0.470654250649203	41.182520563948
53	0.477896725890103	31.2409987036266
54	0.362140209036376	23.3238075793812
55	0.413988045293916	31.2409987036266
56	0.390950466941258	20
57	0.493993768343764	23.3238075793812
58	0.505347409480615	31.2409987036266
59	0.609994906117727	23.3238075793812
60	0.556272598480196	20
61	0.461946615825825	23.3238075793812
62	0.390212960126928	31.2409987036266
63	0.538042710804656	12
64	0.535990514445905	24
65	0.465211776675865	31.2409987036266
66	0.490153874315882	23.3238075793812
67	0.41052809250089	20
68	0.441392906022099	23.3238075793812
69	0.449038071190071	23.3238075793812
70	0.518427380050728	31.2409987036266
71	0.487240677529919	41.182520563948
72	0.551547476873923	20
73	0.566782776456675	23.3238075793812
74	0.474026813469382	31.2409987036266
75	0.407086960911012	41.182520563948
76	0.368932633869333	12
77	0.467883492213414	23.3238075793812
78	0.403376534783693	20
79	0.481376367045803	23.3238075793812
80	0.638131636106162	20
81	0.493702800094045	31.2409987036266
82	0.367687423818373	41.182520563948
83	0.326768507759232	52
84	0.400735573658316	23.3238075793812
85	0.403960329084506	31.2409987036266
86	0.482805578532496	41.182520563948
87	0.495474936120387	52
88	0.452447219704779	20
89	0.421576022169512	23.3238075793812
90	0.45998548488081	31.2409987036266
91	0.621827276115757	23.3238075793812
92	0.482864077888091	41.182520563948
93	0.40727100225443	52
94	0.365251555975796	63.2455532033676
95	0.426067009911949	31.2409987036266
96	0.43736495398512	41.182520563948
97	0.491390353593335	52
98	0.508669256627723	63.2455532033676
99	0.397793761130431	12
100	0.427322544035486	24
101	0.509072067369981	41.7612260356422
102	0.448310131440445	36
103	0.447735867195828	48
104	0.439146124350994	60
105	0.487012239198625	46.6476151587624
106	0.479490092621131	53.8144961882948
107	0.474627375586508	62.4819974072532
108	0.427488596446275	72.1110255092798
109	0.446661482394048	12
110	0.56227062994572	40
111	0.407142387640417	24
112	0.425954431511085	36
113	0.439426612453436	48
114	0.457438025313966	41.7612260356422
115	0.455178481356184	46.6476151587624
116	0.46142176985323	53.8144961882948
117	0.47519102548549	62.4819974072532
118	0.401843189451508	41.7612260356422
119	0.366548289603983	12
120	0.47582277406882	24
121	0.46498386749202	36
122	0.528728472839519	40
123	0.456041756953411	41.7612260356422
124	0.425331576299521	46.6476151587624
125	0.389299493606502	53.8144961882948
126	0.406445285630245	46.6476151587624
127	0.616864178055854	53.8144961882948
128	0.586503998697305	62.4819974072532
129	0.680603129772074	12
130	0.625749638203701	24
131	0.536780327243866	36
132	0.434971562030723	48
133	0.472086741507977	12
134	0.45323019003547	24
135	0.524391671373035	41.7612260356422
136	0.494567115038093	40
137	0.412307461531089	41.7612260356422
138	0.420198755555423	46.6476151587624
139	0.423015478616483	12
140	0.468323163453703	46.6476151587624
141	0.454163793875646	41.7612260356422
142	0.499120972851048	40
143	0.478599952760817	41.7612260356422
144	0.396163378009268	53.8144961882948
145	0.415669686390155	46.6476151587624
146	0.483722612334959	41.7612260356422
147	0.489622505121876	40
148	0.455864266884661	12
149	0.536929585612048	24
150	0.545558263757083	36
151	0.515047412364529	12
152	0.511676800083628	24
153	0.4398161978193	12
