# Supplementary material for: Fungal community assembly in drought-stressed sorghum shows stochasticity, selection, and universal ecological dynamics
Source: Nat Commun. 2020 Jan 7;11:34. doi: 10.1038/s41467-019-13913-9 (PMC6946711; doi:10.1038/s41467-019-13913-9)
Supplement: Supplementary file 10 — Source Data [file 41467_2019_13913_MOESM10_ESM.zip › SourceData/Fig.S9.POST.POST.Rhizosphere.csv]

	row	col	value
11	8	9	0.477157360406091
21	8	10	0.524064171122995
22	9	10	0.475138121546961
31	8	11	0.505882352941176
32	9	11	0.422360248447205
33	10	11	0.432098765432099
41	8	12	0.584158415841584
42	9	12	0.486772486772487
43	10	12	0.524064171122995
44	11	12	0.432098765432099
51	8	13	0.491017964071856
52	9	13	0.394904458598726
53	10	13	0.491017964071856
54	11	13	0.50887573964497
55	12	13	0.45398773006135
61	8	14	0.560846560846561
62	9	14	0.436781609195402
63	10	14	0.553191489361702
64	11	14	0.469879518072289
65	12	14	0.505494505494505
66	13	14	0.5
71	8	15	0.615384615384615
72	9	15	0.532608695652174
73	10	15	0.548387096774194
74	11	15	0.505882352941176
75	12	15	0.516483516483517
76	13	15	0.491017964071856
77	14	15	0.516483516483517
81	8	16	0.538860103626943
82	9	16	0.433333333333333
83	10	16	0.524064171122995
84	11	16	0.469879518072289
85	12	16	0.491978609625668
86	13	16	0.463414634146341
87	14	16	0.497237569060773
88	15	16	0.556149732620321
91	8	17	0.545454545454545
92	9	17	0.431372549019608
93	10	17	0.481012658227848
94	11	17	0.509316770186335
95	12	17	0.441558441558442
96	13	17	0.471337579617834
97	14	17	0.451612903225806
98	15	17	0.536585365853659
99	16	17	0.410596026490066
