# Supplementary material for: Fungal community assembly in drought-stressed sorghum shows stochasticity, selection, and universal ecological dynamics
Source: Nat Commun. 2020 Jan 7;11:34. doi: 10.1038/s41467-019-13913-9 (PMC6946711; doi:10.1038/s41467-019-13913-9)
Supplement: Supplementary file 10 — Source Data [file 41467_2019_13913_MOESM10_ESM.zip › SourceData/Fig.S9.CON.CON.Rhizosphere.csv]

	row	col	value
18	1	2	0.471264367816092
35	1	3	0.46242774566474
36	2	3	0.462365591397849
52	1	4	0.435294117647059
53	2	4	0.49746192893401
54	3	4	0.462365591397849
69	1	5	0.358024691358025
70	2	5	0.430769230769231
71	3	5	0.393258426966292
72	4	5	0.382513661202186
86	1	6	0.46242774566474
87	2	6	0.492610837438424
88	3	6	0.445652173913043
89	4	6	0.450261780104712
90	5	6	0.446601941747573
103	1	7	0.416666666666667
104	2	7	0.454545454545455
105	3	7	0.470588235294118
106	4	7	0.458333333333333
107	5	7	0.519480519480519
108	6	7	0.446601941747573
120	1	8	0.471264367816092
121	2	8	0.485148514851485
122	3	8	0.494736842105263
123	4	8	0.466321243523316
124	5	8	0.51304347826087
125	6	8	0.446601941747573
126	7	8	0.538461538461538
137	1	9	0.546448087431694
138	2	9	0.563380281690141
139	3	9	0.577114427860697
140	4	9	0.52
141	5	9	0.53393665158371
142	6	9	0.552036199095023
143	7	9	0.53393665158371
144	8	9	0.53393665158371
154	1	10	0.497175141242938
155	2	10	0.570093457943925
156	3	10	0.525773195876289
157	4	10	0.534653465346535
158	5	10	0.54625550660793
159	6	10	0.552036199095023
160	7	10	0.526785714285714
161	8	10	0.486238532110092
162	9	10	0.572687224669604
171	1	11	0.649746192893401
172	2	11	0.642201834862385
173	3	11	0.663551401869159
174	4	11	0.648401826484018
175	5	11	0.541871921182266
176	6	11	0.583732057416268
177	7	11	0.55609756097561
178	8	11	0.563106796116505
179	9	11	0.563106796116505
180	10	11	0.563106796116505
188	1	12	0.592592592592593
189	2	12	0.615384615384615
190	3	12	0.604878048780488
191	4	12	0.576923076923077
192	5	12	0.541284403669725
193	6	12	0.592920353982301
194	7	12	0.561085972850679
195	8	12	0.514018691588785
196	9	12	0.541284403669725
197	10	12	0.547945205479452
198	11	12	0.534653465346535
205	1	13	0.696078431372549
206	2	13	0.647058823529412
207	3	13	0.691943127962085
208	4	13	0.640394088669951
209	5	13	0.5625
210	6	13	0.606060606060606
211	7	13	0.584615384615385
212	8	13	0.554973821989529
213	9	13	0.524064171122995
214	10	13	0.577319587628866
215	11	13	0.53968253968254
216	12	13	0.449438202247191
222	1	14	0.706467661691542
223	2	14	0.65979381443299
224	3	14	0.686868686868687
225	4	14	0.638743455497382
226	5	14	0.579234972677596
227	6	14	0.631578947368421
228	7	14	0.594594594594595
229	8	14	0.522727272727273
230	9	14	0.555555555555556
231	10	14	0.56353591160221
232	11	14	0.522727272727273
233	12	14	0.488372093023256
234	13	14	0.555555555555556
239	1	15	0.752380952380952
240	2	15	0.728155339805825
241	3	15	0.764150943396226
242	4	15	0.702970297029703
243	5	15	0.656410256410256
244	6	15	0.649484536082474
245	7	15	0.613756613756614
246	8	15	0.583783783783784
247	9	15	0.591397849462366
248	10	15	0.576086956521739
249	11	15	0.606382978723404
250	12	15	0.56043956043956
251	13	15	0.519774011299435
252	14	15	0.571428571428571
256	1	16	0.67
257	2	16	0.714285714285714
258	3	16	0.694063926940639
259	4	16	0.654545454545455
260	5	16	0.607929515418502
261	6	16	0.643776824034335
262	7	16	0.614035087719298
263	8	16	0.620087336244541
264	9	16	0.595555555555556
265	10	16	0.601769911504425
266	11	16	0.482051282051282
267	12	16	0.509433962264151
268	13	16	0.449438202247191
269	14	16	0.497109826589595
270	15	16	0.494252873563218
273	1	17	0.692307692307692
274	2	17	0.64
275	3	17	0.699453551912568
276	4	17	0.64
277	5	17	0.557575757575758
278	6	17	0.548780487804878
279	7	17	0.583333333333333
280	8	17	0.539877300613497
281	9	17	0.557575757575758
282	10	17	0.539877300613497
283	11	17	0.50314465408805
284	12	17	0.474358974358974
285	13	17	0.50314465408805
286	14	17	0.548780487804878
287	15	17	0.548780487804878
288	16	17	0.434210526315789
