# Supplementary material for: Fungal community assembly in drought-stressed sorghum shows stochasticity, selection, and universal ecological dynamics
Source: Nat Commun. 2020 Jan 7;11:34. doi: 10.1038/s41467-019-13913-9 (PMC6946711; doi:10.1038/s41467-019-13913-9)
Supplement: Supplementary file 10 — Source Data [file 41467_2019_13913_MOESM10_ESM.zip › SourceData/Fig.S7.Rhizosphere.plot.5.csv]

	fung.dist	td
1	0.47619223111489	1
2	0.543286231319338	2
3	0.440568650206463	3
4	0.574033504931083	4
5	0.565175602676076	5
6	0.452674375133675	6
7	0.469769845220547	7
8	0.462852294539492	8
9	0.521475168675082	9
10	0.653995363017415	10
11	0.597755606910343	11
12	0.657173890934931	12
13	0.570645668524411	13
14	0.619218887673483	14
15	0.628149215889927	1
16	0.480791174725899	2
17	0.41765024370515	3
18	0.430025172895085	4
19	0.481882648699206	5
20	0.418610444854321	6
21	0.462429239565412	7
22	0.487062404801179	8
23	0.61370154092415	9
24	0.574868497885685	10
25	0.588598074524017	11
26	0.572470423486198	12
27	0.628007611463182	13
28	0.557506909602044	1
29	0.731739728310995	2
30	0.697469178853891	3
31	0.499343943185491	4
32	0.526730933050047	5
33	0.557831384548611	6
34	0.596943173392989	7
35	0.681014655733078	8
36	0.623216621282109	9
37	0.63985921087054	10
38	0.608634340321948	11
39	0.632704483068843	12
40	0.535571558609296	1
41	0.502775337079589	2
42	0.467255251048511	3
43	0.441502019096161	4
44	0.508525099439302	5
45	0.505862205411156	6
46	0.588259696564833	7
47	0.52593199635334	8
48	0.619005448784611	9
49	0.623892936071098	10
50	0.592037621905674	11
51	0.354051160207403	1
52	0.525339682345856	2
53	0.514229434070754	3
54	0.525529434629719	4
55	0.526963416951352	5
56	0.592155855996308	6
57	0.60047150683674	7
58	0.631497988008342	8
59	0.668036836303208	9
60	0.654880171504419	10
61	0.513982363023037	1
62	0.491098143002596	2
63	0.499748393351903	3
64	0.534529708598352	4
65	0.597830045022434	5
66	0.607052142217766	6
67	0.660836753721088	7
68	0.628681278848819	8
69	0.673120166475447	9
70	0.418037668156776	1
71	0.450182823448843	2
72	0.522408358941418	3
73	0.579018232487722	4
74	0.514722679027205	5
75	0.57055941862397	6
76	0.564181606684364	7
77	0.612963710663955	8
78	0.358256866621432	1
79	0.352828473287493	2
80	0.500997647348514	3
81	0.47185028613689	4
82	0.487933967631307	5
83	0.512064664968088	6
84	0.518514967659107	7
85	0.331576346406054	1
86	0.47932206226304	2
87	0.423524979675615	3
88	0.500275662362255	4
89	0.452175162005958	5
90	0.499282853606125	6
91	0.444369257490761	1
92	0.420876952042383	2
93	0.470476199548667	3
94	0.49362385493841	4
95	0.475993718231169	5
96	0.369401421005874	1
97	0.355699383407768	2
98	0.424640568965578	3
99	0.38283163578452	4
100	0.362263282842362	1
101	0.399994876584775	2
102	0.379856743026855	3
103	0.38262860371587	1
104	0.370870312683209	2
105	0.408167673490255	1
