# Supplementary material for: Fungal community assembly in drought-stressed sorghum shows stochasticity, selection, and universal ecological dynamics
Source: Nat Commun. 2020 Jan 7;11:34. doi: 10.1038/s41467-019-13913-9 (PMC6946711; doi:10.1038/s41467-019-13913-9)
Supplement: Supplementary file 10 — Source Data [file 41467_2019_13913_MOESM10_ESM.zip › SourceData/Fig.S7.Soil.plot.2.csv]

	fung.dist	td
1	0.384513790773891	1
2	0.350301808096795	2
3	0.374713982609845	3
4	0.354774500004823	4
5	0.427909560157519	5
6	0.4414519547929	6
7	0.422938243689826	7
8	0.403727826322439	8
9	0.418852175591672	1
10	0.560724595049346	9
11	0.429415144300162	10
12	0.508942645154419	11
13	0.486200524501376	12
14	0.493976049322192	13
15	0.431440382203306	14
16	0.541480436407575	15
17	0.50914193529184	16
18	0.360885464683576	1
19	0.35698000556387	2
20	0.360499238261369	3
21	0.427438438921764	4
22	0.458971699826371	5
23	0.421097808409095	6
24	0.470845196462813	7
25	0.435770951666422	2
26	0.555250904726722	8
27	0.450616003927348	9
28	0.486751048900924	10
29	0.489329880015399	11
30	0.440153143899884	12
31	0.502032131011657	13
32	0.554442219561048	14
33	0.487340686080983	15
34	0.372132444952663	1
35	0.298474739890759	2
36	0.381957855778395	3
37	0.414892762175186	4
38	0.406025228138117	5
39	0.436913466943167	6
40	0.359340911167802	3
41	0.526928402198917	7
42	0.457326968285877	8
43	0.502402081256095	9
44	0.464741620051369	10
45	0.428619026771187	11
46	0.44131994327947	12
47	0.551013516940732	13
48	0.502525565572094	14
49	0.371025154017402	1
50	0.447170034605711	2
51	0.420567110713552	3
52	0.429318806956254	4
53	0.446074615555264	5
54	0.434606125828434	4
55	0.552963414570484	6
56	0.446272738191675	7
57	0.490493755325455	8
58	0.507902961112323	9
59	0.487488268887857	10
60	0.476697202714999	11
61	0.55373511336521	12
62	0.537128656960487	13
63	0.386963387858543	1
64	0.375255579533381	2
65	0.365106852901513	3
66	0.409536260062641	4
67	0.381223367209814	5
68	0.541195934266049	5
69	0.385534550718229	6
70	0.506492528584635	7
71	0.461115553013979	8
72	0.437277821510191	9
73	0.441135407705436	10
74	0.523764798867663	11
75	0.475100652744519	12
76	0.434376242463397	1
77	0.438106210973838	2
78	0.461076293847851	3
79	0.406429570752573	6
80	0.517283488672744	4
81	0.435709516727937	5
82	0.47022178050553	6
83	0.427773125035074	7
84	0.44971564490092	8
85	0.445035720193236	9
86	0.524931580186755	10
87	0.49893945606322	11
88	0.47784044750864	1
89	0.418810554131795	2
90	0.441929095739131	7
91	0.526047788957719	3
92	0.474213902107333	4
93	0.511962214342744	5
94	0.483116624137638	6
95	0.480569947325609	7
96	0.454862782863483	8
97	0.521375093109226	9
98	0.527255226518541	10
99	0.508885235379938	1
100	0.405405564691573	8
101	0.51175602298606	2
102	0.441490223957746	3
103	0.424977921269441	4
104	0.441706606307524	5
105	0.460536500426318	6
106	0.4626955522645	7
107	0.538310172762136	8
108	0.505531523027036	9
109	0.470418674217552	9
110	0.506508882052695	1
111	0.500583342427659	2
112	0.495446522902486	3
113	0.507562226472637	4
114	0.516188169050553	5
115	0.431266024995812	6
116	0.558553194310787	7
117	0.533899368921003	8
118	0.54536102674714	10
119	0.453826947215027	11
120	0.523215879883257	12
121	0.472919762921105	13
122	0.479256957562029	14
123	0.457613009493376	15
124	0.535682678124386	16
125	0.521023248847677	17
126	0.493264109159019	1
127	0.494071953565427	2
128	0.485045048818065	3
129	0.462073371026967	4
130	0.499176838901131	5
131	0.577298572248001	6
132	0.511462761561414	7
133	0.442355632927944	1
134	0.39317726588	2
135	0.402580429835744	3
136	0.465432254765402	4
137	0.493943397848421	5
138	0.444833457123731	6
139	0.457290608133557	1
140	0.426069683714316	2
141	0.480644811172542	3
142	0.499188801466025	4
143	0.444754935640941	5
144	0.39117049222017	1
145	0.412817010515678	2
146	0.498875996703532	3
147	0.424629633604856	4
148	0.4184305120806	1
149	0.496060761548825	2
150	0.401171780199625	3
151	0.481471464335053	1
152	0.435263260808675	2
153	0.500525366427258	1
