# Supplementary material for: Fungal community assembly in drought-stressed sorghum shows stochasticity, selection, and universal ecological dynamics
Source: Nat Commun. 2020 Jan 7;11:34. doi: 10.1038/s41467-019-13913-9 (PMC6946711; doi:10.1038/s41467-019-13913-9)
Supplement: Supplementary file 10 — Source Data [file 41467_2019_13913_MOESM10_ESM.zip › SourceData/Fig.S7.Soil.plot.21.csv]

	fung.dist	td
1	0.434772518945306	1
2	0.406830887854549	8
3	0.429663692696153	2
4	0.464167003198103	3
5	0.449156360733651	4
6	0.438928595651617	5
7	0.460125919215133	6
8	0.422273613321203	7
9	0.438938018817844	8
10	0.493286385382934	9
11	0.418547827414529	9
12	0.436267459283235	1
13	0.421433734666117	2
14	0.487206771673524	3
15	0.485425168822703	4
16	0.518319952516395	5
17	0.427479704386962	6
18	0.465662779990607	7
19	0.493157241381606	8
20	0.423198233451436	10
21	0.431254049534324	11
22	0.417968691882884	12
23	0.468601303491914	13
24	0.515520783349993	14
25	0.474943953497738	15
26	0.441259880686319	16
27	0.496380996871965	17
28	0.427611516279959	1
29	0.415148840168988	2
30	0.434841369682399	3
31	0.442512762570718	4
32	0.471966956229364	5
33	0.458050306381643	6
34	0.478208676977074	7
35	0.405284289376694	1
36	0.396387417024585	2
37	0.429908798783492	3
38	0.427590019813385	4
39	0.407451890928356	5
40	0.411196933963525	6
41	0.413244801664517	1
42	0.392685503067346	2
43	0.430350901677675	3
44	0.378494205576462	4
45	0.399354632295284	5
46	0.407225458423255	1
47	0.40110822997911	2
48	0.373605286545194	3
49	0.428702295804685	4
50	0.464988039618551	1
51	0.370574369017048	2
52	0.430052254026671	3
53	0.36960693348855	1
54	0.43026699233523	2
55	0.366544078792293	1
