# Supplementary material for: Fungal community assembly in drought-stressed sorghum shows stochasticity, selection, and universal ecological dynamics
Source: Nat Commun. 2020 Jan 7;11:34. doi: 10.1038/s41467-019-13913-9 (PMC6946711; doi:10.1038/s41467-019-13913-9)
Supplement: Supplementary file 10 — Source Data [file 41467_2019_13913_MOESM10_ESM.zip › SourceData/Fig.S7.Root.plot.13.csv]

	fung.dist	td
1	0.444762593871	1
2	0.458825045506374	2
3	0.404147090318618	3
4	0.473812642635693	4
5	0.505765516832268	5
6	0.465523452803864	6
7	0.450069777042977	7
8	0.538196219483031	8
9	0.540159967491157	9
10	0.579874443598958	10
11	0.543666518055746	11
12	0.51232077628221	12
13	0.559726841593293	13
14	0.658862522451326	14
15	0.430589397924386	1
16	0.367156101004423	2
17	0.412106120237485	3
18	0.416728964696103	4
19	0.441098610809372	5
20	0.387736523711108	6
21	0.479678931779399	7
22	0.503205633894119	8
23	0.529202217308458	9
24	0.558440170164963	10
25	0.53583798899092	11
26	0.559289866957829	12
27	0.646715280466878	13
28	0.393956336503514	1
29	0.449652547049655	2
30	0.401598931489816	3
31	0.458939372524577	4
32	0.438565136210424	5
33	0.465629293683558	6
34	0.483450245189672	7
35	0.5012597966147	8
36	0.545022392383573	9
37	0.535201377438242	10
38	0.594055922424761	11
39	0.669759838809915	12
40	0.379637151902416	1
41	0.36772969737882	2
42	0.443168467847129	3
43	0.378958581508666	4
44	0.371963554426357	5
45	0.409561741475009	6
46	0.468581320611118	7
47	0.509279753791959	8
48	0.526692588935205	9
49	0.55467593315667	10
50	0.634022417153515	11
51	0.350402303231302	1
52	0.462149353586779	2
53	0.505867900980244	3
54	0.466731195314316	4
55	0.447371629859849	5
56	0.552807910009082	6
57	0.576707163245429	7
58	0.562140112090712	8
59	0.646954572483736	9
60	0.669897162757112	10
61	0.378508103748351	1
62	0.409248420307177	2
63	0.440409483079644	3
64	0.404907545178484	4
65	0.522429154749457	5
66	0.536722070630567	6
67	0.559879292350737	7
68	0.59562780453981	8
69	0.586594474285907	9
70	0.396782576157266	1
71	0.432568543231658	2
72	0.383419457018536	3
73	0.45073715457128	4
74	0.488299764741768	5
75	0.524581999842822	6
76	0.565155294048802	7
77	0.57984694062513	8
78	0.378388705641293	1
79	0.432810638579496	2
80	0.524987137776014	3
81	0.474585283815332	4
82	0.483957597789059	5
83	0.511108404022899	6
84	0.588760232718116	7
85	0.242234172204227	1
86	0.367426142365285	2
87	0.336011944497795	3
88	0.427582703409168	4
89	0.466992913584427	5
90	0.501362240620352	6
91	0.357282743212104	1
92	0.338095834367527	2
93	0.44391331627477	3
94	0.491007718879252	4
95	0.454140959121187	5
96	0.301545868574439	1
97	0.380324421567629	2
98	0.424223746484459	3
99	0.417674103415149	4
100	0.297156986418782	1
101	0.374145870870017	2
102	0.393149883093136	3
103	0.328473610391133	1
104	0.326935049915177	2
105	0.357825010787778	1
