# Supplementary material for: Fungal community assembly in drought-stressed sorghum shows stochasticity, selection, and universal ecological dynamics
Source: Nat Commun. 2020 Jan 7;11:34. doi: 10.1038/s41467-019-13913-9 (PMC6946711; doi:10.1038/s41467-019-13913-9)
Supplement: Supplementary file 10 — Source Data [file 41467_2019_13913_MOESM10_ESM.zip › SourceData/Fig.S15.Soil.week.6.csv]

	fung.dist	gd
1	0.442492742118535	63.2455532033676
2	0.426395725510871	52
3	0.433297286935565	41.182520563948
4	0.429088145541546	31.2409987036266
5	0.395407751583073	40
6	0.440897533188597	41.7612260356422
7	0.419222798235306	46.6476151587624
8	0.427088437502998	12
9	0.381575649431738	53.8144961882948
10	0.44258622816415	48
11	0.424542313077323	60
12	0.398907007386364	12
13	0.427406395446603	24
14	0.452691087155079	36
15	0.441288959028436	63.2455532033676
16	0.396082149399738	52
17	0.404719609247082	41.182520563948
18	0.449206013513466	52
19	0.416126924760144	31.2409987036266
20	0.435392794035081	23.3238075793812
21	0.480307653526872	20
22	0.403804917030113	12
23	0.389604972772693	24
24	0.370392738628569	52
25	0.386274474727668	41.182520563948
26	0.393783387717823	31.2409987036266
27	0.396013187023146	41.182520563948
28	0.38455363569203	23.3238075793812
29	0.427119989672512	20
30	0.423584283145143	23.3238075793812
31	0.409970260261074	12
32	0.406590767076345	41.182520563948
33	0.412239052088784	31.2409987036266
34	0.372961009054426	23.3238075793812
35	0.430918759381636	31.2409987036266
36	0.372284618662431	20
37	0.441308142404737	23.3238075793812
38	0.410515515875106	31.2409987036266
39	0.440330002286329	31.2409987036266
40	0.459346488655657	23.3238075793812
41	0.423580847086646	20
42	0.458168961992451	23.3238075793812
43	0.45928135704329	23.3238075793812
44	0.416173419824949	31.2409987036266
45	0.416856092722939	41.182520563948
46	0.395512719885845	12
47	0.408329423534384	24
48	0.40181521467199	41.7612260356422
49	0.396890243943968	36
50	0.414518928423094	62.4819974072532
51	0.428858264127995	72.1110255092798
52	0.400192334207627	12
53	0.421418919324044	40
54	0.387138530841515	24
55	0.491882286104849	53.8144961882948
56	0.419326405505237	62.4819974072532
57	0.410188963312606	41.7612260356422
58	0.379096311772025	12
59	0.422961602415714	46.6476151587624
60	0.417534940988576	53.8144961882948
61	0.406962772546106	46.6476151587624
62	0.502491197366334	36
63	0.454060144450101	48
64	0.455893531373557	41.7612260356422
65	0.461525155388154	46.6476151587624
66	0.455819412234492	12
