# Supplementary material for: Fungal community assembly in drought-stressed sorghum shows stochasticity, selection, and universal ecological dynamics
Source: Nat Commun. 2020 Jan 7;11:34. doi: 10.1038/s41467-019-13913-9 (PMC6946711; doi:10.1038/s41467-019-13913-9)
Supplement: Supplementary file 10 — Source Data [file 41467_2019_13913_MOESM10_ESM.zip › SourceData/Fig.S7.Rhizosphere.plot.20.csv]

	fung.dist	td
1	0.424157049901618	1
2	0.387372014422891	2
3	0.433741232498325	3
4	0.464087947163588	4
5	0.45920342200311	5
6	0.481973679716919	6
7	0.548191417578555	7
8	0.506492620893288	8
9	0.590201539212659	9
10	0.726695977599783	10
11	0.736876707914383	11
12	0.769296735642119	12
13	0.674524739780353	13
14	0.747381846235111	14
15	0.63995172877819	15
16	0.737516045650389	16
17	0.390602177304436	1
18	0.48468623981485	2
19	0.50080035126904	3
20	0.464515033030488	4
21	0.53119319699443	5
22	0.499285678366846	6
23	0.569860460651909	7
24	0.569498076692075	8
25	0.67210873862467	9
26	0.71517839282024	10
27	0.761340720440578	11
28	0.647660978464066	12
29	0.777161110456198	13
30	0.650229099472992	14
31	0.722791901804653	15
32	0.406766765382714	1
33	0.392195340336461	2
34	0.376577976275798	3
35	0.403448100270804	4
36	0.451597791683175	5
37	0.448999870151948	6
38	0.489651016807788	7
39	0.653866251791714	8
40	0.659937173596378	9
41	0.747034596130646	10
42	0.624916430791013	11
43	0.737880486596085	12
44	0.594386746983672	13
45	0.739445224709625	14
46	0.348993411539277	1
47	0.420951677867434	2
48	0.410693616064638	3
49	0.429589718709485	4
50	0.451533123045744	5
51	0.497742024195572	6
52	0.611150522830305	7
53	0.620323487677435	8
54	0.726540686745894	9
55	0.640451501538735	10
56	0.692535112658188	11
57	0.587989244068782	12
58	0.719296841143185	13
59	0.387049815656312	1
60	0.420289040777316	2
61	0.345018728302885	3
62	0.435421139413234	4
63	0.413478705549591	5
64	0.54059358266623	6
65	0.547381938917461	7
66	0.678589328673118	8
67	0.587389749954871	9
68	0.65963795130343	10
69	0.547602536503677	11
70	0.694721997412015	12
71	0.407344932512145	1
72	0.402931674151854	2
73	0.444575829564525	3
74	0.494410855368338	4
75	0.570411608787825	5
76	0.576495717856382	6
77	0.695826618511642	7
78	0.574754063055043	8
79	0.699352146208644	9
80	0.550444317091991	10
81	0.703413552895974	11
82	0.394927210955692	1
83	0.409574634173712	2
84	0.439567871563504	3
85	0.544413685600974	4
86	0.577273931407497	5
87	0.635838964406964	6
88	0.571178242258822	7
89	0.651357680319836	8
90	0.519314198643959	9
91	0.653386453557171	10
92	0.437435676081146	1
93	0.365093125198823	2
94	0.486866122367794	3
95	0.487067061151125	4
96	0.664275996563396	5
97	0.541093458275381	6
98	0.637736817544486	7
99	0.524070341702059	8
100	0.68361609346279	9
101	0.482083224272714	1
102	0.550797331990437	2
103	0.569368656500164	3
104	0.654895265456352	4
105	0.587164826994017	5
106	0.689294720563636	6
107	0.545664653500848	7
108	0.715780928624051	8
109	0.397499387466969	1
110	0.387957737719531	2
111	0.544303714926905	3
112	0.470338685834937	4
113	0.546984327313147	5
114	0.479817491711076	6
115	0.565147333255272	7
116	0.38664305837003	1
117	0.457710882176331	2
118	0.453704434640219	3
119	0.497335927513499	4
120	0.481987719178559	5
121	0.55500639314023	6
122	0.46260936336153	1
123	0.40367524438228	2
124	0.440214022619121	3
125	0.431217413860956	4
126	0.515140177261867	5
127	0.350980907575321	1
128	0.38098243759063	2
129	0.398900434010601	3
130	0.35642747892358	4
131	0.396391975829408	1
132	0.347602960762526	2
133	0.396124953335588	3
134	0.416217676039708	1
135	0.452834522553403	2
136	0.417944551299898	1
