# Supplementary material for: Fungal community assembly in drought-stressed sorghum shows stochasticity, selection, and universal ecological dynamics
Source: Nat Commun. 2020 Jan 7;11:34. doi: 10.1038/s41467-019-13913-9 (PMC6946711; doi:10.1038/s41467-019-13913-9)
Supplement: Supplementary file 10 — Source Data [file 41467_2019_13913_MOESM10_ESM.zip › SourceData/Fig.S7.Leaf.plot.19.csv]

	fung.dist	td
1	0.721234355441428	1
2	0.707999135399992	2
3	0.792201999871984	3
4	0.768165277722355	4
5	0.744286017146012	5
6	0.725427119622953	6
7	0.719545465817055	7
8	0.771653458554062	8
9	0.7651375820029	9
10	0.77703354540552	10
11	0.81463054784661	11
12	0.782540337583723	12
13	0.793709158654945	13
14	0.781528693901286	14
15	0.796490522380687	15
16	0.783425206780588	16
17	0.821411946412652	1
18	0.507551623907744	2
19	0.428042162558063	3
20	0.48976664791757	4
21	0.414338012726431	5
22	0.715009357982874	6
23	0.747352748058576	7
24	0.756428942260543	8
25	0.777368798039337	9
26	0.809047953111133	10
27	0.800977887376779	11
28	0.802345224047023	12
29	0.805979686919287	13
30	0.802585270228623	14
31	0.817111229582062	15
32	0.772884039415703	1
33	0.757899063369906	2
34	0.775520397640314	3
35	0.730325009531144	4
36	0.658108657574067	5
37	0.651222266298256	6
38	0.6434305049443	7
39	0.667191486315252	8
40	0.71338335281193	9
41	0.637819888088087	10
42	0.677175078640364	11
43	0.647401443040006	12
44	0.665873821997491	13
45	0.699247229775461	14
46	0.434656620361966	1
47	0.487536212649035	2
48	0.474320339142829	3
49	0.675983994155655	4
50	0.713090588396572	5
51	0.717096176562281	6
52	0.750091160612535	7
53	0.766544742300036	8
54	0.748582367559606	9
55	0.75394048881666	10
56	0.747116392285469	11
57	0.74584815525168	12
58	0.739721862219745	13
59	0.471490013184955	1
60	0.451251164404733	2
61	0.645997125722207	3
62	0.722459357740896	4
63	0.704092740662321	5
64	0.721365033761893	6
65	0.7497087166045	7
66	0.744649885960025	8
67	0.757235049633276	9
68	0.734942215340534	10
69	0.76566497902072	11
70	0.755262894872995	12
71	0.425761632122052	1
72	0.537178880872727	2
73	0.628091944368367	3
74	0.655880924280102	4
75	0.713188553696992	5
76	0.776390736853456	6
77	0.701357566548766	7
78	0.711092800130387	8
79	0.729336761191284	9
80	0.760737109304575	10
81	0.740005726899985	11
82	0.587626033627941	1
83	0.644212574314812	2
84	0.658883618240854	3
85	0.727451787654551	4
86	0.753217369531725	5
87	0.716286856650425	6
88	0.700342206358498	7
89	0.722012936931663	8
90	0.736818962453101	9
91	0.743673366652995	10
92	0.357000980865094	1
93	0.379341172139075	2
94	0.45411561291392	3
95	0.495630727539849	4
96	0.439252156255401	5
97	0.476034115330575	6
98	0.49634033705566	7
99	0.476448720339495	8
100	0.464781712976808	9
101	0.265387100369556	1
102	0.334923645356876	2
103	0.318890295217643	3
104	0.350557165983529	4
105	0.312965483656878	5
106	0.316250484190899	6
107	0.360679904461949	7
108	0.367991287128416	8
109	0.231458155114338	1
110	0.278441707342682	2
111	0.233069716699551	3
112	0.251330229233897	4
113	0.271915729420568	5
114	0.268957790639782	6
115	0.307773410053675	7
116	0.223961042703843	1
117	0.245623129829072	2
118	0.249292125816638	3
119	0.291110638042496	4
120	0.230976198883736	5
121	0.27658088938805	6
122	0.266128892963981	1
123	0.231992968883906	2
124	0.272094819975227	3
125	0.291470513386094	4
126	0.314468894649555	5
127	0.24116800125739	1
128	0.272086969887771	2
129	0.276064955142576	3
130	0.3002736995918	4
131	0.183505621152394	1
132	0.205154170950434	2
133	0.233832303650935	3
134	0.191932933729255	1
135	0.215342808357862	2
136	0.22397001947888	1
