# Supplementary material for: Fungal community assembly in drought-stressed sorghum shows stochasticity, selection, and universal ecological dynamics
Source: Nat Commun. 2020 Jan 7;11:34. doi: 10.1038/s41467-019-13913-9 (PMC6946711; doi:10.1038/s41467-019-13913-9)
Supplement: Supplementary file 10 — Source Data [file 41467_2019_13913_MOESM10_ESM.zip › SourceData/Fig.S7.Leaf.plot.18.csv]

	fung.dist	td
1	0.397174022435167	1
2	0.419790263596391	2
3	0.403840239162186	3
4	0.41294650888924	4
5	0.700698022290443	5
6	0.689962700811449	6
7	0.727470030534136	7
8	0.665675569497465	8
9	0.747456897601961	9
10	0.706448252351874	10
11	0.725660968157516	11
12	0.770780762748689	12
13	0.76094494664909	13
14	0.758352644168991	14
15	0.451324047183952	1
16	0.444860825708742	2
17	0.433985774002304	3
18	0.768923220068148	4
19	0.707324285369698	5
20	0.753883438209748	6
21	0.69277697225926	7
22	0.743860521102328	8
23	0.734610040647586	9
24	0.737421203729093	10
25	0.775934748138449	11
26	0.76585581788301	12
27	0.75715343657223	13
28	0.445520696266853	1
29	0.391698568879351	2
30	0.690452869745406	3
31	0.65870735159829	4
32	0.693893896829827	5
33	0.595770595295674	6
34	0.665952271980625	7
35	0.66219763139461	8
36	0.675770594305448	9
37	0.694540552601562	10
38	0.695678961769484	11
39	0.672640686571779	12
40	0.459948134340264	1
41	0.687991712090808	2
42	0.676790201561009	3
43	0.732914089835788	4
44	0.641710513459515	5
45	0.708491571823251	6
46	0.711398552687158	7
47	0.722881698115295	8
48	0.765480358454402	9
49	0.755094425188707	10
50	0.745666361442858	11
51	0.603935761013928	1
52	0.576851954445098	2
53	0.633995096348602	3
54	0.611635189874189	4
55	0.661050518842651	5
56	0.635071510922129	6
57	0.658508140828284	7
58	0.693067526771803	8
59	0.682274147376352	9
60	0.666580979792825	10
61	0.432710056769598	1
62	0.432365924032998	2
63	0.515901898823188	3
64	0.521394964545489	4
65	0.458653775675957	5
66	0.523715809910839	6
67	0.494093770119943	7
68	0.47161182703678	8
69	0.496493907137223	9
70	0.280848443055938	1
71	0.412212999374303	2
72	0.433879488081673	3
73	0.455908096353599	4
74	0.527300134736453	5
75	0.513160859299678	6
76	0.507761359960831	7
77	0.532338532788883	8
78	0.406120963275182	1
79	0.35054951397196	2
80	0.40260054128124	3
81	0.424170784349416	4
82	0.458835488744509	5
83	0.377801313913402	6
84	0.415183252832473	7
85	0.328699279855049	1
86	0.404245901175102	2
87	0.43391643667888	3
88	0.475994841462047	4
89	0.424340037704387	5
90	0.461560351073592	6
91	0.235559222192323	1
92	0.252690098478038	2
93	0.328554566900772	3
94	0.293049815176626	4
95	0.296705680261932	5
96	0.171288743253416	1
97	0.252665872777892	2
98	0.247307489476907	3
99	0.253126490068176	4
100	0.260324777917965	1
101	0.194607054057049	2
102	0.231483017653235	3
103	0.215133813349204	1
104	0.272307761611626	2
105	0.185495845660217	1
