# Supplementary material for: Fungal community assembly in drought-stressed sorghum shows stochasticity, selection, and universal ecological dynamics
Source: Nat Commun. 2020 Jan 7;11:34. doi: 10.1038/s41467-019-13913-9 (PMC6946711; doi:10.1038/s41467-019-13913-9)
Supplement: Supplementary file 10 — Source Data [file 41467_2019_13913_MOESM10_ESM.zip › SourceData/Fig.4A.Rhizosphere.csv]

	name	log2FoldChange	pvalue	log2AverageAbundance	order	Group	padj	neglogp	level	Guild	Genus
1	OTU998_Glomus	0	1	0.0159415438690215	713		1	0	Drought > Control	Arbuscular mycorrhiza	_
2	OTU683_Fungi	0.0467942114789412	0.366282110565363	0.0395283641866373	577		1	1.00435144859539	Control > Drought	Arbuscular mycorrhiza	_
3	OTU1184_Rhizophagus	0.0780025120012732	0.0583521802969703	0.0395283641866373	716		1	2.84125855510412	Control > Drought	Arbuscular mycorrhiza	_
4	OTU565_Funneliformis	0.0620609681322517	0.154740429064287	0.0473057147783568	393		1	1.86600621705682	Control > Drought	Arbuscular mycorrhiza	_
5	OTU660_Fungi	0.0931094043914815	0.0832448310000023	0.0473057147783568	674		1	2.48596924213932	Control > Drought	Arbuscular mycorrhiza	_
6	OTU734_Rhizophagus	0	1	0.0627357553479627	593		1	0	Drought > Control	Arbuscular mycorrhiza	_
7	OTU989_Funneliformis	-0.0614005446641434	0.517794990186953	0.0627357553479627	542		1	0.658175886900858	Drought > Control	Arbuscular mycorrhiza	_
8	OTU682_Fungi	0.0921182019884314	0.257576132654435	0.0627357553479627	510		1	1.35643994178346	Control > Drought	Arbuscular mycorrhiza	_
9	OTU551_Fungi	0.0921182019884314	0.0307707049119848	0.0627357553479627	511		1	3.48119218084382	Control > Drought	Arbuscular mycorrhiza	_
10	OTU986_Fungi	0.208586621811417	0.00238636929774104	0.108059745857453	665		1	6.03798219035897	Control > Drought	Arbuscular mycorrhiza	_
11	OTU368_Fungi	0.236067358233525	0.000833446437555124	0.122856747785533	413		0.649254774855441	7.08994111991976	Control > Drought	Arbuscular mycorrhiza	_
12	OTU355_Funneliformis	0.0732489820306385	0.375026282242044	0.130198723126702	317		1	0.98075916948885	Control > Drought	Arbuscular mycorrhiza	_
13	OTU400_Glomus	0.0143552929770701	0.857413169470076	0.159198594849254	442		1	0.153835365162397	Control > Drought	Arbuscular mycorrhiza	_
14	OTU534_Glomus	0.129283016944966	0.116451597760667	0.159198594849254	462		1	2.15027956217342	Control > Drought	Arbuscular mycorrhiza	_
15	OTU435_Glomus	0.070389327891398	0.49710363086447	0.187627003175771	457		1	0.698956761815507	Control > Drought	Arbuscular mycorrhiza	_
16	OTU333_Glomus	0.243271151012364	0.0264326970013015	0.249613890071472	452		1	3.63315351238995	Control > Drought	Arbuscular mycorrhiza	_
17	OTU553_Fungi	0.476438043942987	0.000242221388650026	0.289506617194985	479		0.190628232867571	8.32565842087638	Control > Drought	Arbuscular mycorrhiza	_
18	OTU347_Rhizophagus	0.143194635827791	0.470166393273252	0.42701014094492	329		1	0.754668618690282	Control > Drought	Arbuscular mycorrhiza	_
19	OTU229_Glomus	0.284729476933113	0.068892044819481	0.438884241233212	292		1	2.67521456743286	Control > Drought	Arbuscular mycorrhiza	_
20	OTU476_Glomus	0.106041637410324	0.544331272759566	0.444784842672896	338		1	0.608197260186825	Control > Drought	Arbuscular mycorrhiza	_
21	OTU323_Glomus	0.252542032016151	0.180489189121573	0.485426827170242	275		1	1.71208439706623	Control > Drought	Arbuscular mycorrhiza	_
22	OTU408_Fungi	0.864772619305777	9.74466982849342e-07	0.574236094128098	328		0.000780548053262323	13.841375199692	Control > Drought	Arbuscular mycorrhiza	_
23	OTU126_Glomus	0.332270039108822	0.299657322001481	0.802767652561952	242		1	1.20511571719716	Control > Drought	Arbuscular mycorrhiza	_
24	OTU251_Rhizophagus	0.03629612922299	0.831436039348394	0.821029858954681	249		1	0.184600905318154	Control > Drought	Arbuscular mycorrhiza	_
25	OTU133_Glomus	0.461904104316818	0.159196613141797	1.0703893278914	203		1	1.8376152800331	Control > Drought	Arbuscular mycorrhiza	_
26	OTU936_Claroideoglomus	0	1	0.0159415438690215	740		1	0	Drought > Control	Arbuscular mycorrhiza	Claroideoglomus
27	OTU969_Claroideoglomus	-0.031708859727338	0.320021628789029	0.0159415438690215	807		1	1.13936669550675	Drought > Control	Arbuscular mycorrhiza	Claroideoglomus
28	OTU491_Claroideoglomus	-0.0310268956206247	0.476922319430286	0.0473057147783568	400		1	0.740401653703088	Drought > Control	Arbuscular mycorrhiza	Claroideoglomus
29	OTU536_Claroideoglomus	-0.0462936522739351	0.250124224081786	0.0550413635579621	480		1	1.38579758820485	Drought > Control	Arbuscular mycorrhiza	Claroideoglomus
30	OTU70_Claroideoglomus	0.720785667110772	0.000551276088885815	3.56951809633014	51		0.429995349330936	7.50327480554611	Control > Drought	Arbuscular mycorrhiza	Claroideoglomus
31	OTU558_Funneliformis	0.239827014672469	0.00559545412264059	0.187627003175771	266		1	5.18580077471387	Control > Drought	Arbuscular mycorrhiza	Funneliformis
32	OTU253_Funneliformis	0.529732980000764	0.149897168963075	0.946938756248586	144		1	1.89780576022221	Control > Drought	Arbuscular mycorrhiza	Funneliformis
33	OTU498_Glomus	0.0159415438690215	0.320021628789029	0.00799279075353062	548		1	1.13936669550675	Control > Drought	Arbuscular mycorrhiza	Glomus
34	OTU564_Glomus	0.0159415438690215	0.320021628789029	0.00799279075353062	681		1	1.13936669550675	Control > Drought	Arbuscular mycorrhiza	Glomus
35	OTU715_Glomus	0.0159415438690215	0.320021628789029	0.00799279075353062	660		1	1.13936669550675	Control > Drought	Arbuscular mycorrhiza	Glomus
36	OTU579_Glomus	0.031708859727338	0.1584558867969	0.0159415438690215	566		1	1.84227904114089	Control > Drought	Arbuscular mycorrhiza	Glomus
37	OTU277_Glomus	-0.0448542357842603	0.483212425455006	0.100603940938406	352		1	0.727298917760437	Drought > Control	Arbuscular mycorrhiza	Glomus
38	OTU224_Glomus	0.115477217419936	0.102199440430449	0.15200309344505	277		1	2.28082907646775	Control > Drought	Arbuscular mycorrhiza	Glomus
39	OTU206_Glomus	0.351074440546879	0.00743131044154238	0.30904680359063	214		1	4.90205306412951	Control > Drought	Arbuscular mycorrhiza	Glomus
40	OTU944_Rhizophagus	0.169925001442312	0.262242437585482	0.180572245641821	470		1	1.33848586878317	Control > Drought	Arbuscular mycorrhiza	Rhizophagus
41	OTU935_Rhizophagus	0.0573331750659516	0.891733761457335	0.746551642995404	235		1	0.114587664656808	Control > Drought	Arbuscular mycorrhiza	Rhizophagus
42	OTU213_Rhizophagus	0.386511801097555	0.0488761738633522	1.08934748559528	219		1	3.01846524330053	Control > Drought	Arbuscular mycorrhiza	Rhizophagus
43	OTU132_Rhizophagus	0.273210559246064	0.165366190071755	1.66801824044871	164		1	1.79959293039686	Control > Drought	Arbuscular mycorrhiza	Rhizophagus
44	OTU161_Rhizophagus	0.100227447738654	0.616441773841259	1.67807190511264	161		1	0.483791407162064	Control > Drought	Arbuscular mycorrhiza	Rhizophagus
45	OTU118_Rhizophagus	0.149377624038227	0.459568343727539	1.68805599368526	155		1	0.777467613257144	Control > Drought	Arbuscular mycorrhiza	Rhizophagus
46	OTU150_Rhizophagus	0.321928094887362	0.111181742422801	2.08746284125034	132		1	2.19658909749111	Control > Drought	Arbuscular mycorrhiza	Rhizophagus
47	OTU166_Rhizophagus	0.348444539666438	0.108143081633842	2.90475168485218	94		1	2.22430009872779	Control > Drought	Arbuscular mycorrhiza	Rhizophagus
48	OTU51_Rhizophagus	0.25823762028317	0.363978425179063	3.54088143225704	45		1	1.01066068458811	Control > Drought	Arbuscular mycorrhiza	Rhizophagus
49	OTU1144_Acremonium	0.0159415438690215	0.320021628789029	0.00799279075353062	590		1	1.13936669550675	Control > Drought	Endophyte	Acremonium
50	OTU1202_Hypocreales	-0.0159415438690215	0.320021628789029	0.00799279075353062	809		1	1.13936669550675	Drought > Control	Endophyte	Acremonium
51	OTU725_Acremonium	0.0159415438690215	0.320021628789029	0.00799279075353062	601		1	1.13936669550675	Control > Drought	Endophyte	Acremonium
52	OTU1207_Acremonium	-0.0473057147783568	0.181171846951026	0.0238467419543677	634		1	1.70830926747188	Drought > Control	Endophyte	Acremonium
53	OTU1018_Acremonium	0.0473057147783568	0.0832448310000023	0.0238467419543677	633		1	2.48596924213932	Control > Drought	Endophyte	Acremonium
54	OTU506_Acremonium	0.0313641709093353	0.314896726458085	0.031708859727338	381		1	1.1555105464259	Control > Drought	Endophyte	Acremonium
55	OTU1082_Hypocreales	0.0155968550510189	0.65235170963625	0.0395283641866373	443		1	0.427171430539163	Control > Drought	Endophyte	Acremonium
56	OTU316_Ascomycota	0	1	0.0473057147783568	410		1	0	Drought > Control	Endophyte	Acremonium
57	OTU611_Fungi	-0.0620609681322516	0.0985311007712661	0.0473057147783568	544		1	2.31738303676998	Drought > Control	Endophyte	Acremonium
58	OTU349_Acremonium	0.145850866463455	0.11718279283749	0.137503523749935	368		1	2.1440202314109	Control > Drought	Endophyte	Acremonium
59	OTU560_Hypocreales	0.0426443374084934	0.573686661862609	0.173482820855502	253		1	0.555671916968952	Control > Drought	Endophyte	Acremonium
60	OTU205_Acremonium	0.0108067549565829	0.971032657341275	1.56884283535788	115		1	0.0293951785671145	Control > Drought	Endophyte	Acremonium
61	OTU40_Acremonium	0.401090608054148	0.0842597925501089	5.55151601762801	33		1	2.47385048445532	Control > Drought	Endophyte	Acremonium
62	OTU5_Acremonium	-2.00732174796045	6.94534081330501e-16	9.58391850686933	3		5.62572605877706e-13	34.9032904397124	Drought > Control	Endophyte	Acremonium
63	OTU58_Camarosporium	0.457029128421993	0.13335534728572	2.98590517011421	66		1	2.01473792952764	Control > Drought	Endophyte	Camarosporium
64	OTU555_Lecythophora	0.0473057147783568	0.181171846951026	0.0238467419543677	449		1	1.70830926747188	Control > Drought	Endophyte	Lecythophora
65	OTU775_Fungi	0.0159415438690215	0.320021628789029	0.00799279075353062	712		1	1.13936669550675	Control > Drought	Endophyte	Periconia
66	OTU914_Dothideomycetes	-0.0159415438690215	0.320021628789029	0.00799279075353062	789		1	1.13936669550675	Drought > Control	Endophyte	Periconia
67	OTU230_Periconia	-0.0324214776923773	0.890190856229625	0.568842835357879	232		1	0.116319394044212	Drought > Control	Endophyte	Periconia
68	OTU22_Periconia	-0.330760856341226	0.0715050347382829	5.30823789129532	20		1	2.63798741584122	Drought > Control	Endophyte	Periconia
69	OTU985_Fungi	-0.0473057147783568	0.0832448310000023	0.0238467419543677	677		1	2.48596924213932	Drought > Control	Endophyte	Podospora
70	OTU239_Podospora	0	1	0.249613890071472	262		1	0	Drought > Control	Endophyte	Podospora
71	OTU345_Lasiosphaeriaceae	-0.0801703486839833	0.512458791062932	0.263034405833794	299		1	0.668534978884529	Drought > Control	Endophyte	Podospora
72	OTU121_Sordariales	-0.20909559872299	0.224813140181837	0.384663850235325	222		1	1.49248570990472	Drought > Control	Endophyte	Podospora
73	OTU286_Lasiosphaeriaceae	-0.102685663974564	0.445408149451167	0.491140478364635	212		1	0.808764227399524	Drought > Control	Endophyte	Podospora
74	OTU465_Podospora	-0.111748357652455	0.391945739239183	0.784271308944563	192		1	0.936631869080856	Drought > Control	Endophyte	Podospora
75	OTU134_Schizothecium	-0.031909247954744	0.846350624599782	1.81420859309867	100		1	0.166821555355004	Drought > Control	Endophyte	Podospora
76	OTU170_Fungi	0.0998352675797947	0.58860464374941	2.88535743405888	54		1	0.530000553731368	Control > Drought	Endophyte	Podospora
77	OTU106_Sordariomycetes	1.1212247045922	3.22384665999991e-06	3.65280514650221	42		0.00257585348133993	12.6449352964858	Control > Drought	Endophyte	Podospora
78	OTU1035_Septorioides	0.0159415438690215	0.320021628789029	0.00799279075353062	806		1	1.13936669550675	Control > Drought	Endophyte	Septorioides
79	OTU350_Thermomyces	-0.0418201756946271	0.778529326233439	0.938599455335857	171		1	0.250348618239759	Drought > Control	Endophyte	Thermomyces
80	OTU46_Thermomyces	0.540205119358797	0.0443739277556591	3.75903743939367	44		1	3.11510319473125	Control > Drought	Endophyte	Thermomyces
81	OTU840_Triscelophorus	-0.031708859727338	0.1584558867969	0.0159415438690215	649		1	1.84227904114089	Drought > Control	Endophyte	Triscelophorus
82	OTU747_Ascomycota	0.0313641709093353	0.314896726458085	0.031708859727338	688		1	1.1555105464259	Control > Drought	Plant pathogen	_
83	OTU482_Ascomycota	0.07716786052246	0.164081435933249	0.0550413635579621	408		1	1.80739241383475	Control > Drought	Plant pathogen	_
84	OTU352_Ascomycota	0.641546029087524	0.0632596488643929	0.508146903670325	359		1	2.76050761179356	Control > Drought	Plant pathogen	_
85	OTU182_Ascomycota	0.875501457882114	6.6161612513186e-05	1	170		0.0523999971104433	9.62341013461378	Control > Drought	Plant pathogen	_
86	OTU86_Acrophialophora	0.183762328738428	0.504893811924719	4.69240239907567	22		1	0.683407145233729	Control > Drought	Plant pathogen	Acrophialophora
87	OTU17_Acrophialophora	-0.198267329931043	0.364064777330442	6.4504781281809	8		1	1.01042346747933	Drought > Control	Plant pathogen	Acrophialophora
88	OTU576_Alternaria	0.0159415438690215	0.320021628789029	0.00799279075353062	698		1	1.13936669550675	Control > Drought	Plant pathogen	Alternaria
89	OTU645_Alternaria	-0.0159415438690215	0.320021628789029	0.00799279075353062	617		1	1.13936669550675	Drought > Control	Plant pathogen	Alternaria
90	OTU797_Pleosporaceae	0	1	0.031708859727338	657		1	0	Drought > Control	Plant pathogen	Alternaria
91	OTU466_Alternaria	-0.0155968550510188	0.65235170963625	0.0395283641866373	458		1	0.427171430539163	Drought > Control	Plant pathogen	Alternaria
92	OTU821_Alternaria	0.0303736490435187	0.557040604527537	0.0780025120012732	445		1	0.585117143098655	Control > Drought	Plant pathogen	Alternaria
93	OTU250_Alternaria	0.052948879948959	0.634855614112381	0.276331228447252	280		1	0.45435768529463	Control > Drought	Plant pathogen	Alternaria
94	OTU467_Alternaria	0.1045889012772	0.608817367119576	0.616671360448494	252		1	0.496236946035406	Control > Drought	Plant pathogen	Alternaria
95	OTU84_Preussia	0.47373945532118	0.0321807830655352	1.99799486410962	96		1	3.43638580379429	Control > Drought	Plant pathogen	Alternaria
96	OTU27_Alternaria	-0.394198381377525	0.178222923642178	3.90849270020502	43		1	1.72472013225151	Drought > Control	Plant pathogen	Alternaria
97	OTU7_Alternaria	0.204422245718749	0.148441015295608	5.67399604984672	13		1	1.90756760304212	Control > Drought	Plant pathogen	Alternaria
98	OTU4_Alternaria	-0.214947339250327	0.448578705693108	7.15234118547665	4		1	0.801671126384017	Drought > Control	Plant pathogen	Alternaria
99	OTU920_Ascochyta	0.031708859727338	0.320021628789029	0.0159415438690215	762		1	1.13936669550675	Control > Drought	Plant pathogen	Ascochyta
100	OTU529_Ascochyta	0.106915203916512	0.23744323035972	0.070389327891398	530		1	1.43782671414402	Control > Drought	Plant pathogen	Ascochyta
101	OTU397_Ascochyta	0.254572827085598	0.427659647115516	1.47393118833241	113		1	0.849427616772942	Control > Drought	Plant pathogen	Ascochyta
102	OTU630_Chytridiomycota	-0.0310268956206247	0.409225313000901	0.0473057147783568	594		1	0.893489387089403	Drought > Control	Plant pathogen	Betamyces
103	OTU447_Fungi	-0.0303736490435187	0.517895764223753	0.0780025120012732	516		1	0.657981284338869	Drought > Control	Plant pathogen	Betamyces
104	OTU163_Chytridiomycota	0.143194635827791	0.323724904153399	1.42701014094492	133		1	1.12786118510142	Control > Drought	Plant pathogen	Betamyces
105	OTU537_Bipolaris	0	1	0.0159415438690215	683		1	0	Drought > Control	Plant pathogen	Bipolaris
106	OTU504_Ascomycota	0.0155968550510189	0.738650074621843	0.0395283641866373	531		1	0.302930982189896	Control > Drought	Plant pathogen	Bipolaris
107	OTU243_Bipolaris	0.168397531695719	0.0687169338592955	0.30904680359063	274		1	2.67775962018141	Control > Drought	Plant pathogen	Bipolaris
108	OTU815_Dothideomycetes	0.0159415438690215	0.320021628789029	0.00799279075353062	784		1	1.13936669550675	Control > Drought	Plant pathogen	Botryosphaeria
109	OTU599_Fungi	0	1	0.031708859727338	554		1	0	Drought > Control	Plant pathogen	Botryosphaeria
110	OTU432_Fungi	-0.0554951125917037	0.465344864673405	0.208586621811417	389		1	0.764976503818194	Drought > Control	Plant pathogen	Chytridium
111	OTU441_Bionectria	0.190942782711395	0.0840518211673778	0.33469539096124	185		1	2.47632175169565	Control > Drought	Plant pathogen	Clonostachys
112	OTU386_Clonostachys	0.831494275643022	0.00261860984080619	0.971671276941506	208		1	5.94511169713667	Control > Drought	Plant pathogen	Clonostachys
113	OTU530_Cochliobolus	-0.0763508861301149	0.192855619269115	0.070389327891398	552		1	1.64581345672225	Drought > Control	Plant pathogen	Cochliobolus
114	OTU1221_Colletotrichum	0.129283016944966	0.566391794962344	0.159198594849254	609		1	0.568469223002852	Control > Drought	Plant pathogen	Colletotrichum
115	OTU469_Coniella	-0.0154300405696059	0.736735793866234	0.0550413635579621	495		1	0.305525939713475	Drought > Control	Plant pathogen	Coniella
116	OTU315_Curvularia	0.0582986405646672	0.531038300351551	0.137503523749935	419		1	0.632921131619032	Control > Drought	Plant pathogen	Curvularia
117	OTU174_Curvularia	-0.236298023361666	0.0770237471132207	0.513771452864203	248		1	2.56364150060741	Drought > Control	Plant pathogen	Curvularia
118	OTU198_Curvularia	0.104697378666694	0.712073659538489	1.10060394093841	163		1	0.33957391851321	Control > Drought	Plant pathogen	Curvularia
119	OTU112_Curvularia	-0.23495588280036	0.612168876316099	1.83007499855769	126		1	0.490747092841746	Drought > Control	Plant pathogen	Curvularia
120	OTU44_Curvularia	-0.0799481563162427	0.781946015523575	3.58896443127865	53		1	0.245969574677094	Drought > Control	Plant pathogen	Curvularia
121	OTU528_Cylindrocarpon	-0.0524674198941357	0.666766142563252	0.289506617194985	311		1	0.405315905394565	Drought > Control	Plant pathogen	Cylindrocarpon
122	OTU1230_Cylindrosympodium	-0.031708859727338	0.1584558867969	0.0159415438690215	744		1	1.84227904114089	Drought > Control	Plant pathogen	Cylindrosympodium
123	OTU1247_Ascomycota	0.0159415438690215	0.320021628789029	0.00799279075353062	771		1	1.13936669550675	Control > Drought	Plant pathogen	Diplodia
124	OTU511_Diplodia	0	1	0.031708859727338	540		1	0	Drought > Control	Plant pathogen	Diplodia
125	OTU743_Drechslera	-0.0627357553479628	0.102775639434912	0.031708859727338	629		1	2.27520692452052	Drought > Control	Plant pathogen	Drechslera
126	OTU1007_Eocronartium	-0.031708859727338	0.320021628789029	0.0159415438690215	794		1	1.13936669550675	Drought > Control	Plant pathogen	Eocronartium
127	OTU11_Epicoccum	-0.439904027010103	0.152295773044172	4.8945483273111	30		1	1.88193077360818	Drought > Control	Plant pathogen	Epicoccum
128	OTU480_Exserohilum	-0.028854862672185	0.764068118269549	0.15200309344505	432		1	0.269098333751459	Drought > Control	Plant pathogen	Exserohilum
129	OTU670_Fusarium	0.0159415438690215	0.320021628789029	0.00799279075353062	632		1	1.13936669550675	Control > Drought	Plant pathogen	Fusarium
130	OTU808_Fusarium	-0.0157673158583165	0.563046717645364	0.0238467419543677	659		1	0.574392674453175	Drought > Control	Plant pathogen	Fusarium
131	OTU612_Fusarium	-0.0443941193584536	0.479207743232576	0.115477217419936	371		1	0.735621073645804	Drought > Control	Plant pathogen	Fusarium
132	OTU710_Fusarium	-0.0883558744208468	0.166127713554357	0.122856747785533	428		1	1.79499842766915	Drought > Control	Plant pathogen	Fusarium
133	OTU172_Fusarium	-0.0242475462466772	0.842030266412054	0.402964666978269	188		1	0.171939319528301	Drought > Control	Plant pathogen	Fusarium
134	OTU184_Fusarium	0.125095219981533	0.459332055385619	1.68057441231581	101		1	0.777981898259863	Control > Drought	Plant pathogen	Fusarium
135	OTU717_Fusarium	1.63588643588383	0.00461660889390862	1.93021166984314	145		1	5.37809484905001	Control > Drought	Plant pathogen	Fusarium
136	OTU322_Fusarium	1.05484207072636	1.86246264605294e-05	2.21205047711499	73		0.0148065780361208	10.8910258497103	Control > Drought	Plant pathogen	Fusarium
137	OTU82_Nectria	0.263034405833794	0.14702151362897	3.34261795365455	40		1	1.91717635169421	Control > Drought	Plant pathogen	Fusarium
138	OTU41_Fusarium	0.88599130457805	1.46018665977699e-06	4.89616418901546	26		0.00116814932782159	13.4369462812537	Control > Drought	Plant pathogen	Fusarium
139	OTU32_Fusarium	1.5804948335708	4.20082414372435e-06	6.21129346909296	10		0.00335225766669203	12.3802298272282	Control > Drought	Plant pathogen	Fusarium
140	OTU16_Fusarium	1.48782333111149	2.10412646797057e-10	6.25329598099214	7		1.70013418612022e-07	22.2819505285204	Control > Drought	Plant pathogen	Fusarium
141	OTU6_Fusarium	0.657848462705695	4.53173212010743e-05	6.84507181785234	5		0.0359366357124519	10.0018212320891	Control > Drought	Plant pathogen	Fusarium
142	OTU1004_Mucor	0.0159415438690215	0.320021628789029	0.00799279075353062	797		1	1.13936669550675	Control > Drought	Plant pathogen	Ganoderma
143	OTU563_Ganoderma	0.0435016386365867	0.494020602236707	0.144771524213974	477		1	0.705178057731236	Control > Drought	Plant pathogen	Ganoderma
144	OTU18_Gibberella	0.993726753578032	1.70436001933031e-07	6.32972160460723	6		0.000136860109552224	15.5849059659177	Control > Drought	Plant pathogen	Gibberella
145	OTU523_Gibellulopsis	0.0152667566533106	0.759806875201482	0.070389327891398	414		1	0.274690989570575	Control > Drought	Plant pathogen	Gibellulopsis
146	OTU94_Gibellulopsis	0.302217668944539	0.108371147117043	2.07229639365606	74		1	2.22219339591323	Control > Drought	Plant pathogen	Gibellulopsis
147	OTU629_Ilyonectria	-0.0159415438690215	0.320021628789029	0.00799279075353062	579		1	1.13936669550675	Drought > Control	Plant pathogen	Ilyonectria
148	OTU650_Chaetothyriales	-0.0159415438690215	0.320021628789029	0.00799279075353062	604		1	1.13936669550675	Drought > Control	Plant pathogen	Knufia
149	OTU828_Leptosphaeria	0.0159415438690215	0.320021628789029	0.00799279075353062	773		1	1.13936669550675	Control > Drought	Plant pathogen	Leptosphaeria
150	OTU160_Pleosporales	-0.103093492964104	0.454498549696589	0.637429920615292	183		1	0.788560556356297	Drought > Control	Plant pathogen	Leptosphaeria
151	OTU49_Macrophomina	0.126098760477685	0.869537465644102	2.88318633501725	70		1	0.13979385739372	Control > Drought	Plant pathogen	Macrophomina
152	OTU1157_Magnaporthaceae	-0.0297473433940519	0.690626805506914	0.108059745857453	508		1	0.370155679970784	Drought > Control	Plant pathogen	Magnaporthiopsis
153	OTU207_Magnaporthiopsis	-0.548267700740473	0.214201197849276	1.99799486410962	124		1	1.54083952878396	Drought > Control	Plant pathogen	Magnaporthiopsis
154	OTU63_Microdochium	0.88574282074232	0.293028663391832	1.64000386427912	117		1	1.22748484747397	Control > Drought	Plant pathogen	Microdochium
155	OTU310_Monilinia	0.0448542357842602	0.39055775831029	0.100603940938406	335		1	0.940179412034698	Control > Drought	Plant pathogen	Monilinia
156	OTU1008_Monographella	0.0159415438690215	0.320021628789029	0.00799279075353062	695		1	1.13936669550675	Control > Drought	Plant pathogen	Monographella
157	OTU632_Monographella	0.0157673158583166	0.563046717645364	0.0238467419543677	584		1	0.574392674453175	Control > Drought	Plant pathogen	Monographella
158	OTU284_Hyponectriaceae	0.115477217419936	0.262274613819104	0.321928094887362	294		1	1.33836317979307	Control > Drought	Plant pathogen	Monographella
159	OTU241_Xylariales	0.281412935148648	0.0524061902409339	0.678071905112638	202		1	2.94873056026349	Control > Drought	Plant pathogen	Monographella
160	OTU353_Xylariales	0.105794664022597	0.10422990126105	0.085575731706074	398		1	2.2611562305493	Control > Drought	Plant pathogen	Monosporascus
161	OTU20_Xylariales	0.218042313568877	0.438402823312076	5.66533591718518	18		1	0.824617103332399	Control > Drought	Plant pathogen	Monosporascus
162	OTU1212_Nectria	0.120294233717712	0.155107023573834	0.0931094043914815	704		1	1.86363992566096	Control > Drought	Plant pathogen	Nectria
163	OTU624_Cylindrocarpon	0.208865430400726	0.192562335085115	1.25298074116987	143		1	1.64733535904826	Control > Drought	Plant pathogen	Neonectria
164	OTU831_Olpidium	0.031708859727338	0.1584558867969	0.0159415438690215	738		1	1.84227904114089	Control > Drought	Plant pathogen	Olpidium
165	OTU223_Physodermataceae	0.0510741845942691	0.558970124170603	0.328325866085513	273		1	0.58165925238837	Control > Drought	Plant pathogen	Paraphysoderma
166	OTU326_Fungi	0.0766212816029124	0.470524327831558	0.328325866085513	332		1	0.75390761495643	Control > Drought	Plant pathogen	Paraphysoderma
167	OTU178_Fungi	0.19854567938208	0.267806271049993	1.12653240592893	167		1	1.31749142908365	Control > Drought	Plant pathogen	Paraphysoderma
168	OTU195_Peniophora	0.208946890271496	0.139742712611139	0.88318633501725	150		1	1.96795231420182	Control > Drought	Plant pathogen	Peniophora
169	OTU146_Chytridiomycetes	0.134649526694782	0.0915549718074171	0.100603940938406	325		1	2.39081570231907	Control > Drought	Plant pathogen	Phlyctochytrium
170	OTU719_Phoma	0.0159415438690215	0.320021628789029	0.00799279075353062	756		1	1.13936669550675	Control > Drought	Plant pathogen	Phoma
171	OTU605_Phoma	0.0473057147783568	0.181171846951026	0.0238467419543677	703		1	1.70830926747188	Control > Drought	Plant pathogen	Phoma
172	OTU495_Phoma	-0.208586621811417	0.320021628789029	0.108059745857453	748		1	1.13936669550675	Drought > Control	Plant pathogen	Phoma
173	OTU25_Pleosporales	0.175487956745878	0.575870892530432	3.08840547117011	38		1	0.551871788322915	Control > Drought	Plant pathogen	Phoma
174	OTU371_Phyllachora	0.115477217419936	0.28688201574101	0.15200309344505	421		1	1.24868424272428	Control > Drought	Plant pathogen	Phyllachora
175	OTU857_Powellomyces	0.031708859727338	0.320021628789029	0.0159415438690215	721		1	1.13936669550675	Control > Drought	Plant pathogen	Powellomyces
176	OTU849_Chytridiomycota	0.0157673158583166	0.563046717645364	0.0238467419543677	645		1	0.574392674453175	Control > Drought	Plant pathogen	Powellomyces
177	OTU616_Chytridiomycetes	0	1	0.0473057147783568	498		1	0	Drought > Control	Plant pathogen	Powellomyces
178	OTU617_Puccinia	0	1	0.0159415438690215	555		1	0	Drought > Control	Plant pathogen	Puccinia
179	OTU608_Ascomycota	0.0473057147783568	0.320021628789029	0.0238467419543677	662		1	1.13936669550675	Control > Drought	Plant pathogen	Pyrenophora
180	OTU351_Ramularia	0.20163386116965	0.0180863664650507	0.256339753259786	291		1	4.0125968585087	Control > Drought	Plant pathogen	Ramularia
181	OTU450_Helotiales	-0.0458036896131246	0.511249945910409	0.070389327891398	543		1	0.670896677423842	Drought > Control	Plant pathogen	Rhexocercosporidium
182	OTU175_Rhizoctonia	-0.119052671643763	0.214426740112234	0.108059745857453	215		1	1.53978713688974	Drought > Control	Plant pathogen	Rhizoctonia
183	OTU654_Hypocreales	0.174678531412947	0.0564949759784779	0.256339753259786	433		1	2.87360356551833	Control > Drought	Plant pathogen	Sarocladium
184	OTU19_Sarocladium	0.773956067090907	7.04300493804715e-09	5.46506750839141	15		5.676661980066e-06	18.771230920055	Control > Drought	Plant pathogen	Sarocladium
185	OTU2_Setophoma	0.55146093422872	0.000204212032367094	8.4175712603688	2		0.16091908150527	8.49635172954709	Control > Drought	Plant pathogen	Setophoma
186	OTU456_Sigarispora	0.0155968550510189	0.65235170963625	0.0395283641866373	472		1	0.427171430539163	Control > Drought	Plant pathogen	Sigarispora
187	OTU231_Sparassis	1.6587404268607	0.025476120458902	1.31871853841147	196		1	3.67001371815549	Control > Drought	Plant pathogen	Sparassis
188	OTU187_Sparassis	1.57736935139893	0.0821046830931167	1.49114047836464	158		1	2.49976022282148	Control > Drought	Plant pathogen	Sparassis
189	OTU518_Fungi	-0.0159415438690215	0.320021628789029	0.00799279075353062	718		1	1.13936669550675	Drought > Control	Plant pathogen	Spizellomyces
190	OTU748_Spizellomyces	-0.0159415438690215	0.320021628789029	0.00799279075353062	478		1	1.13936669550675	Drought > Control	Plant pathogen	Spizellomyces
191	OTU858_Spizellomyces	-0.0159415438690215	0.320021628789029	0.00799279075353062	710		1	1.13936669550675	Drought > Control	Plant pathogen	Spizellomyces
192	OTU968_Spizellomyces	0.0159415438690215	0.320021628789029	0.00799279075353062	702		1	1.13936669550675	Control > Drought	Plant pathogen	Spizellomyces
193	OTU580_Spizellomyces	0	1	0.0159415438690215	547		1	0	Drought > Control	Plant pathogen	Spizellomyces
194	OTU941_Spizellomyces	0.031708859727338	0.1584558867969	0.0159415438690215	734		1	1.84227904114089	Control > Drought	Plant pathogen	Spizellomyces
195	OTU1033_Spizellomyces	0.0157673158583166	0.563046717645364	0.0238467419543677	764		1	0.574392674453175	Control > Drought	Plant pathogen	Spizellomyces
196	OTU1059_Spizellomyces	0.0627357553479627	0.207680063094069	0.031708859727338	654		1	1.5717565416622	Control > Drought	Plant pathogen	Spizellomyces
197	OTU740_Spizellomyces	-0.0155968550510188	0.781880706614393	0.0395283641866373	708		1	0.246053099160075	Drought > Control	Plant pathogen	Spizellomyces
198	OTU248_Spizellomyces	-0.0462936522739351	0.564801087242413	0.0550413635579621	298		1	0.571281667800685	Drought > Control	Plant pathogen	Spizellomyces
199	OTU337_Chytridiomycetes	0.0422282353892971	0.643785069547029	0.187627003175771	348		1	0.440390351521748	Control > Drought	Plant pathogen	Spizellomyces
200	OTU433_Fungi	0.258068152940444	0.335530564428142	0.242856523896164	416		1	1.09204222559276	Control > Drought	Plant pathogen	Spizellomyces
201	OTU300_Spizellomyces	0.040263870213727	0.725830270273278	0.256339753259786	283		1	0.320439078992271	Control > Drought	Plant pathogen	Spizellomyces
202	OTU429_Spizellomyces	0.422691071822279	0.0408794930177013	0.289506617194985	369		1	3.19712673488323	Control > Drought	Plant pathogen	Spizellomyces
203	OTU259_Spizellomyces	0.150779952175609	0.533161896243342	0.468148835738406	265		1	0.628930155640478	Control > Drought	Plant pathogen	Spizellomyces
204	OTU279_Spizellomyces	0.0780025120012732	0.522566674913692	0.524955191356879	241		1	0.649002695793994	Control > Drought	Plant pathogen	Spizellomyces
205	OTU149_Spizellomyces	0.289506617194985	0.321405395301033	1.22239242133645	159		1	1.13505203894646	Control > Drought	Plant pathogen	Spizellomyces
206	OTU87_Spizellomyces	-0.204819791888498	0.420971126656931	1.81875968532985	90		1	0.865191030414294	Drought > Control	Plant pathogen	Spizellomyces
207	OTU980_Stagonospora	-0.0159415438690215	0.320021628789029	0.00799279075353062	769		1	1.13936669550675	Drought > Control	Plant pathogen	Stagonospora
208	OTU437_Fungi	0.0620609681322517	0.0985311007712661	0.0473057147783568	463		1	2.31738303676998	Control > Drought	Plant pathogen	Stagonosporopsis
209	OTU475_Stemphylium	-0.0225425686510885	0.894432644717419	0.508146903670325	247		1	0.11156567823416	Drought > Control	Plant pathogen	Stemphylium
210	OTU53_Stemphylium	-0.569887180259058	0.0258763365120082	2.73094180653844	83		1	3.65442637609256	Drought > Control	Plant pathogen	Stemphylium
211	OTU285_Fungi	0.0155968550510189	0.704559011815689	0.0395283641866373	339		1	0.350183187041145	Control > Drought	Plant pathogen	Talbotiomyces
212	OTU380_Thanatephorus	0.0159415438690215	0.320021628789029	0.00799279075353062	615		1	1.13936669550675	Control > Drought	Plant pathogen	Thanatephorus
213	OTU493_Thanatephorus	0.031708859727338	0.1584558867969	0.0159415438690215	655		1	1.84227904114089	Control > Drought	Plant pathogen	Thanatephorus
214	OTU721_Thanatephorus	-0.0155968550510188	0.65235170963625	0.0395283641866373	635		1	0.427171430539163	Drought > Control	Plant pathogen	Thanatephorus
215	OTU192_Ceratobasidiaceae	0.522298465938986	0.0346988746061182	1.01197264166608	263		1	3.3610480246556	Control > Drought	Plant pathogen	Thanatephorus
216	OTU567_Tranzschelia	-0.0152667566533104	0.759806875201482	0.070389327891398	505		1	0.274690989570575	Drought > Control	Plant pathogen	Tranzschelia
217	OTU843_Trichothecium	0	1	0.0627357553479627	349		1	0	Drought > Control	Plant pathogen	Trichothecium
218	OTU524_Triparticalcar	0.059501011748662	0.360769216356676	0.108059745857453	557		1	1.01951681495286	Control > Drought	Plant pathogen	Triparticalcar
219	OTU78_Triparticalcar	-0.136204383598311	0.568162035102451	1.82102985895468	98		1	0.565348627875914	Drought > Control	Plant pathogen	Triparticalcar
220	OTU309_Sordariomycetes	0.207442079870477	0.125167903788337	0.215506035751208	284		1	2.07809921269994	Control > Drought	Plant pathogen	Verticillium
221	OTU107_Waitea	-0.118021974356969	0.738148497097163	1.82102985895468	97		1	0.303610259043992	Drought > Control	Plant pathogen	Waitea
222	OTU45_Waitea	0.311280850687854	0.552766194119331	2.75962931429054	72		1	0.592820162307244	Control > Drought	Plant pathogen	Waitea
223	OTU393_Anthracocystis	-0.0159415438690215	0.320021628789029	0.00799279075353062	500		1	1.13936669550675	Drought > Control	Plant pathogen (Yeast)	Anthracocystis
224	OTU512_Anthracocystis	-0.0313641709093353	0.414038834706119	0.031708859727338	561		1	0.881795505918141	Drought > Control	Plant pathogen (Yeast)	Anthracocystis
225	OTU209_Anthracocystis	0.0458036896131248	0.511249945910409	0.070389327891398	314		1	0.670896677423842	Control > Drought	Plant pathogen (Yeast)	Anthracocystis
226	OTU116_Anthracocystis	-0.210987658064199	0.219679067295989	0.606178986630852	134		1	1.5155875827108	Drought > Control	Plant pathogen (Yeast)	Anthracocystis
227	OTU431_Microstromatales	0	1	0.0159415438690215	560		1	0	Drought > Control	Plant pathogen (Yeast)	Microstroma
228	OTU540_Microstromatales	0.0931094043914815	0.0134711129658071	0.0473057147783568	582		1	4.30720766644925	Control > Drought	Plant pathogen (Yeast)	Microstroma
229	OTU1051_Quambalaria	0.031708859727338	0.1584558867969	0.0159415438690215	735		1	1.84227904114089	Control > Drought	Plant pathogen (Yeast)	Quambalaria
230	OTU257_Sporisorium	0.0641303374197153	0.72672745072817	0.321928094887362	251		1	0.319203767574334	Control > Drought	Plant pathogen (Yeast)	Sporisorium
231	OTU79_Sporisorium	-0.289506617194985	0.102963732592125	0.637429920615292	139		1	2.27337846351412	Drought > Control	Plant pathogen (Yeast)	Sporisorium
232	OTU609_Ustilago	0.0159415438690215	0.320021628789029	0.00799279075353062	752		1	1.13936669550675	Control > Drought	Plant pathogen (Yeast)	Ustilago
233	OTU155_Ustilago	0	1	0.0159415438690215	225		1	0	Drought > Control	Plant pathogen (Yeast)	Ustilago
234	OTU777_Ustilago	0	1	0.0159415438690215	606		1	0	Drought > Control	Plant pathogen (Yeast)	Ustilago
235	OTU696_Ustilago	0.031708859727338	0.1584558867969	0.0159415438690215	637		1	1.84227904114089	Control > Drought	Plant pathogen (Yeast)	Ustilago
236	OTU389_Ustilago	0	1	0.0627357553479627	356		1	0	Drought > Control	Plant pathogen (Yeast)	Ustilago
237	OTU15_Ustilago	0.252766070379967	0.47225200416462	2.7796099315747	23		1	0.750242528745849	Control > Drought	Plant pathogen (Yeast)	Ustilago
238	OTU1198_Basidiobolales	-0.0159415438690215	0.320021628789029	0.00799279075353062	745		1	1.13936669550675	Drought > Control	Saprotroph	_
239	OTU459_Fungi	-0.0159415438690215	0.320021628789029	0.00799279075353062	473		1	1.13936669550675	Drought > Control	Saprotroph	_
240	OTU684_Mortierellales	-0.0157673158583165	0.563046717645364	0.0238467419543677	711		1	0.574392674453175	Drought > Control	Saprotroph	_
241	OTU479_Pyronemataceae	-0.0155968550510188	0.704631727136928	0.0395283641866373	461		1	0.350079985509523	Drought > Control	Saprotroph	_
242	OTU457_Basidiobolales	0.015430040569606	0.736774226248302	0.0550413635579621	534		1	0.305473775314791	Control > Drought	Saprotroph	_
243	OTU824_Penicillium	-0.0458036896131246	0.358722097895159	0.070389327891398	402		1	1.025207290835	Drought > Control	Saprotroph	_
244	OTU327_unidentified	0.0740005814437768	0.263194560690918	0.115477217419936	337		1	1.33486174581246	Control > Drought	Saprotroph	_
245	OTU692_Mortierellales	0.165059246270496	0.239416377923167	0.222392421336448	621		1	1.42955107582081	Control > Drought	Saprotroph	_
246	OTU320_Mortierella	-0.0262315415731798	0.799445590716585	0.289506617194985	323		1	0.223836803162022	Drought > Control	Saprotroph	_
247	OTU545_Mortierellales	0.385290155884792	0.103404658852538	0.328325866085513	464		1	2.26910526132188	Control > Drought	Saprotroph	_
248	OTU298_Hypocreales	0.432959407276106	0.16260752495305	0.384663850235325	308		1	1.81641580401522	Control > Drought	Saprotroph	_
249	OTU123_Hypocreales	0.356934544715276	0.00266989823252266	0.53051471669878	189		1	5.92571492245643	Control > Drought	Saprotroph	_
250	OTU60_Hypocreales	0.22055107451228	0.258387782988562	1.42998784074482	76		1	1.35329378764743	Control > Drought	Saprotroph	_
251	OTU34_Stachybotrys	1.18104955195718	0.000849233388917478	5.39059890555246	24		0.660703576577798	7.07117651082347	Control > Drought	Saprotroph	Achroiostachys
252	OTU98_Acrocalymma	-0.195724470874368	0.210421798756713	1.4796904576211	127		1	1.5586411972272	Drought > Control	Saprotroph	Acrocalymma
253	OTU283_Actinomucor	0.01976325482143	0.9249358080676	0.697971462550342	236		1	0.0780309405614487	Control > Drought	Saprotroph	Actinomucor
254	OTU42_Actinomucor	-0.0912416517498339	0.706566476236184	2.84910966792202	61		1	0.347337988946829	Drought > Control	Saprotroph	Actinomucor
255	OTU1149_Agaricus	-0.0159415438690215	0.320021628789029	0.00799279075353062	682		1	1.13936669550675	Drought > Control	Saprotroph	Agaricus
256	OTU554_Agaricus	0.0159415438690215	0.320021628789029	0.00799279075353062	522		1	1.13936669550675	Control > Drought	Saprotroph	Agaricus
257	OTU1128_Agrocybe	0.137503523749935	0.320021628789029	0.070389327891398	701		1	1.13936669550675	Control > Drought	Saprotroph	Agrocybe
258	OTU100_Albifimbria	1.53793218826126	0.0307791069666676	2.65789402317501	80		1	3.48091916442091	Control > Drought	Saprotroph	Albifimbria
259	OTU901_Dothideomycetes	0.0159415438690215	0.320021628789029	0.00799279075353062	780		1	1.13936669550675	Control > Drought	Saprotroph	Allophaeosphaeria
260	OTU581_Fungi	0.031708859727338	0.320021628789029	0.0159415438690215	770		1	1.13936669550675	Control > Drought	Saprotroph	Alogomyces
261	OTU953_Eurotiomycetes	0	1	0.108059745857453	448		1	0	Drought > Control	Saprotroph	Arachnomyces
262	OTU415_Eurotiomycetes	-0.041419927379981	0.611005105965678	0.215506035751208	279		1	0.492649963109489	Drought > Control	Saprotroph	Arachnomyces
263	OTU128_Tricholomataceae	-0.0358451989467223	0.894547091488016	0.839063781784942	165		1	0.111437731820418	Drought > Control	Saprotroph	Arrhenia
264	OTU438_Orbiliales	-0.0154300405696059	0.701781381983131	0.0550413635579621	514		1	0.354133345134578	Drought > Control	Saprotroph	Arthrobotrys
265	OTU364_Arthrobotrys	-0.247217700371019	0.0525808172387136	0.37851162325373	350		1	2.94540391703372	Drought > Control	Saprotroph	Arthrobotrys
266	OTU562_Arthrographis	-0.0595010117486618	0.268238663182425	0.108059745857453	380		1	1.31587816049888	Drought > Control	Saprotroph	Arthrographis
267	OTU38_Xylaria	-0.451773402970497	0.324729566184057	2.98286685019681	46		1	1.1247625470922	Drought > Control	Saprotroph	Arthroxylaria
268	OTU772_Helotiales	0.031708859727338	0.1584558867969	0.0159415438690215	564		1	1.84227904114089	Control > Drought	Saprotroph	Articulospora
269	OTU652_Ascobolaceae	0.0473057147783568	0.181171846951026	0.0238467419543677	705		1	1.70830926747188	Control > Drought	Saprotroph	Ascobolus
270	OTU275_Ascomycota	-0.0921182019884314	0.156259387428476	0.0627357553479627	344		1	1.85623791262809	Drought > Control	Saprotroph	Ascobolus
271	OTU202_Ascobolus	0.103622631074157	0.245057069604649	0.115477217419936	302		1	1.40626415840123	Control > Drought	Saprotroph	Ascobolus
272	OTU57_Dothideomycetes	0.720189881415379	0.128484795022751	1.34735069176727	95		1	2.05194470831922	Control > Drought	Saprotroph	Ascobolus
273	OTU21_Ascomycota	0	1	3.70413420169883	36		1	0	Drought > Control	Saprotroph	Ascobolus
274	OTU865_Ascotricha	-0.0467942114789413	0.176112313396078	0.0395283641866373	699		1	1.73663334317558	Drought > Control	Saprotroph	Ascotricha
275	OTU1000_Aspergillus	0.0159415438690215	0.320021628789029	0.00799279075353062	719		1	1.13936669550675	Control > Drought	Saprotroph	Aspergillus
276	OTU1277_Aspergillus	-0.0473057147783568	0.0832448310000023	0.0238467419543677	625		1	2.48596924213932	Drought > Control	Saprotroph	Aspergillus
277	OTU1203_Aspergillus	-0.0620609681322516	0.154740429064287	0.0473057147783568	520		1	1.86600621705682	Drought > Control	Saprotroph	Aspergillus
278	OTU888_Fungi	-0.0931094043914815	0.0134711129658071	0.0473057147783568	592		1	4.30720766644925	Drought > Control	Saprotroph	Aspergillus
279	OTU960_Aspergillus	-0.07716786052246	0.0925586354076101	0.0550413635579621	613		1	2.37991293899266	Drought > Control	Saprotroph	Aspergillus
280	OTU678_Fungi	-0.0911478880581953	0.0776185355144948	0.0780025120012732	474		1	2.55594902059253	Drought > Control	Saprotroph	Aspergillus
281	OTU404_Aspergillus	0.194503024162978	0.0573173562419354	0.208586621811417	243		1	2.85915179987135	Control > Drought	Saprotroph	Aspergillus
282	OTU458_Aspergillus	-0.0641303374197154	0.505800865693645	0.321928094887362	264		1	0.681612233214236	Drought > Control	Saprotroph	Aspergillus
283	OTU222_Aspergillus	-0.804079790024743	7.05775094880104e-05	0.94277513130705	216		0.0558268100050162	9.55879902670966	Drought > Control	Saprotroph	Aspergillus
284	OTU127_Aspergillus	-0.0493880269621634	0.792706695853669	1.18410393661207	119		1	0.232301992279698	Drought > Control	Saprotroph	Aspergillus
285	OTU137_Eurotiales	-1.64330648695196	0.000517362835642398	1.26637011839705	138		0.404060374636713	7.56676611985596	Drought > Control	Saprotroph	Aspergillus
286	OTU159_Aspergillus	-1.03771966594916	0.00287157905947488	1.35676984409966	168		1	5.85289320557337	Drought > Control	Saprotroph	Aspergillus
287	OTU171_Aspergillus	-0.00904513960300695	0.962586632175745	1.82555951743519	136		1	0.0381312094153058	Drought > Control	Saprotroph	Aspergillus
288	OTU101_Aspergillus	-0.398885019662551	0.320896178068636	3.25466122480879	81		1	1.13663764097578	Drought > Control	Saprotroph	Aspergillus
289	OTU105_Aspergillus	-3.13232821478466	1.91078592180383e-09	4.07705305817241	85		1.54200423889569e-06	20.0757512021373	Drought > Control	Saprotroph	Aspergillus
290	OTU527_Astrosphaeriella	-0.0294437778924821	0.78420323752039	0.122856747785533	517		1	0.243087060695307	Drought > Control	Saprotroph	Astrosphaeriella
291	OTU183_Pleosporales	0.210419779670372	0.0766509677953372	0.53605290024021	228		1	2.56849304758176	Control > Drought	Saprotroph	Astrosphaeriella
292	OTU477_Auriculariales	0.951636978438601	0.0388300039305514	0.568842835357879	353		1	3.24856203401396	Control > Drought	Saprotroph	Auricularia
293	OTU153_Auriculariales	1.41335112265096	0.00153205960021063	1.12285674778553	186		1	6.48114230488872	Control > Drought	Saprotroph	Auricularia
294	OTU136_Auriculariales	2.9020388661807	4.5203132990087e-06	2.71027072750079	107		0.00360268969930994	12.3069292525823	Control > Drought	Saprotroph	Auricularia
295	OTU165_Bolbitius	-0.0159415438690215	0.320021628789029	0.00799279075353062	351		1	1.13936669550675	Drought > Control	Saprotroph	Bolbitius
296	OTU233_Pezizales	0.14914343930581	0.109909655758993	0.242856523896164	198		1	2.2080965619325	Control > Drought	Saprotroph	Boubovia
297	OTU1147_Bovista	0.0159415438690215	0.320021628789029	0.00799279075353062	714		1	1.13936669550675	Control > Drought	Saprotroph	Bovista
298	OTU891_Bovista	0.0159415438690215	0.320021628789029	0.00799279075353062	723		1	1.13936669550675	Control > Drought	Saprotroph	Bovista
299	OTU623_Catenaria	-0.0157673158583165	0.563046717645364	0.0238467419543677	570		1	0.574392674453175	Drought > Control	Saprotroph	Catenaria
300	OTU585_Catenaria	0.103622631074157	0.281631981294686	0.115477217419936	435		1	1.26715409120831	Control > Drought	Saprotroph	Catenaria
301	OTU1195_Ascomycota	0.0159415438690215	0.320021628789029	0.00799279075353062	750		1	1.13936669550675	Control > Drought	Saprotroph	Cephaliophora
302	OTU357_Cephalotheca	0.0462936522739352	0.250124224081786	0.0550413635579621	460		1	1.38579758820485	Control > Drought	Saprotroph	Cephalotheca
303	OTU994_Ceratobasidiaceae	0.0159415438690215	0.320021628789029	0.00799279075353062	640		1	1.13936669550675	Control > Drought	Saprotroph	Ceratobasidium
304	OTU318_unidentified	0.070389327891398	0.505262192172672	0.187627003175771	290		1	0.682677792019397	Control > Drought	Saprotroph	Ceratobasidium
305	OTU308_Cercophora	-0.0159415438690215	0.320021628789029	0.00799279075353062	378		1	1.13936669550675	Drought > Control	Saprotroph	Cercophora
306	OTU148_Cercophora	-0.107713817300253	0.570913557007949	0.574236094128098	182		1	0.560517469564237	Drought > Control	Saprotroph	Cercophora
307	OTU1015_Fungi	0.0157673158583166	0.563046717645364	0.0238467419543677	598		1	0.574392674453175	Control > Drought	Saprotroph	Chaetomium
308	OTU1034_Chaetomium	-0.0155968550510188	0.65235170963625	0.0395283641866373	612		1	0.427171430539163	Drought > Control	Saprotroph	Chaetomium
309	OTU829_Chaetomium	-0.0467942114789413	0.176112313396078	0.0395283641866373	501		1	1.73663334317558	Drought > Control	Saprotroph	Chaetomium
310	OTU854_Chaetomium	0.0780025120012732	0.0583521802969703	0.0395283641866373	596		1	2.84125855510412	Control > Drought	Saprotroph	Chaetomium
311	OTU444_Chaetomium	0	1	0.0780025120012732	469		1	0	Drought > Control	Saprotroph	Chaetomium
312	OTU503_Chaetomium	-0.056034034914328	0.550227146547993	0.194647430853544	307		1	0.597424092290432	Drought > Control	Saprotroph	Chaetomium
313	OTU387_Chaetomium	0.0931094043914815	0.322110083943902	0.269698136114805	313		1	1.1328619162617	Control > Drought	Saprotroph	Chaetomium
314	OTU428_Chaetomium	-0.173064708972879	0.0873779024080805	0.269698136114805	312		1	2.43751286114775	Drought > Control	Saprotroph	Chaetomium
315	OTU317_Chaetomium	0.206450877467427	0.0518449524899508	0.315501825727929	306		1	2.95949769735864	Control > Drought	Saprotroph	Chaetomium
316	OTU403_Chaetomium	0.131789872555541	0.26519948929394	0.421036239900287	268		1	1.32727294641157	Control > Drought	Saprotroph	Chaetomium
317	OTU267_Chaetomium	0.311586150665903	0.00913568851334436	0.479690457621097	180		1	4.69556672107349	Control > Drought	Saprotroph	Chaetomium
318	OTU76_Chaetomium	0.17651662184917	0.322557558711364	2.44772611798502	50		1	1.13147368204698	Control > Drought	Saprotroph	Chaetomium
319	OTU92_Chaetomium	0.0223678130284545	0.954259336461866	2.84130225398094	77		1	0.0468198033209664	Control > Drought	Saprotroph	Chaetomium
320	OTU96_Chaetomium	0.173877593067813	0.269986134991949	2.93755364518431	69		1	1.30938467318398	Control > Drought	Saprotroph	Chaetomium
321	OTU47_Chaetomium	-2.11107203829993	0.0747178354394572	4.27715822476734	52		1	2.59403645443917	Drought > Control	Saprotroph	Chaetomium
322	OTU59_Chaetomium	0.0705824726859684	0.675173820789348	4.60321420527738	27		1	0.392785108979688	Control > Drought	Saprotroph	Chaetomium
323	OTU31_Chaetomium	-0.0625033539525846	0.72752200892566	5.62951852962929	9		1	0.31811102757532	Drought > Control	Saprotroph	Chaetomium
324	OTU28_Chaetomium	0.224736654779124	0.249827125029452	5.78223380930474	12		1	1.3869861001984	Control > Drought	Saprotroph	Chaetomium
325	OTU1090_Helotiales	0.0159415438690215	0.320021628789029	0.00799279075353062	804		1	1.13936669550675	Control > Drought	Saprotroph	Chalara
326	OTU693_Fungi	0.0159415438690215	0.320021628789029	0.00799279075353062	755		1	1.13936669550675	Control > Drought	Saprotroph	Chalara
327	OTU993_Chlorophyllum	-0.0310268956206247	0.476692094387328	0.0473057147783568	602		1	0.740884500950561	Drought > Control	Saprotroph	Chlorophyllum
328	OTU307_Chlorophyllum	-0.485426827170242	0.199073730707057	0.263034405833794	422		1	1.61408001681246	Drought > Control	Saprotroph	Chlorophyllum
329	OTU246_Chrysosporium	0.119298928372344	0.268071233871502	0.42701014094492	146		1	1.31650253576133	Control > Drought	Saprotroph	Chrysosporium
330	OTU225_Onygenaceae	0.197301440373618	0.176950293773337	0.468148835738406	224		1	1.73188641198669	Control > Drought	Saprotroph	Chrysosporium
331	OTU235_Geomyces	-0.0114956388378294	0.922051061013552	0.479690457621097	207		1	0.0811546762501567	Drought > Control	Saprotroph	Chrysosporium
332	OTU141_Onygenales	-0.0312509339844398	0.823650387792623	0.621889069719514	156		1	0.194009125767156	Drought > Control	Saprotroph	Chrysosporium
333	OTU111_Chrysosporium	0.373327247394007	0.0397912981033552	1.29930979222534	106		1	3.22410703121631	Control > Drought	Saprotroph	Chrysosporium
334	OTU1279_Circinella	0.0473057147783568	0.320021628789029	0.0238467419543677	805		1	1.13936669550675	Control > Drought	Saprotroph	Circinella
335	OTU1210_Cirrenalia	0.0159415438690215	0.320021628789029	0.00799279075353062	802		1	1.13936669550675	Control > Drought	Saprotroph	Cirrenalia
336	OTU501_Helotiales	0.0448542357842602	0.457080107729354	0.100603940938406	456		1	0.782896613013282	Control > Drought	Saprotroph	Cistella
337	OTU188_Cladorrhinum	0.415037499278844	0.19500424629141	0.485426827170242	173		1	1.6347339448021	Control > Drought	Saprotroph	Cladorrhinum
338	OTU261_Cladorrhinum	-0.210987658064199	0.277357255413599	0.606178986630852	190		1	1.28244887304804	Drought > Control	Saprotroph	Cladorrhinum
339	OTU1060_Cladorrhinum	0.187085552600495	0.246564907534978	0.627087976393833	206		1	1.4001300035892	Control > Drought	Saprotroph	Cladorrhinum
340	OTU647_Cladosporium	0.328054197684204	0.00441433139501532	0.236067358233525	377		1	5.42289889580195	Control > Drought	Saprotroph	Cladosporium
341	OTU83_Cladosporium	2.16673997246225	1.18762735767411e-05	4.32032420918477	89		0.00945351376708594	11.3409679652266	Control > Drought	Saprotroph	Cladosporium
342	OTU1_Cladosporium	0.741105268759214	0.00548941358018266	9.3664800762782	1		1	5.20493384516181	Control > Drought	Saprotroph	Cladosporium
343	OTU363_Clavaria	0.059501011748662	0.333504131301387	0.108059745857453	358		1	1.09810002599288	Control > Drought	Saprotroph	Clavaria
344	OTU30_Clitopilus	0.839063781784942	0.306320250529731	0.479690457621097	151		1	1.18312415394411	Control > Drought	Saprotroph	Clitopilus
345	OTU619_Pleosporales	-0.0159415438690215	0.320021628789029	0.00799279075353062	487		1	1.13936669550675	Drought > Control	Saprotroph	Comoclathris
346	OTU373_Pleosporales	0.031708859727338	0.320021628789029	0.0159415438690215	525		1	1.13936669550675	Control > Drought	Saprotroph	Comoclathris
347	OTU1219_Sordariomycetes	-0.0159415438690215	0.320021628789029	0.00799279075353062	799		1	1.13936669550675	Drought > Control	Saprotroph	Coniochaeta
348	OTU739_Coniochaeta	0.0780025120012732	0.227239418953713	0.0395283641866373	647		1	1.48175110826835	Control > Drought	Saprotroph	Coniochaeta
349	OTU468_unidentified	0.0430687218918859	0.488851109228149	0.159198594849254	319		1	0.715697315976779	Control > Drought	Saprotroph	Coniochaeta
350	OTU95_Coniochaeta	0.318887640567311	0.0485242485807485	1.24623916329082	109		1	3.02569163524534	Control > Drought	Saprotroph	Coniochaeta
351	OTU590_Coniochaetales	0.0313641709093353	0.314896726458085	0.031708859727338	483		1	1.1555105464259	Control > Drought	Saprotroph	Coniolariella
352	OTU191_Lecythophora	0.285402218862248	0.0359815228072867	0.242856523896164	240		1	3.32474972763979	Control > Drought	Saprotroph	Coniolariella
353	OTU168_Sordariomycetes	0.276061086130033	0.0608046754588629	0.852442811586142	129		1	2.80008859397214	Control > Drought	Saprotroph	Coniolariella
354	OTU413_Fungi	-0.0921182019884314	0.398331330198919	0.0627357553479627	628		1	0.920471132086606	Drought > Control	Saprotroph	Coniophora
355	OTU947_Conlarium	0.0159415438690215	0.320021628789029	0.00799279075353062	739		1	1.13936669550675	Control > Drought	Saprotroph	Conlarium
356	OTU541_Conocybe	0.0159415438690215	0.320021628789029	0.00799279075353062	622		1	1.13936669550675	Control > Drought	Saprotroph	Conocybe
357	OTU328_Bolbitiaceae	-0.031708859727338	0.1584558867969	0.0159415438690215	597		1	1.84227904114089	Drought > Control	Saprotroph	Conocybe
358	OTU525_Fungi	-0.031708859727338	0.1584558867969	0.0159415438690215	467		1	1.84227904114089	Drought > Control	Saprotroph	Conocybe
359	OTU964_Bolbitiaceae	0.07716786052246	0.337342255207267	0.0550413635579621	586		1	1.0866572699097	Control > Drought	Saprotroph	Conocybe
360	OTU449_Bolbitiaceae	0.115477217419936	0.585451894193309	0.15200309344505	527		1	0.535371261244164	Control > Drought	Saprotroph	Conocybe
361	OTU533_Conocybe	0.257797757467647	0.0818268466118279	0.16635838642212	587		1	2.50314989103007	Control > Drought	Saprotroph	Conocybe
362	OTU532_Bolbitiaceae	0.3536369546147	0.0912681325072824	0.187627003175771	567		1	2.39395359385166	Control > Drought	Saprotroph	Conocybe
363	OTU305_Conocybe	-0.334419039070559	0.359844623515244	0.208586621811417	418		1	1.0220829420452	Drought > Control	Saprotroph	Conocybe
364	OTU72_Conocybe	0.202188850613267	0.301198280192977	0.432959407276106	140		1	1.19998649292337	Control > Drought	Saprotroph	Conocybe
365	OTU176_Conocybe	-0.0331668639351995	0.885323065454105	0.53605290024021	204		1	0.121802654876329	Drought > Control	Saprotroph	Conocybe
366	OTU185_Conocybe	0.299560281858908	0.497557097636107	1.06656761693899	218		1	0.698044959851157	Control > Drought	Saprotroph	Conocybe
367	OTU143_Conocybe	3.21783893504961	0.0193058550557032	2.5456938576325	147		1	3.94734685831708	Control > Drought	Saprotroph	Conocybe
368	OTU664_Coprinellus	-0.031708859727338	0.320021628789029	0.0159415438690215	538		1	1.13936669550675	Drought > Control	Saprotroph	Coprinellus
369	OTU1135_Coprinellus	0.0157673158583166	0.563046717645364	0.0238467419543677	781		1	0.574392674453175	Control > Drought	Saprotroph	Coprinellus
370	OTU115_Coprinellus	0.103622631074157	0.170108133046301	0.115477217419936	187		1	1.77132096739999	Control > Drought	Saprotroph	Coprinellus
371	OTU378_Psathyrellaceae	0.15200309344505	0.0767236122666427	0.215506035751208	301		1	2.56754576574786	Control > Drought	Saprotroph	Coprinellus
372	OTU289_Coprinellus	0.0135465318379476	0.8795602982775	0.242856523896164	267		1	0.128333157430359	Control > Drought	Saprotroph	Coprinellus
373	OTU108_Coprinellus	0.0305343681481121	0.958989562690768	1.0703893278914	125		1	0.0418750876920566	Control > Drought	Saprotroph	Coprinellus
374	OTU1189_Coprinopsis	-0.0159415438690215	0.320021628789029	0.00799279075353062	767		1	1.13936669550675	Drought > Control	Saprotroph	Coprinopsis
375	OTU662_Coprinopsis	-0.0159415438690215	0.320021628789029	0.00799279075353062	680		1	1.13936669550675	Drought > Control	Saprotroph	Coprinopsis
376	OTU1114_Coprinopsis	-0.031708859727338	0.1584558867969	0.0159415438690215	603		1	1.84227904114089	Drought > Control	Saprotroph	Coprinopsis
377	OTU372_Psathyrellaceae	-0.215728691055437	0.413161226553142	0.159198594849254	489		1	0.883917383135889	Drought > Control	Saprotroph	Coprinopsis
378	OTU140_Coprinopsis	0.316672369435867	0.0499463485890751	0.456514135255003	194		1	2.99680587787942	Control > Drought	Saprotroph	Coprinopsis
379	OTU204_Coprinopsis	0.111892880070897	0.486808195746937	0.519374159093579	250		1	0.719885082047183	Control > Drought	Saprotroph	Coprinopsis
380	OTU332_Coprinopsis	0.74266795353039	0.306845765445386	0.584962500721156	259		1	1.18141005032247	Control > Drought	Saprotroph	Coprinopsis
381	OTU203_Coprinopsis	0.984893107609792	0.256245692181819	0.668018240448715	213		1	1.36161855966861	Control > Drought	Saprotroph	Coprinopsis
382	OTU154_Coprinopsis	1.22930354852124	0.0850538954074232	1.14477152421397	191		1	2.46447015980848	Control > Drought	Saprotroph	Coprinopsis
383	OTU1286_Coprinus	0.0159415438690215	0.320021628789029	0.00799279075353062	810		1	1.13936669550675	Control > Drought	Saprotroph	Coprinus
384	OTU906_Coprinus	-0.0159415438690215	0.320021628789029	0.00799279075353062	792		1	1.13936669550675	Drought > Control	Saprotroph	Coprinus
385	OTU65_Corynascus	0.259096727272233	0.174448694852307	4.66517797804868	28		1	1.74612459287744	Control > Drought	Saprotroph	Corynascus
386	OTU367_Pleosporales	-0.194647430853544	0.214924662716881	0.100603940938406	415		1	1.53746771822899	Drought > Control	Saprotroph	Corynespora
387	OTU442_Stephanosporaceae	0.0159415438690215	0.320021628789029	0.00799279075353062	709		1	1.13936669550675	Control > Drought	Saprotroph	Cristinia
388	OTU705_Stephanosporaceae	0.0780025120012732	0.320021628789029	0.0395283641866373	620		1	1.13936669550675	Control > Drought	Saprotroph	Cristinia
389	OTU358_Stephanosporaceae	0.0384741478146356	0.779977361645703	0.321928094887362	238		1	0.248490383250841	Control > Drought	Saprotroph	Cristinia
390	OTU218_Agaricomycetes	-0.662130361243616	0.301749712873677	0.384663850235325	318		1	1.19815737054206	Drought > Control	Saprotroph	Cristinia
391	OTU232_Cristinia	0.339310173115599	0.249543838351037	0.73214857786843	195		1	1.38812067441107	Control > Drought	Saprotroph	Cristinia
392	OTU306_Cryptodiscus	0.503432615224558	0.00107620218797631	0.289506617194985	354		0.836209100057594	6.83431692785368	Control > Drought	Saprotroph	Cryptodiscus
393	OTU767_Cunninghamella	0.0159415438690215	0.320021628789029	0.00799279075353062	749		1	1.13936669550675	Control > Drought	Saprotroph	Cunninghamella
394	OTU557_Cunninghamella	-0.136061549576029	0.104862327056468	0.085575731706074	643		1	2.25510696005207	Drought > Control	Saprotroph	Cunninghamella
395	OTU227_Cyathus	-0.0159415438690215	0.320021628789029	0.00799279075353062	365		1	1.13936669550675	Drought > Control	Saprotroph	Cyathus
396	OTU521_Cystoagaricus	-0.0155968550510188	0.704559011815689	0.0395283641866373	434		1	0.350183187041145	Drought > Control	Saprotroph	Cystoagaricus
397	OTU268_Cystoagaricus	0.125530882083859	0.14036164319021	0.20163386116965	162		1	1.96353302136636	Control > Drought	Saprotroph	Cystoagaricus
398	OTU388_Disciseda	0.0892673380970873	0.0962585456046221	0.108059745857453	394		1	2.34071752425288	Control > Drought	Saprotroph	Disciseda
399	OTU173_Emericellopsis	0.239540703166858	0.112563889712433	2.4594316186373	86		1	2.18423430998174	Control > Drought	Saprotroph	Emericellopsis
400	OTU508_Dothideomycetes	0.0740005814437768	0.362464177165386	0.115477217419936	420		1	1.01482963118331	Control > Drought	Saprotroph	Endoconidioma
401	OTU620_Agaricaceae	0	1	0.031708859727338	513		1	0	Drought > Control	Saprotroph	Entoloma
402	OTU741_Entoloma	0.0921182019884314	0.132075660690543	0.0627357553479627	524		1	2.02438033355515	Control > Drought	Saprotroph	Entoloma
403	OTU1030_Entoloma	-0.0142138592197008	0.905565908052333	0.173482820855502	504		1	0.0991952179437648	Drought > Control	Saprotroph	Entoloma
404	OTU414_Entoloma	0.169925001442312	0.0489786510675769	0.180572245641821	411		1	3.0163707683115	Control > Drought	Saprotroph	Entoloma
405	OTU369_Entoloma	-0.0138057995250308	0.890809028729721	0.215506035751208	399		1	0.115625208120741	Drought > Control	Saprotroph	Entoloma
406	OTU417_Entoloma	0.475084882948783	0.0211876158317849	0.409013711651074	340		1	3.85433842686951	Control > Drought	Saprotroph	Entoloma
407	OTU67_Entoloma	0.485426827170242	0.0815079449276453	0.552541023028779	105		1	2.50705477971177	Control > Drought	Saprotroph	Entoloma
408	OTU319_Entoloma	0.312590230308026	0.0751303188615818	0.627087976393833	272		1	2.58853108847881	Control > Drought	Saprotroph	Entoloma
409	OTU853_Eucasphaeria	-0.0310268956206247	0.409225313000901	0.0473057147783568	374		1	0.893489387089403	Drought > Control	Saprotroph	Eucasphaeria
410	OTU401_Auriculariales	0.247092861964772	0.0229059581904194	0.144771524213974	366		1	3.77635821927592	Control > Drought	Saprotroph	Exidia
411	OTU1014_Auriculariales	0.4623432140572	0.0273584528785142	0.249613890071472	426		1	3.59872973466455	Control > Drought	Saprotroph	Exidia
412	OTU982_Auriculariales	0.0473057147783568	0.320021628789029	0.0238467419543677	765		1	1.13936669550675	Control > Drought	Saprotroph	Exidiopsis
413	OTU736_Galerina	-0.0159415438690215	0.320021628789029	0.00799279075353062	766		1	1.13936669550675	Drought > Control	Saprotroph	Galerina
414	OTU1194_Geastraceae	0.0159415438690215	0.320021628789029	0.00799279075353062	782		1	1.13936669550675	Control > Drought	Saprotroph	Geastrum
415	OTU314_Geastrum	0.145850866463455	0.0797989508563771	0.137503523749935	373		1	2.52824492177599	Control > Drought	Saprotroph	Geastrum
416	OTU1032_Geniculifera	-0.031708859727338	0.320021628789029	0.0159415438690215	726		1	1.13936669550675	Drought > Control	Saprotroph	Geniculifera
417	OTU104_Geomyces	0.20135750927897	0.183649790528447	1.43888424123321	104		1	1.69472464731909	Control > Drought	Saprotroph	Geomyces
418	OTU48_Geomyces	0.154666121503237	0.279614984041159	2.34577483684173	68		1	1.27434167906716	Control > Drought	Saprotroph	Geomyces
419	OTU667_Geosmithia	0.282730207174714	0.0210023018807375	0.256339753259786	545		1	3.86312323389737	Control > Drought	Saprotroph	Geosmithia
420	OTU566_Geosmithia	1.12700527673532	0.00515356894156521	1.52773763202821	226		1	5.2680658059568	Control > Drought	Saprotroph	Geosmithia
421	OTU109_Beauveria	-1.28534206772126	2.422029060659e-05	4.55390656505301	65		0.0192309107416324	10.6283198212908	Drought > Control	Saprotroph	Geosmithia
422	OTU878_Gliomastix	0.0614005446641433	0.31533212681078	0.0627357553479627	580		1	1.15412882478715	Control > Drought	Saprotroph	Gliomastix
423	OTU839_Globulicium	0.0159415438690215	0.320021628789029	0.00799279075353062	772		1	1.13936669550675	Control > Drought	Saprotroph	Globulicium
424	OTU9_Meruliaceae	-0.0944618074931979	0.789424097556311	5.34242041890502	19		1	0.236451589798852	Drought > Control	Saprotroph	Gloeoporus
425	OTU8_Agaricomycetes	-0.448486332342448	0.237489937807036	5.65551084707961	14		1	1.43763002353322	Drought > Control	Saprotroph	Gloeoporus
426	OTU436_Ascomycota	0.0582986405646672	0.376314712472254	0.137503523749935	355		1	0.977329484426462	Control > Drought	Saprotroph	Gymnoascoideus
427	OTU74_Gymnoascus	0.224001674198105	0.15961069890081	1.62449086490779	87		1	1.83501756049386	Control > Drought	Saprotroph	Gymnoascus
428	OTU196_Hansfordia	-0.264897149850983	0.0957643299301773	0.657894023175007	239		1	2.34586500227411	Drought > Control	Saprotroph	Hansfordia
429	OTU324_Ceratostomataceae	0.222392421336448	0.0328990892830989	0.208586621811417	322		1	3.41431030295872	Control > Drought	Saprotroph	Harzia
430	OTU704_Dothideomycetes	0.0473057147783568	0.0832448310000023	0.0238467419543677	485		1	2.48596924213932	Control > Drought	Saprotroph	Helicoma
431	OTU834_Humicola	0.0159415438690215	0.320021628789029	0.00799279075353062	715		1	1.13936669550675	Control > Drought	Saprotroph	Humicola
432	OTU398_Sordariomycetes	0.0780025120012732	0.711098567841799	0.524955191356879	296		1	0.340944226098631	Control > Drought	Saprotroph	Humicola
433	OTU266_Chaetomiaceae	0.251538766995964	0.169644131012569	1.20163386116965	172		1	1.77405238303012	Control > Drought	Saprotroph	Humicola
434	OTU887_Hyphodontia	0.031708859727338	0.320021628789029	0.0159415438690215	803		1	1.13936669550675	Control > Drought	Saprotroph	Hyphodontia
435	OTU274_pezizomycetes	0.0747677684019721	0.348435842956166	0.100603940938406	397		1	1.0543011605464	Control > Drought	Saprotroph	Iodophanus
436	OTU344_unidentified	-0.0443941193584536	0.479207743232576	0.115477217419936	330		1	0.735621073645804	Drought > Control	Saprotroph	Kabatiella
437	OTU665_Didymosphaeriaceae	0.031708859727338	0.320021628789029	0.0159415438690215	727		1	1.13936669550675	Control > Drought	Saprotroph	Laburnicola
438	OTU302_Pleosporales	-0.0310268956206247	0.525861743646738	0.0473057147783568	401		1	0.642716945572235	Drought > Control	Saprotroph	Laburnicola
439	OTU651_Agaricaceae	0.887105943594066	0.332198215430704	0.557995453120887	475		1	1.10202345378997	Control > Drought	Saprotroph	Leucoagaricus
440	OTU1278_Leucocoprinus	0	1	0.0159415438690215	638		1	0	Drought > Control	Saprotroph	Leucocoprinus
441	OTU164_Penicillium	0.102361717629678	0.456595290855293	0.647698256069119	169		1	0.783957858440956	Control > Drought	Saprotroph	Leucothecium
442	OTU64_Penicillium	0.236298023361666	0.125581896345946	1.5137714528642	75		1	2.07479717270987	Control > Drought	Saprotroph	Leucothecium
443	OTU894_Lophiostoma	0.0473057147783568	0.181171846951026	0.0238467419543677	786		1	1.70830926747188	Control > Drought	Saprotroph	Lophiostoma
444	OTU842_Pleosporales	0	1	0.0159415438690215	672		1	0	Drought > Control	Saprotroph	Lophiotrema
445	OTU294_Onygenales	-1.24285652389616	0.320021628789029	0.751320887143276	444		1	1.13936669550675	Drought > Control	Saprotroph	Mallochia
446	OTU125_Marasmius	-0.495695162624069	0.287320162218112	0.421036239900287	271		1	1.2471581371853	Drought > Control	Saprotroph	Marasmius
447	OTU99_Marasmius	-0.606178986630852	0.5688972835038	1.9196578916824	111		1	0.564055382234651	Drought > Control	Saprotroph	Marasmius
448	OTU923_Massarina	-0.0159415438690215	0.320021628789029	0.00799279075353062	614		1	1.13936669550675	Drought > Control	Saprotroph	Massarina
449	OTU180_Melanoleuca	0.0620609681322517	0.285235612294615	0.0473057147783568	436		1	1.25443973044415	Control > Drought	Saprotroph	Melanoleuca
450	OTU1179_Sphaerodes	0	1	0.108059745857453	438		1	0	Drought > Control	Saprotroph	Melanospora
451	OTU341_Helotiales	-0.188761643455168	0.0127202020068797	0.144771524213974	375		1	4.36456384015226	Drought > Control	Saprotroph	Meliniomyces
452	OTU967_Microascus	0.0159415438690215	0.320021628789029	0.00799279075353062	785		1	1.13936669550675	Control > Drought	Saprotroph	Microascus
453	OTU426_Monoblepharis	0.0588936890535686	0.297513025012437	0.122856747785533	384		1	1.21229727340043	Control > Drought	Saprotroph	Monoblepharis
454	OTU346_Hypocreales	0.133266530863464	0.0548955397618784	0.115477217419936	297		1	2.90232317672007	Control > Drought	Saprotroph	Monocillium
455	OTU169_Hypocreales	0.114171019919311	0.465850114122857	0.975752453753323	112		1	0.763891340108042	Control > Drought	Saprotroph	Monocillium
456	OTU1143_Mortierella	0.0159415438690215	0.320021628789029	0.00799279075353062	768		1	1.13936669550675	Control > Drought	Saprotroph	Mortierella
457	OTU671_Mortierella	-0.0159415438690215	0.320021628789029	0.00799279075353062	656		1	1.13936669550675	Drought > Control	Saprotroph	Mortierella
458	OTU703_Mortierella	-0.0159415438690215	0.320021628789029	0.00799279075353062	747		1	1.13936669550675	Drought > Control	Saprotroph	Mortierella
459	OTU765_Fungi	0.0159415438690215	0.320021628789029	0.00799279075353062	775		1	1.13936669550675	Control > Drought	Saprotroph	Mortierella
460	OTU1152_Mortierella	0.031708859727338	0.1584558867969	0.0159415438690215	685		1	1.84227904114089	Control > Drought	Saprotroph	Mortierella
461	OTU676_Mortierella	0.0157673158583166	0.563046717645364	0.0238467419543677	569		1	0.574392674453175	Control > Drought	Saprotroph	Mortierella
462	OTU673_Mortierella	0	1	0.031708859727338	687		1	0	Drought > Control	Saprotroph	Mortierella
463	OTU1003_Mortierella	0.0467942114789412	0.468553040471208	0.0395283641866373	663		1	0.758105970326097	Control > Drought	Saprotroph	Mortierella
464	OTU661_Fungi	-0.0310268956206247	0.525861743646738	0.0473057147783568	611		1	0.642716945572235	Drought > Control	Saprotroph	Mortierella
465	OTU656_Mortierellales	-0.0620609681322516	0.0985311007712661	0.0473057147783568	679		1	2.31738303676998	Drought > Control	Saprotroph	Mortierella
466	OTU1209_Mortierella	0.108059745857453	0.0340418931105823	0.0550413635579621	618		1	3.38016336252895	Control > Drought	Saprotroph	Mortierella
467	OTU548_Mortierella	0.0614005446641433	0.200422268752252	0.0627357553479627	578		1	1.60732879442674	Control > Drought	Saprotroph	Mortierella
468	OTU724_Mortierella	0.0911478880581954	0.461935329141751	0.0780025120012732	558		1	0.772330377911202	Control > Drought	Saprotroph	Mortierella
469	OTU708_Fungi	0.0448542357842602	0.505715044339464	0.100603940938406	722		1	0.681781921804471	Control > Drought	Saprotroph	Mortierella
470	OTU445_Mortierella	-0.0143552929770701	0.869525255479072	0.159198594849254	459		1	0.139807899630244	Drought > Control	Saprotroph	Mortierella
471	OTU263_Mortierella	-0.115477217419936	0.380226740713042	0.321928094887362	270		1	0.966987518121115	Drought > Control	Saprotroph	Mortierella
472	OTU216_Mortierella	0.17730453180791	0.386442234756152	0.621889069719514	278		1	0.950772879417781	Control > Drought	Saprotroph	Mortierella
473	OTU422_Mortierella	0.302847353321658	0.0761484558922936	0.765534746362977	211		1	2.57507047703245	Control > Drought	Saprotroph	Mortierella
474	OTU157_Mortierella	0.0372329061989754	0.813045433214798	0.784271308944563	181		1	0.20696828758271	Control > Drought	Saprotroph	Mortierella
475	OTU147_Mortierella	0.0253853184199134	0.849058628597663	0.921774832694498	153		1	0.163627038991842	Control > Drought	Saprotroph	Mortierella
476	OTU114_Mortierella	0.297864389996893	0.0981907157138689	1.72003519821633	79		1	2.32084361275663	Control > Drought	Saprotroph	Mortierella
477	OTU89_Mortierella	0.278155692858457	0.086253525092291	2.09686153925259	78		1	2.45046435327059	Control > Drought	Saprotroph	Mortierella
478	OTU93_Mortierella	0.258425152581204	0.153031370339073	2.93545974780529	67		1	1.87711234371058	Control > Drought	Saprotroph	Mortierella
479	OTU52_Mortierella	0.267857616069162	0.13914451173353	2.98590517011421	55		1	1.97224223315688	Control > Drought	Saprotroph	Mortierella
480	OTU62_Mortierella	0.323566590283116	0.031718436108913	3.13841402869709	60		1	3.45085718642862	Control > Drought	Saprotroph	Mortierella
481	OTU1142_Mucor	0.0473057147783568	0.181171846951026	0.0238467419543677	720		1	1.70830926747188	Control > Drought	Saprotroph	Mucor
482	OTU1048_Mucor	0.0921182019884314	0.106738724894582	0.0627357553479627	754		1	2.23737125404818	Control > Drought	Saprotroph	Mucor
483	OTU1049_Mucor	0.122856747785533	0.020061872390499	0.0627357553479627	686		1	3.90893416129778	Control > Drought	Saprotroph	Mucor
484	OTU451_Mucor	0.220125814364503	0.119638084637697	0.130198723126702	523		1	2.12328405472921	Control > Drought	Saprotroph	Mucor
485	OTU342_Mucor	0.630477159973525	0.00930741013929755	0.557995453120887	326		1	4.67694440691912	Control > Drought	Saprotroph	Mucor
486	OTU1201_Fungi	-0.0159415438690215	0.320021628789029	0.00799279075353062	808		1	1.13936669550675	Drought > Control	Saprotroph	Mycoarthris
487	OTU201_Mycothermus	0.369949609750306	0.0261306852833578	0.727315424132487	178		1	3.6446449738709	Control > Drought	Saprotroph	Mycothermus
488	OTU110_Myrmecridium	0.548788888167671	0.0287514780312853	1.25969096275942	152		1	3.54906610327638	Control > Drought	Saprotroph	Myrmecridium
489	OTU604_Fungi	0	1	0.0159415438690215	693		1	0	Drought > Control	Saprotroph	Neosetophoma
490	OTU571_Fungi	0.031708859727338	0.1584558867969	0.0159415438690215	619		1	1.84227904114089	Control > Drought	Saprotroph	Neosetophoma
491	OTU803_Nigrospora	-0.0157673158583165	0.563046717645364	0.0238467419543677	671		1	0.574392674453175	Drought > Control	Saprotroph	Nigrospora
492	OTU334_Nigrospora	0.19068356160911	0.177356640392787	0.130198723126702	503		1	1.72959265615848	Control > Drought	Saprotroph	Nigrospora
493	OTU158_Ochroconis	0.228477183797426	0.118607321938416	1.02778315651354	118		1	2.13193705791253	Control > Drought	Saprotroph	Ochroconis
494	OTU875_Fungi	-0.0157673158583165	0.655460062740624	0.0238467419543677	742		1	0.422417904040842	Drought > Control	Saprotroph	Oedocephalum
495	OTU851_Oidiodendron	-0.0159415438690215	0.320021628789029	0.00799279075353062	730		1	1.13936669550675	Drought > Control	Saprotroph	Oidiodendron
496	OTU677_Auriculariales	0.362570079384708	0.0234922687705202	0.208586621811417	424		1	3.75108390044911	Control > Drought	Saprotroph	Oliveonia
497	OTU359_Auriculariales	0.54252723440076	0.237316397475995	0.328325866085513	379		1	1.4383610177339	Control > Drought	Saprotroph	Oliveonia
498	OTU56_Agaricomycetes	1.54007354512362	0.00041460320169472	3.98438680999418	57		0.325463513330355	7.78818863562213	Control > Drought	Saprotroph	Oliveonia
499	OTU1002_Paecilomyces	0.0159415438690215	0.320021628789029	0.00799279075353062	779		1	1.13936669550675	Control > Drought	Saprotroph	Paecilomyces
500	OTU1193_Paecilomyces	-0.0159415438690215	0.320021628789029	0.00799279075353062	675		1	1.13936669550675	Drought > Control	Saprotroph	Paecilomyces
501	OTU423_Panaeolus	1.23204259137017	0.0105485470327808	1.47104290900759	209		1	4.55176715055591	Control > Drought	Saprotroph	Panaeolus
502	OTU55_Panaeolus	1.83134980206989	0.00952957963580889	4.16233537672987	58		1	4.65335467185773	Control > Drought	Saprotroph	Panaeolus
503	OTU395_Paraconiothyrium	0.0146467759644016	0.821602352947282	0.130198723126702	417		1	0.196498756512004	Control > Drought	Saprotroph	Paraconiothyrium
504	OTU726_Paraphaeosphaeria	-0.0155968550510188	0.65235170963625	0.0395283641866373	553		1	0.427171430539163	Drought > Control	Saprotroph	Paraphaeosphaeria
505	OTU921_Fungi	-0.0159415438690215	0.320021628789029	0.00799279075353062	676		1	1.13936669550675	Drought > Control	Saprotroph	Parasola
506	OTU478_Parasola	0.0620609681322517	0.154740429064287	0.0473057147783568	431		1	1.86600621705682	Control > Drought	Saprotroph	Parasola
507	OTU742_Parastagonospora	0.0159415438690215	0.320021628789029	0.00799279075353062	668		1	1.13936669550675	Control > Drought	Saprotroph	Parastagonospora
508	OTU252_Xylariales	0	1	0.328325866085513	221		1	0	Drought > Control	Saprotroph	Parasympodiella
509	OTU486_Fungi	0.176156955153827	0.637648168946548	0.865698908288409	197		1	0.449968607078398	Control > Drought	Saprotroph	Parasympodiella
510	OTU1165_Penicillium	-0.0473057147783568	0.0832448310000023	0.0238467419543677	526		1	2.48596924213932	Drought > Control	Saprotroph	Penicillium
511	OTU848_Penicillium	0.0780025120012732	0.0583521802969703	0.0395283641866373	536		1	2.84125855510412	Control > Drought	Saprotroph	Penicillium
512	OTU304_Ascomycota	0.0620609681322517	0.0985311007712661	0.0473057147783568	465		1	2.31738303676998	Control > Drought	Saprotroph	Penicillium
513	OTU750_Penicillium	0.0151068923902084	0.875838762512388	0.085575731706074	583		1	0.132573266045979	Control > Drought	Saprotroph	Penicillium
514	OTU841_Penicillium	-0.136061549576029	0.0474532058126259	0.085575731706074	537		1	3.04801119429848	Drought > Control	Saprotroph	Penicillium
515	OTU335_Penicillium	0.162938571126206	0.366177235200369	0.115477217419936	437		1	1.00463781361023	Control > Drought	Saprotroph	Penicillium
516	OTU1042_Penicillium	-0.236067358233525	0.0106151376983509	0.122856747785533	521		1	4.54547421185727	Drought > Control	Saprotroph	Penicillium
517	OTU517_Penicillium	-0.524841508283586	0.000495235458343739	0.409013711651074	345		0.387274128424804	7.61047723507063	Drought > Control	Saprotroph	Penicillium
518	OTU421_Penicillium	-0.750771393691237	0.000187115644063699	0.632268215499513	255		0.147821358810322	8.58378371479803	Drought > Control	Saprotroph	Penicillium
519	OTU481_Penicillium	0.52954938040255	0.207962995676429	0.642573223891251	363		1	1.57039512050964	Control > Drought	Saprotroph	Penicillium
520	OTU179_Penicillium	0.189970943644071	0.143217487803758	0.683072586171004	174		1	1.9433909103772	Control > Drought	Saprotroph	Penicillium
521	OTU177_Penicillium	-0.498989277611303	0.00459592459028072	0.697971462550342	179		1	5.38258532681502	Drought > Control	Saprotroph	Penicillium
522	OTU97_Penicillium	-2.94828496345584	1.22839200599077e-07	4.10387059777195	71		9.87627172816578e-05	15.9123896490547	Drought > Control	Saprotroph	Penicillium
523	OTU113_Petriella	0.202188850613267	0.0920424655801683	0.432959407276106	237		1	2.38550522603635	Control > Drought	Saprotroph	Petriella
524	OTU156_Petriella	0	1	1.1301987231267	149		1	0	Drought > Control	Saprotroph	Petriella
525	OTU276_Peziza	-0.078002512001273	0.931046507018247	1.41803998744037	99		1	0.0714460491200171	Drought > Control	Saprotroph	Peziza
526	OTU144_Peziza	0.15397129980883	0.828829844007004	1.78194250288459	148		1	0.187740399429506	Control > Drought	Saprotroph	Peziza
527	OTU606_Phaeosphaeriaceae	0.0159415438690215	0.320021628789029	0.00799279075353062	631		1	1.13936669550675	Control > Drought	Saprotroph	Phaeosphaeriopsis
528	OTU370_Pleosporales	-0.162938571126206	0.00906446042653052	0.115477217419936	346		1	4.70339395926827	Drought > Control	Saprotroph	Plenodomus
529	OTU356_Chytridiomycota	0	1	0.194647430853544	405		1	0	Drought > Control	Saprotroph	Pleuroflammula
530	OTU592_Pluteus	0.031708859727338	0.1584558867969	0.0159415438690215	608		1	1.84227904114089	Control > Drought	Saprotroph	Pluteus
531	OTU582_Pluteus	0.0467942114789412	0.366282110565363	0.0395283641866373	395		1	1.00435144859539	Control > Drought	Saprotroph	Pluteus
532	OTU226_Onygenales	-0.0285691521967708	0.793073955244215	0.16635838642212	256		1	0.231838801614763	Drought > Control	Saprotroph	Polytolypa
533	OTU1106_Preussia	0	1	0.0159415438690215	774		1	0	Drought > Control	Saprotroph	Preussia
534	OTU513_Pleosporales	-0.0310268956206247	0.476692094387328	0.0473057147783568	588		1	0.740884500950561	Drought > Control	Saprotroph	Preussia
535	OTU627_Preussia	0.0620609681322517	0.154740429064287	0.0473057147783568	541		1	1.86600621705682	Control > Drought	Saprotroph	Preussia
536	OTU509_Pleosporales	0.0303736490435187	0.557040604527537	0.0780025120012732	447		1	0.585117143098655	Control > Drought	Saprotroph	Preussia
537	OTU744_Preussia	0.117836490293858	0.376307757906973	0.122856747785533	568		1	0.977347965313109	Control > Drought	Saprotroph	Preussia
538	OTU374_Preussia	0.234465253637023	0.0423631747695049	0.302562770020431	254		1	3.16147581371303	Control > Drought	Saprotroph	Preussia
539	OTU130_Preussia	0.445411148322363	0.064119329507714	1.30256277002043	131		1	2.74700940813086	Control > Drought	Saprotroph	Preussia
540	OTU77_Sporormiaceae	0.174330180562313	0.428321115623557	1.95109039951905	91		1	0.847882094563793	Control > Drought	Saprotroph	Preussia
541	OTU13_Preussia	0.420294259884621	0.0756493229215779	5.04074634234331	21		1	2.5816467889322	Control > Drought	Saprotroph	Preussia
542	OTU932_Psathyrella	0.0627357553479627	0.320021628789029	0.031708859727338	760		1	1.13936669550675	Control > Drought	Saprotroph	Psathyrella
543	OTU538_Basidiomycota	0.446401670188179	0.334587118001136	0.256339753259786	509		1	1.09485799086829	Control > Drought	Saprotroph	Psathyrella
544	OTU36_Fungi	0.219809260322445	0.469444208646486	2.74893823583228	49		1	0.756205818818718	Control > Drought	Saprotroph	Pseudaleuria
545	OTU728_Pseudeurotium	0.0921182019884314	0.0806703001973276	0.0627357553479627	556		1	2.51738479873948	Control > Drought	Saprotroph	Pseudeurotium
546	OTU244_Pseudopithomyces	-0.158429362604483	0.269426512456915	0.396890152568584	304		1	1.31145960686773	Drought > Control	Saprotroph	Pseudopithomyces
547	OTU1009_Pyrenochaeta	-0.0159415438690215	0.320021628789029	0.00799279075353062	743		1	1.13936669550675	Drought > Control	Saprotroph	Pyrenochaeta
548	OTU691_Fungi	0.0159415438690215	0.320021628789029	0.00799279075353062	706		1	1.13936669550675	Control > Drought	Saprotroph	Rhizophlyctis
549	OTU730_Rhizophlyctis	0.0159415438690215	0.320021628789029	0.00799279075353062	669		1	1.13936669550675	Control > Drought	Saprotroph	Rhizophlyctis
550	OTU984_Chytridiomycetes	0	1	0.0159415438690215	758		1	0	Drought > Control	Saprotroph	Rhizophlyctis
551	OTU633_Rhizophlyctis	0.0313641709093353	0.528419382057082	0.031708859727338	639		1	0.637865026353615	Control > Drought	Saprotroph	Rhizophlyctis
552	OTU522_Chytridiomycota	0.0310268956206246	0.409225313000901	0.0473057147783568	486		1	0.893489387089403	Control > Drought	Saprotroph	Rhizophlyctis
553	OTU194_Rhizophlyctis	0.0462936522739352	0.512955612060022	0.0550413635579621	289		1	0.667565963753763	Control > Drought	Saprotroph	Rhizophlyctis
554	OTU618_Rhizophlyctis	0.0462936522739352	0.312981022706753	0.0550413635579621	490		1	1.16161272060994	Control > Drought	Saprotroph	Rhizophlyctis
555	OTU271_Rhizophlyctis	0.07716786052246	0.275857484976468	0.0550413635579621	453		1	1.287870905405	Control > Drought	Saprotroph	Rhizophlyctis
556	OTU265_Chytridiomycetes	0.119052671643763	0.0819206207253624	0.108059745857453	357		1	2.50200454050575	Control > Drought	Saprotroph	Rhizophlyctis
557	OTU406_Rhizophlyctis	0	1	0.137503523749935	331		1	0	Drought > Control	Saprotroph	Rhizophlyctis
558	OTU217_Rhizophlyctis	0.833706249004556	0.0717731598291148	0.938599455335857	199		1	2.63424469135153	Control > Drought	Saprotroph	Rhizophlyctis
559	OTU249_Rhizopus	0.0106472441995084	0.971914456431109	0.590295945024197	276		1	0.0284874861815352	Control > Drought	Saprotroph	Rhizopus
560	OTU29_Rhizopus	0.0390744943654445	0.919093480059953	5.23819240654953	34		1	0.0843674424742073	Control > Drought	Saprotroph	Rhizopus
561	OTU962_Nectria	0	1	0.031708859727338	492		1	0	Drought > Control	Saprotroph	Sarocladium
562	OTU281_Microascaceae	-0.0157673158583165	0.563046717645364	0.0238467419543677	493		1	0.574392674453175	Drought > Control	Saprotroph	Scedosporium
563	OTU193_Scedosporium	0.313815449100043	0.0218494140238254	0.415037499278844	200		1	3.82358117593171	Control > Drought	Saprotroph	Scedosporium
564	OTU402_Sordariomycetes	0.175808414947774	0.323855265590794	2.75607441711391	56		1	1.12745857413448	Control > Drought	Saprotroph	Schizothecium
565	OTU91_Schizothecium	0.37851162325373	0.0429680271156709	2.93859945533586	59		1	3.14729899531255	Control > Drought	Saprotroph	Schizothecium
566	OTU81_Schizothecium	0.176338285573768	0.226503175389795	3.28375718442986	37		1	1.48499631477633	Control > Drought	Saprotroph	Schizothecium
567	OTU970_Montagnulaceae	0.031708859727338	0.1584558867969	0.0159415438690215	673		1	1.84227904114089	Control > Drought	Saprotroph	Sclerostagonospora
568	OTU782_Scolecobasidium	0	1	0.0159415438690215	599		1	0	Drought > Control	Saprotroph	Scolecobasidium
569	OTU381_Ochroconis	0.056034034914328	0.469849175966005	0.194647430853544	362		1	0.755343537978152	Control > Drought	Saprotroph	Scolecobasidium
570	OTU384_Ochroconis	0.21215323683161	0.021018888301041	0.276331228447252	286		1	3.86233380260839	Control > Drought	Saprotroph	Scolecobasidium
571	OTU675_Fungi	0	1	0.0159415438690215	664		1	0	Drought > Control	Saprotroph	Scutellinia
572	OTU379_Scutellinia	0.0911478880581954	0.255653273511147	0.0780025120012732	407		1	1.36393315287882	Control > Drought	Saprotroph	Scutellinia
573	OTU760_Leotiomycetes	-0.0159415438690215	0.320021628789029	0.00799279075353062	623		1	1.13936669550675	Drought > Control	Saprotroph	Scytalidium
574	OTU1020_Scytalidium	0	1	0.031708859727338	563		1	0	Drought > Control	Saprotroph	Scytalidium
575	OTU470_Scytalidium	-0.0595010117486618	0.333504131301387	0.108059745857453	425		1	1.09810002599288	Drought > Control	Saprotroph	Scytalidium
576	OTU383_Scytalidium	-0.171611378070199	0.0173472381965315	0.16635838642212	364		1	4.05432196701614	Drought > Control	Saprotroph	Scytalidium
577	OTU189_Scytalidium	0.124755031007947	0.661042860598317	0.84799690655495	201		1	0.413936599177664	Control > Drought	Saprotroph	Scytalidium
578	OTU142_Scytalidium	0.123988717275453	0.351957246915529	0.856875057901403	160		1	1.04424556838695	Control > Drought	Saprotroph	Scytalidium
579	OTU1089_Fungi	-0.031708859727338	0.320021628789029	0.0159415438690215	616		1	1.13936669550675	Drought > Control	Saprotroph	Septoriella
580	OTU674_Sebacinales	0.0157673158583166	0.563046717645364	0.0238467419543677	707		1	0.574392674453175	Control > Drought	Saprotroph	Serendipita
581	OTU375_Agaricomycetes	0.134929580086109	0.258903166532121	0.249613890071472	370		1	1.35130116158441	Control > Drought	Saprotroph	Serendipita
582	OTU497_Ascomycota	-0.0157673158583165	0.655460062740624	0.0238467419543677	573		1	0.422417904040842	Drought > Control	Saprotroph	Setophaeosphaeria
583	OTU976_Sirastachys	0.136061549576029	0.026883022411125	0.085575731706074	717		1	3.61626032875813	Control > Drought	Saprotroph	Sirastachys
584	OTU550_Fungi	-0.0159415438690215	0.320021628789029	0.00799279075353062	559		1	1.13936669550675	Drought > Control	Saprotroph	Smardaea
585	OTU129_Gelasinospora	-0.281121878499477	0.353713278280636	1.62708797639383	142		1	1.03926864239354	Drought > Control	Saprotroph	Sordaria
586	OTU446_Sphaerobolus	0	1	0.0159415438690215	571		1	0	Drought > Control	Saprotroph	Sphaerobolus
587	OTU221_Spiromastix	-1.12723518829611	2.36110785598677e-08	1.31871853841147	166		1.90069182406935e-05	17.56154980456	Drought > Control	Saprotroph	Spiromastix
588	OTU596_Spirosphaera	0.0159415438690215	0.320021628789029	0.00799279075353062	581		1	1.13936669550675	Control > Drought	Saprotroph	Spirosphaera
589	OTU614_Dothideomycetes	0.0155968550510189	0.65235170963625	0.0395283641866373	497		1	0.427171430539163	Control > Drought	Saprotroph	Spirosphaera
590	OTU1045_Sporormiaceae	-0.0473057147783568	0.320021628789029	0.0238467419543677	791		1	1.13936669550675	Drought > Control	Saprotroph	Sporormiella
591	OTU464_Fungi	-0.0313641709093353	0.414038834706119	0.031708859727338	646		1	0.881795505918141	Drought > Control	Saprotroph	Sporormiella
592	OTU117_Spororminula	0.22144234224983	0.129348187937916	1.38466385023533	122		1	2.04524737943225	Control > Drought	Saprotroph	Spororminula
593	OTU396_Stachybotrys	-0.663636814849069	0.272905503240543	0.697971462550342	285		1	1.29862968569417	Drought > Control	Saprotroph	Stachybotrys
594	OTU23_Stachybotrys	0.168310345380218	0.495331637893788	4.81392367258014	25		1	0.702527765203862	Control > Drought	Saprotroph	Stachybotrys
595	OTU35_Myrothecium	1.96668675448349	1.38417188168627e-10	6.45139429957188	16		1.11979505228419e-07	22.7007488884863	Control > Drought	Saprotroph	Striaticonidium
596	OTU955_Chaetomium	-0.0448542357842603	0.483212425455006	0.100603940938406	409		1	0.727298917760437	Drought > Control	Saprotroph	Subramaniula
597	OTU952_Dothideomycetes	0.0473057147783568	0.181171846951026	0.0238467419543677	733		1	1.70830926747188	Control > Drought	Saprotroph	Sydowia
598	OTU391_Talaromyces	0.082462160191973	0.29910200635325	0.222392421336448	309		1	1.20697060540066	Control > Drought	Saprotroph	Talaromyces
599	OTU66_Talaromyces	0.0664516493298368	0.924488900249746	4.07800251200127	63		1	0.0785142344468852	Control > Drought	Saprotroph	Talaromyces
600	OTU122_Talaromyces	-0.3723742872875	0.518198743345073	4.74386199843222	47		1	0.657396435895523	Drought > Control	Saprotroph	Talaromyces
601	OTU12_Talaromyces	-0.573196415722465	0.0627325064791025	7.46733383051521	11		1	2.76887552104647	Drought > Control	Saprotroph	Talaromyces
602	OTU1234_Thielavia	0.0159415438690215	0.320021628789029	0.00799279075353062	591		1	1.13936669550675	Control > Drought	Saprotroph	Thielavia
603	OTU657_Thielavia	0.0458036896131248	0.358478362476643	0.070389327891398	446		1	1.02588697647763	Control > Drought	Saprotroph	Thielavia
604	OTU1223_Chaetomium	-0.222392421336448	0.253585689612414	0.115477217419936	667		1	1.37205348698437	Drought > Control	Saprotroph	Thielavia
605	OTU485_Thielavia	0.0883558744208469	0.166127713554357	0.122856747785533	360		1	1.79499842766915	Control > Drought	Saprotroph	Thielavia
606	OTU242_Thielavia	0	1	0.16635838642212	300		1	0	Drought > Control	Saprotroph	Thielavia
607	OTU167_Thielavia	0.0331668639351994	0.842032733057236	0.951090399519054	137		1	0.17193639013055	Control > Drought	Saprotroph	Thielavia
608	OTU138_Cladorrhinum	-0.550635037041219	0.184230914474093	1.72246602447109	92		1	1.69156533822185	Drought > Control	Saprotroph	Thielavia
609	OTU732_Trametes	-0.0159415438690215	0.320021628789029	0.00799279075353062	692		1	1.13936669550675	Drought > Control	Saprotroph	Trametes
610	OTU54_Fungi	-0.399270183420527	0.0640261105538778	0.830074998557688	103		1	2.74846430141828	Drought > Control	Saprotroph	Trichocladium
611	OTU73_Trichocladium	0.138395452706251	0.365437101817601	4.10060394093841	35		1	1.00666110265149	Control > Drought	Saprotroph	Trichocladium
612	OTU578_Trichoderma	-0.106915203916512	0.0321015668778852	0.070389327891398	440		1	3.43885043764228	Drought > Control	Saprotroph	Trichoderma
613	OTU427_Trichoderma	-0.0539388071108036	0.505188090848885	0.249613890071472	261		1	0.682824461925209	Drought > Control	Saprotroph	Trichoderma
614	OTU325_Trichoderma	0.0301619705102524	0.83689102372311	0.673053830346013	205		1	0.178061415627415	Control > Drought	Saprotroph	Trichoderma
615	OTU162_Trichoderma	-0.230612928141417	0.561552369436723	1.44183755862256	135		1	0.577050242123846	Drought > Control	Saprotroph	Trichoderma
616	OTU1069_Trichophyton	0.0159415438690215	0.320021628789029	0.00799279075353062	630		1	1.13936669550675	Control > Drought	Saprotroph	Trichophyton
617	OTU152_Doratomyces	0.202188850613267	0.0951132927286016	0.432959407276106	175		1	2.3526865428726	Control > Drought	Saprotroph	Trichurus
618	OTU593_Tulostoma	-0.0159415438690215	0.320021628789029	0.00799279075353062	728		1	1.13936669550675	Drought > Control	Saprotroph	Tulostoma
619	OTU938_Tulostoma	0.0159415438690215	0.320021628789029	0.00799279075353062	624		1	1.13936669550675	Control > Drought	Saprotroph	Tulostoma
620	OTU487_Uncinocarpus	-0.162938571126206	0.0134787030392327	0.115477217419936	506		1	4.30664439183359	Drought > Control	Saprotroph	Uncinocarpus
621	OTU102_Arthropsis	-0.87800947562139	0.00275378637981347	2.22239242133645	110		1	5.89477844892692	Drought > Control	Saprotroph	Uncinocarpus
622	OTU752_Volvariella	0.0159415438690215	0.320021628789029	0.00799279075353062	661		1	1.13936669550675	Control > Drought	Saprotroph	Volvariella
623	OTU642_Volvariella	0.0473057147783568	0.181171846951026	0.0238467419543677	450		1	1.70830926747188	Control > Drought	Saprotroph	Volvariella
624	OTU718_Wallemia	0.031708859727338	0.1584558867969	0.0159415438690215	499		1	1.84227904114089	Control > Drought	Saprotroph	Wallemia
625	OTU103_Wallemia	-0.0154300405696059	0.761720932859177	0.0550413635579621	227		1	0.272175020217618	Drought > Control	Saprotroph	Wallemia
626	OTU1084_Wallemia	0.133266530863464	0.385253719158015	0.115477217419936	589		1	0.953853150946578	Control > Drought	Saprotroph	Wallemia
627	OTU856_Westerdykella	-0.0157673158583165	0.563046717645364	0.0238467419543677	653		1	0.574392674453175	Drought > Control	Saprotroph	Westerdykella
628	OTU825_Westerdykella	-0.0155968550510188	0.65235170963625	0.0395283641866373	696		1	0.427171430539163	Drought > Control	Saprotroph	Westerdykella
629	OTU1021_Xylariales	0.505235308250422	0.124704553133698	0.736965594166206	210		1	2.08180791426265	Control > Drought	Saprotroph	Xylaria
630	OTU569_Sordariomycetes	0.0310268956206246	0.476922319430286	0.0473057147783568	488		1	0.740401653703088	Control > Drought	Saprotroph	Zopfiella
631	OTU273_Sordariales	0.115477217419936	0.157852045297426	0.15200309344505	303		1	1.8460971068405	Control > Drought	Saprotroph	Zopfiella
632	OTU39_Sordariales	0.324962154976996	0.0929891348491219	1.83457639079263	64		1	2.37527262223332	Control > Drought	Saprotroph	Zopfiella
633	OTU37_Zopfiella	-0.199396119933476	0.495556389576111	2.66927878665463	39		1	0.702074128304543	Drought > Control	Saprotroph	Zopfiella
634	OTU1036_Fungi	0.0159415438690215	0.320021628789029	0.00799279075353062	761		1	1.13936669550675	Control > Drought	Saprotroph (Yeast)	_
635	OTU354_Fungi	0.0291463456595165	0.791078702307087	0.137503523749935	496		1	0.234357818936334	Control > Drought	Saprotroph (Yeast)	_
636	OTU234_Basidiomycota	0.148098638989134	0.128327623697771	0.37851162325373	231		1	2.05316872501892	Control > Drought	Saprotroph (Yeast)	_
637	OTU71_Cryptococcus	0.476438043942987	0.00387389858355499	1.09686153925259	116		1	5.55349389308162	Control > Drought	Saprotroph (Yeast)	_
638	OTU50_Filobasidiaceae	0.550048603680002	0.0386697766295785	1.69797146255034	41		1	3.2526969497029	Control > Drought	Saprotroph (Yeast)	_
639	OTU68_Cryptococcus	0.370518832500199	0.0183584873211133	2.79007693062577	62		1	3.9976632871016	Control > Drought	Saprotroph (Yeast)	_
640	OTU912_Aureobasidium	0.0159415438690215	0.320021628789029	0.00799279075353062	670		1	1.13936669550675	Control > Drought	Saprotroph (Yeast)	Aureobasidium
641	OTU313_Aureobasidium	0.181446871337532	0.0644175195092712	0.20163386116965	288		1	2.74236964079913	Control > Drought	Saprotroph (Yeast)	Aureobasidium
642	OTU33_Aureobasidium	2.33242470979893	0.00885690504842282	4.04730571477836	48		1	4.72655789272443	Control > Drought	Saprotroph (Yeast)	Aureobasidium
643	OTU434_Auriculibuller	0.0627357553479627	0.102775639434912	0.031708859727338	491		1	2.27520692452052	Control > Drought	Saprotroph (Yeast)	Auriculibuller
644	OTU603_Buckleyzyma	-0.0467942114789413	0.176112313396078	0.0395283641866373	468		1	1.73663334317558	Drought > Control	Saprotroph (Yeast)	Buckleyzyma
645	OTU199_Buckleyzyma	0.070389327891398	0.461599842363284	0.187627003175771	282		1	0.77305690528899	Control > Drought	Saprotroph (Yeast)	Buckleyzyma
646	OTU649_Bullera	0	1	0.0159415438690215	627		1	0	Drought > Control	Saprotroph (Yeast)	Bullera
647	OTU1041_Candida	0.0627357553479627	0.207680063094069	0.031708859727338	795		1	1.5717565416622	Control > Drought	Saprotroph (Yeast)	Candida
648	OTU510_Candida	0.122856747785533	0.320021628789029	0.0627357553479627	652		1	1.13936669550675	Control > Drought	Saprotroph (Yeast)	Candida
649	OTU295_Fungi	0.191048293008066	0.0829378684509385	0.42701014094492	257		1	2.48966352438638	Control > Drought	Saprotroph (Yeast)	Chrysozyma
650	OTU366_Cryptococcus	0.0763508861301148	0.125790315147244	0.070389327891398	439		1	2.07313892379032	Control > Drought	Saprotroph (Yeast)	Cryptococcus
651	OTU896_Cryptococcus	0.114332675478995	0.22701471626345	0.16635838642212	333		1	1.48274043424766	Control > Drought	Saprotroph (Yeast)	Cryptococcus
652	OTU211_Cryptococcus	0.218423519133503	0.170294888114047	0.321928094887362	258		1	1.7702237087103	Control > Drought	Saprotroph (Yeast)	Cryptococcus
653	OTU124_Cryptococcus	0.479167836698559	0.000399277504460879	0.396890152568584	193		0.313832118506251	7.82585388292043	Control > Drought	Saprotroph (Yeast)	Cryptococcus
654	OTU43_Cryptococcus	0.601738213471983	0.00430968166057262	0.673053830346013	114		1	5.44689123825032	Control > Drought	Saprotroph (Yeast)	Cryptococcus
655	OTU24_Cryptococcus	0.561311232656511	0.0539808411574896	2.98083774291311	32		1	2.91912608875175	Control > Drought	Saprotroph (Yeast)	Cryptococcus
656	OTU810_Curvibasidium	0.0159415438690215	0.320021628789029	0.00799279075353062	778		1	1.13936669550675	Control > Drought	Saprotroph (Yeast)	Curvibasidium
657	OTU430_Basidiomycota	0.0159415438690215	0.320021628789029	0.00799279075353062	518		1	1.13936669550675	Control > Drought	Saprotroph (Yeast)	Cystobasidium
658	OTU573_Fungi	0.0159415438690215	0.320021628789029	0.00799279075353062	607		1	1.13936669550675	Control > Drought	Saprotroph (Yeast)	Cystobasidium
659	OTU572_Cystobasidium	0.0157673158583166	0.563046717645364	0.0238467419543677	515		1	0.574392674453175	Control > Drought	Saprotroph (Yeast)	Cystobasidium
660	OTU282_Cystofilobasidium	-0.0458036896131246	0.400238067404854	0.070389327891398	336		1	0.915695740404556	Drought > Control	Saprotroph (Yeast)	Cystofilobasidium
661	OTU145_Cryptococcus	-0.0544477840223765	0.541217618011821	0.236067358233525	217		1	0.613933829608892	Drought > Control	Saprotroph (Yeast)	Cystofilobasidium
662	OTU688_Dioszegia	0.0159415438690215	0.320021628789029	0.00799279075353062	658		1	1.13936669550675	Control > Drought	Saprotroph (Yeast)	Dioszegia
663	OTU655_Erythrobasidium	0.0313641709093353	0.314896726458085	0.031708859727338	532		1	1.1555105464259	Control > Drought	Saprotroph (Yeast)	Erythrobasidium
664	OTU348_Exophiala	0	1	0.031708859727338	382		1	0	Drought > Control	Saprotroph (Yeast)	Exophiala
665	OTU412_Exophiala	0	1	0.031708859727338	392		1	0	Drought > Control	Saprotroph (Yeast)	Exophiala
666	OTU472_Filobasidium	-0.0159415438690215	0.320021628789029	0.00799279075353062	519		1	1.13936669550675	Drought > Control	Saprotroph (Yeast)	Filobasidium
667	OTU290_Filobasidium	0.031708859727338	0.1584558867969	0.0159415438690215	367		1	1.84227904114089	Control > Drought	Saprotroph (Yeast)	Filobasidium
668	OTU278_Filobasidium	0.104336659814736	0.460104313129141	0.468148835738406	141		1	0.776302047534853	Control > Drought	Saprotroph (Yeast)	Filobasidium
669	OTU10_Filobasidium	0.835044183850413	0.00232880520263219	3.29359937182887	17		1	6.06239993149542	Control > Drought	Saprotroph (Yeast)	Filobasidium
670	OTU601_Hannaella	0.0313641709093353	0.414038834706119	0.031708859727338	641		1	0.881795505918141	Control > Drought	Saprotroph (Yeast)	Hannaella
671	OTU410_Hannaella	0.0614005446641433	0.28168923846673	0.0627357553479627	466		1	1.26695080693556	Control > Drought	Saprotroph (Yeast)	Hannaella
672	OTU181_Holtermanniella	0.0135465318379476	0.895328422174288	0.242856523896164	229		1	0.110564675867713	Control > Drought	Saprotroph (Yeast)	Holtermanniella
673	OTU454_Hormonema	-0.0874628412503394	0.293197040937672	0.137503523749935	430		1	1.22691040132046	Drought > Control	Saprotroph (Yeast)	Hormonema
674	OTU409_Kodamaea	0.302562770020431	0.296891101869473	0.159198594849254	574		1	1.21438986778793	Control > Drought	Saprotroph (Yeast)	Kodamaea
675	OTU1067_Fungi	0.031708859727338	0.320021628789029	0.0159415438690215	642		1	1.13936669550675	Control > Drought	Saprotroph (Yeast)	Malassezia
676	OTU439_Meyerozyma	0.473931188332412	0.200219227353655	0.256339753259786	484		1	1.60834237598508	Control > Drought	Saprotroph (Yeast)	Meyerozyma
677	OTU238_Cryptococcus	0.153474480661718	0.0714342833728365	0.20163386116965	260		1	2.63897736559275	Control > Drought	Saprotroph (Yeast)	Naganishia
678	OTU135_Naganishia	0.295890233985839	0.0467088878881855	0.606178986630852	157		1	3.06382081361078	Control > Drought	Saprotroph (Yeast)	Naganishia
679	OTU69_Tremellomycetes	0.332575339086871	0.0302587689931749	0.760812336120574	123		1	3.49796925244166	Control > Drought	Saprotroph (Yeast)	Naganishia
680	OTU589_Occultifur	0.0577154978562874	0.394192580402702	0.15200309344505	427		1	0.930915706351606	Control > Drought	Saprotroph (Yeast)	Occultifur
681	OTU919_Papiliotrema	0.0159415438690215	0.320021628789029	0.00799279075353062	788		1	1.13936669550675	Control > Drought	Saprotroph (Yeast)	Papiliotrema
682	OTU254_Tremellales	0.15200309344505	0.07697529221242	0.0780025120012732	342		1	2.56427078897975	Control > Drought	Saprotroph (Yeast)	Papiliotrema
683	OTU61_Cryptococcus	0.332319700733958	0.0845846652063206	1.05889368905357	84		1	2.4700022911366	Control > Drought	Saprotroph (Yeast)	Papiliotrema
684	OTU749_Fungi	0	1	0.0159415438690215	610		1	0	Drought > Control	Saprotroph (Yeast)	Phaeococcomyces
685	OTU904_Fungi	0.0310268956206246	0.525597784407914	0.0473057147783568	741		1	0.643219027178471	Control > Drought	Saprotroph (Yeast)	Phialophora
686	OTU811_Fungi	0.0159415438690215	0.320021628789029	0.00799279075353062	763		1	1.13936669550675	Control > Drought	Saprotroph (Yeast)	Pichia
687	OTU88_Pseudozyma	0.174774401103708	0.462774610917103	1.64257322389125	88		1	0.770515144897148	Control > Drought	Saprotroph (Yeast)	Pseudozyma
688	OTU546_Rhodosporidiobolus	0.031708859727338	0.1584558867969	0.0159415438690215	651		1	1.84227904114089	Control > Drought	Saprotroph (Yeast)	Rhodosporidiobolus
689	OTU394_Rhodotorula	-0.0159415438690215	0.320021628789029	0.00799279075353062	636		1	1.13936669550675	Drought > Control	Saprotroph (Yeast)	Rhodotorula
690	OTU280_Rhodotorula	-0.0155968550510188	0.65235170963625	0.0395283641866373	385		1	0.427171430539163	Drought > Control	Saprotroph (Yeast)	Rhodotorula
691	OTU90_Rhodotorula	0.730539325006773	0.00109925461391447	0.995986937493377	128		0.853021580397627	6.81312295258265	Control > Drought	Saprotroph (Yeast)	Rhodotorula
692	OTU909_Basidiomycota	-0.031708859727338	0.1584558867969	0.0159415438690215	650		1	1.84227904114089	Drought > Control	Saprotroph (Yeast)	Sampaiozyma
693	OTU139_Sporidiobolus	0.124447370924489	0.263059429097803	0.366127898797897	176		1	1.33537530617954	Control > Drought	Saprotroph (Yeast)	Sporidiobolus
694	OTU256_Sporidiobolales	0.222392421336448	0.0423589542994074	0.208586621811417	390		1	3.16157544459218	Control > Drought	Saprotroph (Yeast)	Sporobolomyces
695	OTU539_Sporobolomyces.	0.18727856819258	0.0880095843573222	0.263034405833794	246		1	2.43030955728315	Control > Drought	Saprotroph (Yeast)	Sporobolomyces
696	OTU26_Sporobolomyces	0.447743504147154	0.119792493294544	3.1501985965983	29		1	2.12199425557668	Control > Drought	Saprotroph (Yeast)	Sporobolomyces
697	OTU14_Symmetrospora	0.2418517808383	0.467286639793673	3.25801633106717	31		1	0.76081241989702	Control > Drought	Saprotroph (Yeast)	Symmetrospora
698	OTU959_Tilletiopsis	0.0763508861301148	0.192855619269115	0.070389327891398	678		1	1.64581345672225	Control > Drought	Saprotroph (Yeast)	Tilletiopsis
699	OTU1182_Trichosporon	0.0159415438690215	0.320021628789029	0.00799279075353062	776		1	1.13936669550675	Control > Drought	Saprotroph (Yeast)	Trichosporon
700	OTU668_Cystofilobasidiales	0.0159415438690215	0.320021628789029	0.00799279075353062	494		1	1.13936669550675	Control > Drought	Saprotroph (Yeast)	Udeniomyces
701	OTU1040_Chytridiomycetes	-0.0159415438690215	0.320021628789029	0.00799279075353062	798		1	1.13936669550675	Drought > Control	Others	_
702	OTU1043_Sordariomycetes	0.0159415438690215	0.320021628789029	0.00799279075353062	796		1	1.13936669550675	Control > Drought	Others	_
703	OTU1233_Fungi	-0.0159415438690215	0.320021628789029	0.00799279075353062	787		1	1.13936669550675	Drought > Control	Others	_
704	OTU622_Fungi	-0.0159415438690215	0.320021628789029	0.00799279075353062	572		1	1.13936669550675	Drought > Control	Others	_
705	OTU700_Chytridiomycota	-0.0159415438690215	0.320021628789029	0.00799279075353062	644		1	1.13936669550675	Drought > Control	Others	_
706	OTU733_Fungi	-0.0159415438690215	0.320021628789029	0.00799279075353062	757		1	1.13936669550675	Drought > Control	Others	_
707	OTU818_Fungi	0.0159415438690215	0.320021628789029	0.00799279075353062	736		1	1.13936669550675	Control > Drought	Others	_
708	OTU855_Chytridiomycota	0.0159415438690215	0.320021628789029	0.00799279075353062	746		1	1.13936669550675	Control > Drought	Others	_
709	OTU972_Fungi	0.0159415438690215	0.320021628789029	0.00799279075353062	801		1	1.13936669550675	Control > Drought	Others	_
710	OTU1024_Fungi	0	1	0.0159415438690215	724		1	0	Drought > Control	Others	_
711	OTU628_Fungi	0	1	0.0159415438690215	700		1	0	Drought > Control	Others	_
712	OTU641_Chytridiomycetes	0	1	0.0159415438690215	562		1	0	Drought > Control	Others	_
713	OTU219_Fungi	-0.031708859727338	0.1584558867969	0.0159415438690215	471		1	1.84227904114089	Drought > Control	Others	_
714	OTU321_Fungi	0.031708859727338	0.1584558867969	0.0159415438690215	507		1	1.84227904114089	Control > Drought	Others	_
715	OTU950_Ascomycota	0.031708859727338	0.1584558867969	0.0159415438690215	737		1	1.84227904114089	Control > Drought	Others	_
716	OTU1011_Helotiales	-0.0157673158583165	0.563046717645364	0.0238467419543677	777		1	0.574392674453175	Drought > Control	Others	_
717	OTU1220_Fungi	0.0473057147783568	0.181171846951026	0.0238467419543677	725		1	1.70830926747188	Control > Drought	Others	_
718	OTU1214_Fungi	-0.0473057147783568	0.0832448310000023	0.0238467419543677	697		1	2.48596924213932	Drought > Control	Others	_
719	OTU666_Fungi	0	1	0.031708859727338	648		1	0	Drought > Control	Others	_
720	OTU519_Fungi	0.0313641709093353	0.414038834706119	0.031708859727338	585		1	0.881795505918141	Control > Drought	Others	_
721	OTU471_Fungi	0.0313641709093353	0.314896726458085	0.031708859727338	565		1	1.1555105464259	Control > Drought	Others	_
722	OTU712_Pleosporales	0.0313641709093353	0.314896726458085	0.031708859727338	751		1	1.1555105464259	Control > Drought	Others	_
723	OTU819_Fungi	0.0155968550510189	0.65235170963625	0.0395283641866373	690		1	0.427171430539163	Control > Drought	Others	_
724	OTU1098_Dothioraceae	-0.0931094043914815	0.0832448310000023	0.0473057147783568	600		1	2.48596924213932	Drought > Control	Others	_
725	OTU644_Chytridiomycetes	0.015430040569606	0.736774226248302	0.0550413635579621	551		1	0.305473775314791	Control > Drought	Others	_
726	OTU549_Chytridiomycota	0.015430040569606	0.701781381983131	0.0550413635579621	482		1	0.354133345134578	Control > Drought	Others	_
727	OTU591_Chytridiomycetes	0.015430040569606	0.701781381983131	0.0550413635579621	575		1	0.354133345134578	Control > Drought	Others	_
728	OTU720_Fungi	-0.07716786052246	0.413161226553142	0.0550413635579621	626		1	0.883917383135889	Drought > Control	Others	_
729	OTU547_Fungi	0.108059745857453	0.00742920681420601	0.0550413635579621	529		1	4.90233618043216	Control > Drought	Others	_
730	OTU360_Chytridiomycota	-0.0458036896131246	0.307713973648469	0.070389327891398	412		1	1.17858458446309	Drought > Control	Others	_
731	OTU365_Fungi	0.0763508861301148	0.0886903630602787	0.070389327891398	406		1	2.42260404201462	Control > Drought	Others	_
732	OTU407_Chytridiomycota	-0.0607540310790961	0.239792045565816	0.0780025120012732	391		1	1.42798320805726	Drought > Control	Others	_
733	OTU625_Fungi	-0.0453239905094901	0.430892612654651	0.085575731706074	455		1	0.841896378497439	Drought > Control	Others	_
734	OTU492_Fungi	-0.105794664022597	0.0653188567224496	0.085575731706074	454		1	2.72847451375121	Drought > Control	Others	_
735	OTU362_Chytridiomycetes	0.0448542357842602	0.426625067199317	0.100603940938406	376		1	0.851849714241497	Control > Drought	Others	_
736	OTU312_Ascomycota	0.059501011748662	0.384690048855585	0.108059745857453	341		1	0.955317336843129	Control > Drought	Others	_
737	OTU245_Ascomycota	-0.0740005814437769	0.263194560690918	0.115477217419936	310		1	1.33486174581246	Drought > Control	Others	_
738	OTU293_Chytridiomycetes	-0.204358498506186	0.355923622510354	0.137503523749935	404		1	1.0330391146581	Drought > Control	Others	_
739	OTU516_Fungi	0.072512499784368	0.320103928925185	0.144771524213974	383		1	1.13910955802609	Control > Drought	Others	_
740	OTU405_Ascomycota	0.217905030344134	0.00722015805258928	0.144771524213974	550		1	4.93087843537666	Control > Drought	Others	_
741	OTU247_Fungi	0.0577154978562874	0.394214245523647	0.15200309344505	321		1	0.930860747109148	Control > Drought	Others	_
742	OTU425_Fungi	-0.0426443374084935	0.525672540765706	0.173482820855502	347		1	0.643076806179498	Drought > Control	Others	_
743	OTU377_Fungi	0.0565835283663672	0.487761269424425	0.180572245641821	372		1	0.717929194826456	Control > Drought	Others	_
744	OTU561_Fungi	0.070389327891398	0.512452053530262	0.187627003175771	476		1	0.668548126433324	Control > Drought	Others	_
745	OTU258_Fungi	-0.0985638344835895	0.200108863240495	0.187627003175771	305		1	1.60889374431796	Drought > Control	Others	_
746	OTU299_Chytridiomycota	0.154974659976341	0.0365637447098776	0.187627003175771	361		1	3.30869811122245	Control > Drought	Others	_
747	OTU390_Fungi	0.20945336562895	0.0112554062136286	0.20163386116965	324		1	4.48690671343745	Control > Drought	Others	_
748	OTU418_Fungi	-0.31882218401954	0.322837620360565	0.215506035751208	546		1	1.13060580550913	Drought > Control	Others	_
749	OTU488_Chytridiomycota	0.179706022234898	0.0904586254335889	0.215506035751208	315		1	2.40286271034317	Control > Drought	Others	_
750	OTU940_	0.137503523749935	0.110717835688621	0.222392421336448	502		1	2.20077033491383	Control > Drought	Others	_
751	OTU461_Chytridiomycetes	-0.108934371553164	0.186312442182295	0.236067358233525	396		1	1.68033021787039	Drought > Control	Others	_
752	OTU1046_Fungi	-0.434719865140544	0.262951463043896	0.249613890071472	595		1	1.33578581499993	Drought > Control	Others	_
753	OTU210_unidentified	0.154722594798642	0.120618992615798	0.315501825727929	316		1	2.11511852271198	Control > Drought	Others	_
754	OTU240_Ascomycota	0.463567393206502	0.00130306234330946	0.328325866085513	327		1	6.64303813600592	Control > Drought	Others	_
755	OTU272_Fungi	0.012711051749554	0.911997185621362	0.33469539096124	269		1	0.0921183748540562	Control > Drought	Others	_
756	OTU270_Fungi	0.222392421336448	0.0556959427786371	0.37851162325373	293		1	2.88784797530088	Control > Drought	Others	_
757	OTU343_Chytridiomycetes	0.0721497857558354	0.529742677423287	0.415037499278844	295		1	0.635363904631882	Control > Drought	Others	_
758	OTU303_Pleosporales	0.164386817900883	0.483293364158747	0.450661409009565	220		1	0.727131430499006	Control > Drought	Others	_
759	OTU80_Chytridiomycota	-0.096861539252589	0.692005113256448	0.727315424132487	121		1	0.368161934292853	Drought > Control	Others	_
760	OTU287_Fungi	0.0188590272513161	0.906150705387592	0.765534746362977	287		1	0.0985496452849602	Control > Drought	Others	_
761	OTU120_Fungi	0.241008099503795	0.270673067741299	0.793549122532574	177		1	1.3068435784777	Control > Drought	Others	_
762	OTU197_Fungi	1.03855324076939	0.00042293109095691	3.02581629180414	93		0.331577975310217	7.76830129772777	Control > Drought	Others	_
763	OTU1016_Abrothallus	-0.0473057147783568	0.0832448310000023	0.0238467419543677	732		1	2.48596924213932	Drought > Control	Others	Abrothallus
764	OTU746_Ajellomycetaceae	-0.0306967972229164	0.472288622022666	0.0627357553479627	481		1	0.750164992942627	Drought > Control	Others	Ajellomyces
765	OTU1129_Hypocreales	-1.14177396112816	0.0142872364503044	0.712718047919529	388		1	4.24838869620426	Drought > Control	Others	Beauveria
766	OTU264_Acremonium	-2.07463880089276	0.0022781699968818	1.71027072750079	233		1	6.08438279124465	Drought > Control	Others	Beauveria
767	OTU212_Sordariomycetes	-0.50907299445267	0.0691394583735891	3.14477152421397	120		1	2.67162967828288	Drought > Control	Others	Beauveria
768	OTU714_Cosmospora	-0.0921182019884314	0.0806703001973276	0.0627357553479627	441		1	2.51738479873948	Drought > Control	Others	Cosmospora
769	OTU663_Monoblepharidomycetes	-0.0159415438690215	0.320021628789029	0.00799279075353062	729		1	1.13936669550675	Drought > Control	Others	Harpochytrium
770	OTU698_Pezizomycetes	0.0883558744208469	0.264620280479277	0.122856747785533	451		1	1.32945938443616	Control > Drought	Others	Hydnocystis
771	OTU214_Agaricales	0.185745518924711	0.437411125417235	0.637429920615292	244		1	0.826881735724043	Control > Drought	Others	Laccaria
772	OTU809_Lecanicillium	0.0627357553479627	0.102775639434912	0.031708859727338	783		1	2.27520692452052	Control > Drought	Others	Lecanicillium
773	OTU687_Fungi	0.415037499278844	0.0926449488256393	0.222392421336448	539		1	2.37898084661837	Control > Drought	Others	Lecanicillium
774	OTU520_Lyophyllum	0	1	0.0627357553479627	535		1	0	Drought > Control	Others	Lyophyllum
775	OTU186_Madurella	-0.0881309102786652	0.614270655743475	0.541569905207775	130		1	0.487319640562238	Drought > Control	Others	Madurella
776	OTU75_Cantharellales	0.408464845355357	0.616758843153905	1.50814690367033	102		1	0.483277185363497	Control > Drought	Others	Minimedusa
777	OTU1026_Myceliophthora	-0.0159415438690215	0.320021628789029	0.00799279075353062	694		1	1.13936669550675	Drought > Control	Others	Myceliophthora
778	OTU236_Chaetomiaceae	0.189477798863713	0.116741866946849	0.438884241233212	230		1	2.14779004698514	Control > Drought	Others	Myceliophthora
779	OTU903_Neocatenulostroma	0.0780025120012732	0.0583521802969703	0.0395283641866373	689		1	2.84125855510412	Control > Drought	Others	Neocatenulostroma
780	OTU779_Fungi	0.0159415438690215	0.320021628789029	0.00799279075353062	800		1	1.13936669550675	Control > Drought	Others	Neodevriesia
781	OTU220_Gibberella	0.350907161859128	0.0703100418942401	0.802767652561952	184		1	2.65484064692087	Control > Drought	Others	Ophiocordyceps
782	OTU463_Pyronemataceae	0.0259952085329444	0.820020968021799	0.302562770020431	386		1	0.198425368292473	Control > Drought	Others	Otidea
783	OTU515_Paracamarosporium	0.07716786052246	0.0551015158607131	0.0550413635579621	605		1	2.89857805211797	Control > Drought	Others	Paracamarosporium
784	OTU460_Paraphoma	-0.0313641709093353	0.314896726458085	0.031708859727338	533		1	1.1555105464259	Drought > Control	Others	Paraphoma
785	OTU770_Dothideomycetes	0.0159415438690215	0.320021628789029	0.00799279075353062	793		1	1.13936669550675	Control > Drought	Others	Phaeosclera
786	OTU584_Pisolithus	0.0157673158583166	0.655460062740624	0.0238467419543677	549		1	0.422417904040842	Control > Drought	Others	Pisolithus
787	OTU228_Ascomycota	0.174029399775049	0.363240417441777	0.88318633501725	223		1	1.01269035694364	Control > Drought	Others	Poaceascoma
788	OTU709_Pleosporales	0.0159415438690215	0.320021628789029	0.00799279075353062	528		1	1.13936669550675	Control > Drought	Others	Polyschema
789	OTU296_Pleosporales	0.0874628412503394	0.261561723737748	0.137503523749935	334		1	1.34108498609152	Control > Drought	Others	Polyschema
790	OTU771_Pseudocamarosporium	-0.0473057147783568	0.0832448310000023	0.0238467419543677	684		1	2.48596924213932	Drought > Control	Others	Pseudocamarosporium
791	OTU85_Pseudogymnoascus	0.330721213345368	0.0341005400554149	1.52216737398526	82		1	3.37844205741588	Control > Drought	Others	Pseudogymnoascus
792	OTU992_Pezizomycetes	-0.0306967972229164	0.472288622022666	0.0627357553479627	576		1	0.750164992942627	Drought > Control	Others	Pulvinula
793	OTU631_Fungi	-0.0763508861301149	0.125790315147244	0.070389327891398	423		1	2.07313892379032	Drought > Control	Others	Pulvinula
794	OTU336_Pulvinula	0.346802763526392	0.000436497529568645	0.215506035751208	387		0.341777565652249	7.73672784233719	Control > Drought	Others	Pulvinula
795	OTU697_Sarcinomyces	0.0627357553479627	0.102775639434912	0.031708859727338	666		1	2.27520692452052	Control > Drought	Others	Sarcinomyces
796	OTU802_Fungi	-0.0159415438690215	0.320021628789029	0.00799279075353062	790		1	1.13936669550675	Drought > Control	Others	Saxophila
797	OTU1099_Septoriella	0.0159415438690215	0.320021628789029	0.00799279075353062	731		1	1.13936669550675	Control > Drought	Others	Septoriella
798	OTU420_Dothideomycetes	0.0458036896131248	0.358722097895159	0.070389327891398	403		1	1.025207290835	Control > Drought	Others	Septoriella
799	OTU949_Alternaria	0.129283016944966	0.0816427761882109	0.159198594849254	429		1	2.50540193637355	Control > Drought	Others	Setophoma
800	OTU1083_Simplicillium	0.0159415438690215	0.320021628789029	0.00799279075353062	753		1	1.13936669550675	Control > Drought	Others	Simplicillium
801	OTU862_Sodiomyces	0.0467942114789412	0.176112313396078	0.0395283641866373	512		1	1.73663334317558	Control > Drought	Others	Sodiomyces
802	OTU200_Sodiomyces	0.119052671643763	0.292532436875013	0.108059745857453	245		1	1.22917972315947	Control > Drought	Others	Sodiomyces
803	OTU575_Terfezia	0.0627357553479627	0.102775639434912	0.031708859727338	691		1	2.27520692452052	Control > Drought	Others	Terfezia
804	OTU535_Pezizaceae	0.739235767791034	0.00211235426497346	0.913288366806669	234		1	6.15995218810747	Control > Drought	Others	Terfezia
805	OTU634_Tricholoma	0.0159415438690215	0.320021628789029	0.00799279075353062	759		1	1.13936669550675	Control > Drought	Others	Tricholoma
806	OTU255_Vermispora	0.185555653156076	0.222682814482238	0.276331228447252	281		1	1.50200687661325	Control > Drought	Others	Vermispora
807	OTU237_Vermispora	0.522226745373194	0.000191001652010557	0.347350691767269	320		0.15070030343633	8.56322848068512	Control > Drought	Others	Vermispora
808	OTU151_Vermispora	1.31950135749282	8.35876374237246e-07	1.20858662181142	154		0.000670372852138271	13.9947851125033	Control > Drought	Others	Vermispora
809	OTU637_Pleosporales	0.440572591385982	0.142562388504921	0.359895945086383	343		1	1.94797556101643	Control > Drought	Others	Wettsteinina
810	OTU208_Dothideomycetes	0.0109157774791836	0.955773701605422	2.1393239593743	108		1	0.0452341077537296	Control > Drought	Others	Wettsteinina
