# Supplementary material for: Fungal community assembly in drought-stressed sorghum shows stochasticity, selection, and universal ecological dynamics
Source: Nat Commun. 2020 Jan 7;11:34. doi: 10.1038/s41467-019-13913-9 (PMC6946711; doi:10.1038/s41467-019-13913-9)
Supplement: Supplementary file 10 — Source Data [file 41467_2019_13913_MOESM10_ESM.zip › SourceData/Fig.S7.Rhizosphere.plot.21.csv]

	fung.dist	td
1	0.465743895084331	1
2	0.469477854805815	2
3	0.51071952928943	3
4	0.501280036580287	4
5	0.509145666374732	5
6	0.57180247157144	6
7	0.579311726326077	7
8	0.5516990174145	8
9	0.493856697396209	9
10	0.423556491040901	1
11	0.435088855351512	2
12	0.371600525374438	3
13	0.426586298955096	4
14	0.466402129945535	5
15	0.466525622422201	6
16	0.437712433674693	7
17	0.395294043499899	8
18	0.461196061870585	1
19	0.395847905790895	2
20	0.451966948349492	3
21	0.517027799934857	4
22	0.501181294886813	5
23	0.467691125311115	6
24	0.415898707780302	7
25	0.378345970278161	1
26	0.371068987846478	2
27	0.3728229135545	3
28	0.400419772245469	4
29	0.412356077955396	5
30	0.374742057093882	6
31	0.403284974286237	1
32	0.415665689730485	2
33	0.439327598758435	3
34	0.386150425899261	4
35	0.408966310799475	5
36	0.435519347718222	1
37	0.387425865262245	2
38	0.409585881708059	3
39	0.398217664563684	4
40	0.365104509889389	1
41	0.416550865000803	2
42	0.448716496616985	3
43	0.461913238771937	1
44	0.424595667414863	2
45	0.364427863592729	1
