# Supplementary material for: Fungal community assembly in drought-stressed sorghum shows stochasticity, selection, and universal ecological dynamics
Source: Nat Commun. 2020 Jan 7;11:34. doi: 10.1038/s41467-019-13913-9 (PMC6946711; doi:10.1038/s41467-019-13913-9)
Supplement: Supplementary file 10 — Source Data [file 41467_2019_13913_MOESM10_ESM.zip › SourceData/Fig.S15.Soil.week.7.csv]

	fung.dist	gd
1	0.417069601480007	63.2455532033676
2	0.377458955640654	52
3	0.370323493773069	41.182520563948
4	0.447946362718891	31.2409987036266
5	0.385731452639508	40
6	0.397258552433222	41.7612260356422
7	0.407664822197416	46.6476151587624
8	0.38291777294616	12
9	0.389116898479725	53.8144961882948
10	0.455300806157339	48
11	0.367970878594571	60
12	0.393811554070699	12
13	0.362782487040083	24
14	0.437096909989029	36
15	0.406436550769545	63.2455532033676
16	0.416171435552438	52
17	0.369802627244046	41.182520563948
18	0.440234541022104	52
19	0.406836424459493	31.2409987036266
20	0.431867404914999	23.3238075793812
21	0.362994632037402	20
22	0.388164776411477	12
23	0.448000209312359	24
24	0.417004734266868	52
25	0.416081347606735	41.182520563948
26	0.409849589676388	31.2409987036266
27	0.419226043561932	41.182520563948
28	0.426174880142414	23.3238075793812
29	0.473356597181994	20
30	0.370745614024436	23.3238075793812
31	0.408935636261535	12
32	0.360023165444238	41.182520563948
33	0.358878026243695	31.2409987036266
34	0.371842415821562	23.3238075793812
35	0.416540390327675	31.2409987036266
36	0.372009621404237	20
37	0.364394265874779	23.3238075793812
38	0.363119327599332	31.2409987036266
39	0.471595720881641	31.2409987036266
40	0.424157843885139	23.3238075793812
41	0.417576970945778	20
42	0.454419650707925	23.3238075793812
43	0.45449480781452	23.3238075793812
44	0.449482540083891	31.2409987036266
45	0.408366573263658	41.182520563948
46	0.376473120146952	12
47	0.399297788713397	24
48	0.425020440847545	41.7612260356422
49	0.432188332692459	36
50	0.425037267407341	62.4819974072532
51	0.376578902954459	72.1110255092798
52	0.410316892397215	12
53	0.451034608584716	40
54	0.398751340346577	24
55	0.421873016932566	53.8144961882948
56	0.35454145230453	62.4819974072532
57	0.394368531367448	41.7612260356422
58	0.3781503919121	12
59	0.412099541051062	46.6476151587624
60	0.390130260369705	53.8144961882948
61	0.41438970481563	46.6476151587624
62	0.450007822886235	36
63	0.417786960636685	48
64	0.40425416686592	41.7612260356422
65	0.369292244767899	46.6476151587624
66	0.430076335651633	12
