# Supplementary material for: Fungal community assembly in drought-stressed sorghum shows stochasticity, selection, and universal ecological dynamics
Source: Nat Commun. 2020 Jan 7;11:34. doi: 10.1038/s41467-019-13913-9 (PMC6946711; doi:10.1038/s41467-019-13913-9)
Supplement: Supplementary file 10 — Source Data [file 41467_2019_13913_MOESM10_ESM.zip › SourceData/Fig.S7.Root.plot.12.csv]

	fung.dist	td
1	0.660201181899814	1
2	0.575718585035743	2
3	0.628723326687167	3
4	0.627924533836186	4
5	0.704140674761352	5
6	0.726462502120231	6
7	0.761826513462182	7
8	0.749573597234458	8
9	0.72482338871289	9
10	0.676379243784197	10
11	0.774993127179635	11
12	0.764081546524449	12
13	0.781796543012111	13
14	0.792700782563751	14
15	0.822133978152545	15
16	0.80680816620945	16
17	0.529062731267098	1
18	0.584346026448791	2
19	0.588735874375241	3
20	0.64994848831192	4
21	0.659226056984843	5
22	0.712011352676054	6
23	0.700560380869377	7
24	0.669185872570654	8
25	0.69196596092199	9
26	0.717502875745307	10
27	0.751354012553734	11
28	0.718382385441095	12
29	0.778386940688293	13
30	0.775714146151118	14
31	0.737910966148384	15
32	0.462006243135663	1
33	0.420714861715068	2
34	0.528425906882136	3
35	0.545347425132928	4
36	0.630635140682585	5
37	0.606935379821098	6
38	0.593297368961029	7
39	0.606858557538218	8
40	0.662409633551515	9
41	0.644309090470267	10
42	0.64446301391197	11
43	0.732069931001257	12
44	0.71486464011354	13
45	0.699559654275818	14
46	0.237653465673981	1
47	0.323431912138066	2
48	0.348951123310967	3
49	0.379943305257517	4
50	0.43120249393079	5
51	0.440366038962239	6
52	0.504322310468122	7
53	0.553363767999527	8
54	0.522047729449669	9
55	0.524600408127055	10
56	0.609362173950253	11
57	0.636482835849788	12
58	0.6230733455479	13
59	0.35545716403735	1
60	0.374305385968898	2
61	0.435621760743121	3
62	0.476762813120303	4
63	0.47477323380589	5
64	0.541659120479073	6
65	0.588205843036591	7
66	0.558316367723907	8
67	0.547429009355791	9
68	0.617061003562099	10
69	0.646340884953645	11
70	0.638093328209018	12
71	0.240392458523067	1
72	0.266109092267688	2
73	0.280820211075264	3
74	0.372321987072667	4
75	0.434857762503671	5
76	0.472135835324406	6
77	0.4295548193997	7
78	0.461622022844542	8
79	0.533959616391431	9
80	0.561321909844279	10
81	0.566363647237999	11
82	0.250321503697347	1
83	0.303371984352259	2
84	0.380984337368792	3
85	0.402425581241369	4
86	0.451335744370472	5
87	0.409388878773748	6
88	0.395275693914643	7
89	0.472247288667612	8
90	0.498763094946529	9
91	0.523649321858369	10
92	0.282329597985995	1
93	0.334751002383782	2
94	0.406423428436979	3
95	0.434040328292962	4
96	0.404604200597329	5
97	0.425143590903244	6
98	0.478731926705368	7
99	0.509134382530207	8
100	0.523071298103558	9
101	0.302282521930707	1
102	0.383565543396442	2
103	0.415006789142162	3
104	0.380719774698931	4
105	0.38773886061287	5
106	0.466775764032002	6
107	0.464973909073823	7
108	0.486116289976688	8
109	0.304700875114197	1
110	0.406574926828694	2
111	0.397181141929445	3
112	0.372002463947638	4
113	0.448449818799946	5
114	0.42781011389021	6
115	0.450877129498234	7
116	0.350206588618191	1
117	0.309710868562437	2
118	0.389779919370429	3
119	0.365558046626427	4
120	0.369267357546293	5
121	0.396825028476348	6
122	0.366387502112405	1
123	0.365167144958328	2
124	0.323554108368996	3
125	0.362596599951046	4
126	0.380356883418268	5
127	0.363309700454391	1
128	0.328561182029697	2
129	0.317060614192513	3
130	0.390995435005799	4
131	0.372350504342852	1
132	0.383892077963239	2
133	0.403020843831563	3
134	0.289951920178632	1
135	0.37234359012371	2
136	0.368709917672382	1
