# Supplementary material for: Fungal community assembly in drought-stressed sorghum shows stochasticity, selection, and universal ecological dynamics
Source: Nat Commun. 2020 Jan 7;11:34. doi: 10.1038/s41467-019-13913-9 (PMC6946711; doi:10.1038/s41467-019-13913-9)
Supplement: Supplementary file 10 — Source Data [file 41467_2019_13913_MOESM10_ESM.zip › SourceData/Fig.S27.csv]

	Axis.1	Axis.2	TP	Treatment1	Habitat
TP08R1	0.213289242880434	0.326961130352513	8	CON	Root
TP08R11	0.21292619228449	0.313796627911064	8	CON	Root
TP08R12	0.206691121013439	0.358810769573555	8	CON	Root
TP08R13	0.230890486567944	0.180152188425991	8	PRE	Root
TP08R17	0.197720933416928	0.215452653090352	8	PRE	Root
TP08R18	0.149209738697631	0.125726588733615	8	PRE	Root
TP08R19	0.226555127825121	0.342045302254614	8	CON	Root
TP08R2	0.231208774460192	0.35781571282173	8	CON	Root
TP08R20	0.216426218592777	0.365336671415498	8	CON	Root
TP08R5	0.199685318974491	0.275994570471841	8	PRE	Root
TP08R6	0.221750431101988	0.113807999925325	8	PRE	Root
TP08R6x	0.209371887882116	0.137864040289123	8	PRE	Root
TP08Z1	0.229173573322738	-0.0706843217592642	8	CON	Rhizosphere
TP08Z11	0.242046136177511	-0.0377142394248744	8	CON	Rhizosphere
TP08Z12	0.204036408892371	0.0451685772890982	8	CON	Rhizosphere
TP08Z13	0.184366690887215	0.00764610698832745	8	PRE	Rhizosphere
TP08Z14	0.153246543626194	-0.0756720211028419	8	PRE	Rhizosphere
TP08Z17	0.203416269984904	-0.0732588658689405	8	PRE	Rhizosphere
TP08Z18	0.212786402043535	-0.158055463527902	8	PRE	Rhizosphere
TP08Z19	0.228333145084494	-0.0373635041590741	8	CON	Rhizosphere
TP08Z2	0.229630827221738	0.104030590723175	8	CON	Rhizosphere
TP08Z20	0.214693195598888	0.0447760130708289	8	CON	Rhizosphere
TP08Z5	0.15316286101667	0.00175429818633294	8	PRE	Rhizosphere
TP08Z6	0.176812223439699	-0.0614674970319829	8	PRE	Rhizosphere
TP17R1	0.0780966420193609	0.311539091695473	17	CON	Root
TP17R11	0.0343783915172856	0.294574959713491	17	CON	Root
TP17R12	0.0502865908585686	0.318380533703047	17	CON	Root
TP17R15	0.187873709991292	0.365594950141045	17	POST	Root
TP17R16	0.148600435205835	0.405707963880321	17	POST	Root
TP17R19	-0.0492758487625678	0.306939753638723	17	CON	Root
TP17R2	-0.0067396707008049	0.297491268029981	17	CON	Root
TP17R20	0.124450252397148	0.324405518550469	17	CON	Root
TP17R21	0.212901377438017	0.345075941319713	17	POST	Root
TP17R22	0.14959153760562	0.395838072932888	17	POST	Root
TP17R3	0.164737065625875	0.356580768399642	17	POST	Root
TP17R4	0.199688170246483	0.356372787853942	17	POST	Root
TP17Z1	-0.199260315377771	0.122590955132659	17	CON	Rhizosphere
TP17Z11	-0.263895545917243	0.0481804221717731	17	CON	Rhizosphere
TP17Z12	-0.338549905144079	0.0640589283165056	17	CON	Rhizosphere
TP17Z15	0.00124212050090418	0.12433476832922	17	POST	Rhizosphere
TP17Z16	0.106300879873479	0.170678969366935	17	POST	Rhizosphere
TP17Z19	-0.247126956306318	0.0524855058114374	17	CON	Rhizosphere
TP17Z2	-0.113083381603698	0.10764195766159	17	CON	Rhizosphere
TP17Z20	-0.21406549225236	0.0469494288498439	17	CON	Rhizosphere
TP17Z21t	0.0950761892311943	0.120226807753463	17	POST	Rhizosphere
TP17Z22	-0.14961627910924	0.22098135080654	17	POST	Rhizosphere
TP17Z3	-0.0503596416640542	0.140710838873657	17	POST	Rhizosphere
TP17Z4	-0.0684805877268973	0.101772248156885	17	POST	Rhizosphere
