# Supplementary material for: Fungal community assembly in drought-stressed sorghum shows stochasticity, selection, and universal ecological dynamics
Source: Nat Commun. 2020 Jan 7;11:34. doi: 10.1038/s41467-019-13913-9 (PMC6946711; doi:10.1038/s41467-019-13913-9)
Supplement: Supplementary file 10 — Source Data [file 41467_2019_13913_MOESM10_ESM.zip › SourceData/Fig.S7.Soil.plot.20.csv]

	fung.dist	td
1	0.437898901252287	1
2	0.406721643253725	2
3	0.386292849001406	3
4	0.459988139177351	4
5	0.427568556306602	5
6	0.444350570604875	6
7	0.430933264269687	7
8	0.49403064365138	8
9	0.415025459163455	1
10	0.469232565349934	9
11	0.552470908283588	10
12	0.459914096594668	11
13	0.521890944853097	12
14	0.56905794052426	13
15	0.491569640950306	14
16	0.506038542775516	15
17	0.626241418240382	16
18	0.400358552894537	1
19	0.35056338517674	2
20	0.440025914675335	3
21	0.399528972125966	4
22	0.395788229573216	5
23	0.409792251144025	6
24	0.424218009599835	7
25	0.404152755767597	2
26	0.390486194319079	8
27	0.535325386780626	9
28	0.452255977118204	10
29	0.52881653372513	11
30	0.620098618560481	12
31	0.462323437331446	13
32	0.491255897480266	14
33	0.663238307361296	15
34	0.452246151464974	1
35	0.515783261246852	2
36	0.371078544612052	3
37	0.453974185435355	4
38	0.457784288782272	5
39	0.439342963151486	6
40	0.403227398864131	3
41	0.446253529269199	7
42	0.524371232368124	8
43	0.543265808534332	9
44	0.559646276395994	10
45	0.638831793284542	11
46	0.498602482339423	12
47	0.514615978620005	13
48	0.642891787229513	14
49	0.418907691754367	1
50	0.375832922716178	2
51	0.409825308128759	3
52	0.368500548612687	4
53	0.468970243832759	5
54	0.41779379512921	4
55	0.425834490880293	6
56	0.52572966700817	7
57	0.45693453348517	8
58	0.551250509215293	9
59	0.603694882994357	10
60	0.475397030034027	11
61	0.512203983427922	12
62	0.637465514184841	13
63	0.431261966385994	1
64	0.402785510039924	2
65	0.463921466865896	3
66	0.524965386110805	4
67	0.493940328147272	5
68	0.450811050284661	5
69	0.561208375339798	6
70	0.474058947505267	7
71	0.526705331012559	8
72	0.614721075958217	9
73	0.473742983221118	10
74	0.491050152089556	11
75	0.661978206060132	12
76	0.395277769335245	1
77	0.408133659526308	2
78	0.448520205244117	3
79	0.396339298899698	6
80	0.422874608717329	4
81	0.54970418776011	5
82	0.464967461311087	6
83	0.535548904515356	7
84	0.635719237408046	8
85	0.448505641831238	9
86	0.503911324986405	10
87	0.637462049752208	11
88	0.440551676417926	1
89	0.474531608784068	2
90	0.430992256734904	7
91	0.473509340822751	3
92	0.529397152505674	4
93	0.450223460853609	5
94	0.564134756548072	6
95	0.635780019713358	7
96	0.472127842323838	8
97	0.487746473695341	9
98	0.653868344141233	10
99	0.501683636367238	1
100	0.430386361746883	8
101	0.46097426148954	2
102	0.549059541953054	3
103	0.498371884623428	4
104	0.573347321413569	5
105	0.608074759919464	6
106	0.520755848353182	7
107	0.524553293903921	8
108	0.660214428534853	9
109	0.490369385891683	9
110	0.472765474295223	1
111	0.533070773126137	2
112	0.509521148014108	3
113	0.568269279467113	4
114	0.648891786017631	5
115	0.524164443963197	6
116	0.52772285767455	7
117	0.63520016213763	8
118	0.457158327449978	10
119	0.564723718739074	11
120	0.509196192608998	12
121	0.531547319825084	13
122	0.596186984942675	14
123	0.497214740502459	15
124	0.505748162149007	16
125	0.64928249963177	17
126	0.51365654522175	1
127	0.463410772006208	2
128	0.538209112524358	3
129	0.578775658119648	4
130	0.488348358438017	5
131	0.49004962712455	6
132	0.581508582559392	7
133	0.522646435032966	1
134	0.525238881829193	2
135	0.582355310311291	3
136	0.555961545772261	4
137	0.506563988951923	5
138	0.553336888335336	6
139	0.446309684305971	1
140	0.500071702554085	2
141	0.426647519975328	3
142	0.414265811595736	4
143	0.563929539685817	5
144	0.471400356468605	1
145	0.446853167802289	2
146	0.498004446465392	3
147	0.442598027199881	4
148	0.520413006642087	1
149	0.543077006022393	2
150	0.426441668067402	3
151	0.445078790850765	1
152	0.526050036895601	2
153	0.505569133903169	1
