# Supplementary material for: Fungal community assembly in drought-stressed sorghum shows stochasticity, selection, and universal ecological dynamics
Source: Nat Commun. 2020 Jan 7;11:34. doi: 10.1038/s41467-019-13913-9 (PMC6946711; doi:10.1038/s41467-019-13913-9)
Supplement: Supplementary file 10 — Source Data [file 41467_2019_13913_MOESM10_ESM.zip › SourceData/Fig.S14.Root.OTU34_Stachybotrys.csv]

	TP	value	Cultivar
TP01R1	1	0	RTx430
TP01R11	1	2	BTx642
TP01R12	1	0	RTx430
TP01R19	1	0	BTx642
TP01R2	1	0	BTx642
TP01R20	1	0	RTx430
TP02R1	2	0	RTx430
TP02R11t	2	0	BTx642
TP02R12	2	0	RTx430
TP02R19	2	0	BTx642
TP02R2	2	6	BTx642
TP02R20	2	0	RTx430
TP03R1	3	0	RTx430
TP03R11	3	0	BTx642
TP03R12	3	4	RTx430
TP03R13	3	1	RTx430
TP03R14	3	3	BTx642
TP03R17	3	0	BTx642
TP03R18	3	0	RTx430
TP03R19	3	7	BTx642
TP03R20	3	0	RTx430
TP03R2r	3	0	BTx642
TP03R5	3	1	RTx430
TP03R6	3	12	BTx642
TP04R1	4	0	RTx430
TP04R11	4	0	BTx642
TP04R12	4	3	RTx430
TP04R13	4	0	RTx430
TP04R14	4	1	BTx642
TP04R17	4	0	BTx642
TP04R18	4	2	RTx430
TP04R19	4	8	BTx642
TP04R2	4	1	BTx642
TP04R20	4	3	RTx430
TP04R5	4	1	RTx430
TP04R6	4	2	BTx642
TP05R1	5	1	RTx430
TP05R11	5	4	BTx642
TP05R12	5	11	RTx430
TP05R13	5	10	RTx430
TP05R14	5	0	BTx642
TP05R17	5	1	BTx642
TP05R18	5	2	RTx430
TP05R19	5	3	BTx642
TP05R2	5	30	BTx642
TP05R20	5	14	RTx430
TP05R5	5	4	RTx430
TP05R6	5	10	BTx642
TP06R1	6	4	RTx430
TP06R11	6	14	BTx642
TP06R12	6	6	RTx430
TP06R13	6	3	RTx430
TP06R14	6	0	BTx642
TP06R17	6	0	BTx642
TP06R18	6	0	RTx430
TP06R19	6	13	BTx642
TP06R2	6	5	BTx642
TP06R20	6	20	RTx430
TP06R5	6	1	RTx430
TP06R6	6	0	BTx642
TP07L14	7	1	BTx642
TP07L20	7	4	RTx430
TP07R1	7	14	RTx430
TP07R11	7	7	BTx642
TP07R12	7	7	RTx430
TP07R13	7	3	RTx430
TP07R17	7	0	BTx642
TP07R18	7	0	RTx430
TP07R19	7	17	BTx642
TP07R2	7	10	BTx642
TP07R5	7	4	RTx430
TP07R6	7	1	BTx642
TP08R1	8	15	RTx430
TP08R11	8	2	BTx642
TP08R12	8	3	RTx430
TP08R13	8	10	RTx430
TP08R15	8	2	BTx642
TP08R16	8	14	RTx430
TP08R17	8	0	BTx642
TP08R18	8	0	RTx430
TP08R19	8	1	BTx642
TP08R2	8	16	BTx642
TP08R20	8	6	RTx430
TP08R21	8	13	BTx642
TP08R22	8	8	RTx430
TP08R3	8	9	RTx430
TP08R4	8	15	BTx642
TP08R5	8	3	RTx430
TP08R6	8	0	BTx642
TP08R6x	8	1	BTx642
TP09R1	9	23	RTx430
TP09R11	9	7	BTx642
TP09R12	9	10	RTx430
TP09R13	9	0	RTx430
TP09R14	9	0	BTx642
TP09R15	9	10	BTx642
TP09R16	9	13	RTx430
TP09R17	9	0	BTx642
TP09R18	9	18	RTx430
TP09R19	9	8	BTx642
TP09R2	9	4	BTx642
TP09R20	9	15	RTx430
TP09R21	9	1	BTx642
TP09R22	9	20	RTx430
TP09R3	9	9	RTx430
TP09R4	9	12	BTx642
TP09R5	9	0	RTx430
TP09R6	9	3	BTx642
TP10R1	10	61	RTx430
TP10R11	10	14	BTx642
TP10R12	10	12	RTx430
TP10R13	10	1	RTx430
TP10R14	10	0	BTx642
TP10R15	10	14	BTx642
TP10R16	10	31	RTx430
TP10R17	10	0	BTx642
TP10R18	10	0	RTx430
TP10R19	10	11	BTx642
TP10R2	10	13	BTx642
TP10R20	10	18	RTx430
TP10R21	10	2	BTx642
TP10R22	10	27	RTx430
TP10R3	10	4	RTx430
TP10R4	10	8	BTx642
TP10R5	10	5	RTx430
TP10R6	10	1	BTx642
TP11R01z	11	6	RTx430
TP11R02z	11	22	BTx642
TP11R03z	11	27	RTx430
TP11R11	11	3	BTx642
TP11R12	11	26	RTx430
TP11R13	11	12	RTx430
TP11R14	11	1	BTx642
TP11R15	11	6	BTx642
TP11R16	11	8	RTx430
TP11R17	11	0	BTx642
TP11R18	11	0	RTx430
TP11R19	11	4	BTx642
TP11R20	11	8	RTx430
TP11R21	11	6	BTx642
TP11R22z	11	24	RTx430
TP11R4	11	13	BTx642
TP11R5t	11	3	RTx430
TP11R6	11	5	BTx642
TP12R1	12	24	RTx430
TP12R11	12	0	BTx642
TP12R12	12	10	RTx430
TP12R13	12	6	RTx430
TP12R14	12	5	BTx642
TP12R15	12	20	BTx642
TP12R16	12	5	RTx430
TP12R17	12	5	BTx642
TP12R18	12	2	RTx430
TP12R19	12	0	BTx642
TP12R2	12	9	BTx642
TP12R20	12	15	RTx430
TP12R21	12	7	BTx642
TP12R22	12	27	RTx430
TP12R3	12	16	RTx430
TP12R4	12	13	BTx642
TP12R5	12	1	RTx430
TP12R6	12	10	BTx642
TP13R1	13	11	RTx430
TP13R11	13	3	BTx642
TP13R12	13	19	RTx430
TP13R13	13	10	RTx430
TP13R14	13	8	BTx642
TP13R15	13	5	BTx642
TP13R16	13	15	RTx430
TP13R17	13	6	BTx642
TP13R18	13	3	RTx430
TP13R19	13	3	BTx642
TP13R2	13	19	BTx642
TP13R20	13	12	RTx430
TP13R21	13	8	BTx642
TP13R22	13	10	RTx430
TP13R3	13	10	RTx430
TP13R4	13	5	BTx642
TP13R5	13	6	RTx430
TP13R6	13	1	BTx642
TP14R1	14	18	RTx430
TP14R11	14	0	BTx642
TP14R12	14	4	RTx430
TP14R13	14	11	RTx430
TP14R14	14	3	BTx642
TP14R15	14	12	BTx642
TP14R16	14	13	RTx430
TP14R17Rt	14	17	BTx642
TP14R18Rt	14	2	RTx430
TP14R19Rt	14	6	BTx642
TP14R2	14	5	BTx642
TP14R20Rt	14	0	RTx430
TP14R21	14	6	BTx642
TP14R22	14	25	RTx430
TP14R3	14	18	RTx430
TP14R4	14	19	BTx642
TP14R5	14	31	RTx430
TP14R6	14	3	BTx642
TP15R11	15	1	BTx642
TP15R12	15	7	RTx430
TP15R13	15	12	RTx430
TP15R14	15	0	BTx642
TP15R15	15	1	BTx642
TP15R16	15	39	RTx430
TP15R17	15	1	BTx642
TP15R18	15	2	RTx430
TP15R19	15	0	BTx642
TP15R1t	15	59	RTx430
TP15R2	15	2	BTx642
TP15R20	15	10	RTx430
TP15R21	15	0	BTx642
TP15R22	15	14	RTx430
TP15R3	15	8	RTx430
TP15R4	15	8	BTx642
TP15R5	15	4	RTx430
TP15R6	15	3	BTx642
TP16R1	16	67	RTx430
TP16R11	16	2	BTx642
TP16R12	16	33	RTx430
TP16R13	16	17	RTx430
TP16R14	16	0	BTx642
TP16R15	16	28	BTx642
TP16R16	16	15	RTx430
TP16R17	16	2	BTx642
TP16R18	16	13	RTx430
TP16R19	16	1	BTx642
TP16R2	16	5	BTx642
TP16R20	16	16	RTx430
TP16R21	16	10	BTx642
TP16R22	16	16	RTx430
TP16R3	16	20	RTx430
TP16R4a	16	8	BTx642
TP16R5	16	28	RTx430
TP16R6	16	0	BTx642
TP17R1	17	86	RTx430
TP17R11	17	4	BTx642
TP17R12	17	26	RTx430
TP17R13	17	36	RTx430
TP17R14	17	5	BTx642
TP17R15	17	5	BTx642
TP17R16	17	59	RTx430
TP17R17	17	0	BTx642
TP17R18	17	24	RTx430
TP17R19	17	0	BTx642
TP17R2	17	11	BTx642
TP17R20	17	16	RTx430
TP17R21	17	2	BTx642
TP17R22	17	20	RTx430
TP17R3	17	7	RTx430
TP17R4	17	28	BTx642
TP17R5	17	24	RTx430
TP17R6	17	1	BTx642
