# Supplementary material for: Fungal community assembly in drought-stressed sorghum shows stochasticity, selection, and universal ecological dynamics
Source: Nat Commun. 2020 Jan 7;11:34. doi: 10.1038/s41467-019-13913-9 (PMC6946711; doi:10.1038/s41467-019-13913-9)
Supplement: Supplementary file 10 — Source Data [file 41467_2019_13913_MOESM10_ESM.zip › SourceData/Fig.S7.Soil.plot.3.csv]

	fung.dist	td
1	0.525652566079627	1
2	0.465618376913889	8
3	0.438478430520151	2
4	0.419099081674392	3
5	0.487326220113329	4
6	0.447429829985386	5
7	0.474725721086986	6
8	0.450327354961972	7
9	0.494963075280915	8
10	0.547450156426751	9
11	0.514067575202131	9
12	0.471248943197139	1
13	0.490268276003187	2
14	0.47605215791281	3
15	0.436655078029629	4
16	0.474130667010888	5
17	0.456926556642438	6
18	0.472680602288764	7
19	0.510565087260192	8
20	0.470258097027145	10
21	0.468051278581728	11
22	0.533651877963219	12
23	0.455435003891469	13
24	0.508084440234356	14
25	0.501694513315496	15
26	0.495453453447445	16
27	0.567512119668235	17
28	0.463651377911711	1
29	0.471654961790851	2
30	0.458275678728545	3
31	0.475170948981271	4
32	0.441957855566518	5
33	0.439822149488945	6
34	0.523282006188614	7
35	0.459824559049316	1
36	0.410014387029376	2
37	0.453891427226233	3
38	0.406835612801692	4
39	0.405937716007268	5
40	0.484047893783252	6
41	0.438492070136256	1
42	0.475823585544667	2
43	0.448172010229389	3
44	0.431293298068126	4
45	0.533505478314543	5
46	0.441190048766949	1
47	0.424237365845651	2
48	0.416010802601888	3
49	0.497456479342762	4
50	0.396956157824185	1
51	0.394371671347499	2
52	0.477470628176615	3
53	0.394436243653796	1
54	0.437417443506945	2
55	0.438982837308509	1
