# Supplementary material for: Fungal community assembly in drought-stressed sorghum shows stochasticity, selection, and universal ecological dynamics
Source: Nat Commun. 2020 Jan 7;11:34. doi: 10.1038/s41467-019-13913-9 (PMC6946711; doi:10.1038/s41467-019-13913-9)
Supplement: Supplementary file 10 — Source Data [file 41467_2019_13913_MOESM10_ESM.zip › SourceData/Fig.S7.Rhizosphere.plot.4.csv]

	fung.dist	td
1	0.467471166825571	1
2	0.489183281558699	2
3	0.51372238169225	3
4	0.483357425174528	4
5	0.55205851562324	5
6	0.491881667146585	6
7	0.571950401872673	7
8	0.503967352162941	8
9	0.503548344802932	9
10	0.40675558076885	1
11	0.418388851293284	2
12	0.433543995116399	3
13	0.46370071707614	4
14	0.395624133586151	5
15	0.484912285133004	6
16	0.437665866431577	7
17	0.460343211589465	8
18	0.382092165053413	1
19	0.403757579094679	2
20	0.473654139929022	3
21	0.372580250500779	4
22	0.577016225917011	5
23	0.480841112412003	6
24	0.459103874227906	7
25	0.392967146591691	1
26	0.473456402591087	2
27	0.398603110903048	3
28	0.489749792891819	4
29	0.478457128805615	5
30	0.4659779428108	6
31	0.432660678168376	1
32	0.399767491621764	2
33	0.520359781795138	3
34	0.445541201855609	4
35	0.464965663226713	5
36	0.393064650812486	1
37	0.444562522075293	2
38	0.441441049095822	3
39	0.438882975736179	4
40	0.374546718816585	1
41	0.457105725572644	2
42	0.344801647370188	3
43	0.471004396711408	1
44	0.314398875133302	2
45	0.435331304871436	1
