# Supplementary material for: Fungal community assembly in drought-stressed sorghum shows stochasticity, selection, and universal ecological dynamics
Source: Nat Commun. 2020 Jan 7;11:34. doi: 10.1038/s41467-019-13913-9 (PMC6946711; doi:10.1038/s41467-019-13913-9)
Supplement: Supplementary file 10 — Source Data [file 41467_2019_13913_MOESM10_ESM.zip › SourceData/Fig.S7.Rhizosphere.plot.6.csv]

	fung.dist	td
1	0.460468642826834	1
2	0.484030471599253	2
3	0.573555868828271	3
4	0.482112862468677	4
5	0.489175896489391	5
6	0.585844457666631	6
7	0.467247156769336	7
8	0.504694043550377	8
9	0.403452064663016	9
10	0.526846194965832	10
11	0.563316564936766	11
12	0.630668606603385	12
13	0.639343974453183	13
14	0.622547082191504	14
15	0.437127359787412	1
16	0.520584932745152	2
17	0.513985160312985	3
18	0.478455402847625	4
19	0.577057974411162	5
20	0.446458756402069	6
21	0.470579942125105	7
22	0.477738628092778	8
23	0.536589151984336	9
24	0.53288784284583	10
25	0.620404218030045	11
26	0.646792635230495	12
27	0.685819461589531	13
28	0.482815101990356	1
29	0.44229584106737	2
30	0.401663090624149	3
31	0.504328025864647	4
32	0.40042435290329	5
33	0.429327885425825	6
34	0.417403523746802	7
35	0.492327500755378	8
36	0.437147522215928	9
37	0.514724932558303	10
38	0.60506972811204	11
39	0.598877296402662	12
40	0.390386910457257	1
41	0.399543296883397	2
42	0.631936959656063	3
43	0.435692519941005	4
44	0.474645875655463	5
45	0.500926271938053	6
46	0.574347952648216	7
47	0.579429935540351	8
48	0.70538079422579	9
49	0.672108876521525	10
50	0.671986971546946	11
51	0.332639671683705	1
52	0.598061569305698	2
53	0.393581365116885	3
54	0.485924129991955	4
55	0.481439927286219	5
56	0.535456843017703	6
57	0.568143360408629	7
58	0.698184129066705	8
59	0.662784705690514	9
60	0.670837218142349	10
61	0.583894304274472	1
62	0.442310811999645	2
63	0.475396602989153	3
64	0.465116201443163	4
65	0.518250188285847	5
66	0.512838357448991	6
67	0.654950573239925	7
68	0.623047176349485	8
69	0.634194686494036	9
70	0.486111370946719	1
71	0.500574601226335	2
72	0.476161000983487	3
73	0.442166937205677	4
74	0.374836448904697	5
75	0.445337508120675	6
76	0.50178426320714	7
77	0.490775685076254	8
78	0.394583111263823	1
79	0.445013960773465	2
80	0.485412176029447	3
81	0.471127769448759	4
82	0.554110191702016	5
83	0.582268207010208	6
84	0.628787632468655	7
85	0.348601618099356	1
86	0.427364474462202	2
87	0.449008194600803	3
88	0.523333463627591	4
89	0.502287837290009	5
90	0.555756102488218	6
91	0.392315511424295	1
92	0.44854928878665	2
93	0.48098741327402	3
94	0.506860572555236	4
95	0.536981930367569	5
96	0.361558657025104	1
97	0.427158282357865	2
98	0.426907790344551	3
99	0.378902414661762	4
100	0.37844693808956	1
101	0.421972899027033	2
102	0.378450551439036	3
103	0.448820836937754	1
104	0.420353588312916	2
105	0.40184788749381	1
