# Supplementary material for: Fungal community assembly in drought-stressed sorghum shows stochasticity, selection, and universal ecological dynamics
Source: Nat Commun. 2020 Jan 7;11:34. doi: 10.1038/s41467-019-13913-9 (PMC6946711; doi:10.1038/s41467-019-13913-9)
Supplement: Supplementary file 10 — Source Data [file 41467_2019_13913_MOESM10_ESM.zip › SourceData/Fig.S7.Soil.plot.1.csv]

	fung.dist	td
1	0.376761119375431	1
2	0.4041922025986	2
3	0.421574682548503	3
4	0.35684867055466	4
5	0.449872668682329	5
6	0.401741575826978	6
7	0.387102360011724	7
8	0.421342481480673	8
9	0.411229605291589	1
10	0.506177395511915	9
11	0.440530361458394	10
12	0.471061241352101	11
13	0.561738837500995	12
14	0.492847302562104	13
15	0.532020408676695	14
16	0.567783126485419	15
17	0.505599230537742	16
18	0.466018841659322	1
19	0.446483644800961	2
20	0.424383230237782	3
21	0.49860790266532	4
22	0.468172886213045	5
23	0.424651283879768	6
24	0.464418735354542	7
25	0.441583951939965	2
26	0.515097871939326	8
27	0.490491569365303	9
28	0.539107065983801	10
29	0.605987021898651	11
30	0.536704209560181	12
31	0.57395439529929	13
32	0.646599018227234	14
33	0.547289312307412	15
34	0.44555032432461	1
35	0.43159176329513	2
36	0.440383171893158	3
37	0.415019023291513	4
38	0.412990172060675	5
39	0.429625082737373	6
40	0.426835511371193	3
41	0.411906436021224	7
42	0.493706377310776	8
43	0.495841655353929	9
44	0.597324692092545	10
45	0.520160986125276	11
46	0.501468587414333	12
47	0.611132246143012	13
48	0.489049743286361	14
49	0.470776077156235	1
50	0.42502588305504	2
51	0.420933887248379	3
52	0.497736911342948	4
53	0.479700094601394	5
54	0.469130638419732	4
55	0.494404208221793	6
56	0.472215040937496	7
57	0.459779360605937	8
58	0.55571018655503	9
59	0.497465602675604	10
60	0.556085007391373	11
61	0.577819162324264	12
62	0.522211694081883	13
63	0.454585455253808	1
64	0.393236920535991	2
65	0.412640941951578	3
66	0.448688266476157	4
67	0.411613812562051	5
68	0.466756817027366	5
69	0.473038516731482	6
70	0.500708889864008	7
71	0.579012812088873	8
72	0.533246558330879	9
73	0.479661296416523	10
74	0.59938241451242	11
75	0.501627176633126	12
76	0.381322209489451	1
77	0.442300351688792	2
78	0.462512768550636	3
79	0.47696190548878	6
80	0.421691770302464	4
81	0.429687092924409	5
82	0.483487350715556	6
83	0.540719323433367	7
84	0.514133225972263	8
85	0.509343592505513	9
86	0.573515628240379	10
87	0.502341143883255	11
88	0.375579746190091	1
89	0.433398543789414	2
90	0.450514752892929	7
91	0.461179582264967	3
92	0.424824364678795	4
93	0.46089700640579	5
94	0.509881603658912	6
95	0.489234017177838	7
96	0.478606949848202	8
97	0.551370953222924	9
98	0.491942525436986	10
99	0.444658985746751	1
100	0.45611651161981	8
101	0.448590613257252	2
102	0.444516154841152	3
103	0.515367783482297	4
104	0.548672557040611	5
105	0.464990201712284	6
106	0.489652788326786	7
107	0.58047064119704	8
108	0.504707948667332	9
109	0.48757626553472	9
110	0.446667106394813	1
111	0.500428184103492	2
112	0.501920150739851	3
113	0.543021678046789	4
114	0.509868583616868	5
115	0.502259008725479	6
116	0.592277510995988	7
117	0.506688565577076	8
118	0.527669559747471	10
119	0.498731704267612	11
120	0.512666843457481	12
121	0.601153119986444	13
122	0.528798158685508	14
123	0.565216636383842	15
124	0.650684058175613	16
125	0.574184777627935	17
126	0.48706868381702	1
127	0.534033262296736	2
128	0.548444956790789	3
129	0.481995187661902	4
130	0.473497079905254	5
131	0.559111761367886	6
132	0.425968149108237	7
133	0.456960674256086	1
134	0.498579055349003	2
135	0.431188849698735	3
136	0.481146129648056	4
137	0.518580650294147	5
138	0.486059957407665	6
139	0.47622849545279	1
140	0.415981536389529	2
141	0.468560475168032	3
142	0.497809518044294	4
143	0.458324551625454	5
144	0.475629953010079	1
145	0.489806346198789	2
146	0.478439968168149	3
147	0.483676962960988	4
148	0.429178381205189	1
149	0.481798679132184	2
150	0.421056404481408	3
151	0.486613121828761	1
152	0.432164683277708	2
153	0.498505174117397	1
