# Supplementary material for: Fungal community assembly in drought-stressed sorghum shows stochasticity, selection, and universal ecological dynamics
Source: Nat Commun. 2020 Jan 7;11:34. doi: 10.1038/s41467-019-13913-9 (PMC6946711; doi:10.1038/s41467-019-13913-9)
Supplement: Supplementary file 10 — Source Data [file 41467_2019_13913_MOESM10_ESM.zip › SourceData/Fig.4D.csv]

	TP	S.rar362	Treatment1	Habitat
1	1	49	Control	Leaf
2	1	44	Control	Leaf
3	1	60	Control	Leaf
4	1	47	Control	Leaf
5	1	28	Control	Leaf
6	1	27	Control	Leaf
7	1	31	Control	Root
8	1	58	Control	Root
9	1	30	Control	Root
10	1	42	Control	Root
11	1	38	Control	Root
12	1	32	Control	Root
13	1	82	Control	Soil
14	1	95	Control	Soil
15	1	92	Control	Soil
16	1	87	Control	Soil
17	1	100	Control	Soil
18	1	86	Control	Soil
19	1	53	Control	Rhizosphere
20	1	59	Control	Rhizosphere
21	1	57	Control	Rhizosphere
22	1	59	Control	Rhizosphere
23	1	53	Control	Rhizosphere
24	1	71	Control	Rhizosphere
25	2	35	Control	Leaf
26	2	40	Control	Leaf
27	2	49	Control	Leaf
28	2	63	Control	Leaf
29	2	46	Control	Leaf
30	2	28	Control	Leaf
31	2	63	Control	Root
32	2	69	Control	Root
33	2	53	Control	Root
34	2	48	Control	Root
35	2	62	Control	Root
36	2	63	Control	Root
37	2	93	Control	Soil
38	2	75	Control	Soil
39	2	91	Control	Soil
40	2	87	Control	Soil
41	2	90	Control	Soil
42	2	95	Control	Soil
43	2	66	Control	Rhizosphere
44	2	80	Control	Rhizosphere
45	2	73	Control	Rhizosphere
46	2	70	Control	Rhizosphere
47	2	67	Control	Rhizosphere
48	2	67	Control	Rhizosphere
49	3	56	Control	Leaf
50	3	64	Control	Leaf
51	3	27	Pre_flowering_drought	Leaf
52	3	59	Pre_flowering_drought	Leaf
53	3	66	Control	Leaf
54	3	35	Control	Leaf
55	3	77	Pre_flowering_drought	Leaf
56	3	46	Pre_flowering_drought	Leaf
57	3	37	Pre_flowering_drought	Leaf
58	3	62	Pre_flowering_drought	Leaf
59	3	35	Control	Leaf
60	3	45	Control	Leaf
61	3	49	Control	Root
62	3	45	Control	Root
63	3	48	Control	Root
64	3	48	Pre_flowering_drought	Root
65	3	45	Pre_flowering_drought	Root
66	3	44	Pre_flowering_drought	Root
67	3	54	Pre_flowering_drought	Root
68	3	57	Control	Root
69	3	49	Control	Root
70	3	35	Control	Root
71	3	50	Pre_flowering_drought	Root
72	3	37	Pre_flowering_drought	Root
73	3	93	Control	Soil
74	3	92	Control	Soil
75	3	86	Control	Soil
76	3	98	Pre_flowering_drought	Soil
77	3	96	Pre_flowering_drought	Soil
78	3	93	Pre_flowering_drought	Soil
79	3	87	Pre_flowering_drought	Soil
80	3	87	Control	Soil
81	3	99	Control	Soil
82	3	96	Control	Soil
83	3	85	Pre_flowering_drought	Soil
84	3	99	Pre_flowering_drought	Soil
85	3	62	Control	Rhizosphere
86	3	64	Control	Rhizosphere
87	3	51	Control	Rhizosphere
88	3	56	Pre_flowering_drought	Rhizosphere
89	3	70	Pre_flowering_drought	Rhizosphere
90	3	68	Pre_flowering_drought	Rhizosphere
91	3	59	Pre_flowering_drought	Rhizosphere
92	3	68	Control	Rhizosphere
93	3	66	Control	Rhizosphere
94	3	65	Control	Rhizosphere
95	3	60	Pre_flowering_drought	Rhizosphere
96	3	47	Pre_flowering_drought	Rhizosphere
97	4	34	Control	Leaf
98	4	53	Control	Leaf
99	4	48	Pre_flowering_drought	Leaf
100	4	33	Pre_flowering_drought	Leaf
101	4	35	Control	Leaf
102	4	40	Control	Leaf
103	4	51	Pre_flowering_drought	Leaf
104	4	55	Pre_flowering_drought	Leaf
105	4	40	Pre_flowering_drought	Leaf
106	4	59	Pre_flowering_drought	Leaf
107	4	51	Control	Leaf
108	4	45	Control	Leaf
109	4	47	Control	Root
110	4	40	Control	Root
111	4	40	Control	Root
112	4	44	Pre_flowering_drought	Root
113	4	45	Pre_flowering_drought	Root
114	4	40	Pre_flowering_drought	Root
115	4	42	Pre_flowering_drought	Root
116	4	40	Control	Root
117	4	46	Control	Root
118	4	44	Control	Root
119	4	36	Pre_flowering_drought	Root
120	4	34	Pre_flowering_drought	Root
121	4	84	Control	Soil
122	4	79	Control	Soil
123	4	84	Control	Soil
124	4	101	Pre_flowering_drought	Soil
125	4	81	Pre_flowering_drought	Soil
126	4	87	Pre_flowering_drought	Soil
127	4	80	Pre_flowering_drought	Soil
128	4	68	Control	Soil
129	4	95	Control	Soil
130	4	84	Control	Soil
131	4	98	Pre_flowering_drought	Soil
132	4	77	Pre_flowering_drought	Soil
133	4	58	Control	Rhizosphere
134	4	67	Control	Rhizosphere
135	4	56	Control	Rhizosphere
136	4	60	Pre_flowering_drought	Rhizosphere
137	4	60	Pre_flowering_drought	Rhizosphere
138	4	52	Pre_flowering_drought	Rhizosphere
139	4	53	Pre_flowering_drought	Rhizosphere
140	4	75	Control	Rhizosphere
141	4	64	Control	Rhizosphere
142	4	63	Control	Rhizosphere
143	4	58	Pre_flowering_drought	Rhizosphere
144	4	51	Pre_flowering_drought	Rhizosphere
145	5	18	Control	Leaf
146	5	51	Control	Leaf
147	5	57	Pre_flowering_drought	Leaf
148	5	57	Pre_flowering_drought	Leaf
149	5	47	Control	Leaf
150	5	43	Control	Leaf
151	5	56	Pre_flowering_drought	Leaf
152	5	61	Pre_flowering_drought	Leaf
153	5	55	Pre_flowering_drought	Leaf
154	5	60	Pre_flowering_drought	Leaf
155	5	42	Control	Leaf
156	5	64	Control	Leaf
157	5	40	Control	Root
158	5	38	Control	Root
159	5	39	Control	Root
160	5	35	Pre_flowering_drought	Root
161	5	27	Pre_flowering_drought	Root
162	5	32	Pre_flowering_drought	Root
163	5	46	Pre_flowering_drought	Root
164	5	45	Control	Root
165	5	33	Control	Root
166	5	36	Control	Root
167	5	30	Pre_flowering_drought	Root
168	5	40	Pre_flowering_drought	Root
169	5	94	Control	Soil
170	5	91	Control	Soil
171	5	88	Control	Soil
172	5	84	Pre_flowering_drought	Soil
173	5	46	Pre_flowering_drought	Soil
174	5	86	Pre_flowering_drought	Soil
175	5	94	Pre_flowering_drought	Soil
176	5	83	Control	Soil
177	5	93	Control	Soil
178	5	92	Control	Soil
179	5	85	Pre_flowering_drought	Soil
180	5	90	Pre_flowering_drought	Soil
181	5	67	Control	Rhizosphere
182	5	80	Control	Rhizosphere
183	5	71	Control	Rhizosphere
184	5	61	Pre_flowering_drought	Rhizosphere
185	5	40	Pre_flowering_drought	Rhizosphere
186	5	47	Pre_flowering_drought	Rhizosphere
187	5	52	Pre_flowering_drought	Rhizosphere
188	5	81	Control	Rhizosphere
189	5	74	Control	Rhizosphere
190	5	73	Control	Rhizosphere
191	5	90	Pre_flowering_drought	Rhizosphere
192	5	46	Pre_flowering_drought	Rhizosphere
193	6	43	Control	Leaf
194	6	61	Control	Leaf
195	6	51	Control	Leaf
196	6	60	Pre_flowering_drought	Leaf
197	6	60	Pre_flowering_drought	Leaf
198	6	64	Pre_flowering_drought	Leaf
199	6	54	Pre_flowering_drought	Leaf
200	6	51	Control	Leaf
201	6	60	Control	Leaf
202	6	21	Control	Leaf
203	6	59	Pre_flowering_drought	Leaf
204	6	53	Pre_flowering_drought	Leaf
205	6	29	Control	Root
206	6	30	Control	Root
207	6	30	Control	Root
208	6	35	Pre_flowering_drought	Root
209	6	30	Pre_flowering_drought	Root
210	6	33	Pre_flowering_drought	Root
211	6	33	Pre_flowering_drought	Root
212	6	32	Control	Root
213	6	25	Control	Root
214	6	34	Control	Root
215	6	35	Pre_flowering_drought	Root
216	6	30	Pre_flowering_drought	Root
217	6	79	Control	Soil
218	6	99	Control	Soil
219	6	79	Control	Soil
220	6	89	Pre_flowering_drought	Soil
221	6	85	Pre_flowering_drought	Soil
222	6	76	Pre_flowering_drought	Soil
223	6	86	Pre_flowering_drought	Soil
224	6	103	Control	Soil
225	6	97	Control	Soil
226	6	96	Control	Soil
227	6	73	Pre_flowering_drought	Soil
228	6	78	Pre_flowering_drought	Soil
229	6	65	Control	Rhizosphere
230	6	52	Control	Rhizosphere
231	6	63	Control	Rhizosphere
232	6	52	Pre_flowering_drought	Rhizosphere
233	6	48	Pre_flowering_drought	Rhizosphere
234	6	41	Pre_flowering_drought	Rhizosphere
235	6	35	Pre_flowering_drought	Rhizosphere
236	6	72	Control	Rhizosphere
237	6	74	Control	Rhizosphere
238	6	81	Control	Rhizosphere
239	6	62	Pre_flowering_drought	Rhizosphere
240	6	48	Pre_flowering_drought	Rhizosphere
241	7	26	Control	Leaf
242	7	29	Control	Leaf
243	7	39	Control	Leaf
244	7	50	Pre_flowering_drought	Leaf
245	7	31	Pre_flowering_drought	Root
246	7	61	Pre_flowering_drought	Leaf
247	7	46	Pre_flowering_drought	Leaf
248	7	55	Control	Leaf
249	7	39	Control	Leaf
250	7	35	Control	Root
251	7	43	Pre_flowering_drought	Leaf
252	7	44	Pre_flowering_drought	Leaf
253	7	31	Control	Root
254	7	32	Control	Root
255	7	26	Control	Root
256	7	33	Pre_flowering_drought	Root
257	7	43	Pre_flowering_drought	Leaf
258	7	33	Pre_flowering_drought	Root
259	7	34	Pre_flowering_drought	Root
260	7	32	Control	Root
261	7	28	Control	Root
262	7	31	Control	Leaf
263	7	32	Pre_flowering_drought	Root
264	7	31	Pre_flowering_drought	Root
265	7	88	Control	Soil
266	7	80	Control	Soil
267	7	98	Control	Soil
268	7	90	Pre_flowering_drought	Soil
269	7	94	Pre_flowering_drought	Soil
270	7	94	Pre_flowering_drought	Soil
271	7	87	Pre_flowering_drought	Soil
272	7	87	Control	Soil
273	7	96	Control	Soil
274	7	89	Control	Soil
275	7	88	Pre_flowering_drought	Soil
276	7	81	Pre_flowering_drought	Soil
277	7	67	Control	Rhizosphere
278	7	72	Control	Rhizosphere
279	7	59	Control	Rhizosphere
280	7	55	Pre_flowering_drought	Rhizosphere
281	7	43	Pre_flowering_drought	Rhizosphere
282	7	40	Pre_flowering_drought	Rhizosphere
283	7	44	Pre_flowering_drought	Rhizosphere
284	7	74	Control	Rhizosphere
285	7	70	Control	Rhizosphere
286	7	65	Control	Rhizosphere
287	7	31	Pre_flowering_drought	Rhizosphere
288	7	46	Pre_flowering_drought	Rhizosphere
289	8	24	Control	Leaf
290	8	34	Control	Leaf
291	8	33	Post_flowering_drought	Leaf
292	8	39	Post_flowering_drought	Leaf
293	8	28	Pre_flowering_drought	Leaf
294	8	39	Pre_flowering_drought	Leaf
295	8	40	Control	Leaf
296	8	29	Control	Leaf
297	8	41	Pre_flowering_drought	Leaf
298	8	36	Pre_flowering_drought	Leaf
299	8	34	Post_flowering_drought	Leaf
300	8	23	Post_flowering_drought	Leaf
301	8	36	Pre_flowering_drought	Leaf
302	8	33	Pre_flowering_drought	Leaf
303	8	30	Control	Leaf
304	8	35	Control	Leaf
305	8	35	Post_flowering_drought	Leaf
306	8	17	Post_flowering_drought	Leaf
307	8	33	Control	Root
308	8	30	Control	Root
309	8	27	Control	Root
310	8	37	Pre_flowering_drought	Root
311	8	27	Post_flowering_drought	Root
312	8	22	Post_flowering_drought	Root
313	8	32	Pre_flowering_drought	Root
314	8	33	Pre_flowering_drought	Root
315	8	28	Control	Root
316	8	30	Control	Root
317	8	31	Control	Root
318	8	23	Post_flowering_drought	Root
319	8	26	Post_flowering_drought	Root
320	8	31	Post_flowering_drought	Root
321	8	20	Post_flowering_drought	Root
322	8	30	Pre_flowering_drought	Root
323	8	40	Pre_flowering_drought	Root
324	8	35	Pre_flowering_drought	Root
325	8	81	Control	Soil
326	8	90	Control	Soil
327	8	85	Control	Soil
328	8	95	Pre_flowering_drought	Soil
329	8	91	Pre_flowering_drought	Soil
330	8	98	Post_flowering_drought	Soil
331	8	95	Post_flowering_drought	Soil
332	8	89	Pre_flowering_drought	Soil
333	8	94	Pre_flowering_drought	Soil
334	8	88	Control	Soil
335	8	86	Control	Soil
336	8	97	Control	Soil
337	8	95	Post_flowering_drought	Soil
338	8	49	Post_flowering_drought	Soil
339	8	96	Post_flowering_drought	Soil
340	8	92	Post_flowering_drought	Soil
341	8	91	Pre_flowering_drought	Soil
342	8	90	Pre_flowering_drought	Soil
343	8	76	Control	Rhizosphere
344	8	68	Control	Rhizosphere
345	8	60	Control	Rhizosphere
346	8	45	Pre_flowering_drought	Rhizosphere
347	8	37	Pre_flowering_drought	Rhizosphere
348	8	64	Post_flowering_drought	Rhizosphere
349	8	63	Post_flowering_drought	Rhizosphere
350	8	39	Pre_flowering_drought	Rhizosphere
351	8	59	Pre_flowering_drought	Rhizosphere
352	8	71	Control	Rhizosphere
353	8	58	Control	Rhizosphere
354	8	73	Control	Rhizosphere
355	8	78	Post_flowering_drought	Rhizosphere
356	8	73	Post_flowering_drought	Rhizosphere
357	8	70	Post_flowering_drought	Rhizosphere
358	8	54	Post_flowering_drought	Rhizosphere
359	8	44	Pre_flowering_drought	Rhizosphere
360	8	37	Pre_flowering_drought	Rhizosphere
361	9	31	Control	Leaf
362	9	32	Control	Leaf
363	9	34	Post_flowering_drought	Leaf
364	9	28	Post_flowering_drought	Leaf
365	9	33	Pre_flowering_drought	Leaf
366	9	29	Pre_flowering_drought	Leaf
367	9	35	Control	Leaf
368	9	33	Control	Leaf
369	9	32	Pre_flowering_drought	Leaf
370	9	21	Pre_flowering_drought	Leaf
371	9	27	Post_flowering_drought	Leaf
372	9	37	Post_flowering_drought	Leaf
373	9	28	Pre_flowering_drought	Leaf
374	9	22	Pre_flowering_drought	Leaf
375	9	34	Control	Leaf
376	9	32	Control	Leaf
377	9	32	Post_flowering_drought	Leaf
378	9	31	Post_flowering_drought	Leaf
379	9	36	Control	Root
380	9	33	Control	Root
381	9	28	Control	Root
382	9	49	Pre_flowering_drought	Root
383	9	22	Pre_flowering_drought	Root
384	9	40	Post_flowering_drought	Root
385	9	37	Post_flowering_drought	Root
386	9	45	Pre_flowering_drought	Root
387	9	50	Pre_flowering_drought	Root
388	9	33	Control	Root
389	9	38	Control	Root
390	9	24	Control	Root
391	9	31	Post_flowering_drought	Root
392	9	30	Post_flowering_drought	Root
393	9	36	Post_flowering_drought	Root
394	9	27	Post_flowering_drought	Root
395	9	35	Pre_flowering_drought	Root
396	9	35	Pre_flowering_drought	Root
397	9	108	Control	Soil
398	9	82	Control	Soil
399	9	97	Control	Soil
400	9	98	Pre_flowering_drought	Soil
401	9	85	Pre_flowering_drought	Soil
402	9	75	Post_flowering_drought	Soil
403	9	79	Post_flowering_drought	Soil
404	9	72	Pre_flowering_drought	Soil
405	9	90	Pre_flowering_drought	Soil
406	9	79	Control	Soil
407	9	100	Control	Soil
408	9	89	Control	Soil
409	9	92	Post_flowering_drought	Soil
410	9	98	Post_flowering_drought	Soil
411	9	97	Post_flowering_drought	Soil
412	9	105	Post_flowering_drought	Soil
413	9	93	Pre_flowering_drought	Soil
414	9	80	Pre_flowering_drought	Soil
415	9	80	Control	Rhizosphere
416	9	74	Control	Rhizosphere
417	9	70	Control	Rhizosphere
418	9	75	Pre_flowering_drought	Rhizosphere
419	9	46	Pre_flowering_drought	Rhizosphere
420	9	71	Post_flowering_drought	Rhizosphere
421	9	54	Post_flowering_drought	Rhizosphere
422	9	67	Pre_flowering_drought	Rhizosphere
423	9	60	Pre_flowering_drought	Rhizosphere
424	9	59	Control	Rhizosphere
425	9	78	Control	Rhizosphere
426	9	66	Control	Rhizosphere
427	9	52	Post_flowering_drought	Rhizosphere
428	9	64	Post_flowering_drought	Rhizosphere
429	9	74	Post_flowering_drought	Rhizosphere
430	9	64	Post_flowering_drought	Rhizosphere
431	9	69	Pre_flowering_drought	Rhizosphere
432	9	67	Pre_flowering_drought	Rhizosphere
433	0	97	Control	Soil
434	0	93	Control	Soil
435	0	85	Control	Soil
436	0	82	Pre_flowering_drought	Soil
437	0	91	Pre_flowering_drought	Soil
438	0	80	Post_flowering_drought	Soil
439	0	89	Post_flowering_drought	Soil
440	0	78	Pre_flowering_drought	Soil
441	0	95	Pre_flowering_drought	Soil
442	0	89	Control	Soil
443	0	98	Control	Soil
444	0	92	Control	Soil
445	0	106	Post_flowering_drought	Soil
446	0	92	Post_flowering_drought	Soil
447	0	92	Post_flowering_drought	Soil
448	0	80	Post_flowering_drought	Soil
449	0	101	Pre_flowering_drought	Soil
450	0	91	Pre_flowering_drought	Soil
451	10	30	Control	Leaf
452	10	40	Control	Leaf
453	10	34	Post_flowering_drought	Leaf
454	10	32	Post_flowering_drought	Leaf
455	10	30	Pre_flowering_drought	Leaf
456	10	34	Pre_flowering_drought	Leaf
457	10	34	Control	Leaf
458	10	29	Control	Leaf
459	10	22	Pre_flowering_drought	Leaf
460	10	24	Pre_flowering_drought	Leaf
461	10	32	Post_flowering_drought	Leaf
462	10	30	Post_flowering_drought	Leaf
463	10	29	Pre_flowering_drought	Leaf
464	10	25	Pre_flowering_drought	Leaf
465	10	27	Control	Leaf
466	10	29	Control	Leaf
467	10	31	Post_flowering_drought	Leaf
468	10	30	Post_flowering_drought	Leaf
469	10	35	Control	Root
470	10	39	Control	Root
471	10	33	Control	Root
472	10	36	Pre_flowering_drought	Root
473	10	40	Pre_flowering_drought	Root
474	10	34	Post_flowering_drought	Root
475	10	36	Post_flowering_drought	Root
476	10	32	Pre_flowering_drought	Root
477	10	34	Pre_flowering_drought	Root
478	10	26	Control	Root
479	10	31	Control	Root
480	10	31	Control	Root
481	10	37	Post_flowering_drought	Root
482	10	33	Post_flowering_drought	Root
483	10	29	Post_flowering_drought	Root
484	10	25	Post_flowering_drought	Root
485	10	37	Pre_flowering_drought	Root
486	10	30	Pre_flowering_drought	Root
487	10	85	Control	Soil
488	10	95	Control	Soil
489	10	87	Control	Soil
490	10	91	Pre_flowering_drought	Soil
491	10	80	Pre_flowering_drought	Soil
492	10	93	Post_flowering_drought	Soil
493	10	89	Post_flowering_drought	Soil
494	10	88	Pre_flowering_drought	Soil
495	10	71	Pre_flowering_drought	Soil
496	10	88	Control	Soil
497	10	81	Control	Soil
498	10	81	Control	Soil
499	10	88	Post_flowering_drought	Soil
500	10	94	Post_flowering_drought	Soil
501	10	93	Post_flowering_drought	Soil
502	10	81	Post_flowering_drought	Soil
503	10	93	Pre_flowering_drought	Soil
504	10	99	Pre_flowering_drought	Soil
505	10	71	Control	Rhizosphere
506	10	72	Control	Rhizosphere
507	10	61	Control	Rhizosphere
508	10	50	Pre_flowering_drought	Rhizosphere
509	10	64	Pre_flowering_drought	Rhizosphere
510	10	62	Post_flowering_drought	Rhizosphere
511	10	60	Post_flowering_drought	Rhizosphere
512	10	43	Pre_flowering_drought	Rhizosphere
513	10	58	Pre_flowering_drought	Rhizosphere
514	10	57	Control	Rhizosphere
515	10	63	Control	Rhizosphere
516	10	66	Control	Rhizosphere
517	10	59	Post_flowering_drought	Rhizosphere
518	10	55	Post_flowering_drought	Rhizosphere
519	10	53	Post_flowering_drought	Rhizosphere
520	10	47	Post_flowering_drought	Rhizosphere
521	10	71	Pre_flowering_drought	Rhizosphere
522	10	67	Pre_flowering_drought	Rhizosphere
523	11	39	Control	Leaf
524	11	33	Control	Leaf
525	11	75	Post_flowering_drought	Leaf
526	11	27	Post_flowering_drought	Leaf
527	11	35	Pre_flowering_drought	Leaf
528	11	47	Pre_flowering_drought	Leaf
529	11	26	Control	Leaf
530	11	22	Control	Leaf
531	11	36	Pre_flowering_drought	Leaf
532	11	43	Pre_flowering_drought	Leaf
533	11	28	Post_flowering_drought	Leaf
534	11	56	Post_flowering_drought	Leaf
535	11	35	Pre_flowering_drought	Leaf
536	11	37	Pre_flowering_drought	Leaf
537	11	26	Control	Leaf
538	11	27	Control	Leaf
539	11	22	Post_flowering_drought	Leaf
540	11	28	Post_flowering_drought	Leaf
550	11	43	Control	Root
551	11	34	Control	Root
552	11	38	Post_flowering_drought	Root
553	11	38	Control	Root
554	11	42	Control	Root
555	11	33	Pre_flowering_drought	Root
556	11	32	Pre_flowering_drought	Root
557	11	34	Post_flowering_drought	Root
558	11	32	Post_flowering_drought	Root
559	11	25	Pre_flowering_drought	Root
560	11	32	Pre_flowering_drought	Root
561	11	38	Control	Root
562	11	40	Control	Root
563	11	34	Post_flowering_drought	Root
564	11	26	Post_flowering_drought	Root
565	11	39	Post_flowering_drought	Root
566	11	38	Pre_flowering_drought	Root
567	11	35	Pre_flowering_drought	Root
568	11	83	Control	Soil
569	11	97	Control	Soil
570	11	60	Control	Soil
571	11	73	Pre_flowering_drought	Soil
572	11	100	Pre_flowering_drought	Soil
573	11	96	Post_flowering_drought	Soil
574	11	87	Post_flowering_drought	Soil
575	11	82	Pre_flowering_drought	Soil
576	11	88	Pre_flowering_drought	Soil
577	11	102	Control	Soil
578	11	96	Control	Soil
579	11	90	Control	Soil
580	11	92	Post_flowering_drought	Soil
581	11	96	Post_flowering_drought	Soil
582	11	98	Post_flowering_drought	Soil
583	11	80	Post_flowering_drought	Soil
584	11	82	Pre_flowering_drought	Soil
585	11	81	Pre_flowering_drought	Soil
586	11	64	Control	Rhizosphere
587	11	45	Control	Rhizosphere
588	11	54	Control	Rhizosphere
589	11	57	Pre_flowering_drought	Rhizosphere
590	11	61	Pre_flowering_drought	Rhizosphere
591	11	59	Post_flowering_drought	Rhizosphere
592	11	51	Post_flowering_drought	Rhizosphere
593	11	46	Pre_flowering_drought	Rhizosphere
594	11	62	Pre_flowering_drought	Rhizosphere
595	11	65	Control	Rhizosphere
596	11	54	Control	Rhizosphere
597	11	53	Control	Rhizosphere
598	11	65	Post_flowering_drought	Rhizosphere
599	11	47	Post_flowering_drought	Rhizosphere
600	11	44	Post_flowering_drought	Rhizosphere
601	11	61	Post_flowering_drought	Rhizosphere
602	11	63	Pre_flowering_drought	Rhizosphere
603	11	60	Pre_flowering_drought	Rhizosphere
604	12	29	Control	Leaf
605	12	27	Control	Leaf
606	12	31	Post_flowering_drought	Leaf
607	12	24	Post_flowering_drought	Leaf
608	12	32	Pre_flowering_drought	Leaf
609	12	32	Pre_flowering_drought	Leaf
610	12	25	Control	Leaf
611	12	21	Control	Leaf
612	12	30	Pre_flowering_drought	Leaf
613	12	29	Pre_flowering_drought	Leaf
614	12	24	Post_flowering_drought	Leaf
615	12	21	Post_flowering_drought	Leaf
616	12	35	Pre_flowering_drought	Leaf
617	12	27	Pre_flowering_drought	Leaf
618	12	24	Control	Leaf
619	12	22	Control	Leaf
620	12	26	Post_flowering_drought	Leaf
621	12	21	Post_flowering_drought	Leaf
622	12	50	Control	Root
623	12	38	Control	Root
624	12	46	Control	Root
625	12	29	Pre_flowering_drought	Root
626	12	32	Pre_flowering_drought	Root
627	12	36	Post_flowering_drought	Root
628	12	29	Post_flowering_drought	Root
629	12	31	Pre_flowering_drought	Root
630	12	37	Pre_flowering_drought	Root
631	12	37	Control	Root
632	12	39	Control	Root
633	12	36	Control	Root
634	12	36	Post_flowering_drought	Root
635	12	32	Post_flowering_drought	Root
636	12	24	Post_flowering_drought	Root
637	12	42	Post_flowering_drought	Root
638	12	33	Pre_flowering_drought	Root
639	12	35	Pre_flowering_drought	Root
640	12	93	Control	Soil
641	12	96	Control	Soil
642	12	94	Control	Soil
643	12	91	Pre_flowering_drought	Soil
644	12	94	Pre_flowering_drought	Soil
645	12	82	Post_flowering_drought	Soil
646	12	94	Post_flowering_drought	Soil
647	12	104	Pre_flowering_drought	Soil
648	12	92	Pre_flowering_drought	Soil
649	12	97	Control	Soil
650	12	92	Control	Soil
651	12	89	Control	Soil
652	12	95	Post_flowering_drought	Soil
653	12	90	Post_flowering_drought	Soil
654	12	82	Post_flowering_drought	Soil
655	12	91	Post_flowering_drought	Soil
656	12	89	Pre_flowering_drought	Soil
657	12	93	Pre_flowering_drought	Soil
658	12	55	Control	Rhizosphere
659	12	72	Control	Rhizosphere
660	12	57	Control	Rhizosphere
661	12	52	Pre_flowering_drought	Rhizosphere
662	12	62	Pre_flowering_drought	Rhizosphere
663	12	62	Post_flowering_drought	Rhizosphere
664	12	53	Post_flowering_drought	Rhizosphere
665	12	50	Pre_flowering_drought	Rhizosphere
666	12	62	Pre_flowering_drought	Rhizosphere
667	12	69	Control	Rhizosphere
668	12	60	Control	Rhizosphere
669	12	54	Control	Rhizosphere
670	12	59	Post_flowering_drought	Rhizosphere
671	12	43	Post_flowering_drought	Rhizosphere
672	12	38	Post_flowering_drought	Rhizosphere
673	12	72	Post_flowering_drought	Rhizosphere
674	12	61	Pre_flowering_drought	Rhizosphere
675	12	54	Pre_flowering_drought	Rhizosphere
676	13	24	Control	Leaf
677	13	27	Control	Leaf
678	13	18	Post_flowering_drought	Leaf
679	13	33	Post_flowering_drought	Leaf
680	13	27	Pre_flowering_drought	Leaf
681	13	29	Pre_flowering_drought	Leaf
682	13	26	Control	Leaf
683	13	28	Control	Leaf
684	13	30	Pre_flowering_drought	Leaf
685	13	30	Pre_flowering_drought	Leaf
686	13	26	Post_flowering_drought	Leaf
687	13	16	Post_flowering_drought	Leaf
688	13	29	Pre_flowering_drought	Leaf
689	13	22	Pre_flowering_drought	Leaf
690	13	24	Control	Leaf
691	13	20	Control	Leaf
692	13	25	Post_flowering_drought	Leaf
693	13	24	Post_flowering_drought	Leaf
694	13	45	Control	Root
695	13	45	Control	Root
696	13	43	Control	Root
697	13	34	Pre_flowering_drought	Root
698	13	36	Pre_flowering_drought	Root
699	13	20	Post_flowering_drought	Root
700	13	21	Post_flowering_drought	Root
701	13	36	Pre_flowering_drought	Root
702	13	35	Pre_flowering_drought	Root
703	13	38	Control	Root
704	13	48	Control	Root
705	13	34	Control	Root
706	13	27	Post_flowering_drought	Root
707	13	24	Post_flowering_drought	Root
708	13	30	Post_flowering_drought	Root
709	13	36	Post_flowering_drought	Root
710	13	38	Pre_flowering_drought	Root
711	13	35	Pre_flowering_drought	Root
712	13	94	Control	Soil
713	13	72	Control	Soil
714	13	58	Control	Soil
715	13	89	Pre_flowering_drought	Soil
716	13	71	Pre_flowering_drought	Soil
717	13	89	Post_flowering_drought	Soil
718	13	93	Post_flowering_drought	Soil
719	13	103	Pre_flowering_drought	Soil
720	13	82	Pre_flowering_drought	Soil
721	13	87	Control	Soil
722	13	95	Control	Soil
723	13	76	Control	Soil
724	13	87	Post_flowering_drought	Soil
725	13	79	Post_flowering_drought	Soil
726	13	94	Post_flowering_drought	Soil
727	13	85	Post_flowering_drought	Soil
728	13	95	Pre_flowering_drought	Soil
729	13	88	Pre_flowering_drought	Soil
730	13	50	Control	Rhizosphere
731	13	41	Control	Rhizosphere
732	13	48	Control	Rhizosphere
733	13	61	Pre_flowering_drought	Rhizosphere
734	13	65	Pre_flowering_drought	Rhizosphere
735	13	65	Post_flowering_drought	Rhizosphere
736	13	41	Post_flowering_drought	Rhizosphere
737	13	57	Pre_flowering_drought	Rhizosphere
738	13	58	Pre_flowering_drought	Rhizosphere
739	13	54	Control	Rhizosphere
740	13	43	Control	Rhizosphere
741	13	44	Control	Rhizosphere
742	13	54	Post_flowering_drought	Rhizosphere
743	13	48	Post_flowering_drought	Rhizosphere
744	13	57	Post_flowering_drought	Rhizosphere
745	13	51	Post_flowering_drought	Rhizosphere
746	13	58	Pre_flowering_drought	Rhizosphere
747	13	57	Pre_flowering_drought	Rhizosphere
748	14	24	Control	Leaf
749	14	23	Control	Leaf
750	14	23	Post_flowering_drought	Leaf
751	14	20	Post_flowering_drought	Leaf
752	14	23	Pre_flowering_drought	Leaf
753	14	27	Pre_flowering_drought	Leaf
754	14	24	Control	Leaf
755	14	27	Control	Leaf
756	14	24	Pre_flowering_drought	Leaf
757	14	25	Pre_flowering_drought	Leaf
758	14	17	Post_flowering_drought	Leaf
759	14	18	Post_flowering_drought	Leaf
760	14	23	Pre_flowering_drought	Leaf
761	14	25	Pre_flowering_drought	Leaf
762	14	25	Control	Leaf
763	14	22	Control	Leaf
764	14	19	Post_flowering_drought	Leaf
765	14	19	Post_flowering_drought	Leaf
766	14	49	Control	Root
767	14	42	Control	Root
768	14	41	Control	Root
769	14	35	Pre_flowering_drought	Root
770	14	44	Pre_flowering_drought	Root
771	14	25	Post_flowering_drought	Root
772	14	26	Post_flowering_drought	Root
773	14	48	Control	Root
774	14	34	Control	Root
775	14	57	Pre_flowering_drought	Root
776	14	44	Control	Root
777	14	33	Pre_flowering_drought	Root
778	14	34	Post_flowering_drought	Root
779	14	37	Post_flowering_drought	Root
780	14	31	Post_flowering_drought	Root
781	14	33	Post_flowering_drought	Root
782	14	37	Pre_flowering_drought	Root
783	14	45	Pre_flowering_drought	Root
784	14	82	Control	Soil
785	14	75	Control	Soil
786	14	84	Control	Soil
787	14	78	Pre_flowering_drought	Soil
788	14	91	Pre_flowering_drought	Soil
789	14	93	Post_flowering_drought	Soil
790	14	94	Post_flowering_drought	Soil
791	14	89	Pre_flowering_drought	Soil
792	14	83	Pre_flowering_drought	Soil
793	14	85	Control	Soil
794	14	95	Control	Soil
795	14	67	Control	Soil
796	14	96	Post_flowering_drought	Soil
797	14	69	Post_flowering_drought	Soil
798	14	93	Post_flowering_drought	Soil
799	14	98	Post_flowering_drought	Soil
800	14	75	Pre_flowering_drought	Soil
801	14	81	Pre_flowering_drought	Soil
802	14	56	Control	Rhizosphere
803	14	53	Control	Rhizosphere
804	14	49	Control	Rhizosphere
805	14	51	Pre_flowering_drought	Rhizosphere
806	14	45	Pre_flowering_drought	Rhizosphere
807	14	49	Post_flowering_drought	Rhizosphere
808	14	49	Post_flowering_drought	Rhizosphere
809	14	70	Pre_flowering_drought	Rhizosphere
810	14	62	Pre_flowering_drought	Rhizosphere
811	14	41	Control	Rhizosphere
812	14	65	Control	Rhizosphere
813	14	70	Control	Rhizosphere
814	14	68	Post_flowering_drought	Rhizosphere
815	14	59	Post_flowering_drought	Rhizosphere
816	14	49	Post_flowering_drought	Rhizosphere
817	14	50	Post_flowering_drought	Rhizosphere
818	14	63	Pre_flowering_drought	Rhizosphere
819	14	53	Pre_flowering_drought	Rhizosphere
820	15	27	Control	Leaf
821	15	22	Control	Leaf
822	15	17	Post_flowering_drought	Leaf
823	15	23	Post_flowering_drought	Leaf
824	15	21	Pre_flowering_drought	Leaf
825	15	27	Pre_flowering_drought	Leaf
826	15	20	Control	Leaf
827	15	34	Control	Leaf
828	15	22	Pre_flowering_drought	Leaf
829	15	26	Pre_flowering_drought	Leaf
830	15	19	Post_flowering_drought	Leaf
831	15	16	Post_flowering_drought	Leaf
832	15	26	Pre_flowering_drought	Leaf
833	15	23	Pre_flowering_drought	Leaf
834	15	27	Control	Leaf
835	15	27	Control	Leaf
836	15	21	Post_flowering_drought	Leaf
837	15	26	Post_flowering_drought	Leaf
838	15	44	Control	Root
839	15	48	Control	Root
840	15	41	Pre_flowering_drought	Root
841	15	33	Pre_flowering_drought	Root
842	15	20	Post_flowering_drought	Root
843	15	28	Post_flowering_drought	Root
844	15	46	Pre_flowering_drought	Root
845	15	39	Pre_flowering_drought	Root
846	15	36	Control	Root
847	15	45	Control	Root
848	15	43	Control	Root
849	15	42	Control	Root
850	15	36	Post_flowering_drought	Root
851	15	23	Post_flowering_drought	Root
852	15	28	Post_flowering_drought	Root
853	15	23	Post_flowering_drought	Root
854	15	44	Pre_flowering_drought	Root
855	15	36	Pre_flowering_drought	Root
856	15	78	Control	Soil
857	15	87	Control	Soil
858	15	75	Control	Soil
859	15	94	Pre_flowering_drought	Soil
860	15	93	Pre_flowering_drought	Soil
861	15	85	Post_flowering_drought	Soil
862	15	95	Post_flowering_drought	Soil
863	15	81	Pre_flowering_drought	Soil
864	15	79	Pre_flowering_drought	Soil
865	15	94	Control	Soil
866	15	86	Control	Soil
867	15	84	Control	Soil
868	15	89	Post_flowering_drought	Soil
869	15	90	Post_flowering_drought	Soil
870	15	95	Post_flowering_drought	Soil
871	15	100	Post_flowering_drought	Soil
872	15	83	Pre_flowering_drought	Soil
873	15	104	Pre_flowering_drought	Soil
874	15	54	Control	Rhizosphere
875	15	34	Control	Rhizosphere
876	15	54	Control	Rhizosphere
877	15	56	Pre_flowering_drought	Rhizosphere
878	15	48	Pre_flowering_drought	Rhizosphere
879	15	39	Post_flowering_drought	Rhizosphere
880	15	55	Post_flowering_drought	Rhizosphere
881	15	61	Pre_flowering_drought	Rhizosphere
882	15	62	Pre_flowering_drought	Rhizosphere
883	15	62	Control	Rhizosphere
884	15	46	Control	Rhizosphere
885	15	57	Control	Rhizosphere
886	15	55	Post_flowering_drought	Rhizosphere
887	15	54	Post_flowering_drought	Rhizosphere
888	15	50	Post_flowering_drought	Rhizosphere
889	15	56	Post_flowering_drought	Rhizosphere
890	15	55	Pre_flowering_drought	Rhizosphere
891	15	57	Pre_flowering_drought	Rhizosphere
892	16	21	Control	Leaf
893	16	26	Control	Leaf
894	16	19	Post_flowering_drought	Leaf
895	16	24	Post_flowering_drought	Leaf
896	16	30	Pre_flowering_drought	Leaf
897	16	21	Pre_flowering_drought	Leaf
898	16	21	Control	Leaf
899	16	25	Control	Leaf
900	16	24	Pre_flowering_drought	Leaf
901	16	22	Pre_flowering_drought	Leaf
902	16	18	Post_flowering_drought	Leaf
903	16	16	Post_flowering_drought	Leaf
904	16	22	Pre_flowering_drought	Leaf
905	16	22	Pre_flowering_drought	Leaf
906	16	28	Control	Leaf
907	16	31	Control	Leaf
908	16	21	Post_flowering_drought	Leaf
909	16	15	Post_flowering_drought	Leaf
910	16	42	Control	Root
911	16	43	Control	Root
912	16	43	Control	Root
913	16	42	Pre_flowering_drought	Root
914	16	40	Pre_flowering_drought	Root
915	16	28	Post_flowering_drought	Root
916	16	30	Post_flowering_drought	Root
917	16	47	Pre_flowering_drought	Root
918	16	42	Pre_flowering_drought	Root
919	16	40	Control	Root
920	16	38	Control	Root
921	16	41	Control	Root
922	16	32	Post_flowering_drought	Root
923	16	27	Post_flowering_drought	Root
924	16	29	Post_flowering_drought	Root
925	16	35	Post_flowering_drought	Root
926	16	43	Pre_flowering_drought	Root
927	16	32	Pre_flowering_drought	Root
928	16	81	Control	Soil
929	16	95	Control	Soil
930	16	84	Control	Soil
931	16	94	Pre_flowering_drought	Soil
932	16	92	Pre_flowering_drought	Soil
933	16	99	Post_flowering_drought	Soil
934	16	87	Post_flowering_drought	Soil
935	16	66	Pre_flowering_drought	Soil
936	16	101	Pre_flowering_drought	Soil
937	16	97	Control	Soil
938	16	88	Control	Soil
939	16	92	Control	Soil
940	16	98	Post_flowering_drought	Soil
941	16	99	Post_flowering_drought	Soil
942	16	92	Post_flowering_drought	Soil
943	16	96	Post_flowering_drought	Soil
944	16	105	Pre_flowering_drought	Soil
945	16	89	Pre_flowering_drought	Soil
946	16	59	Control	Rhizosphere
947	16	65	Control	Rhizosphere
948	16	64	Control	Rhizosphere
949	16	52	Pre_flowering_drought	Rhizosphere
950	16	60	Pre_flowering_drought	Rhizosphere
951	16	69	Post_flowering_drought	Rhizosphere
952	16	69	Post_flowering_drought	Rhizosphere
953	16	60	Pre_flowering_drought	Rhizosphere
954	16	66	Pre_flowering_drought	Rhizosphere
955	16	60	Control	Rhizosphere
956	16	47	Control	Rhizosphere
957	16	71	Control	Rhizosphere
958	16	50	Post_flowering_drought	Rhizosphere
959	16	55	Post_flowering_drought	Rhizosphere
960	16	79	Post_flowering_drought	Rhizosphere
961	16	63	Post_flowering_drought	Rhizosphere
962	16	70	Pre_flowering_drought	Rhizosphere
963	16	54	Pre_flowering_drought	Rhizosphere
964	17	19	Control	Leaf
965	17	21	Control	Leaf
966	17	17	Post_flowering_drought	Leaf
967	17	17	Post_flowering_drought	Leaf
968	17	16	Pre_flowering_drought	Leaf
969	17	24	Pre_flowering_drought	Leaf
970	17	25	Control	Leaf
971	17	22	Control	Leaf
972	17	22	Pre_flowering_drought	Leaf
973	17	23	Pre_flowering_drought	Leaf
974	17	28	Post_flowering_drought	Leaf
975	17	17	Post_flowering_drought	Leaf
976	17	25	Pre_flowering_drought	Leaf
977	17	20	Pre_flowering_drought	Leaf
978	17	23	Control	Leaf
979	17	20	Control	Leaf
980	17	21	Post_flowering_drought	Leaf
981	17	13	Post_flowering_drought	Leaf
982	17	40	Control	Root
983	17	43	Control	Root
984	17	51	Control	Root
985	17	50	Pre_flowering_drought	Root
986	17	39	Pre_flowering_drought	Root
987	17	28	Post_flowering_drought	Root
988	17	24	Post_flowering_drought	Root
989	17	40	Pre_flowering_drought	Root
990	17	43	Pre_flowering_drought	Root
991	17	43	Control	Root
992	17	54	Control	Root
993	17	46	Control	Root
994	17	29	Post_flowering_drought	Root
995	17	30	Post_flowering_drought	Root
996	17	33	Post_flowering_drought	Root
997	17	32	Post_flowering_drought	Root
998	17	45	Pre_flowering_drought	Root
999	17	44	Pre_flowering_drought	Root
1000	17	79	Control	Soil
1001	17	90	Control	Soil
1002	17	55	Control	Soil
1003	17	76	Pre_flowering_drought	Soil
1004	17	65	Pre_flowering_drought	Soil
1005	17	88	Post_flowering_drought	Soil
1006	17	81	Post_flowering_drought	Soil
1007	17	76	Pre_flowering_drought	Soil
1008	17	86	Pre_flowering_drought	Soil
1009	17	80	Control	Soil
1010	17	85	Control	Soil
1011	17	62	Control	Soil
1012	17	91	Post_flowering_drought	Soil
1013	17	42	Post_flowering_drought	Soil
1014	17	76	Post_flowering_drought	Soil
1015	17	74	Post_flowering_drought	Soil
1016	17	79	Pre_flowering_drought	Soil
1017	17	82	Pre_flowering_drought	Soil
1018	17	40	Control	Rhizosphere
1019	17	38	Control	Rhizosphere
1020	17	39	Control	Rhizosphere
1021	17	43	Pre_flowering_drought	Rhizosphere
1022	17	49	Pre_flowering_drought	Rhizosphere
1023	17	57	Post_flowering_drought	Rhizosphere
1024	17	50	Post_flowering_drought	Rhizosphere
1025	17	68	Pre_flowering_drought	Rhizosphere
1026	17	59	Pre_flowering_drought	Rhizosphere
1027	17	51	Control	Rhizosphere
1028	17	52	Control	Rhizosphere
1029	17	59	Control	Rhizosphere
1030	17	57	Post_flowering_drought	Rhizosphere
1031	17	44	Post_flowering_drought	Rhizosphere
1032	17	43	Post_flowering_drought	Rhizosphere
1033	17	51	Post_flowering_drought	Rhizosphere
1034	17	68	Pre_flowering_drought	Rhizosphere
1035	17	56	Pre_flowering_drought	Rhizosphere
