# Supplementary material for: Fungal community assembly in drought-stressed sorghum shows stochasticity, selection, and universal ecological dynamics
Source: Nat Commun. 2020 Jan 7;11:34. doi: 10.1038/s41467-019-13913-9 (PMC6946711; doi:10.1038/s41467-019-13913-9)
Supplement: Supplementary file 10 — Source Data [file 41467_2019_13913_MOESM10_ESM.zip › SourceData/Fig.S7.Soil.plot.22.csv]

	fung.dist	td
1	0.604125011670612	1
2	0.653260172819444	8
3	0.638670502961127	2
4	0.590480344873157	3
5	0.600669355543743	4
6	0.582310294516599	5
7	0.598250293320551	6
8	0.645102176597041	7
9	0.604904741159872	8
10	0.657386288537495	9
11	0.439783720362098	9
12	0.414551372625816	1
13	0.373467713832273	2
14	0.449595184784709	3
15	0.4583535468903	4
16	0.568579857395271	5
17	0.439764378776362	6
18	0.426019857903959	7
19	0.655074808956842	8
20	0.476251373838826	10
21	0.403882359544468	11
22	0.4837632594826	12
23	0.493879078577819	13
24	0.574025930263159	14
25	0.485140317757961	15
26	0.501192226063138	16
27	0.68260776121473	17
28	0.384760774371359	1
29	0.492899256294235	2
30	0.463726034329619	3
31	0.574594936684773	4
32	0.454661632987097	5
33	0.455972981570145	6
34	0.698093684338661	7
35	0.457926601690063	1
36	0.445444604493881	2
37	0.519093824534444	3
38	0.395059997219793	4
39	0.399838087903794	5
40	0.649950071067984	6
41	0.402396299348671	1
42	0.442783498541879	2
43	0.43942323023494	3
44	0.397621366856867	4
45	0.562086560648614	5
46	0.481291433965014	1
47	0.438789856750631	2
48	0.431682888795709	3
49	0.520365077855936	4
50	0.526083789497388	1
51	0.461257940227285	2
52	0.474464439491827	3
53	0.393885264367419	1
54	0.61405395171269	2
55	0.604603896980857	1
