# Supplementary material for: Fungal community assembly in drought-stressed sorghum shows stochasticity, selection, and universal ecological dynamics
Source: Nat Commun. 2020 Jan 7;11:34. doi: 10.1038/s41467-019-13913-9 (PMC6946711; doi:10.1038/s41467-019-13913-9)
Supplement: Supplementary file 10 — Source Data [file 41467_2019_13913_MOESM10_ESM.zip › SourceData/Fig.S25.csv]

	TP	yeasts	Treatment1
1	1	8	Control
2	1	2	Control
3	1	1	Control
4	1	3	Control
5	1	3	Control
6	1	1	Control
25	2	40	Control
26	2	24	Control
27	2	48	Control
28	2	18	Control
29	2	5	Control
30	2	89	Control
49	3	7	Control
50	3	13	Control
51	3	13	Pre_flowering_drought
52	3	19	Pre_flowering_drought
53	3	18	Control
54	3	51	Control
55	3	7	Pre_flowering_drought
56	3	17	Pre_flowering_drought
57	3	88	Pre_flowering_drought
58	3	18	Pre_flowering_drought
59	3	58	Control
60	3	28	Control
97	4	34	Control
98	4	157	Control
99	4	8	Pre_flowering_drought
100	4	269	Pre_flowering_drought
101	4	267	Control
102	4	82	Control
103	4	61	Pre_flowering_drought
104	4	11	Pre_flowering_drought
105	4	40	Pre_flowering_drought
106	4	8	Pre_flowering_drought
107	4	21	Control
108	4	173	Control
145	5	324	Control
146	5	16	Control
147	5	9	Pre_flowering_drought
148	5	27	Pre_flowering_drought
149	5	103	Control
150	5	99	Control
151	5	16	Pre_flowering_drought
152	5	107	Pre_flowering_drought
153	5	11	Pre_flowering_drought
154	5	15	Pre_flowering_drought
155	5	19	Control
156	5	10	Control
193	6	56	Control
194	6	54	Control
195	6	95	Control
196	6	61	Pre_flowering_drought
197	6	15	Pre_flowering_drought
198	6	13	Pre_flowering_drought
199	6	10	Pre_flowering_drought
200	6	132	Control
201	6	30	Control
202	6	300	Control
203	6	39	Pre_flowering_drought
204	6	148	Pre_flowering_drought
241	7	281	Control
242	7	227	Control
243	7	229	Control
244	7	22	Pre_flowering_drought
246	7	34	Pre_flowering_drought
247	7	18	Pre_flowering_drought
248	7	45	Control
249	7	208	Control
251	7	46	Pre_flowering_drought
252	7	35	Pre_flowering_drought
257	7	21	Pre_flowering_drought
262	7	244	Control
289	8	111	Control
290	8	102	Control
291	8	106	Post_flowering_drought
292	8	198	Post_flowering_drought
293	8	112	Pre_flowering_drought
294	8	78	Pre_flowering_drought
295	8	70	Control
296	8	198	Control
297	8	91	Pre_flowering_drought
298	8	29	Pre_flowering_drought
299	8	147	Post_flowering_drought
300	8	278	Post_flowering_drought
301	8	90	Pre_flowering_drought
302	8	43	Pre_flowering_drought
303	8	202	Control
304	8	162	Control
305	8	85	Post_flowering_drought
306	8	281	Post_flowering_drought
361	9	127	Control
362	9	141	Control
363	9	82	Post_flowering_drought
364	9	106	Post_flowering_drought
365	9	210	Pre_flowering_drought
366	9	144	Pre_flowering_drought
367	9	134	Control
368	9	107	Control
369	9	249	Pre_flowering_drought
370	9	292	Pre_flowering_drought
371	9	121	Post_flowering_drought
372	9	84	Post_flowering_drought
373	9	238	Pre_flowering_drought
374	9	210	Pre_flowering_drought
375	9	175	Control
376	9	161	Control
377	9	117	Post_flowering_drought
378	9	142	Post_flowering_drought
451	10	85	Control
452	10	146	Control
453	10	134	Post_flowering_drought
454	10	84	Post_flowering_drought
455	10	161	Pre_flowering_drought
456	10	115	Pre_flowering_drought
457	10	193	Control
458	10	155	Control
459	10	231	Pre_flowering_drought
460	10	270	Pre_flowering_drought
461	10	139	Post_flowering_drought
462	10	97	Post_flowering_drought
463	10	230	Pre_flowering_drought
464	10	191	Pre_flowering_drought
465	10	128	Control
466	10	166	Control
467	10	166	Post_flowering_drought
468	10	126	Post_flowering_drought
523	11	137	Control
524	11	161	Control
525	11	36	Post_flowering_drought
526	11	95	Post_flowering_drought
527	11	102	Pre_flowering_drought
528	11	45	Pre_flowering_drought
529	11	146	Control
530	11	137	Control
531	11	144	Pre_flowering_drought
532	11	101	Pre_flowering_drought
533	11	137	Post_flowering_drought
534	11	78	Post_flowering_drought
535	11	105	Pre_flowering_drought
536	11	92	Pre_flowering_drought
537	11	158	Control
538	11	161	Control
539	11	134	Post_flowering_drought
540	11	90	Post_flowering_drought
604	12	126	Control
605	12	147	Control
606	12	65	Post_flowering_drought
607	12	65	Post_flowering_drought
608	12	159	Pre_flowering_drought
609	12	110	Pre_flowering_drought
610	12	151	Control
611	12	146	Control
612	12	93	Pre_flowering_drought
613	12	142	Pre_flowering_drought
614	12	122	Post_flowering_drought
615	12	88	Post_flowering_drought
616	12	114	Pre_flowering_drought
617	12	125	Pre_flowering_drought
618	12	156	Control
619	12	160	Control
620	12	150	Post_flowering_drought
621	12	98	Post_flowering_drought
676	13	138	Control
677	13	107	Control
678	13	57	Post_flowering_drought
679	13	80	Post_flowering_drought
680	13	101	Pre_flowering_drought
681	13	114	Pre_flowering_drought
682	13	160	Control
683	13	136	Control
684	13	113	Pre_flowering_drought
685	13	130	Pre_flowering_drought
686	13	75	Post_flowering_drought
687	13	67	Post_flowering_drought
688	13	157	Pre_flowering_drought
689	13	120	Pre_flowering_drought
690	13	123	Control
691	13	130	Control
692	13	157	Post_flowering_drought
693	13	114	Post_flowering_drought
748	14	112	Control
749	14	111	Control
750	14	62	Post_flowering_drought
751	14	85	Post_flowering_drought
752	14	111	Pre_flowering_drought
753	14	136	Pre_flowering_drought
754	14	97	Control
755	14	122	Control
756	14	99	Pre_flowering_drought
757	14	146	Pre_flowering_drought
758	14	76	Post_flowering_drought
759	14	86	Post_flowering_drought
760	14	115	Pre_flowering_drought
761	14	122	Pre_flowering_drought
762	14	124	Control
763	14	126	Control
764	14	109	Post_flowering_drought
765	14	98	Post_flowering_drought
820	15	112	Control
821	15	89	Control
822	15	45	Post_flowering_drought
823	15	51	Post_flowering_drought
824	15	119	Pre_flowering_drought
825	15	128	Pre_flowering_drought
826	15	102	Control
827	15	94	Control
828	15	98	Pre_flowering_drought
829	15	122	Pre_flowering_drought
830	15	51	Post_flowering_drought
831	15	48	Post_flowering_drought
832	15	144	Pre_flowering_drought
833	15	113	Pre_flowering_drought
834	15	87	Control
835	15	99	Control
836	15	77	Post_flowering_drought
837	15	116	Post_flowering_drought
892	16	99	Control
893	16	88	Control
894	16	20	Post_flowering_drought
895	16	66	Post_flowering_drought
896	16	124	Pre_flowering_drought
897	16	120	Pre_flowering_drought
898	16	75	Control
899	16	79	Control
900	16	104	Pre_flowering_drought
901	16	102	Pre_flowering_drought
902	16	40	Post_flowering_drought
903	16	36	Post_flowering_drought
904	16	138	Pre_flowering_drought
905	16	104	Pre_flowering_drought
906	16	95	Control
907	16	88	Control
908	16	87	Post_flowering_drought
909	16	61	Post_flowering_drought
964	17	71	Control
965	17	57	Control
966	17	30	Post_flowering_drought
967	17	37	Post_flowering_drought
968	17	41	Pre_flowering_drought
969	17	96	Pre_flowering_drought
970	17	82	Control
971	17	77	Control
972	17	72	Pre_flowering_drought
973	17	107	Pre_flowering_drought
974	17	71	Post_flowering_drought
975	17	31	Post_flowering_drought
976	17	92	Pre_flowering_drought
977	17	65	Pre_flowering_drought
978	17	66	Control
979	17	95	Control
980	17	78	Post_flowering_drought
981	17	45	Post_flowering_drought
