# Supplementary material for: Fungal community assembly in drought-stressed sorghum shows stochasticity, selection, and universal ecological dynamics
Source: Nat Commun. 2020 Jan 7;11:34. doi: 10.1038/s41467-019-13913-9 (PMC6946711; doi:10.1038/s41467-019-13913-9)
Supplement: Supplementary file 10 — Source Data [file 41467_2019_13913_MOESM10_ESM.zip › SourceData/Fig.S19.csv]

	qPCR	TP	Treatment1	Habitat
1	3.365207062	1	Control	Leaf
2	3.024649742	1	Control	Leaf
3	3.14751196	1	Control	Leaf
4	3.329051449	1	Control	Leaf
5	2.97873004	1	Control	Leaf
6	3.004010267	1	Control	Leaf
7	4.775410744	1	Control	Root
8	4.522548594	1	Control	Root
9	4.674211834	1	Control	Root
10	4.711980073	1	Control	Root
11	4.5625977	1	Control	Root
12	5.258245575	1	Control	Root
13	0	1	Control	Soil
14	0	1	Control	Soil
15	0	1	Control	Soil
16	0	1	Control	Soil
17	0	1	Control	Soil
18	0	1	Control	Soil
19	0	1	Control	Rhizosphere
20	0	1	Control	Rhizosphere
21	0	1	Control	Rhizosphere
22	0	1	Control	Rhizosphere
23	0	1	Control	Rhizosphere
24	0	1	Control	Rhizosphere
25	2.330911393	2	Control	Leaf
26	2.528132733	2	Control	Leaf
27	3.122688361	2	Control	Leaf
28	2.978445808	2	Control	Leaf
29	0	2	Control	Leaf
30	3.125049702	2	Control	Leaf
31	4.012660119	2	Control	Root
32	4.098675289	2	Control	Root
33	4.058564117	2	Control	Root
34	4.115629955	2	Control	Root
35	3.798630186	2	Control	Root
36	4.230423796	2	Control	Root
37	0	2	Control	Soil
38	0	2	Control	Soil
39	0	2	Control	Soil
40	0	2	Control	Soil
41	0	2	Control	Soil
42	0	2	Control	Soil
43	0	2	Control	Rhizosphere
44	0	2	Control	Rhizosphere
45	0	2	Control	Rhizosphere
46	0	2	Control	Rhizosphere
47	0	2	Control	Rhizosphere
48	0	2	Control	Rhizosphere
49	2.871744684	3	Control	Leaf
50	2.541694512	3	Control	Leaf
51	2.642893975	3	Pre_flowering_drought	Leaf
52	3.881283583	3	Pre_flowering_drought	Leaf
53	0	3	Control	Leaf
54	2.856477381	3	Control	Leaf
55	0	3	Pre_flowering_drought	Leaf
56	2.855677306	3	Pre_flowering_drought	Leaf
57	2.935591967	3	Pre_flowering_drought	Leaf
58	2.988812234	3	Pre_flowering_drought	Leaf
59	2.584904503	3	Control	Leaf
60	2.833536377	3	Control	Leaf
61	5.010979401	3	Control	Root
62	5.43235435	3	Control	Root
63	5.325994664	3	Control	Root
64	5.361648103	3	Pre_flowering_drought	Root
65	4.742139523	3	Pre_flowering_drought	Root
66	4.705156882	3	Pre_flowering_drought	Root
67	4.919405994	3	Pre_flowering_drought	Root
68	5.11275063	3	Control	Root
69	5.449055182	3	Control	Root
70	4.913732911	3	Control	Root
71	4.797738889	3	Pre_flowering_drought	Root
72	5.119363599	3	Pre_flowering_drought	Root
73	0	3	Control	Soil
74	0	3	Control	Soil
75	0	3	Control	Soil
76	0	3	Pre_flowering_drought	Soil
77	0	3	Pre_flowering_drought	Soil
78	0	3	Pre_flowering_drought	Soil
79	0	3	Pre_flowering_drought	Soil
80	0	3	Control	Soil
81	0	3	Control	Soil
82	0	3	Control	Soil
83	0	3	Pre_flowering_drought	Soil
84	0	3	Pre_flowering_drought	Soil
85	0	3	Control	Rhizosphere
86	0	3	Control	Rhizosphere
87	0	3	Control	Rhizosphere
88	0	3	Pre_flowering_drought	Rhizosphere
89	0	3	Pre_flowering_drought	Rhizosphere
90	0	3	Pre_flowering_drought	Rhizosphere
91	0	3	Pre_flowering_drought	Rhizosphere
92	0	3	Control	Rhizosphere
93	0	3	Control	Rhizosphere
94	0	3	Control	Rhizosphere
95	0	3	Pre_flowering_drought	Rhizosphere
96	0	3	Pre_flowering_drought	Rhizosphere
97	3.007681267	4	Control	Leaf
98	2.91493757	4	Control	Leaf
99	0	4	Pre_flowering_drought	Leaf
100	0	4	Pre_flowering_drought	Leaf
101	0	4	Control	Leaf
102	3.147760187	4	Control	Leaf
103	3.113255212	4	Pre_flowering_drought	Leaf
104	2.845383436	4	Pre_flowering_drought	Leaf
105	3.784841391	4	Pre_flowering_drought	Leaf
106	2.642517092	4	Pre_flowering_drought	Leaf
107	2.64470879	4	Control	Leaf
108	2.993859218	4	Control	Leaf
109	4.241961444	4	Control	Root
110	5.037434698	4	Control	Root
111	5.321852273	4	Control	Root
112	4.968385644	4	Pre_flowering_drought	Root
113	4.97063873	4	Pre_flowering_drought	Root
114	5.032412796	4	Pre_flowering_drought	Root
115	4.89553417	4	Pre_flowering_drought	Root
116	5.024091758	4	Control	Root
117	5.291340734	4	Control	Root
118	5.043426195	4	Control	Root
119	5.095951703	4	Pre_flowering_drought	Root
120	5.200609118	4	Pre_flowering_drought	Root
121	0	4	Control	Soil
122	0	4	Control	Soil
123	0	4	Control	Soil
124	0	4	Pre_flowering_drought	Soil
125	0	4	Pre_flowering_drought	Soil
126	0	4	Pre_flowering_drought	Soil
127	0	4	Pre_flowering_drought	Soil
128	0	4	Control	Soil
129	0	4	Control	Soil
130	0	4	Control	Soil
131	0	4	Pre_flowering_drought	Soil
132	0	4	Pre_flowering_drought	Soil
133	0	4	Control	Rhizosphere
134	0	4	Control	Rhizosphere
135	0	4	Control	Rhizosphere
136	0	4	Pre_flowering_drought	Rhizosphere
137	0	4	Pre_flowering_drought	Rhizosphere
138	0	4	Pre_flowering_drought	Rhizosphere
139	0	4	Pre_flowering_drought	Rhizosphere
140	0	4	Control	Rhizosphere
141	0	4	Control	Rhizosphere
142	0	4	Control	Rhizosphere
143	0	4	Pre_flowering_drought	Rhizosphere
144	0	4	Pre_flowering_drought	Rhizosphere
145	0	5	Control	Leaf
146	2.592230304	5	Control	Leaf
147	0	5	Pre_flowering_drought	Leaf
148	0	5	Pre_flowering_drought	Leaf
149	0	5	Control	Leaf
150	3.481642854	5	Control	Leaf
151	2.486207521	5	Pre_flowering_drought	Leaf
152	3.002008808	5	Pre_flowering_drought	Leaf
153	2.780066822	5	Pre_flowering_drought	Leaf
154	3.062475931	5	Pre_flowering_drought	Leaf
155	2.354175026	5	Control	Leaf
156	3.140943528	5	Control	Leaf
157	5.052899327	5	Control	Root
158	5.204781531	5	Control	Root
159	5.426712453	5	Control	Root
160	4.951015951	5	Pre_flowering_drought	Root
161	5.480652192	5	Pre_flowering_drought	Root
162	5.290950373	5	Pre_flowering_drought	Root
163	5.03957983	5	Pre_flowering_drought	Root
164	5.121311668	5	Control	Root
165	5.237445051	5	Control	Root
166	5.544303938	5	Control	Root
167	5.080891823	5	Pre_flowering_drought	Root
168	5.116892982	5	Pre_flowering_drought	Root
169	0	5	Control	Soil
170	0	5	Control	Soil
171	0	5	Control	Soil
172	0	5	Pre_flowering_drought	Soil
173	0	5	Pre_flowering_drought	Soil
174	0	5	Pre_flowering_drought	Soil
175	0	5	Pre_flowering_drought	Soil
176	0	5	Control	Soil
177	0	5	Control	Soil
178	0	5	Control	Soil
179	0	5	Pre_flowering_drought	Soil
180	0	5	Pre_flowering_drought	Soil
181	0	5	Control	Rhizosphere
182	0	5	Control	Rhizosphere
183	0	5	Control	Rhizosphere
184	0	5	Pre_flowering_drought	Rhizosphere
185	0	5	Pre_flowering_drought	Rhizosphere
186	0	5	Pre_flowering_drought	Rhizosphere
187	0	5	Pre_flowering_drought	Rhizosphere
188	0	5	Control	Rhizosphere
189	0	5	Control	Rhizosphere
190	0	5	Control	Rhizosphere
191	0	5	Pre_flowering_drought	Rhizosphere
192	0	5	Pre_flowering_drought	Rhizosphere
193	2.695357683	6	Control	Leaf
194	0	6	Control	Leaf
195	3.030500278	6	Control	Leaf
196	2.689783192	6	Pre_flowering_drought	Leaf
197	3.076330389	6	Pre_flowering_drought	Leaf
198	3.441076186	6	Pre_flowering_drought	Leaf
199	3.142208773	6	Pre_flowering_drought	Leaf
200	2.91812062	6	Control	Leaf
201	3.268587286	6	Control	Leaf
202	3.186230127	6	Control	Leaf
203	2.737254145	6	Pre_flowering_drought	Leaf
204	0	6	Pre_flowering_drought	Leaf
205	5.433486184	6	Control	Root
206	5.296181117	6	Control	Root
207	5.269896964	6	Control	Root
208	5.258697043	6	Pre_flowering_drought	Root
209	5.47487767	6	Pre_flowering_drought	Root
210	5.038269625	6	Pre_flowering_drought	Root
211	5.468397057	6	Pre_flowering_drought	Root
212	5.380540765	6	Control	Root
213	5.926260528	6	Control	Root
214	5.631581029	6	Control	Root
215	5.493338238	6	Pre_flowering_drought	Root
216	5.687771627	6	Pre_flowering_drought	Root
217	0	6	Control	Soil
218	0	6	Control	Soil
219	0	6	Control	Soil
220	0	6	Pre_flowering_drought	Soil
221	0	6	Pre_flowering_drought	Soil
222	0	6	Pre_flowering_drought	Soil
223	0	6	Pre_flowering_drought	Soil
224	0	6	Control	Soil
225	0	6	Control	Soil
226	0	6	Control	Soil
227	0	6	Pre_flowering_drought	Soil
228	0	6	Pre_flowering_drought	Soil
229	0	6	Control	Rhizosphere
230	0	6	Control	Rhizosphere
231	0	6	Control	Rhizosphere
232	0	6	Pre_flowering_drought	Rhizosphere
233	0	6	Pre_flowering_drought	Rhizosphere
234	0	6	Pre_flowering_drought	Rhizosphere
235	0	6	Pre_flowering_drought	Rhizosphere
236	0	6	Control	Rhizosphere
237	0	6	Control	Rhizosphere
238	0	6	Control	Rhizosphere
239	0	6	Pre_flowering_drought	Rhizosphere
240	0	6	Pre_flowering_drought	Rhizosphere
241	2.709665267	7	Control	Leaf
242	2.63333831	7	Control	Leaf
243	3.383807575	7	Control	Leaf
244	3.106491272	7	Pre_flowering_drought	Leaf
245	0	7	Pre_flowering_drought	Root
246	3.201593214	7	Pre_flowering_drought	Leaf
247	3.109078264	7	Pre_flowering_drought	Leaf
248	2.974608985	7	Control	Leaf
249	2.771830035	7	Control	Leaf
250	0	7	Control	Root
251	3.354540988	7	Pre_flowering_drought	Leaf
252	2.629121355	7	Pre_flowering_drought	Leaf
253	0	7	Control	Root
254	6.199778184	7	Control	Root
255	6.602986207	7	Control	Root
256	0	7	Pre_flowering_drought	Root
257	0	7	Pre_flowering_drought	Leaf
258	0	7	Pre_flowering_drought	Root
259	0	7	Pre_flowering_drought	Root
260	0	7	Control	Root
261	0	7	Control	Root
262	0	7	Control	Leaf
263	5.985341654	7	Pre_flowering_drought	Root
264	6.082145391	7	Pre_flowering_drought	Root
265	0	7	Control	Soil
266	0	7	Control	Soil
267	0	7	Control	Soil
268	0	7	Pre_flowering_drought	Soil
269	0	7	Pre_flowering_drought	Soil
270	0	7	Pre_flowering_drought	Soil
271	0	7	Pre_flowering_drought	Soil
272	0	7	Control	Soil
273	0	7	Control	Soil
274	0	7	Control	Soil
275	0	7	Pre_flowering_drought	Soil
276	0	7	Pre_flowering_drought	Soil
277	0	7	Control	Rhizosphere
278	0	7	Control	Rhizosphere
279	0	7	Control	Rhizosphere
280	0	7	Pre_flowering_drought	Rhizosphere
281	0	7	Pre_flowering_drought	Rhizosphere
282	0	7	Pre_flowering_drought	Rhizosphere
283	0	7	Pre_flowering_drought	Rhizosphere
284	0	7	Control	Rhizosphere
285	0	7	Control	Rhizosphere
286	0	7	Control	Rhizosphere
287	0	7	Pre_flowering_drought	Rhizosphere
288	0	7	Pre_flowering_drought	Rhizosphere
289	3.346098069	8	Control	Leaf
290	3.018250197	8	Control	Leaf
291	0	8	Post_flowering_drought	Leaf
292	3.200350625	8	Post_flowering_drought	Leaf
293	2.974246443	8	Pre_flowering_drought	Leaf
294	3.946412541	8	Pre_flowering_drought	Leaf
295	2.863304193	8	Control	Leaf
296	2.924860906	8	Control	Leaf
297	3.02759459	8	Pre_flowering_drought	Leaf
298	3.782495698	8	Pre_flowering_drought	Leaf
299	3.439772847	8	Post_flowering_drought	Leaf
300	2.691271333	8	Post_flowering_drought	Leaf
301	3.407247394	8	Pre_flowering_drought	Leaf
302	3.042429328	8	Pre_flowering_drought	Leaf
303	0	8	Control	Leaf
304	4.124065957	8	Control	Leaf
305	3.414743556	8	Post_flowering_drought	Leaf
306	3.028168278	8	Post_flowering_drought	Leaf
307	6.116821633	8	Control	Root
308	6.210805151	8	Control	Root
309	6.358246547	8	Control	Root
310	5.729913447	8	Pre_flowering_drought	Root
311	0	8	Post_flowering_drought	Root
312	0	8	Post_flowering_drought	Root
313	5.767761686	8	Pre_flowering_drought	Root
314	5.749520606	8	Pre_flowering_drought	Root
315	5.955960581	8	Control	Root
316	6.155115261	8	Control	Root
317	6.138784724	8	Control	Root
318	0	8	Post_flowering_drought	Root
319	0	8	Post_flowering_drought	Root
320	0	8	Post_flowering_drought	Root
321	0	8	Post_flowering_drought	Root
322	5.891393012	8	Pre_flowering_drought	Root
323	5.806675914	8	Pre_flowering_drought	Root
324	5.806675914	8	Pre_flowering_drought	Root
325	0	8	Control	Soil
326	0	8	Control	Soil
327	0	8	Control	Soil
328	0	8	Pre_flowering_drought	Soil
329	0	8	Pre_flowering_drought	Soil
330	0	8	Post_flowering_drought	Soil
331	0	8	Post_flowering_drought	Soil
332	0	8	Pre_flowering_drought	Soil
333	0	8	Pre_flowering_drought	Soil
334	0	8	Control	Soil
335	0	8	Control	Soil
336	0	8	Control	Soil
337	0	8	Post_flowering_drought	Soil
338	0	8	Post_flowering_drought	Soil
339	0	8	Post_flowering_drought	Soil
340	0	8	Post_flowering_drought	Soil
341	0	8	Pre_flowering_drought	Soil
342	0	8	Pre_flowering_drought	Soil
343	0	8	Control	Rhizosphere
344	0	8	Control	Rhizosphere
345	0	8	Control	Rhizosphere
346	0	8	Pre_flowering_drought	Rhizosphere
347	0	8	Pre_flowering_drought	Rhizosphere
348	0	8	Post_flowering_drought	Rhizosphere
349	0	8	Post_flowering_drought	Rhizosphere
350	0	8	Pre_flowering_drought	Rhizosphere
351	0	8	Pre_flowering_drought	Rhizosphere
352	0	8	Control	Rhizosphere
353	0	8	Control	Rhizosphere
354	0	8	Control	Rhizosphere
355	0	8	Post_flowering_drought	Rhizosphere
356	0	8	Post_flowering_drought	Rhizosphere
357	0	8	Post_flowering_drought	Rhizosphere
358	0	8	Post_flowering_drought	Rhizosphere
359	0	8	Pre_flowering_drought	Rhizosphere
360	0	8	Pre_flowering_drought	Rhizosphere
361	4.01306878	9	Control	Leaf
362	4.29970662	9	Control	Leaf
363	4.266047523	9	Post_flowering_drought	Leaf
364	4.00028204	9	Post_flowering_drought	Leaf
365	3.092104618	9	Pre_flowering_drought	Leaf
366	3.087657936	9	Pre_flowering_drought	Leaf
367	4.037577547	9	Control	Leaf
368	4.288887504	9	Control	Leaf
369	0	9	Pre_flowering_drought	Leaf
370	2.821988579	9	Pre_flowering_drought	Leaf
371	4.031612289	9	Post_flowering_drought	Leaf
372	3.355360563	9	Post_flowering_drought	Leaf
373	3.517935692	9	Pre_flowering_drought	Leaf
374	2.980955373	9	Pre_flowering_drought	Leaf
375	4.320481178	9	Control	Leaf
376	4.401276231	9	Control	Leaf
377	3.713919811	9	Post_flowering_drought	Leaf
378	4.135699296	9	Post_flowering_drought	Leaf
379	5.766193753	9	Control	Root
380	5.253814021	9	Control	Root
381	6.208687707	9	Control	Root
382	5.44178325	9	Pre_flowering_drought	Root
383	5.774710251	9	Pre_flowering_drought	Root
384	6.210688299	9	Post_flowering_drought	Root
385	5.73372394	9	Post_flowering_drought	Root
386	5.399302483	9	Pre_flowering_drought	Root
387	5.353173428	9	Pre_flowering_drought	Root
388	5.594240656	9	Control	Root
389	0	9	Control	Root
390	5.732739138	9	Control	Root
391	5.351275004	9	Post_flowering_drought	Root
392	5.625847325	9	Post_flowering_drought	Root
393	6.551592023	9	Post_flowering_drought	Root
394	5.485076862	9	Post_flowering_drought	Root
395	6.011203747	9	Pre_flowering_drought	Root
396	5.907938267	9	Pre_flowering_drought	Root
397	0	9	Control	Soil
398	0	9	Control	Soil
399	0	9	Control	Soil
400	0	9	Pre_flowering_drought	Soil
401	0	9	Pre_flowering_drought	Soil
402	0	9	Post_flowering_drought	Soil
403	0	9	Post_flowering_drought	Soil
404	0	9	Pre_flowering_drought	Soil
405	0	9	Pre_flowering_drought	Soil
406	0	9	Control	Soil
407	0	9	Control	Soil
408	0	9	Control	Soil
409	0	9	Post_flowering_drought	Soil
410	0	9	Post_flowering_drought	Soil
411	0	9	Post_flowering_drought	Soil
412	0	9	Post_flowering_drought	Soil
413	0	9	Pre_flowering_drought	Soil
414	0	9	Pre_flowering_drought	Soil
415	0	9	Control	Rhizosphere
416	0	9	Control	Rhizosphere
417	0	9	Control	Rhizosphere
418	0	9	Pre_flowering_drought	Rhizosphere
419	0	9	Pre_flowering_drought	Rhizosphere
420	0	9	Post_flowering_drought	Rhizosphere
421	0	9	Post_flowering_drought	Rhizosphere
422	0	9	Pre_flowering_drought	Rhizosphere
423	0	9	Pre_flowering_drought	Rhizosphere
424	0	9	Control	Rhizosphere
425	0	9	Control	Rhizosphere
426	0	9	Control	Rhizosphere
427	0	9	Post_flowering_drought	Rhizosphere
428	0	9	Post_flowering_drought	Rhizosphere
429	0	9	Post_flowering_drought	Rhizosphere
430	0	9	Post_flowering_drought	Rhizosphere
431	0	9	Pre_flowering_drought	Rhizosphere
432	0	9	Pre_flowering_drought	Rhizosphere
433	0	0	Control	Soil
434	0	0	Control	Soil
435	0	0	Control	Soil
436	0	0	Pre_flowering_drought	Soil
437	0	0	Pre_flowering_drought	Soil
438	0	0	Post_flowering_drought	Soil
439	0	0	Post_flowering_drought	Soil
440	0	0	Pre_flowering_drought	Soil
441	0	0	Pre_flowering_drought	Soil
442	0	0	Control	Soil
443	0	0	Control	Soil
444	0	0	Control	Soil
445	0	0	Post_flowering_drought	Soil
446	0	0	Post_flowering_drought	Soil
447	0	0	Post_flowering_drought	Soil
448	0	0	Post_flowering_drought	Soil
449	0	0	Pre_flowering_drought	Soil
450	0	0	Pre_flowering_drought	Soil
451	4.52968409	10	Control	Leaf
452	4.199210856	10	Control	Leaf
453	4.096948676	10	Post_flowering_drought	Leaf
454	3.309462618	10	Post_flowering_drought	Leaf
455	3.633111806	10	Pre_flowering_drought	Leaf
456	3.89667364	10	Pre_flowering_drought	Leaf
457	4.39476958	10	Control	Leaf
458	5.067765601	10	Control	Leaf
459	3.90856767	10	Pre_flowering_drought	Leaf
460	2.846997889	10	Pre_flowering_drought	Leaf
461	4.389674126	10	Post_flowering_drought	Leaf
462	4.046091722	10	Post_flowering_drought	Leaf
463	2.949886667	10	Pre_flowering_drought	Leaf
464	3.452583184	10	Pre_flowering_drought	Leaf
465	0	10	Control	Leaf
466	5.105449967	10	Control	Leaf
467	4.611427032	10	Post_flowering_drought	Leaf
468	4.247779129	10	Post_flowering_drought	Leaf
469	5.563253103	10	Control	Root
470	6.199225278	10	Control	Root
471	5.713451533	10	Control	Root
472	5.843849265	10	Pre_flowering_drought	Root
473	5.991202605	10	Pre_flowering_drought	Root
474	5.949553027	10	Post_flowering_drought	Root
475	5.753668887	10	Post_flowering_drought	Root
476	5.808350727	10	Pre_flowering_drought	Root
477	5.262728579	10	Pre_flowering_drought	Root
478	5.597905049	10	Control	Root
479	5.863405558	10	Control	Root
480	6.059307677	10	Control	Root
481	5.997398188	10	Post_flowering_drought	Root
482	6.011672513	10	Post_flowering_drought	Root
483	6.148373084	10	Post_flowering_drought	Root
484	6.247215363	10	Post_flowering_drought	Root
485	5.503159151	10	Pre_flowering_drought	Root
486	5.996718069	10	Pre_flowering_drought	Root
487	0	10	Control	Soil
488	0	10	Control	Soil
489	0	10	Control	Soil
490	0	10	Pre_flowering_drought	Soil
491	0	10	Pre_flowering_drought	Soil
492	0	10	Post_flowering_drought	Soil
493	0	10	Post_flowering_drought	Soil
494	0	10	Pre_flowering_drought	Soil
495	0	10	Pre_flowering_drought	Soil
496	0	10	Control	Soil
497	0	10	Control	Soil
498	0	10	Control	Soil
499	0	10	Post_flowering_drought	Soil
500	0	10	Post_flowering_drought	Soil
501	0	10	Post_flowering_drought	Soil
502	0	10	Post_flowering_drought	Soil
503	0	10	Pre_flowering_drought	Soil
504	0	10	Pre_flowering_drought	Soil
505	0	10	Control	Rhizosphere
506	0	10	Control	Rhizosphere
507	0	10	Control	Rhizosphere
508	0	10	Pre_flowering_drought	Rhizosphere
509	0	10	Pre_flowering_drought	Rhizosphere
510	0	10	Post_flowering_drought	Rhizosphere
511	0	10	Post_flowering_drought	Rhizosphere
512	0	10	Pre_flowering_drought	Rhizosphere
513	0	10	Pre_flowering_drought	Rhizosphere
514	0	10	Control	Rhizosphere
515	0	10	Control	Rhizosphere
516	0	10	Control	Rhizosphere
517	0	10	Post_flowering_drought	Rhizosphere
518	0	10	Post_flowering_drought	Rhizosphere
519	0	10	Post_flowering_drought	Rhizosphere
520	0	10	Post_flowering_drought	Rhizosphere
521	0	10	Pre_flowering_drought	Rhizosphere
522	0	10	Pre_flowering_drought	Rhizosphere
523	0	11	Control	Leaf
524	0	11	Control	Leaf
525	0	11	Post_flowering_drought	Leaf
526	3.392229179	11	Post_flowering_drought	Leaf
527	3.23154924	11	Pre_flowering_drought	Leaf
528	4.297778764	11	Pre_flowering_drought	Leaf
529	4.003345849	11	Control	Leaf
530	3.389422245	11	Control	Leaf
531	0	11	Pre_flowering_drought	Leaf
532	2.773285859	11	Pre_flowering_drought	Leaf
533	5.393347565	11	Post_flowering_drought	Leaf
534	5.595137662	11	Post_flowering_drought	Leaf
535	4.450198701	11	Pre_flowering_drought	Leaf
536	2.597621007	11	Pre_flowering_drought	Leaf
537	5.025017008	11	Control	Leaf
538	4.504137299	11	Control	Leaf
539	5.602022969	11	Post_flowering_drought	Leaf
540	3.893064501	11	Post_flowering_drought	Leaf
550	5.917953513	11	Control	Root
551	6.056099073	11	Control	Root
552	6.66048735	11	Post_flowering_drought	Root
553	6.461477645	11	Control	Root
554	6.211476128	11	Control	Root
555	6.518248725	11	Pre_flowering_drought	Root
556	6.420471157	11	Pre_flowering_drought	Root
557	6.434613113	11	Post_flowering_drought	Root
558	6.725571864	11	Post_flowering_drought	Root
559	6.877639258	11	Pre_flowering_drought	Root
560	6.628873792	11	Pre_flowering_drought	Root
561	6.087298464	11	Control	Root
562	6.520283331	11	Control	Root
563	6.418190387	11	Post_flowering_drought	Root
564	6.597047687	11	Post_flowering_drought	Root
565	6.653439603	11	Post_flowering_drought	Root
566	6.576779634	11	Pre_flowering_drought	Root
567	6.593909701	11	Pre_flowering_drought	Root
568	0	11	Control	Soil
569	0	11	Control	Soil
570	0	11	Control	Soil
571	0	11	Pre_flowering_drought	Soil
572	0	11	Pre_flowering_drought	Soil
573	0	11	Post_flowering_drought	Soil
574	0	11	Post_flowering_drought	Soil
575	0	11	Pre_flowering_drought	Soil
576	0	11	Pre_flowering_drought	Soil
577	0	11	Control	Soil
578	0	11	Control	Soil
579	0	11	Control	Soil
580	0	11	Post_flowering_drought	Soil
581	0	11	Post_flowering_drought	Soil
582	0	11	Post_flowering_drought	Soil
583	0	11	Post_flowering_drought	Soil
584	0	11	Pre_flowering_drought	Soil
585	0	11	Pre_flowering_drought	Soil
586	0	11	Control	Rhizosphere
587	0	11	Control	Rhizosphere
588	0	11	Control	Rhizosphere
589	0	11	Pre_flowering_drought	Rhizosphere
590	0	11	Pre_flowering_drought	Rhizosphere
591	0	11	Post_flowering_drought	Rhizosphere
592	0	11	Post_flowering_drought	Rhizosphere
593	0	11	Pre_flowering_drought	Rhizosphere
594	0	11	Pre_flowering_drought	Rhizosphere
595	0	11	Control	Rhizosphere
596	0	11	Control	Rhizosphere
597	0	11	Control	Rhizosphere
598	0	11	Post_flowering_drought	Rhizosphere
599	0	11	Post_flowering_drought	Rhizosphere
600	0	11	Post_flowering_drought	Rhizosphere
601	0	11	Post_flowering_drought	Rhizosphere
602	0	11	Pre_flowering_drought	Rhizosphere
603	0	11	Pre_flowering_drought	Rhizosphere
604	0	12	Control	Leaf
605	0	12	Control	Leaf
606	3.291165964	12	Post_flowering_drought	Leaf
607	5.282374459	12	Post_flowering_drought	Leaf
608	4.547428808	12	Pre_flowering_drought	Leaf
609	4.506818342	12	Pre_flowering_drought	Leaf
610	5.579355551	12	Control	Leaf
611	6.340413767	12	Control	Leaf
612	5.195553374	12	Pre_flowering_drought	Leaf
613	5.527345003	12	Pre_flowering_drought	Leaf
614	6.201749501	12	Post_flowering_drought	Leaf
615	5.440107029	12	Post_flowering_drought	Leaf
616	5.269896964	12	Pre_flowering_drought	Leaf
617	5.258697043	12	Pre_flowering_drought	Leaf
618	5.420543212	12	Control	Leaf
619	5.639911879	12	Control	Leaf
620	5.65660245	12	Post_flowering_drought	Leaf
621	5.889183838	12	Post_flowering_drought	Leaf
622	0	12	Control	Root
623	5.948496611	12	Control	Root
624	6.243126324	12	Control	Root
625	6.154711843	12	Pre_flowering_drought	Root
626	6.286034501	12	Pre_flowering_drought	Root
627	0	12	Post_flowering_drought	Root
628	0	12	Post_flowering_drought	Root
629	6.742287376	12	Pre_flowering_drought	Root
630	6.293441433	12	Pre_flowering_drought	Root
631	6.589413783	12	Control	Root
632	6.347234867	12	Control	Root
633	5.253658867	12	Control	Root
634	5.141783462	12	Post_flowering_drought	Root
635	5.792592989	12	Post_flowering_drought	Root
636	3.696487591	12	Post_flowering_drought	Root
637	4.876363161	12	Post_flowering_drought	Root
638	6.386260659	12	Pre_flowering_drought	Root
639	6.341572323	12	Pre_flowering_drought	Root
640	0	12	Control	Soil
641	0	12	Control	Soil
642	0	12	Control	Soil
643	0	12	Pre_flowering_drought	Soil
644	0	12	Pre_flowering_drought	Soil
645	0	12	Post_flowering_drought	Soil
646	0	12	Post_flowering_drought	Soil
647	0	12	Pre_flowering_drought	Soil
648	0	12	Pre_flowering_drought	Soil
649	0	12	Control	Soil
650	0	12	Control	Soil
651	0	12	Control	Soil
652	0	12	Post_flowering_drought	Soil
653	0	12	Post_flowering_drought	Soil
654	0	12	Post_flowering_drought	Soil
655	0	12	Post_flowering_drought	Soil
656	0	12	Pre_flowering_drought	Soil
657	0	12	Pre_flowering_drought	Soil
658	0	12	Control	Rhizosphere
659	0	12	Control	Rhizosphere
660	0	12	Control	Rhizosphere
661	0	12	Pre_flowering_drought	Rhizosphere
662	0	12	Pre_flowering_drought	Rhizosphere
663	0	12	Post_flowering_drought	Rhizosphere
664	0	12	Post_flowering_drought	Rhizosphere
665	0	12	Pre_flowering_drought	Rhizosphere
666	0	12	Pre_flowering_drought	Rhizosphere
667	0	12	Control	Rhizosphere
668	0	12	Control	Rhizosphere
669	0	12	Control	Rhizosphere
670	0	12	Post_flowering_drought	Rhizosphere
671	0	12	Post_flowering_drought	Rhizosphere
672	0	12	Post_flowering_drought	Rhizosphere
673	0	12	Post_flowering_drought	Rhizosphere
674	0	12	Pre_flowering_drought	Rhizosphere
675	0	12	Pre_flowering_drought	Rhizosphere
676	6.355035098	13	Control	Leaf
677	6.040266195	13	Control	Leaf
678	6.203786373	13	Post_flowering_drought	Leaf
679	5.669096381	13	Post_flowering_drought	Leaf
680	5.448635835	13	Pre_flowering_drought	Leaf
681	5.049268488	13	Pre_flowering_drought	Leaf
682	5.630283291	13	Control	Leaf
683	4.972565454	13	Control	Leaf
684	5.191665538	13	Pre_flowering_drought	Leaf
685	5.076522743	13	Pre_flowering_drought	Leaf
686	5.751733709	13	Post_flowering_drought	Leaf
687	6.150699411	13	Post_flowering_drought	Leaf
688	5.382244565	13	Pre_flowering_drought	Leaf
689	6.092131329	13	Pre_flowering_drought	Leaf
690	5.928620298	13	Control	Leaf
691	6.161488739	13	Control	Leaf
692	5.910305125	13	Post_flowering_drought	Leaf
693	6.019775472	13	Post_flowering_drought	Leaf
694	5.923144467	13	Control	Root
695	5.814204416	13	Control	Root
696	5.950368716	13	Control	Root
697	5.858408174	13	Pre_flowering_drought	Root
698	5.899986136	13	Pre_flowering_drought	Root
699	6.418303651	13	Post_flowering_drought	Root
700	6.641016716	13	Post_flowering_drought	Root
701	6.110906552	13	Pre_flowering_drought	Root
702	5.672228236	13	Pre_flowering_drought	Root
703	5.6997924	13	Control	Root
704	5.99436281	13	Control	Root
705	5.888258645	13	Control	Root
706	5.809612033	13	Post_flowering_drought	Root
707	6.327703726	13	Post_flowering_drought	Root
708	6.421983407	13	Post_flowering_drought	Root
709	6.027803279	13	Post_flowering_drought	Root
710	5.626208734	13	Pre_flowering_drought	Root
711	5.69479133	13	Pre_flowering_drought	Root
712	0	13	Control	Soil
713	0	13	Control	Soil
714	0	13	Control	Soil
715	0	13	Pre_flowering_drought	Soil
716	0	13	Pre_flowering_drought	Soil
717	0	13	Post_flowering_drought	Soil
718	0	13	Post_flowering_drought	Soil
719	0	13	Pre_flowering_drought	Soil
720	0	13	Pre_flowering_drought	Soil
721	0	13	Control	Soil
722	0	13	Control	Soil
723	0	13	Control	Soil
724	0	13	Post_flowering_drought	Soil
725	0	13	Post_flowering_drought	Soil
726	0	13	Post_flowering_drought	Soil
727	0	13	Post_flowering_drought	Soil
728	0	13	Pre_flowering_drought	Soil
729	0	13	Pre_flowering_drought	Soil
730	0	13	Control	Rhizosphere
731	0	13	Control	Rhizosphere
732	0	13	Control	Rhizosphere
733	0	13	Pre_flowering_drought	Rhizosphere
734	0	13	Pre_flowering_drought	Rhizosphere
735	0	13	Post_flowering_drought	Rhizosphere
736	0	13	Post_flowering_drought	Rhizosphere
737	0	13	Pre_flowering_drought	Rhizosphere
738	0	13	Pre_flowering_drought	Rhizosphere
739	0	13	Control	Rhizosphere
740	0	13	Control	Rhizosphere
741	0	13	Control	Rhizosphere
742	0	13	Post_flowering_drought	Rhizosphere
743	0	13	Post_flowering_drought	Rhizosphere
744	0	13	Post_flowering_drought	Rhizosphere
745	0	13	Post_flowering_drought	Rhizosphere
746	0	13	Pre_flowering_drought	Rhizosphere
747	0	13	Pre_flowering_drought	Rhizosphere
748	3.256858931	14	Control	Leaf
749	5.037631174	14	Control	Leaf
750	0	14	Post_flowering_drought	Leaf
751	6.094877118	14	Post_flowering_drought	Leaf
752	5.615480908	14	Pre_flowering_drought	Leaf
753	3.516231993	14	Pre_flowering_drought	Leaf
754	6.185312024	14	Control	Leaf
755	6.224912393	14	Control	Leaf
756	5.896461396	14	Pre_flowering_drought	Leaf
757	5.747371936	14	Pre_flowering_drought	Leaf
758	5.907475871	14	Post_flowering_drought	Leaf
759	6.220951721	14	Post_flowering_drought	Leaf
760	6.062064936	14	Pre_flowering_drought	Leaf
761	4.024624785	14	Pre_flowering_drought	Leaf
762	6.628896897	14	Control	Leaf
763	5.820758752	14	Control	Leaf
764	6.056681593	14	Post_flowering_drought	Leaf
765	5.296181117	14	Post_flowering_drought	Leaf
766	0	14	Control	Root
767	5.915481229	14	Control	Root
768	5.92447624	14	Control	Root
769	0	14	Pre_flowering_drought	Root
770	0	14	Pre_flowering_drought	Root
771	0	14	Post_flowering_drought	Root
772	0	14	Post_flowering_drought	Root
773	0	14	Control	Root
774	0	14	Control	Root
775	0	14	Pre_flowering_drought	Root
776	0	14	Control	Root
777	5.301075679	14	Pre_flowering_drought	Root
778	6.028034	14	Post_flowering_drought	Root
779	6.915653647	14	Post_flowering_drought	Root
780	0	14	Post_flowering_drought	Root
781	0	14	Post_flowering_drought	Root
782	5.766409079	14	Pre_flowering_drought	Root
783	5.951190604	14	Pre_flowering_drought	Root
784	0	14	Control	Soil
785	0	14	Control	Soil
786	0	14	Control	Soil
787	0	14	Pre_flowering_drought	Soil
788	0	14	Pre_flowering_drought	Soil
789	0	14	Post_flowering_drought	Soil
790	0	14	Post_flowering_drought	Soil
791	0	14	Pre_flowering_drought	Soil
792	0	14	Pre_flowering_drought	Soil
793	0	14	Control	Soil
794	0	14	Control	Soil
795	0	14	Control	Soil
796	0	14	Post_flowering_drought	Soil
797	0	14	Post_flowering_drought	Soil
798	0	14	Post_flowering_drought	Soil
799	0	14	Post_flowering_drought	Soil
800	0	14	Pre_flowering_drought	Soil
801	0	14	Pre_flowering_drought	Soil
802	0	14	Control	Rhizosphere
803	0	14	Control	Rhizosphere
804	0	14	Control	Rhizosphere
805	0	14	Pre_flowering_drought	Rhizosphere
806	0	14	Pre_flowering_drought	Rhizosphere
807	0	14	Post_flowering_drought	Rhizosphere
808	0	14	Post_flowering_drought	Rhizosphere
809	0	14	Pre_flowering_drought	Rhizosphere
810	0	14	Pre_flowering_drought	Rhizosphere
811	0	14	Control	Rhizosphere
812	0	14	Control	Rhizosphere
813	0	14	Control	Rhizosphere
814	0	14	Post_flowering_drought	Rhizosphere
815	0	14	Post_flowering_drought	Rhizosphere
816	0	14	Post_flowering_drought	Rhizosphere
817	0	14	Post_flowering_drought	Rhizosphere
818	0	14	Pre_flowering_drought	Rhizosphere
819	0	14	Pre_flowering_drought	Rhizosphere
820	6.244432419	15	Control	Leaf
821	6.470013302	15	Control	Leaf
822	6.37646146	15	Post_flowering_drought	Leaf
823	6.026911072	15	Post_flowering_drought	Leaf
824	5.998004687	15	Pre_flowering_drought	Leaf
825	5.408815856	15	Pre_flowering_drought	Leaf
826	4.036059391	15	Control	Leaf
827	5.766193753	15	Control	Leaf
828	3.814541332	15	Pre_flowering_drought	Leaf
829	5.659101544	15	Pre_flowering_drought	Leaf
830	4.478942523	15	Post_flowering_drought	Leaf
831	0	15	Post_flowering_drought	Leaf
832	6.341022863	15	Pre_flowering_drought	Leaf
833	6.183212602	15	Pre_flowering_drought	Leaf
834	6.014535774	15	Control	Leaf
835	6.08428865	15	Control	Leaf
836	5.862472368	15	Post_flowering_drought	Leaf
837	6.22293436	15	Post_flowering_drought	Leaf
838	5.374603	15	Control	Root
839	5.699352271	15	Control	Root
840	5.983195931	15	Pre_flowering_drought	Root
841	6.098689774	15	Pre_flowering_drought	Root
842	6.988680442	15	Post_flowering_drought	Root
843	6.572646176	15	Post_flowering_drought	Root
844	5.820793687	15	Pre_flowering_drought	Root
845	0	15	Pre_flowering_drought	Root
846	5.639681292	15	Control	Root
847	5.474169774	15	Control	Root
848	0	15	Control	Root
849	5.722070685	15	Control	Root
850	5.758369405	15	Post_flowering_drought	Root
851	6.976675643	15	Post_flowering_drought	Root
852	6.462368713	15	Post_flowering_drought	Root
853	5.996661863	15	Post_flowering_drought	Root
854	5.89444906	15	Pre_flowering_drought	Root
855	0	15	Pre_flowering_drought	Root
856	0	15	Control	Soil
857	0	15	Control	Soil
858	0	15	Control	Soil
859	0	15	Pre_flowering_drought	Soil
860	0	15	Pre_flowering_drought	Soil
861	0	15	Post_flowering_drought	Soil
862	0	15	Post_flowering_drought	Soil
863	0	15	Pre_flowering_drought	Soil
864	0	15	Pre_flowering_drought	Soil
865	0	15	Control	Soil
866	0	15	Control	Soil
867	0	15	Control	Soil
868	0	15	Post_flowering_drought	Soil
869	0	15	Post_flowering_drought	Soil
870	0	15	Post_flowering_drought	Soil
871	0	15	Post_flowering_drought	Soil
872	0	15	Pre_flowering_drought	Soil
873	0	15	Pre_flowering_drought	Soil
874	0	15	Control	Rhizosphere
875	0	15	Control	Rhizosphere
876	0	15	Control	Rhizosphere
877	0	15	Pre_flowering_drought	Rhizosphere
878	0	15	Pre_flowering_drought	Rhizosphere
879	0	15	Post_flowering_drought	Rhizosphere
880	0	15	Post_flowering_drought	Rhizosphere
881	0	15	Pre_flowering_drought	Rhizosphere
882	0	15	Pre_flowering_drought	Rhizosphere
883	0	15	Control	Rhizosphere
884	0	15	Control	Rhizosphere
885	0	15	Control	Rhizosphere
886	0	15	Post_flowering_drought	Rhizosphere
887	0	15	Post_flowering_drought	Rhizosphere
888	0	15	Post_flowering_drought	Rhizosphere
889	0	15	Post_flowering_drought	Rhizosphere
890	0	15	Pre_flowering_drought	Rhizosphere
891	0	15	Pre_flowering_drought	Rhizosphere
892	5.125740892	16	Control	Leaf
893	5.73372394	16	Control	Leaf
894	3.802883122	16	Post_flowering_drought	Leaf
895	6.444395351	16	Post_flowering_drought	Leaf
896	5.173889936	16	Pre_flowering_drought	Leaf
897	5.3405023	16	Pre_flowering_drought	Leaf
898	5.999350278	16	Control	Leaf
899	6.301303377	16	Control	Leaf
900	5.875751613	16	Pre_flowering_drought	Leaf
901	5.44761855	16	Pre_flowering_drought	Leaf
902	5.931966066	16	Post_flowering_drought	Leaf
903	6.028753947	16	Post_flowering_drought	Leaf
904	5.115827468	16	Pre_flowering_drought	Leaf
905	5.738912958	16	Pre_flowering_drought	Leaf
906	6.061103992	16	Control	Leaf
907	6.242003715	16	Control	Leaf
908	5.610072598	16	Post_flowering_drought	Leaf
909	5.850399317	16	Post_flowering_drought	Leaf
910	5.356296664	16	Control	Root
911	0	16	Control	Root
912	6.003234795	16	Control	Root
913	0	16	Pre_flowering_drought	Root
914	0	16	Pre_flowering_drought	Root
915	0	16	Post_flowering_drought	Root
916	0	16	Post_flowering_drought	Root
917	0	16	Pre_flowering_drought	Root
918	0	16	Pre_flowering_drought	Root
919	0	16	Control	Root
920	5.45395449	16	Control	Root
921	0	16	Control	Root
922	5.868936047	16	Post_flowering_drought	Root
923	6.568908247	16	Post_flowering_drought	Root
924	0	16	Post_flowering_drought	Root
925	0	16	Post_flowering_drought	Root
926	5.569171443	16	Pre_flowering_drought	Root
927	5.646940677	16	Pre_flowering_drought	Root
928	0	16	Control	Soil
929	0	16	Control	Soil
930	0	16	Control	Soil
931	0	16	Pre_flowering_drought	Soil
932	0	16	Pre_flowering_drought	Soil
933	0	16	Post_flowering_drought	Soil
934	0	16	Post_flowering_drought	Soil
935	0	16	Pre_flowering_drought	Soil
936	0	16	Pre_flowering_drought	Soil
937	0	16	Control	Soil
938	0	16	Control	Soil
939	0	16	Control	Soil
940	0	16	Post_flowering_drought	Soil
941	0	16	Post_flowering_drought	Soil
942	0	16	Post_flowering_drought	Soil
943	0	16	Post_flowering_drought	Soil
944	0	16	Pre_flowering_drought	Soil
945	0	16	Pre_flowering_drought	Soil
946	0	16	Control	Rhizosphere
947	0	16	Control	Rhizosphere
948	0	16	Control	Rhizosphere
949	0	16	Pre_flowering_drought	Rhizosphere
950	0	16	Pre_flowering_drought	Rhizosphere
951	0	16	Post_flowering_drought	Rhizosphere
952	0	16	Post_flowering_drought	Rhizosphere
953	0	16	Pre_flowering_drought	Rhizosphere
954	0	16	Pre_flowering_drought	Rhizosphere
955	0	16	Control	Rhizosphere
956	0	16	Control	Rhizosphere
957	0	16	Control	Rhizosphere
958	0	16	Post_flowering_drought	Rhizosphere
959	0	16	Post_flowering_drought	Rhizosphere
960	0	16	Post_flowering_drought	Rhizosphere
961	0	16	Post_flowering_drought	Rhizosphere
962	0	16	Pre_flowering_drought	Rhizosphere
963	0	16	Pre_flowering_drought	Rhizosphere
964	6.263692725	17	Control	Leaf
965	6.27026827	17	Control	Leaf
966	6.352510311	17	Post_flowering_drought	Leaf
967	6.528191005	17	Post_flowering_drought	Leaf
968	6.425236301	17	Pre_flowering_drought	Leaf
969	5.35753226	17	Pre_flowering_drought	Leaf
970	6.328545481	17	Control	Leaf
971	6.005295111	17	Control	Leaf
972	5.946905915	17	Pre_flowering_drought	Leaf
973	6.24903535	17	Pre_flowering_drought	Leaf
974	5.825876342	17	Post_flowering_drought	Leaf
975	6.510570702	17	Post_flowering_drought	Leaf
976	6.281700124	17	Pre_flowering_drought	Leaf
977	6.210009162	17	Pre_flowering_drought	Leaf
978	6.514773705	17	Control	Leaf
979	6.825348714	17	Control	Leaf
980	5.774833845	17	Post_flowering_drought	Leaf
981	6.144273284	17	Post_flowering_drought	Leaf
982	5.998432556	17	Control	Root
983	5.33116325	17	Control	Root
984	5.255836854	17	Control	Root
985	5.762646741	17	Pre_flowering_drought	Root
986	5.30715835	17	Pre_flowering_drought	Root
987	7.256060293	17	Post_flowering_drought	Root
988	7.135110356	17	Post_flowering_drought	Root
989	6.251499589	17	Pre_flowering_drought	Root
990	5.670783025	17	Pre_flowering_drought	Root
991	5.499781354	17	Control	Root
992	5.778212116	17	Control	Root
993	5.952653583	17	Control	Root
994	6.111024316	17	Post_flowering_drought	Root
995	6.274912629	17	Post_flowering_drought	Root
996	6.435067878	17	Post_flowering_drought	Root
997	6.082913615	17	Post_flowering_drought	Root
998	5.805118662	17	Pre_flowering_drought	Root
999	5.307964719	17	Pre_flowering_drought	Root
1000	0	17	Control	Soil
1001	0	17	Control	Soil
1002	0	17	Control	Soil
1003	0	17	Pre_flowering_drought	Soil
1004	0	17	Pre_flowering_drought	Soil
1005	0	17	Post_flowering_drought	Soil
1006	0	17	Post_flowering_drought	Soil
1007	0	17	Pre_flowering_drought	Soil
1008	0	17	Pre_flowering_drought	Soil
1009	0	17	Control	Soil
1010	0	17	Control	Soil
1011	0	17	Control	Soil
1012	0	17	Post_flowering_drought	Soil
1013	0	17	Post_flowering_drought	Soil
1014	0	17	Post_flowering_drought	Soil
1015	0	17	Post_flowering_drought	Soil
1016	0	17	Pre_flowering_drought	Soil
1017	0	17	Pre_flowering_drought	Soil
1018	0	17	Control	Rhizosphere
1019	0	17	Control	Rhizosphere
1020	0	17	Control	Rhizosphere
1021	0	17	Pre_flowering_drought	Rhizosphere
1022	0	17	Pre_flowering_drought	Rhizosphere
1023	0	17	Post_flowering_drought	Rhizosphere
1024	0	17	Post_flowering_drought	Rhizosphere
1025	0	17	Pre_flowering_drought	Rhizosphere
1026	0	17	Pre_flowering_drought	Rhizosphere
1027	0	17	Control	Rhizosphere
1028	0	17	Control	Rhizosphere
1029	0	17	Control	Rhizosphere
1030	0	17	Post_flowering_drought	Rhizosphere
1031	0	17	Post_flowering_drought	Rhizosphere
1032	0	17	Post_flowering_drought	Rhizosphere
1033	0	17	Post_flowering_drought	Rhizosphere
1034	0	17	Pre_flowering_drought	Rhizosphere
1035	0	17	Pre_flowering_drought	Rhizosphere
