# Supplementary material for: Fungal community assembly in drought-stressed sorghum shows stochasticity, selection, and universal ecological dynamics
Source: Nat Commun. 2020 Jan 7;11:34. doi: 10.1038/s41467-019-13913-9 (PMC6946711; doi:10.1038/s41467-019-13913-9)
Supplement: Supplementary file 10 — Source Data [file 41467_2019_13913_MOESM10_ESM.zip › SourceData/Fig.S15.Soil.week.5.csv]

	fung.dist	gd
1	0.440384843655745	63.2455532033676
2	0.442133988472564	52
3	0.479072291493428	41.182520563948
4	0.824001592133816	31.2409987036266
5	0.421087178246014	40
6	0.397652311081603	41.7612260356422
7	0.447570512432415	46.6476151587624
8	0.387278927575866	12
9	0.439141304562691	53.8144961882948
10	0.421660078396297	48
11	0.446832760010842	60
12	0.3791145121375	12
13	0.36455843476373	24
14	0.795793024808071	36
15	0.368620954228285	63.2455532033676
16	0.431444042673907	52
17	0.375747386186412	41.182520563948
18	0.370117888794803	52
19	0.447090381748673	31.2409987036266
20	0.367072535149229	23.3238075793812
21	0.378123116813763	20
22	0.421266295233351	12
23	0.812672266646308	24
24	0.414493663867013	52
25	0.441138552663536	41.182520563948
26	0.406895485710314	31.2409987036266
27	0.409916704816487	41.182520563948
28	0.457151061900919	23.3238075793812
29	0.373566853377956	20
30	0.386660159156147	23.3238075793812
31	0.817428696787405	12
32	0.416389605897719	41.182520563948
33	0.438403792733292	31.2409987036266
34	0.387876423036881	23.3238075793812
35	0.402484586987552	31.2409987036266
36	0.490248646749464	20
37	0.411835971391426	23.3238075793812
38	0.340530644078263	31.2409987036266
39	0.821174014580849	31.2409987036266
40	0.833391046663903	23.3238075793812
41	0.779488350832337	20
42	0.780953753302804	23.3238075793812
43	0.826106236918151	23.3238075793812
44	0.789016547752253	31.2409987036266
45	0.778921601354947	41.182520563948
46	0.418251734708204	12
47	0.441331194228135	24
48	0.355635389433391	41.7612260356422
49	0.483011641642431	36
50	0.400356428295633	62.4819974072532
51	0.457777693652511	72.1110255092798
52	0.443401493060857	12
53	0.431497381877139	40
54	0.441392126961366	24
55	0.433173691614473	53.8144961882948
56	0.431969420299801	62.4819974072532
57	0.427169369074	41.7612260356422
58	0.461106476756628	12
59	0.406587483650895	46.6476151587624
60	0.377495090784707	53.8144961882948
61	0.466308156007881	46.6476151587624
62	0.3682788589813	36
63	0.374397756708149	48
64	0.460985750200431	41.7612260356422
65	0.451477675476849	46.6476151587624
66	0.398535823265601	12
