# Supplementary material for: Fungal community assembly in drought-stressed sorghum shows stochasticity, selection, and universal ecological dynamics
Source: Nat Commun. 2020 Jan 7;11:34. doi: 10.1038/s41467-019-13913-9 (PMC6946711; doi:10.1038/s41467-019-13913-9)
Supplement: Supplementary file 10 — Source Data [file 41467_2019_13913_MOESM10_ESM.zip › SourceData/Fig.S7.Rhizosphere.plot.22.csv]

	fung.dist	td
1	0.390476065810247	1
2	0.416221179942609	2
3	0.38834424629261	3
4	0.439425685638174	4
5	0.467915457675407	5
6	0.484915617689124	6
7	0.55423957984354	7
8	0.387443807851872	8
9	0.564815157192574	9
10	0.389329305793761	1
11	0.444679938428999	2
12	0.405678492274021	3
13	0.433299030334328	4
14	0.456570082166256	5
15	0.483235585982584	6
16	0.405208155519318	7
17	0.508392468827955	8
18	0.395356636201156	1
19	0.353147965537427	2
20	0.35585588068755	3
21	0.416736583073537	4
22	0.458837022903899	5
23	0.401519551945494	6
24	0.427384541503301	7
25	0.409660529680826	1
26	0.397681689497419	2
27	0.416254095197313	3
28	0.504702455112201	4
29	0.431171414610863	5
30	0.542889345611634	6
31	0.274763144461015	1
32	0.35300736477863	2
33	0.359381008927116	3
34	0.36297714154063	4
35	0.379882014718768	5
36	0.411069231541396	1
37	0.422028656394289	2
38	0.380362530976321	3
39	0.419167256852978	4
40	0.45679214178797	1
41	0.449208288535457	2
42	0.437244106808817	3
43	0.456568818645554	1
44	0.341122976939812	2
45	0.381514802878801	1
