# Supplementary material for: Fungal community assembly in drought-stressed sorghum shows stochasticity, selection, and universal ecological dynamics
Source: Nat Commun. 2020 Jan 7;11:34. doi: 10.1038/s41467-019-13913-9 (PMC6946711; doi:10.1038/s41467-019-13913-9)
Supplement: Supplementary file 10 — Source Data [file 41467_2019_13913_MOESM10_ESM.zip › SourceData/Fig.S15.Soil.week.4.csv]

	fung.dist	gd
1	0.483027624549841	63.2455532033676
2	0.450704733466565	52
3	0.400772358089523	41.182520563948
4	0.436763152039904	31.2409987036266
5	0.387107737146261	40
6	0.470091305061253	41.7612260356422
7	0.510319203161197	46.6476151587624
8	0.41202914020509	12
9	0.430809209196092	53.8144961882948
10	0.402719932502814	48
11	0.405276423192049	60
12	0.415137572569317	12
13	0.45453750740203	24
14	0.469453414224669	36
15	0.484376213648624	63.2455532033676
16	0.421007365055209	52
17	0.512764514569537	41.182520563948
18	0.481101155163022	52
19	0.422768700204643	31.2409987036266
20	0.439099715296777	23.3238075793812
21	0.411469825323523	20
22	0.427693245861158	12
23	0.412178178742129	24
24	0.471089713267395	52
25	0.442658823399357	41.182520563948
26	0.438078295157699	31.2409987036266
27	0.451073926393655	41.182520563948
28	0.346105402360984	23.3238075793812
29	0.388963877914011	20
30	0.399445154278284	23.3238075793812
31	0.438369339562138	12
32	0.435575919104629	41.182520563948
33	0.461752889063252	31.2409987036266
34	0.518042803956778	23.3238075793812
35	0.413781606961585	31.2409987036266
36	0.396168262286137	20
37	0.340139128164308	23.3238075793812
38	0.421948043832852	31.2409987036266
39	0.391974696582872	31.2409987036266
40	0.425276685450187	23.3238075793812
41	0.465333404346478	20
42	0.407917925590739	23.3238075793812
43	0.383835578565486	23.3238075793812
44	0.407889814548226	31.2409987036266
45	0.418086758203881	41.182520563948
46	0.436611528934093	12
47	0.489676168654254	24
48	0.427377303993008	41.7612260356422
49	0.458637390061022	36
50	0.448898873055307	62.4819974072532
51	0.434336602899524	72.1110255092798
52	0.446638455673315	12
53	0.419989322965061	40
54	0.411345500279224	24
55	0.448932708675819	53.8144961882948
56	0.422209569138613	62.4819974072532
57	0.522307020448111	41.7612260356422
58	0.448651494963329	12
59	0.45751309812679	46.6476151587624
60	0.495610487764098	53.8144961882948
61	0.429681753449063	46.6476151587624
62	0.415130526505888	36
63	0.471916404501349	48
64	0.37757310639979	41.7612260356422
65	0.371119234220217	46.6476151587624
66	0.408107290815644	12
