# Supplementary material for: Fungal community assembly in drought-stressed sorghum shows stochasticity, selection, and universal ecological dynamics
Source: Nat Commun. 2020 Jan 7;11:34. doi: 10.1038/s41467-019-13913-9 (PMC6946711; doi:10.1038/s41467-019-13913-9)
Supplement: Supplementary file 10 — Source Data [file 41467_2019_13913_MOESM10_ESM.zip › SourceData/Fig.S7.Root.plot.11.csv]

	fung.dist	td
1	0.673829736353021	1
2	0.457337904449695	2
3	0.494203270841166	3
4	0.458764710742773	4
5	0.514822395438983	5
6	0.48172286208194	6
7	0.54172374134753	7
8	0.493618794406241	8
9	0.440072303419283	9
10	0.500135404561735	10
11	0.509258643769292	11
12	0.601098764939253	12
13	0.509738266609869	13
14	0.558263022402953	14
15	0.517143621888265	15
16	0.520498065534088	16
17	0.651618274482527	1
18	0.613948021503331	2
19	0.657502235013595	3
20	0.75766318800043	4
21	0.702352654530176	5
22	0.758492609723698	6
23	0.77153231084006	7
24	0.750310233645623	8
25	0.782794064518699	9
26	0.823099780730287	10
27	0.857895376049278	11
28	0.813339343475645	12
29	0.842934401963211	13
30	0.861405161416136	14
31	0.811035238322303	15
32	0.423184676623366	1
33	0.484345774182255	2
34	0.535257350946277	3
35	0.519100939966432	4
36	0.601948460173417	5
37	0.562645474847914	6
38	0.562105996674677	7
39	0.61249598459644	8
40	0.603266423243091	9
41	0.692878212941471	10
42	0.638202036678256	11
43	0.654047866865309	12
44	0.707748202807619	13
45	0.674690923748194	14
46	0.320050031188757	1
47	0.457511185781697	2
48	0.421322048573375	3
49	0.481605578650836	4
50	0.556164040377241	5
51	0.512559307989411	6
52	0.500552988388604	7
53	0.628633928865807	8
54	0.694877186992471	9
55	0.649116918098628	10
56	0.685164300953459	11
57	0.702344176644426	12
58	0.682519042109404	13
59	0.351342423935518	1
60	0.295891340981198	2
61	0.381318526862754	3
62	0.443557369649945	4
63	0.392826467213597	5
64	0.430119999183533	6
65	0.553393136850948	7
66	0.601626265706615	8
67	0.569124398604252	9
68	0.595410791731511	10
69	0.605149609833905	11
70	0.556757526876303	12
71	0.271288372782857	1
72	0.352400301248948	2
73	0.327994706820393	3
74	0.35755363983451	4
75	0.427367771800486	5
76	0.43298870437468	6
77	0.518049892761972	7
78	0.501479395703526	8
79	0.522148598541253	9
80	0.504459949601458	10
81	0.510098798362361	11
82	0.305245433226584	1
83	0.306859026284248	2
84	0.323596241972393	3
85	0.317217359750677	4
86	0.440410649475989	5
87	0.471893958242979	6
88	0.482595048787631	7
89	0.471414159964324	8
90	0.489832922404652	9
91	0.460985303197102	10
92	0.309052896477285	1
93	0.345772203491493	2
94	0.375233158958548	3
95	0.418826701450263	4
96	0.446181360842279	5
97	0.485854699844251	6
98	0.447444321038033	7
99	0.459402119308719	8
100	0.462123670320628	9
101	0.331354076079952	1
102	0.400531683184272	2
103	0.34424256774941	3
104	0.411140632184143	4
105	0.41423807264593	5
106	0.372714793500441	6
107	0.39588616501409	7
108	0.378518828697516	8
109	0.329287052934055	1
110	0.396342354088246	2
111	0.464409397140718	3
112	0.430770096275412	4
113	0.442926392470332	5
114	0.454558564262791	6
115	0.475687609737071	7
116	0.420905665441273	1
117	0.436198079786717	2
118	0.401804839152596	3
119	0.468174823001755	4
120	0.44069468848864	5
121	0.474377395927132	6
122	0.356182445785472	1
123	0.382345070949615	2
124	0.363980588413925	3
125	0.355311395947131	4
126	0.422794241422142	5
127	0.393297077937229	1
128	0.354480020129507	2
129	0.35247163523778	3
130	0.428929570153219	4
131	0.369162840705806	1
132	0.391559248080881	2
133	0.42501149685374	3
134	0.379309318383858	1
135	0.37268661713042	2
136	0.426543113371788	1
