# Supplementary material for: Fungal community assembly in drought-stressed sorghum shows stochasticity, selection, and universal ecological dynamics
Source: Nat Commun. 2020 Jan 7;11:34. doi: 10.1038/s41467-019-13913-9 (PMC6946711; doi:10.1038/s41467-019-13913-9)
Supplement: Supplementary file 10 — Source Data [file 41467_2019_13913_MOESM10_ESM.zip › SourceData/Fig.S18.csv]

	TP	Fungi.pct	Habitat	Treatment1
1	1	37.06728209	Leaf	Control
2	1	44.14156454	Leaf	Control
3	1	18.54788996	Leaf	Control
4	1	24.47854452	Leaf	Control
5	1	19.19406151	Leaf	Control
6	1	14.80565721	Leaf	Control
7	1	92.31993146	Root	Control
8	1	91.4638547	Root	Control
9	1	95.28398606	Root	Control
10	1	94.97270534	Root	Control
11	1	94.14524684	Root	Control
12	1	94.04140717	Root	Control
13	1	99.802853	Soil	Control
14	1	99.59053858	Soil	Control
15	1	99.72070607	Soil	Control
16	1	99.50567329	Soil	Control
17	1	99.23673719	Soil	Control
18	1	99.75089953	Soil	Control
19	1	99.35014135	Rhizosphere	Control
20	1	96.95149174	Rhizosphere	Control
21	1	98.13592407	Rhizosphere	Control
22	1	98.00146273	Rhizosphere	Control
23	1	99.02578207	Rhizosphere	Control
24	1	99.23572179	Rhizosphere	Control
25	2	11.71119955	Leaf	Control
26	2	3.939040128	Leaf	Control
27	2	5.538361297	Leaf	Control
28	2	6.591235632	Leaf	Control
29	2	24.30378456	Leaf	Control
30	2	11.67315175	Leaf	Control
31	2	49.50674867	Root	Control
32	2	99.69315416	Root	Control
33	2	77.7673546	Root	Control
34	2	84.68465031	Root	Control
35	2	88.65546218	Root	Control
36	2	80.1931537	Root	Control
37	2	99.67490666	Soil	Control
38	2	99.48520462	Soil	Control
39	2	99.57771883	Soil	Control
40	2	97.28918403	Soil	Control
41	2	99.1090359	Soil	Control
42	2	99.70083356	Soil	Control
43	2	97.27167336	Rhizosphere	Control
44	2	97.21479566	Rhizosphere	Control
45	2	97.89660253	Rhizosphere	Control
46	2	96.8677116	Rhizosphere	Control
47	2	96.93116694	Rhizosphere	Control
48	2	99.14397265	Rhizosphere	Control
49	3	12.73741983	Leaf	Control
50	3	15.36938248	Leaf	Control
51	3	3.17767339	Leaf	Pre_flowering_drought
52	3	4.043969342	Leaf	Pre_flowering_drought
53	3	8.151894242	Leaf	Control
54	3	6.534551977	Leaf	Control
55	3	57.78991748	Leaf	Pre_flowering_drought
56	3	16.07072948	Leaf	Pre_flowering_drought
57	3	6.719256797	Leaf	Pre_flowering_drought
58	3	6.734275737	Leaf	Pre_flowering_drought
59	3	10.52430366	Leaf	Control
60	3	3.928944619	Leaf	Control
61	3	83.47278119	Root	Control
62	3	75.82148641	Root	Control
63	3	76.4975346	Root	Control
64	3	81.96094898	Root	Pre_flowering_drought
65	3	55.77018678	Root	Pre_flowering_drought
66	3	54.74486914	Root	Pre_flowering_drought
67	3	71.34398572	Root	Pre_flowering_drought
68	3	84.55039228	Root	Control
69	3	79.52552862	Root	Control
70	3	92.55826271	Root	Control
71	3	74.37835868	Root	Pre_flowering_drought
72	3	82.7086055	Root	Pre_flowering_drought
73	3	98.32347402	Soil	Control
74	3	99.47056992	Soil	Control
75	3	99.69541086	Soil	Control
76	3	98.48012559	Soil	Pre_flowering_drought
77	3	98.90577508	Soil	Pre_flowering_drought
78	3	98.14871313	Soil	Pre_flowering_drought
79	3	99.12751678	Soil	Pre_flowering_drought
80	3	99.64336662	Soil	Control
81	3	99.28249075	Soil	Control
82	3	99.57258625	Soil	Control
83	3	99.14648553	Soil	Pre_flowering_drought
84	3	98.99588548	Soil	Pre_flowering_drought
85	3	94.6259542	Rhizosphere	Control
86	3	98.74850935	Rhizosphere	Control
87	3	99.62402817	Rhizosphere	Control
88	3	98.78723774	Rhizosphere	Pre_flowering_drought
89	3	97.88654734	Rhizosphere	Pre_flowering_drought
90	3	95.4088003	Rhizosphere	Pre_flowering_drought
91	3	95.94649058	Rhizosphere	Pre_flowering_drought
92	3	97.87681938	Rhizosphere	Control
93	3	95.92827265	Rhizosphere	Control
94	3	97.51865552	Rhizosphere	Control
95	3	99.1685279	Rhizosphere	Pre_flowering_drought
96	3	98.99942937	Rhizosphere	Pre_flowering_drought
97	4	4.522554867	Leaf	Control
98	4	9.136325487	Leaf	Control
99	4	17.17123936	Leaf	Pre_flowering_drought
100	4	32.29236222	Leaf	Pre_flowering_drought
101	4	25.61236672	Leaf	Control
102	4	2.333448994	Leaf	Control
103	4	3.046402808	Leaf	Pre_flowering_drought
104	4	9.513803972	Leaf	Pre_flowering_drought
105	4	4.799258361	Leaf	Pre_flowering_drought
106	4	13.60513133	Leaf	Pre_flowering_drought
107	4	8.012766266	Leaf	Control
108	4	13.84947905	Leaf	Control
109	4	70.99364098	Root	Control
110	4	85.01663294	Root	Control
111	4	85.54905948	Root	Control
112	4	62.90765996	Root	Pre_flowering_drought
113	4	67.4517326	Root	Pre_flowering_drought
114	4	64.08587096	Root	Pre_flowering_drought
115	4	68.12161052	Root	Pre_flowering_drought
116	4	64.91484185	Root	Control
117	4	82.29753754	Root	Control
118	4	86.63940014	Root	Control
119	4	65.94580842	Root	Pre_flowering_drought
120	4	59.16473318	Root	Pre_flowering_drought
121	4	98.9012189	Soil	Control
122	4	98.48052946	Soil	Control
123	4	99.09018778	Soil	Control
124	4	99.61551987	Soil	Pre_flowering_drought
125	4	99.56555844	Soil	Pre_flowering_drought
126	4	99.35192928	Soil	Pre_flowering_drought
127	4	98.04845917	Soil	Pre_flowering_drought
128	4	99.44446003	Soil	Control
129	4	99.53118606	Soil	Control
130	4	99.30657973	Soil	Control
131	4	99.24729346	Soil	Pre_flowering_drought
132	4	98.69906683	Soil	Pre_flowering_drought
133	4	98.22654876	Rhizosphere	Control
134	4	99.20262796	Rhizosphere	Control
135	4	99.44606414	Rhizosphere	Control
136	4	98.94061605	Rhizosphere	Pre_flowering_drought
137	4	98.60693843	Rhizosphere	Pre_flowering_drought
138	4	96.2357568	Rhizosphere	Pre_flowering_drought
139	4	99.30347003	Rhizosphere	Pre_flowering_drought
140	4	96.00643259	Rhizosphere	Control
141	4	96.30213686	Rhizosphere	Control
142	4	99.202448	Rhizosphere	Control
143	4	99.32887612	Rhizosphere	Pre_flowering_drought
144	4	99.4141965	Rhizosphere	Pre_flowering_drought
145	5	3.690223435	Leaf	Control
146	5	4.670674955	Leaf	Control
147	5	4.108228144	Leaf	Pre_flowering_drought
148	5	10.15024422	Leaf	Pre_flowering_drought
149	5	9.290540541	Leaf	Control
150	5	10.02666159	Leaf	Control
151	5	9.236646589	Leaf	Pre_flowering_drought
152	5	11.15253447	Leaf	Pre_flowering_drought
153	5	10.34105815	Leaf	Pre_flowering_drought
154	5	4.613365637	Leaf	Pre_flowering_drought
155	5	9.254487582	Leaf	Control
156	5	16.88259109	Leaf	Control
157	5	93.13519855	Root	Control
158	5	92.09891659	Root	Control
159	5	93.9023916	Root	Control
160	5	83.41164351	Root	Pre_flowering_drought
161	5	89.72055634	Root	Pre_flowering_drought
162	5	80.19678847	Root	Pre_flowering_drought
163	5	85.49260723	Root	Pre_flowering_drought
164	5	84.37244253	Root	Control
165	5	95.13237728	Root	Control
166	5	92.53551371	Root	Control
167	5	85.75679172	Root	Pre_flowering_drought
168	5	86.37630302	Root	Pre_flowering_drought
169	5	99.19709558	Soil	Control
170	5	99.12101711	Soil	Control
171	5	99.40267889	Soil	Control
172	5	98.19001411	Soil	Pre_flowering_drought
173	5	96.37803198	Soil	Pre_flowering_drought
174	5	99.06771446	Soil	Pre_flowering_drought
175	5	99.2709599	Soil	Pre_flowering_drought
176	5	99.63190184	Soil	Control
177	5	99.1520481	Soil	Control
178	5	98.46980535	Soil	Control
179	5	99.45824133	Soil	Pre_flowering_drought
180	5	96.77689304	Soil	Pre_flowering_drought
181	5	98.2367164	Rhizosphere	Control
182	5	97.60025443	Rhizosphere	Control
183	5	96.58676991	Rhizosphere	Control
184	5	96.12287582	Rhizosphere	Pre_flowering_drought
185	5	98.75594323	Rhizosphere	Pre_flowering_drought
186	5	98.06254176	Rhizosphere	Pre_flowering_drought
187	5	98.33711816	Rhizosphere	Pre_flowering_drought
188	5	97.51202521	Rhizosphere	Control
189	5	97.75214317	Rhizosphere	Control
190	5	98.30320659	Rhizosphere	Control
191	5	97.9579672	Rhizosphere	Pre_flowering_drought
192	5	97.04709748	Rhizosphere	Pre_flowering_drought
193	6	7.717756906	Leaf	Control
194	6	8.693927736	Leaf	Control
195	6	13.30830474	Leaf	Control
196	6	14.88869967	Leaf	Pre_flowering_drought
197	6	6.215437339	Leaf	Pre_flowering_drought
198	6	2.981191624	Leaf	Pre_flowering_drought
199	6	6.127630999	Leaf	Pre_flowering_drought
200	6	5.452347794	Leaf	Control
201	6	4.884437596	Leaf	Control
202	6	15.39692172	Leaf	Control
203	6	8.039666088	Leaf	Pre_flowering_drought
204	6	15.71409697	Leaf	Pre_flowering_drought
205	6	99.96592071	Root	Control
206	6	99.97672253	Root	Control
207	6	99.95735608	Root	Control
208	6	99.98391248	Root	Pre_flowering_drought
209	6	99.95319448	Root	Pre_flowering_drought
210	6	99.86151603	Root	Pre_flowering_drought
211	6	99.8800192	Root	Pre_flowering_drought
212	6	99.98584335	Root	Control
213	6	99.95536711	Root	Control
214	6	99.98890922	Root	Control
215	6	99.94594595	Root	Pre_flowering_drought
216	6	99.94393205	Root	Pre_flowering_drought
217	6	99.13182708	Soil	Control
218	6	99.71910112	Soil	Control
219	6	99.37783441	Soil	Control
220	6	99.48460937	Soil	Pre_flowering_drought
221	6	99.51249238	Soil	Pre_flowering_drought
222	6	99.83166053	Soil	Pre_flowering_drought
223	6	99.56920072	Soil	Pre_flowering_drought
224	6	99.55504338	Soil	Control
225	6	99.25633279	Soil	Control
226	6	99.18651225	Soil	Control
227	6	99.67568591	Soil	Pre_flowering_drought
228	6	98.19327207	Soil	Pre_flowering_drought
229	6	98.94251411	Rhizosphere	Control
230	6	97.91808874	Rhizosphere	Control
231	6	99.12327311	Rhizosphere	Control
232	6	99.50644907	Rhizosphere	Pre_flowering_drought
233	6	99.26851745	Rhizosphere	Pre_flowering_drought
234	6	98.82258435	Rhizosphere	Pre_flowering_drought
235	6	99.73986957	Rhizosphere	Pre_flowering_drought
236	6	99.00317737	Rhizosphere	Control
237	6	99.13396771	Rhizosphere	Control
238	6	98.3603039	Rhizosphere	Control
239	6	97.72470199	Rhizosphere	Pre_flowering_drought
240	6	98.29756275	Rhizosphere	Pre_flowering_drought
241	7	12.62493507	Leaf	Control
242	7	14.6478376	Leaf	Control
243	7	18.10344828	Leaf	Control
244	7	10.63479446	Leaf	Pre_flowering_drought
245	7	85.48180294	Root	Pre_flowering_drought
246	7	20.57624354	Leaf	Pre_flowering_drought
247	7	7.971396907	Leaf	Pre_flowering_drought
248	7	11.05087573	Leaf	Control
249	7	10.67070755	Leaf	Control
250	7	88.97145823	Root	Control
251	7	9.656940545	Leaf	Pre_flowering_drought
252	7	7.352477122	Leaf	Pre_flowering_drought
253	7	95.58982567	Root	Control
254	7	93.2265435	Root	Control
255	7	96.00830342	Root	Control
256	7	93.39657807	Root	Pre_flowering_drought
257	7	16.98232323	Leaf	Pre_flowering_drought
258	7	92.90482548	Root	Pre_flowering_drought
259	7	94.08415713	Root	Pre_flowering_drought
260	7	96.96198137	Root	Control
261	7	95.42238371	Root	Control
262	7	30.23325733	Leaf	Control
263	7	93.53074248	Root	Pre_flowering_drought
264	7	92.06282192	Root	Pre_flowering_drought
265	7	98.64491998	Soil	Control
266	7	98.58885509	Soil	Control
267	7	99.75616812	Soil	Control
268	7	98.47876773	Soil	Pre_flowering_drought
269	7	99.04636633	Soil	Pre_flowering_drought
270	7	99.21146953	Soil	Pre_flowering_drought
271	7	99.78404319	Soil	Pre_flowering_drought
272	7	99.67498243	Soil	Control
273	7	98.65511878	Soil	Control
274	7	99.67152017	Soil	Control
275	7	99.56014838	Soil	Pre_flowering_drought
276	7	98.39334834	Soil	Pre_flowering_drought
277	7	95.65933312	Rhizosphere	Control
278	7	98.74227094	Rhizosphere	Control
279	7	98.13148356	Rhizosphere	Control
280	7	98.3470756	Rhizosphere	Pre_flowering_drought
281	7	98.55255195	Rhizosphere	Pre_flowering_drought
282	7	98.43080786	Rhizosphere	Pre_flowering_drought
283	7	98.30088699	Rhizosphere	Pre_flowering_drought
284	7	98.64029191	Rhizosphere	Control
285	7	96.13644397	Rhizosphere	Control
286	7	98.42357381	Rhizosphere	Control
287	7	97.60907326	Rhizosphere	Pre_flowering_drought
288	7	98.66666667	Rhizosphere	Pre_flowering_drought
289	8	20.61092908	Leaf	Control
290	8	38.84139033	Leaf	Control
291	8	27.93095801	Leaf	Post_flowering_drought
292	8	25.93653764	Leaf	Post_flowering_drought
293	8	28.70958289	Leaf	Pre_flowering_drought
294	8	13.94525656	Leaf	Pre_flowering_drought
295	8	21.94583036	Leaf	Control
296	8	22.46940148	Leaf	Control
297	8	7.662200813	Leaf	Pre_flowering_drought
298	8	31.28335358	Leaf	Pre_flowering_drought
299	8	17.61262495	Leaf	Post_flowering_drought
300	8	18.91222859	Leaf	Post_flowering_drought
301	8	14.44266315	Leaf	Pre_flowering_drought
302	8	31.34535952	Leaf	Pre_flowering_drought
303	8	24.4951788	Leaf	Control
304	8	30.76238835	Leaf	Control
305	8	58.12624884	Leaf	Post_flowering_drought
306	8	21.91961344	Leaf	Post_flowering_drought
307	8	100	Root	Control
308	8	99.99026322	Root	Control
309	8	99.94052045	Root	Control
310	8	99.8875	Root	Pre_flowering_drought
311	8	99.97243375	Root	Post_flowering_drought
312	8	99.98852421	Root	Post_flowering_drought
313	8	99.93550468	Root	Pre_flowering_drought
314	8	99.91581783	Root	Pre_flowering_drought
315	8	99.98625543	Root	Control
316	8	99.99417996	Root	Control
317	8	99.98340249	Root	Control
318	8	99.97403465	Root	Post_flowering_drought
319	8	99.98802347	Root	Post_flowering_drought
320	8	99.98881181	Root	Post_flowering_drought
321	8	99.97721795	Root	Post_flowering_drought
322	8	99.96186045	Root	Pre_flowering_drought
323	8	99.93940258	Root	Pre_flowering_drought
324	8	99.93940258	Root	Pre_flowering_drought
325	8	99.70412212	Soil	Control
326	8	99.01549454	Soil	Control
327	8	95.03782822	Soil	Control
328	8	97.60228283	Soil	Pre_flowering_drought
329	8	98.34268102	Soil	Pre_flowering_drought
330	8	97.44263862	Soil	Post_flowering_drought
331	8	96.92095588	Soil	Post_flowering_drought
332	8	97.85017942	Soil	Pre_flowering_drought
333	8	99.05178702	Soil	Pre_flowering_drought
334	8	98.94694372	Soil	Control
335	8	96.86261965	Soil	Control
336	8	97.85334347	Soil	Control
337	8	98.01713478	Soil	Post_flowering_drought
338	8	95.83991398	Soil	Post_flowering_drought
339	8	98.69559764	Soil	Post_flowering_drought
340	8	97.92924212	Soil	Post_flowering_drought
341	8	98.44353053	Soil	Pre_flowering_drought
342	8	97.55562399	Soil	Pre_flowering_drought
343	8	96.70772999	Rhizosphere	Control
344	8	96.63286235	Rhizosphere	Control
345	8	99.25873632	Rhizosphere	Control
346	8	98.74657081	Rhizosphere	Pre_flowering_drought
347	8	99.31928765	Rhizosphere	Pre_flowering_drought
348	8	98.99805419	Rhizosphere	Post_flowering_drought
349	8	98.80184332	Rhizosphere	Post_flowering_drought
350	8	97.39244642	Rhizosphere	Pre_flowering_drought
351	8	97.49053694	Rhizosphere	Pre_flowering_drought
352	8	98.77780435	Rhizosphere	Control
353	8	93.34282973	Rhizosphere	Control
354	8	95.21306703	Rhizosphere	Control
355	8	98.73127793	Rhizosphere	Post_flowering_drought
356	8	98.9261969	Rhizosphere	Post_flowering_drought
357	8	95.94377373	Rhizosphere	Post_flowering_drought
358	8	94.24300552	Rhizosphere	Post_flowering_drought
359	8	98.4593881	Rhizosphere	Pre_flowering_drought
360	8	98.09207901	Rhizosphere	Pre_flowering_drought
361	9	47.88604879	Leaf	Control
362	9	52.06658567	Leaf	Control
363	9	55.41911202	Leaf	Post_flowering_drought
364	9	46.91141261	Leaf	Post_flowering_drought
365	9	25.66297882	Leaf	Pre_flowering_drought
366	9	10.92130518	Leaf	Pre_flowering_drought
367	9	87.49127878	Leaf	Control
368	9	63.64998777	Leaf	Control
369	9	33.71847572	Leaf	Pre_flowering_drought
370	9	37.16015602	Leaf	Pre_flowering_drought
371	9	76.77070713	Leaf	Post_flowering_drought
372	9	51.29515419	Leaf	Post_flowering_drought
373	9	26.32844761	Leaf	Pre_flowering_drought
374	9	31.48867707	Leaf	Pre_flowering_drought
375	9	72.02831367	Leaf	Control
376	9	46.94466931	Leaf	Control
377	9	47.34874027	Leaf	Post_flowering_drought
378	9	54.48691901	Leaf	Post_flowering_drought
379	9	99.98399402	Root	Control
380	9	99.9781796	Root	Control
381	9	98.20720667	Root	Control
382	9	94.56490222	Root	Pre_flowering_drought
383	9	99.9551896	Root	Pre_flowering_drought
384	9	99.98104301	Root	Post_flowering_drought
385	9	99.92609334	Root	Post_flowering_drought
386	9	86.23130014	Root	Pre_flowering_drought
387	9	99.97055359	Root	Pre_flowering_drought
388	9	99.97356071	Root	Control
389	9	94.40039643	Root	Control
390	9	99.97428462	Root	Control
391	9	99.98238816	Root	Post_flowering_drought
392	9	99.98993945	Root	Post_flowering_drought
393	9	98.91686901	Root	Post_flowering_drought
394	9	99.96572114	Root	Post_flowering_drought
395	9	99.98406019	Root	Pre_flowering_drought
396	9	99.96161846	Root	Pre_flowering_drought
397	9	98.85975743	Soil	Control
398	9	98.25919394	Soil	Control
399	9	99.40555146	Soil	Control
400	9	98.23916059	Soil	Pre_flowering_drought
401	9	97.95884408	Soil	Pre_flowering_drought
402	9	99.91855849	Soil	Post_flowering_drought
403	9	99.84566578	Soil	Post_flowering_drought
404	9	99.20328542	Soil	Pre_flowering_drought
405	9	98.7298131	Soil	Pre_flowering_drought
406	9	98.67924528	Soil	Control
407	9	99.18081132	Soil	Control
408	9	99.28132306	Soil	Control
409	9	98.85043707	Soil	Post_flowering_drought
410	9	97.93053076	Soil	Post_flowering_drought
411	9	99.0872994	Soil	Post_flowering_drought
412	9	97.39468928	Soil	Post_flowering_drought
413	9	98.35295674	Soil	Pre_flowering_drought
414	9	97.24233884	Soil	Pre_flowering_drought
415	9	97.69500547	Rhizosphere	Control
416	9	96.72753902	Rhizosphere	Control
417	9	96.22511335	Rhizosphere	Control
418	9	93.15215209	Rhizosphere	Pre_flowering_drought
419	9	97.57802228	Rhizosphere	Pre_flowering_drought
420	9	98.76894589	Rhizosphere	Post_flowering_drought
421	9	98.45957291	Rhizosphere	Post_flowering_drought
422	9	94.46833695	Rhizosphere	Pre_flowering_drought
423	9	98.25975591	Rhizosphere	Pre_flowering_drought
424	9	98.70266627	Rhizosphere	Control
425	9	97.90049001	Rhizosphere	Control
426	9	97.96055505	Rhizosphere	Control
427	9	98.9811513	Rhizosphere	Post_flowering_drought
428	9	98.62776684	Rhizosphere	Post_flowering_drought
429	9	99.03339654	Rhizosphere	Post_flowering_drought
430	9	96.89671406	Rhizosphere	Post_flowering_drought
431	9	94.80959228	Rhizosphere	Pre_flowering_drought
432	9	99.55297976	Rhizosphere	Pre_flowering_drought
433	0	99.50137669	Soil	Control
434	0	99.21625436	Soil	Control
435	0	99.67149072	Soil	Control
436	0	99.73499933	Soil	Pre_flowering_drought
437	0	99.63526051	Soil	Pre_flowering_drought
438	0	99.46098747	Soil	Post_flowering_drought
439	0	99.38143994	Soil	Post_flowering_drought
440	0	99.38841321	Soil	Pre_flowering_drought
441	0	99.63676239	Soil	Pre_flowering_drought
442	0	99.45316904	Soil	Control
443	0	99.65815403	Soil	Control
444	0	99.73117839	Soil	Control
445	0	99.69614154	Soil	Post_flowering_drought
446	0	99.56777459	Soil	Post_flowering_drought
447	0	99.5300059	Soil	Post_flowering_drought
448	0	99.62015417	Soil	Post_flowering_drought
449	0	99.18562312	Soil	Pre_flowering_drought
450	0	99.45581546	Soil	Pre_flowering_drought
451	10	78.8660257	Leaf	Control
452	10	67.80114203	Leaf	Control
453	10	65.19857323	Leaf	Post_flowering_drought
454	10	77.11520535	Leaf	Post_flowering_drought
455	10	61.63943812	Leaf	Pre_flowering_drought
456	10	39.51850868	Leaf	Pre_flowering_drought
457	10	86.01161216	Leaf	Control
458	10	89.14550335	Leaf	Control
459	10	38.66610013	Leaf	Pre_flowering_drought
460	10	46.70169294	Leaf	Pre_flowering_drought
461	10	75.99687081	Leaf	Post_flowering_drought
462	10	41.66018095	Leaf	Post_flowering_drought
463	10	32.64640748	Leaf	Pre_flowering_drought
464	10	38.71848193	Leaf	Pre_flowering_drought
465	10	71.94745601	Leaf	Control
466	10	90.44287468	Leaf	Control
467	10	77.77297536	Leaf	Post_flowering_drought
468	10	80.88256657	Leaf	Post_flowering_drought
469	10	100	Root	Control
470	10	99.97588588	Root	Control
471	10	99.97295324	Root	Control
472	10	99.98600137	Root	Pre_flowering_drought
473	10	100	Root	Pre_flowering_drought
474	10	99.98853421	Root	Post_flowering_drought
475	10	99.97967562	Root	Post_flowering_drought
476	10	99.9961041	Root	Pre_flowering_drought
477	10	99.91381787	Root	Pre_flowering_drought
478	10	99.99603751	Root	Control
479	10	100	Root	Control
480	10	99.99255104	Root	Control
481	10	99.99107488	Root	Post_flowering_drought
482	10	99.97193705	Root	Post_flowering_drought
483	10	99.99586397	Root	Post_flowering_drought
484	10	99.98649835	Root	Post_flowering_drought
485	10	99.97286149	Root	Pre_flowering_drought
486	10	99.98135571	Root	Pre_flowering_drought
487	10	99.64569846	Soil	Control
488	10	99.75188156	Soil	Control
489	10	99.57522124	Soil	Control
490	10	98.37724322	Soil	Pre_flowering_drought
491	10	99.60557961	Soil	Pre_flowering_drought
492	10	99.59533074	Soil	Post_flowering_drought
493	10	99.65369964	Soil	Post_flowering_drought
494	10	99.64776119	Soil	Pre_flowering_drought
495	10	99.75135135	Soil	Pre_flowering_drought
496	10	99.21866638	Soil	Control
497	10	99.55922171	Soil	Control
498	10	99.87895416	Soil	Control
499	10	99.9490835	Soil	Post_flowering_drought
500	10	99.80539338	Soil	Post_flowering_drought
501	10	99.65179686	Soil	Post_flowering_drought
502	10	99.58012596	Soil	Post_flowering_drought
503	10	99.30620188	Soil	Pre_flowering_drought
504	10	99.53900055	Soil	Pre_flowering_drought
505	10	99.24117205	Rhizosphere	Control
506	10	97.61264291	Rhizosphere	Control
507	10	97.0322345	Rhizosphere	Control
508	10	97.68545994	Rhizosphere	Pre_flowering_drought
509	10	97.98223203	Rhizosphere	Pre_flowering_drought
510	10	98.18676962	Rhizosphere	Post_flowering_drought
511	10	98.61666519	Rhizosphere	Post_flowering_drought
512	10	99.90484594	Rhizosphere	Pre_flowering_drought
513	10	99.78222294	Rhizosphere	Pre_flowering_drought
514	10	99.94819995	Rhizosphere	Control
515	10	98.84141295	Rhizosphere	Control
516	10	99.93748934	Rhizosphere	Control
517	10	99.91990699	Rhizosphere	Post_flowering_drought
518	10	99.88608119	Rhizosphere	Post_flowering_drought
519	10	98.69334727	Rhizosphere	Post_flowering_drought
520	10	98.65129105	Rhizosphere	Post_flowering_drought
521	10	94.98660852	Rhizosphere	Pre_flowering_drought
522	10	97.73967675	Rhizosphere	Pre_flowering_drought
523	11	99.78086194	Leaf	Control
524	11	99.78523624	Leaf	Control
525	11	87.83995231	Leaf	Post_flowering_drought
526	11	72.40543547	Leaf	Post_flowering_drought
527	11	60.90381662	Leaf	Pre_flowering_drought
528	11	48.19885684	Leaf	Pre_flowering_drought
529	11	86.50096368	Leaf	Control
530	11	94.62422635	Leaf	Control
531	11	64.88646994	Leaf	Pre_flowering_drought
532	11	38.84054178	Leaf	Pre_flowering_drought
533	11	82.6847579	Leaf	Post_flowering_drought
534	11	71.86785635	Leaf	Post_flowering_drought
535	11	43.8568298	Leaf	Pre_flowering_drought
536	11	38.94679931	Leaf	Pre_flowering_drought
537	11	79.89964204	Leaf	Control
538	11	93.2095607	Leaf	Control
539	11	77.98000189	Leaf	Post_flowering_drought
540	11	68.5783711	Leaf	Post_flowering_drought
550	11	97.45524384	Root	Control
551	11	98.93824485	Root	Control
552	11	99.46021807	Root	Post_flowering_drought
553	11	96.40254275	Root	Control
554	11	97.83726236	Root	Control
555	11	95.5182573	Root	Pre_flowering_drought
556	11	97.43740378	Root	Pre_flowering_drought
557	11	97.29295291	Root	Post_flowering_drought
558	11	95.47560707	Root	Post_flowering_drought
559	11	97.10266349	Root	Pre_flowering_drought
560	11	97.95327858	Root	Pre_flowering_drought
561	11	91.23580997	Root	Control
562	11	97.78747651	Root	Control
563	11	97.51658016	Root	Post_flowering_drought
564	11	99.62211452	Root	Post_flowering_drought
565	11	98.37314052	Root	Post_flowering_drought
566	11	99.29763844	Root	Pre_flowering_drought
567	11	96.79013852	Root	Pre_flowering_drought
568	11	99.87930377	Soil	Control
569	11	99.81799023	Soil	Control
570	11	99.98375481	Soil	Control
571	11	99.9219754	Soil	Pre_flowering_drought
572	11	99.67379485	Soil	Pre_flowering_drought
573	11	99.69738383	Soil	Post_flowering_drought
574	11	99.5626139	Soil	Post_flowering_drought
575	11	99.9009901	Soil	Pre_flowering_drought
576	11	99.74178643	Soil	Pre_flowering_drought
577	11	98.52422549	Soil	Control
578	11	99.92789545	Soil	Control
579	11	99.90141433	Soil	Control
580	11	99.87506693	Soil	Post_flowering_drought
581	11	99.79916172	Soil	Post_flowering_drought
582	11	99.93304319	Soil	Post_flowering_drought
583	11	99.85570729	Soil	Post_flowering_drought
584	11	99.51679705	Soil	Pre_flowering_drought
585	11	99.64493809	Soil	Pre_flowering_drought
586	11	98.89047294	Rhizosphere	Control
587	11	98.47248999	Rhizosphere	Control
588	11	98.93502292	Rhizosphere	Control
589	11	97.81067556	Rhizosphere	Pre_flowering_drought
590	11	98.74560618	Rhizosphere	Pre_flowering_drought
591	11	97.95903955	Rhizosphere	Post_flowering_drought
592	11	99.00379994	Rhizosphere	Post_flowering_drought
593	11	98.18963687	Rhizosphere	Pre_flowering_drought
594	11	98.30572717	Rhizosphere	Pre_flowering_drought
595	11	96.9850587	Rhizosphere	Control
596	11	99.06833111	Rhizosphere	Control
597	11	99.44483818	Rhizosphere	Control
598	11	99.76988823	Rhizosphere	Post_flowering_drought
599	11	98.75482448	Rhizosphere	Post_flowering_drought
600	11	98.88828796	Rhizosphere	Post_flowering_drought
601	11	99.49065029	Rhizosphere	Post_flowering_drought
602	11	99.31763725	Rhizosphere	Pre_flowering_drought
603	11	98.99542746	Rhizosphere	Pre_flowering_drought
604	12	95.32183403	Leaf	Control
605	12	85.20290523	Leaf	Control
606	12	80.13528828	Leaf	Post_flowering_drought
607	12	86.18354749	Leaf	Post_flowering_drought
608	12	85.82854156	Leaf	Pre_flowering_drought
609	12	82.15695782	Leaf	Pre_flowering_drought
610	12	98.17866162	Leaf	Control
611	12	96.85984604	Leaf	Control
612	12	72.28806385	Leaf	Pre_flowering_drought
613	12	82.90450769	Leaf	Pre_flowering_drought
614	12	81.74483904	Leaf	Post_flowering_drought
615	12	88.02282184	Leaf	Post_flowering_drought
616	12	72.02461065	Leaf	Pre_flowering_drought
617	12	84.18990766	Leaf	Pre_flowering_drought
618	12	97.78843331	Leaf	Control
619	12	98.75509766	Leaf	Control
620	12	92.83971105	Leaf	Post_flowering_drought
621	12	95.20393568	Leaf	Post_flowering_drought
622	12	96.74107262	Root	Control
623	12	99.82803095	Root	Control
624	12	99.93655296	Root	Control
625	12	99.97833211	Root	Pre_flowering_drought
626	12	99.95873147	Root	Pre_flowering_drought
627	12	99.99308867	Root	Post_flowering_drought
628	12	99.9879934	Root	Post_flowering_drought
629	12	99.98605057	Root	Pre_flowering_drought
630	12	99.9840948	Root	Pre_flowering_drought
631	12	99.93704753	Root	Control
632	12	94.65502836	Root	Control
633	12	99.95111049	Root	Control
634	12	99.98368679	Root	Post_flowering_drought
635	12	99.96274912	Root	Post_flowering_drought
636	12	98.06440163	Root	Post_flowering_drought
637	12	97.581263	Root	Post_flowering_drought
638	12	99.96669046	Root	Pre_flowering_drought
639	12	99.96504108	Root	Pre_flowering_drought
640	12	99.13680618	Soil	Control
641	12	99.22315989	Soil	Control
642	12	99.79360165	Soil	Control
643	12	99.62565935	Soil	Pre_flowering_drought
644	12	99.52251903	Soil	Pre_flowering_drought
645	12	99.31190926	Soil	Post_flowering_drought
646	12	99.64505119	Soil	Post_flowering_drought
647	12	99.06931337	Soil	Pre_flowering_drought
648	12	97.24676655	Soil	Pre_flowering_drought
649	12	99.301389	Soil	Control
650	12	99.34655124	Soil	Control
651	12	99.28935468	Soil	Control
652	12	99.15868388	Soil	Post_flowering_drought
653	12	99.69129306	Soil	Post_flowering_drought
654	12	99.58674271	Soil	Post_flowering_drought
655	12	99.34919864	Soil	Post_flowering_drought
656	12	99.51771654	Soil	Pre_flowering_drought
657	12	98.69041708	Soil	Pre_flowering_drought
658	12	99.95905225	Rhizosphere	Control
659	12	99.95906672	Rhizosphere	Control
660	12	99.9725183	Rhizosphere	Control
661	12	99.96343776	Rhizosphere	Pre_flowering_drought
662	12	99.97546579	Rhizosphere	Pre_flowering_drought
663	12	99.99346063	Rhizosphere	Post_flowering_drought
664	12	99.98691784	Rhizosphere	Post_flowering_drought
665	12	99.98172626	Rhizosphere	Pre_flowering_drought
666	12	99.94406417	Rhizosphere	Pre_flowering_drought
667	12	99.95059852	Rhizosphere	Control
668	12	99.98701973	Rhizosphere	Control
669	12	99.78511883	Rhizosphere	Control
670	12	99.97090317	Rhizosphere	Post_flowering_drought
671	12	99.96707711	Rhizosphere	Post_flowering_drought
672	12	99.86939701	Rhizosphere	Post_flowering_drought
673	12	99.98816661	Rhizosphere	Post_flowering_drought
674	12	99.94103484	Rhizosphere	Pre_flowering_drought
675	12	99.86699917	Rhizosphere	Pre_flowering_drought
676	13	99.13083847	Leaf	Control
677	13	96.53661856	Leaf	Control
678	13	95.59096686	Leaf	Post_flowering_drought
679	13	94.99250948	Leaf	Post_flowering_drought
680	13	88.66245166	Leaf	Pre_flowering_drought
681	13	89.01295692	Leaf	Pre_flowering_drought
682	13	97.92907567	Leaf	Control
683	13	96.34108163	Leaf	Control
684	13	97.6570935	Leaf	Pre_flowering_drought
685	13	97.35356693	Leaf	Pre_flowering_drought
686	13	91.77650107	Leaf	Post_flowering_drought
687	13	95.51783228	Leaf	Post_flowering_drought
688	13	92.61073421	Leaf	Pre_flowering_drought
689	13	95.05036569	Leaf	Pre_flowering_drought
690	13	97.04204252	Leaf	Control
691	13	98.55584209	Leaf	Control
692	13	95.45690201	Leaf	Post_flowering_drought
693	13	95.81501888	Leaf	Post_flowering_drought
694	13	87.46701847	Root	Control
695	13	85.96979034	Root	Control
696	13	94.64493597	Root	Control
697	13	88.80510441	Root	Pre_flowering_drought
698	13	92.95435799	Root	Pre_flowering_drought
699	13	98.00395909	Root	Post_flowering_drought
700	13	97.9137866	Root	Post_flowering_drought
701	13	97.58217955	Root	Pre_flowering_drought
702	13	95.27860153	Root	Pre_flowering_drought
703	13	95.07858546	Root	Control
704	13	93.86052719	Root	Control
705	13	96.10357173	Root	Control
706	13	95.74795871	Root	Post_flowering_drought
707	13	99.0668348	Root	Post_flowering_drought
708	13	96.19057839	Root	Post_flowering_drought
709	13	90.25734217	Root	Post_flowering_drought
710	13	89.12776413	Root	Pre_flowering_drought
711	13	85.31671725	Root	Pre_flowering_drought
712	13	99.73498965	Soil	Control
713	13	99.38720606	Soil	Control
714	13	99.91447402	Soil	Control
715	13	98.58992806	Soil	Pre_flowering_drought
716	13	97.75339603	Soil	Pre_flowering_drought
717	13	99.85143079	Soil	Post_flowering_drought
718	13	99.24242424	Soil	Post_flowering_drought
719	13	99.56352381	Soil	Pre_flowering_drought
720	13	99.716397	Soil	Pre_flowering_drought
721	13	98.98131472	Soil	Control
722	13	99.63009934	Soil	Control
723	13	99.84319137	Soil	Control
724	13	99.74289282	Soil	Post_flowering_drought
725	13	99.44585072	Soil	Post_flowering_drought
726	13	99.66633601	Soil	Post_flowering_drought
727	13	99.60345105	Soil	Post_flowering_drought
728	13	99.46210269	Soil	Pre_flowering_drought
729	13	99.06787449	Soil	Pre_flowering_drought
730	13	99.97141959	Rhizosphere	Control
731	13	99.99684801	Rhizosphere	Control
732	13	99.92957195	Rhizosphere	Control
733	13	99.97620841	Rhizosphere	Pre_flowering_drought
734	13	99.92747053	Rhizosphere	Pre_flowering_drought
735	13	99.36751896	Rhizosphere	Post_flowering_drought
736	13	98.95551579	Rhizosphere	Post_flowering_drought
737	13	99.96295163	Rhizosphere	Pre_flowering_drought
738	13	99.98865879	Rhizosphere	Pre_flowering_drought
739	13	99.93613192	Rhizosphere	Control
740	13	99.94712948	Rhizosphere	Control
741	13	99.97120645	Rhizosphere	Control
742	13	99.96478046	Rhizosphere	Post_flowering_drought
743	13	99.98030915	Rhizosphere	Post_flowering_drought
744	13	99.97656708	Rhizosphere	Post_flowering_drought
745	13	99.97716999	Rhizosphere	Post_flowering_drought
746	13	99.96434164	Rhizosphere	Pre_flowering_drought
747	13	99.92288909	Rhizosphere	Pre_flowering_drought
748	14	98.41785663	Leaf	Control
749	14	97.06875323	Leaf	Control
750	14	98.80400693	Leaf	Post_flowering_drought
751	14	97.3809147	Leaf	Post_flowering_drought
752	14	95.91836735	Leaf	Pre_flowering_drought
753	14	91.17588776	Leaf	Pre_flowering_drought
754	14	98.36787428	Leaf	Control
755	14	98.40424655	Leaf	Control
756	14	94.69462374	Leaf	Pre_flowering_drought
757	14	96.33856005	Leaf	Pre_flowering_drought
758	14	95.0491405	Leaf	Post_flowering_drought
759	14	94.89616576	Leaf	Post_flowering_drought
760	14	95.98036076	Leaf	Pre_flowering_drought
761	14	96.59612697	Leaf	Pre_flowering_drought
762	14	96.88971251	Leaf	Control
763	14	98.8473694	Leaf	Control
764	14	96.96119294	Leaf	Post_flowering_drought
765	14	95.16385722	Leaf	Post_flowering_drought
766	14	97.27868112	Root	Control
767	14	93.21625131	Root	Control
768	14	93.0413756	Root	Control
769	14	90.43941617	Root	Pre_flowering_drought
770	14	75.84398192	Root	Pre_flowering_drought
771	14	98.72064034	Root	Post_flowering_drought
772	14	99.1581541	Root	Post_flowering_drought
773	14	99.64596399	Root	Control
774	14	99.58725886	Root	Control
775	14	98.42105263	Root	Pre_flowering_drought
776	14	95.45567112	Root	Control
777	14	99.56399645	Root	Pre_flowering_drought
778	14	97.51798799	Root	Post_flowering_drought
779	14	98.6376856	Root	Post_flowering_drought
780	14	99.37053811	Root	Post_flowering_drought
781	14	98.39731644	Root	Post_flowering_drought
782	14	91.58665503	Root	Pre_flowering_drought
783	14	94.92940033	Root	Pre_flowering_drought
784	14	99.79934941	Soil	Control
785	14	99.96301775	Soil	Control
786	14	99.89821883	Soil	Control
787	14	99.89804145	Soil	Pre_flowering_drought
788	14	99.90904304	Soil	Pre_flowering_drought
789	14	99.81539598	Soil	Post_flowering_drought
790	14	99.79902864	Soil	Post_flowering_drought
791	14	99.7453565	Soil	Pre_flowering_drought
792	14	99.56140351	Soil	Pre_flowering_drought
793	14	99.79865184	Soil	Control
794	14	99.78461796	Soil	Control
795	14	99.9492128	Soil	Control
796	14	99.79941058	Soil	Post_flowering_drought
797	14	99.9748933	Soil	Post_flowering_drought
798	14	99.8885121	Soil	Post_flowering_drought
799	14	99.81638649	Soil	Post_flowering_drought
800	14	99.8329786	Soil	Pre_flowering_drought
801	14	99.84109787	Soil	Pre_flowering_drought
802	14	99.98078296	Rhizosphere	Control
803	14	99.99357698	Rhizosphere	Control
804	14	100	Rhizosphere	Control
805	14	98.80823402	Rhizosphere	Pre_flowering_drought
806	14	99.63828963	Rhizosphere	Pre_flowering_drought
807	14	97.27597961	Rhizosphere	Post_flowering_drought
808	14	98.91184915	Rhizosphere	Post_flowering_drought
809	14	98.29927289	Rhizosphere	Pre_flowering_drought
810	14	98.29717542	Rhizosphere	Pre_flowering_drought
811	14	99.1304118	Rhizosphere	Control
812	14	99.96490133	Rhizosphere	Control
813	14	99.50772231	Rhizosphere	Control
814	14	99.05472016	Rhizosphere	Post_flowering_drought
815	14	98.99246347	Rhizosphere	Post_flowering_drought
816	14	100	Rhizosphere	Post_flowering_drought
817	14	99.98812563	Rhizosphere	Post_flowering_drought
818	14	99.96536742	Rhizosphere	Pre_flowering_drought
819	14	99.97253313	Rhizosphere	Pre_flowering_drought
820	15	95.52206257	Leaf	Control
821	15	93.83733563	Leaf	Control
822	15	93.5331825	Leaf	Post_flowering_drought
823	15	92.92358348	Leaf	Post_flowering_drought
824	15	92.63828415	Leaf	Pre_flowering_drought
825	15	82.95599675	Leaf	Pre_flowering_drought
826	15	97.22995697	Leaf	Control
827	15	96.23548842	Leaf	Control
828	15	93.49961946	Leaf	Pre_flowering_drought
829	15	94.87036001	Leaf	Pre_flowering_drought
830	15	95.01303009	Leaf	Post_flowering_drought
831	15	95.24958468	Leaf	Post_flowering_drought
832	15	95.29409662	Leaf	Pre_flowering_drought
833	15	90.33964886	Leaf	Pre_flowering_drought
834	15	96.76078482	Leaf	Control
835	15	97.1650109	Leaf	Control
836	15	91.38099714	Leaf	Post_flowering_drought
837	15	96.65193297	Leaf	Post_flowering_drought
838	15	88.59711212	Root	Control
839	15	93.38928252	Root	Control
840	15	86.88277151	Root	Pre_flowering_drought
841	15	88.98526047	Root	Pre_flowering_drought
842	15	97.98751514	Root	Post_flowering_drought
843	15	97.50875193	Root	Post_flowering_drought
844	15	91.65545087	Root	Pre_flowering_drought
845	15	87.40979472	Root	Pre_flowering_drought
846	15	92.03609539	Root	Control
847	15	98.49534273	Root	Control
848	15	99.96883355	Root	Control
849	15	96.09862016	Root	Control
850	15	87.8938912	Root	Post_flowering_drought
851	15	99.18599393	Root	Post_flowering_drought
852	15	99.97340779	Root	Post_flowering_drought
853	15	99.98216706	Root	Post_flowering_drought
854	15	99.99285638	Root	Pre_flowering_drought
855	15	99.96714201	Root	Pre_flowering_drought
856	15	99.86779981	Soil	Control
857	15	99.8809878	Soil	Control
858	15	99.7346554	Soil	Control
859	15	99.7899895	Soil	Pre_flowering_drought
860	15	99.8716425	Soil	Pre_flowering_drought
861	15	99.94165208	Soil	Post_flowering_drought
862	15	99.70958374	Soil	Post_flowering_drought
863	15	98.77287477	Soil	Pre_flowering_drought
864	15	98.43915149	Soil	Pre_flowering_drought
865	15	97.10842399	Soil	Control
866	15	99.68907118	Soil	Control
867	15	99.05663276	Soil	Control
868	15	99.14529915	Soil	Post_flowering_drought
869	15	98.54102998	Soil	Post_flowering_drought
870	15	99.84318067	Soil	Post_flowering_drought
871	15	99.81839904	Soil	Post_flowering_drought
872	15	99.65164381	Soil	Pre_flowering_drought
873	15	99.71127152	Soil	Pre_flowering_drought
874	15	98.65259469	Rhizosphere	Control
875	15	99.43160886	Rhizosphere	Control
876	15	99.60771704	Rhizosphere	Control
877	15	97.92188943	Rhizosphere	Pre_flowering_drought
878	15	98.79045229	Rhizosphere	Pre_flowering_drought
879	15	98.07211185	Rhizosphere	Post_flowering_drought
880	15	96.33813215	Rhizosphere	Post_flowering_drought
881	15	98.05221716	Rhizosphere	Pre_flowering_drought
882	15	97.16503514	Rhizosphere	Pre_flowering_drought
883	15	95.19219736	Rhizosphere	Control
884	15	97.29745925	Rhizosphere	Control
885	15	98.69955157	Rhizosphere	Control
886	15	97.13889103	Rhizosphere	Post_flowering_drought
887	15	99.23138618	Rhizosphere	Post_flowering_drought
888	15	98.79858376	Rhizosphere	Post_flowering_drought
889	15	99.35437117	Rhizosphere	Post_flowering_drought
890	15	98.30160104	Rhizosphere	Pre_flowering_drought
891	15	97.35146988	Rhizosphere	Pre_flowering_drought
892	16	95.92201347	Leaf	Control
893	16	95.48334906	Leaf	Control
894	16	98.04354686	Leaf	Post_flowering_drought
895	16	96.08023356	Leaf	Post_flowering_drought
896	16	94.74758621	Leaf	Pre_flowering_drought
897	16	87.12488298	Leaf	Pre_flowering_drought
898	16	94.63528597	Leaf	Control
899	16	96.04813549	Leaf	Control
900	16	95.03394528	Leaf	Pre_flowering_drought
901	16	94.85276051	Leaf	Pre_flowering_drought
902	16	96.7698109	Leaf	Post_flowering_drought
903	16	96.56987993	Leaf	Post_flowering_drought
904	16	95.01013821	Leaf	Pre_flowering_drought
905	16	92.77949087	Leaf	Pre_flowering_drought
906	16	96.75760369	Leaf	Control
907	16	95.01533223	Leaf	Control
908	16	91.20284597	Leaf	Post_flowering_drought
909	16	94.13963238	Leaf	Post_flowering_drought
910	16	99.92325992	Root	Control
911	16	99.959992	Root	Control
912	16	99.96263312	Root	Control
913	16	100	Root	Pre_flowering_drought
914	16	99.98611655	Root	Pre_flowering_drought
915	16	100	Root	Post_flowering_drought
916	16	99.99540018	Root	Post_flowering_drought
917	16	99.99108576	Root	Pre_flowering_drought
918	16	99.90291262	Root	Pre_flowering_drought
919	16	99.99317313	Root	Control
920	16	99.79032123	Root	Control
921	16	100	Root	Control
922	16	99.98540146	Root	Post_flowering_drought
923	16	100	Root	Post_flowering_drought
924	16	99.97037476	Root	Post_flowering_drought
925	16	95.42303722	Root	Post_flowering_drought
926	16	99.99364999	Root	Pre_flowering_drought
927	16	99.98166819	Root	Pre_flowering_drought
928	16	98.93329639	Soil	Control
929	16	98.99933919	Soil	Control
930	16	99.30791202	Soil	Control
931	16	99.05471125	Soil	Pre_flowering_drought
932	16	98.50353315	Soil	Pre_flowering_drought
933	16	99.59037205	Soil	Post_flowering_drought
934	16	99.72564141	Soil	Post_flowering_drought
935	16	99.76017349	Soil	Pre_flowering_drought
936	16	99.09339824	Soil	Pre_flowering_drought
937	16	99.10255267	Soil	Control
938	16	98.93897996	Soil	Control
939	16	98.92790653	Soil	Control
940	16	99.54106662	Soil	Post_flowering_drought
941	16	99.69276146	Soil	Post_flowering_drought
942	16	99.5008808	Soil	Post_flowering_drought
943	16	99.3071934	Soil	Post_flowering_drought
944	16	98.47373901	Soil	Pre_flowering_drought
945	16	98.28171515	Soil	Pre_flowering_drought
946	16	97.43628872	Rhizosphere	Control
947	16	94.6326899	Rhizosphere	Control
948	16	98.96587956	Rhizosphere	Control
949	16	99.24083237	Rhizosphere	Pre_flowering_drought
950	16	98.6914201	Rhizosphere	Pre_flowering_drought
951	16	98.88742298	Rhizosphere	Post_flowering_drought
952	16	99.07446201	Rhizosphere	Post_flowering_drought
953	16	98.79261903	Rhizosphere	Pre_flowering_drought
954	16	97.40688686	Rhizosphere	Pre_flowering_drought
955	16	97.98385746	Rhizosphere	Control
956	16	92.99140709	Rhizosphere	Control
957	16	97.8367529	Rhizosphere	Control
958	16	96.94520983	Rhizosphere	Post_flowering_drought
959	16	98.67919157	Rhizosphere	Post_flowering_drought
960	16	98.33923453	Rhizosphere	Post_flowering_drought
961	16	98.53217578	Rhizosphere	Post_flowering_drought
962	16	97.17877503	Rhizosphere	Pre_flowering_drought
963	16	98.76956774	Rhizosphere	Pre_flowering_drought
964	17	95.21606119	Leaf	Control
965	17	96.88651204	Leaf	Control
966	17	94.59855799	Leaf	Post_flowering_drought
967	17	92.36975565	Leaf	Post_flowering_drought
968	17	98.04283198	Leaf	Pre_flowering_drought
969	17	87.60532342	Leaf	Pre_flowering_drought
970	17	97.82235376	Leaf	Control
971	17	98.47721592	Leaf	Control
972	17	92.23234185	Leaf	Pre_flowering_drought
973	17	98.07654588	Leaf	Pre_flowering_drought
974	17	95.461513	Leaf	Post_flowering_drought
975	17	97.44375523	Leaf	Post_flowering_drought
976	17	98.03271282	Leaf	Pre_flowering_drought
977	17	97.50446325	Leaf	Pre_flowering_drought
978	17	96.61684579	Leaf	Control
979	17	98.77844868	Leaf	Control
980	17	93.92259491	Leaf	Post_flowering_drought
981	17	96.97372374	Leaf	Post_flowering_drought
982	17	100	Root	Control
983	17	99.94213591	Root	Control
984	17	99.98846021	Root	Control
985	17	99.98253478	Root	Pre_flowering_drought
986	17	99.98690671	Root	Pre_flowering_drought
987	17	100	Root	Post_flowering_drought
988	17	99.99108973	Root	Post_flowering_drought
989	17	99.99387593	Root	Pre_flowering_drought
990	17	99.98836819	Root	Pre_flowering_drought
991	17	99.9760651	Root	Control
992	17	99.98552525	Root	Control
993	17	99.97166978	Root	Control
994	17	100	Root	Post_flowering_drought
995	17	99.99914261	Root	Post_flowering_drought
996	17	100	Root	Post_flowering_drought
997	17	99.99858415	Root	Post_flowering_drought
998	17	99.99006359	Root	Pre_flowering_drought
999	17	99.98957959	Root	Pre_flowering_drought
1000	17	99.87088444	Soil	Control
1001	17	99.8802903	Soil	Control
1002	17	99.92237747	Soil	Control
1003	17	99.67631785	Soil	Pre_flowering_drought
1004	17	99.74386339	Soil	Pre_flowering_drought
1005	17	99.76355661	Soil	Post_flowering_drought
1006	17	99.6868659	Soil	Post_flowering_drought
1007	17	99.73591549	Soil	Pre_flowering_drought
1008	17	99.77596814	Soil	Pre_flowering_drought
1009	17	98.06783145	Soil	Control
1010	17	99.66545394	Soil	Control
1011	17	99.94453688	Soil	Control
1012	17	99.70520205	Soil	Post_flowering_drought
1013	17	99.90876516	Soil	Post_flowering_drought
1014	17	99.94041856	Soil	Post_flowering_drought
1015	17	99.96554609	Soil	Post_flowering_drought
1016	17	99.84700708	Soil	Pre_flowering_drought
1017	17	99.93698182	Soil	Pre_flowering_drought
1018	17	99.98304797	Rhizosphere	Control
1019	17	99.77389741	Rhizosphere	Control
1020	17	99.92565056	Rhizosphere	Control
1021	17	99.88081365	Rhizosphere	Pre_flowering_drought
1022	17	99.97508719	Rhizosphere	Pre_flowering_drought
1023	17	99.98894982	Rhizosphere	Post_flowering_drought
1024	17	99.92565755	Rhizosphere	Post_flowering_drought
1025	17	99.69495286	Rhizosphere	Pre_flowering_drought
1026	17	99.9759822	Rhizosphere	Pre_flowering_drought
1027	17	99.98104849	Rhizosphere	Control
1028	17	99.96164	Rhizosphere	Control
1029	17	99.953125	Rhizosphere	Control
1030	17	99.66566852	Rhizosphere	Post_flowering_drought
1031	17	99.64908107	Rhizosphere	Post_flowering_drought
1032	17	99.97667133	Rhizosphere	Post_flowering_drought
1033	17	99.98619992	Rhizosphere	Post_flowering_drought
1034	17	99.95133547	Rhizosphere	Pre_flowering_drought
1035	17	99.96675111	Rhizosphere	Pre_flowering_drought
