# Supplementary material for: Fungal community assembly in drought-stressed sorghum shows stochasticity, selection, and universal ecological dynamics
Source: Nat Commun. 2020 Jan 7;11:34. doi: 10.1038/s41467-019-13913-9 (PMC6946711; doi:10.1038/s41467-019-13913-9)
Supplement: Supplementary file 10 — Source Data [file 41467_2019_13913_MOESM10_ESM.zip › SourceData/Fig.S24.csv]

	TP	Value	bNTI.ted.RC.partition	Treatment	Habitat
1	1	6	(-2, 2) & [-1, -0.95]	CON	Leaf
2	2	1	(-2, 2) & [-1, -0.95]	CON	Leaf
3	3	0	(-2, 2) & [-1, -0.95]	CON	Leaf
4	4	4	(-2, 2) & [-1, -0.95]	CON	Leaf
5	5	1	(-2, 2) & [-1, -0.95]	CON	Leaf
6	6	3	(-2, 2) & [-1, -0.95]	CON	Leaf
7	7	4	(-2, 2) & [-1, -0.95]	CON	Leaf
8	8	8	(-2, 2) & [-1, -0.95]	CON	Leaf
9	9	0	(-2, 2) & [-1, -0.95]	CON	Leaf
10	10	6	(-2, 2) & [-1, -0.95]	CON	Leaf
11	11	6	(-2, 2) & [-1, -0.95]	CON	Leaf
12	12	2	(-2, 2) & [-1, -0.95]	CON	Leaf
13	13	6	(-2, 2) & [-1, -0.95]	CON	Leaf
14	14	4	(-2, 2) & [-1, -0.95]	CON	Leaf
15	15	11	(-2, 2) & [-1, -0.95]	CON	Leaf
16	16	6	(-2, 2) & [-1, -0.95]	CON	Leaf
17	17	0	(-2, 2) & [-1, -0.95]	CON	Leaf
18	1	15	(-2, 2) & [-1, -0.95]	CON	Rhizosphere
19	2	14	(-2, 2) & [-1, -0.95]	CON	Rhizosphere
20	3	14	(-2, 2) & [-1, -0.95]	CON	Rhizosphere
21	4	13	(-2, 2) & [-1, -0.95]	CON	Rhizosphere
22	5	12	(-2, 2) & [-1, -0.95]	CON	Rhizosphere
23	6	14	(-2, 2) & [-1, -0.95]	CON	Rhizosphere
24	7	11	(-2, 2) & [-1, -0.95]	CON	Rhizosphere
25	8	11	(-2, 2) & [-1, -0.95]	CON	Rhizosphere
26	9	13	(-2, 2) & [-1, -0.95]	CON	Rhizosphere
27	10	12	(-2, 2) & [-1, -0.95]	CON	Rhizosphere
28	11	14	(-2, 2) & [-1, -0.95]	CON	Rhizosphere
29	12	15	(-2, 2) & [-1, -0.95]	CON	Rhizosphere
30	13	13	(-2, 2) & [-1, -0.95]	CON	Rhizosphere
31	14	14	(-2, 2) & [-1, -0.95]	CON	Rhizosphere
32	15	13	(-2, 2) & [-1, -0.95]	CON	Rhizosphere
33	16	9	(-2, 2) & [-1, -0.95]	CON	Rhizosphere
34	17	14	(-2, 2) & [-1, -0.95]	CON	Rhizosphere
35	1	11	(-2, 2) & [-1, -0.95]	CON	Root
36	2	4	(-2, 2) & [-1, -0.95]	CON	Root
37	3	8	(-2, 2) & [-1, -0.95]	CON	Root
38	4	12	(-2, 2) & [-1, -0.95]	CON	Root
39	5	14	(-2, 2) & [-1, -0.95]	CON	Root
40	6	13	(-2, 2) & [-1, -0.95]	CON	Root
41	7	14	(-2, 2) & [-1, -0.95]	CON	Root
42	8	14	(-2, 2) & [-1, -0.95]	CON	Root
43	9	13	(-2, 2) & [-1, -0.95]	CON	Root
44	10	14	(-2, 2) & [-1, -0.95]	CON	Root
45	11	10	(-2, 2) & [-1, -0.95]	CON	Root
46	12	1	(-2, 2) & [-1, -0.95]	CON	Root
47	13	11	(-2, 2) & [-1, -0.95]	CON	Root
48	14	13	(-2, 2) & [-1, -0.95]	CON	Root
49	15	7	(-2, 2) & [-1, -0.95]	CON	Root
50	16	12	(-2, 2) & [-1, -0.95]	CON	Root
51	17	9	(-2, 2) & [-1, -0.95]	CON	Root
52	0	14	(-2, 2) & [-1, -0.95]	CON	Soil
53	1	14	(-2, 2) & [-1, -0.95]	CON	Soil
54	2	15	(-2, 2) & [-1, -0.95]	CON	Soil
55	3	13	(-2, 2) & [-1, -0.95]	CON	Soil
56	4	13	(-2, 2) & [-1, -0.95]	CON	Soil
57	5	13	(-2, 2) & [-1, -0.95]	CON	Soil
58	6	13	(-2, 2) & [-1, -0.95]	CON	Soil
59	7	12	(-2, 2) & [-1, -0.95]	CON	Soil
60	8	12	(-2, 2) & [-1, -0.95]	CON	Soil
61	9	11	(-2, 2) & [-1, -0.95]	CON	Soil
62	10	12	(-2, 2) & [-1, -0.95]	CON	Soil
63	11	14	(-2, 2) & [-1, -0.95]	CON	Soil
64	12	8	(-2, 2) & [-1, -0.95]	CON	Soil
65	13	14	(-2, 2) & [-1, -0.95]	CON	Soil
66	14	14	(-2, 2) & [-1, -0.95]	CON	Soil
67	15	11	(-2, 2) & [-1, -0.95]	CON	Soil
68	16	11	(-2, 2) & [-1, -0.95]	CON	Soil
69	17	13	(-2, 2) & [-1, -0.95]	CON	Soil
70	8	10	(-2, 2) & [-1, -0.95]	POST	Leaf
71	9	8	(-2, 2) & [-1, -0.95]	POST	Leaf
72	10	5	(-2, 2) & [-1, -0.95]	POST	Leaf
73	11	5	(-2, 2) & [-1, -0.95]	POST	Leaf
74	12	6	(-2, 2) & [-1, -0.95]	POST	Leaf
75	13	7	(-2, 2) & [-1, -0.95]	POST	Leaf
76	14	5	(-2, 2) & [-1, -0.95]	POST	Leaf
77	15	9	(-2, 2) & [-1, -0.95]	POST	Leaf
78	16	6	(-2, 2) & [-1, -0.95]	POST	Leaf
79	17	2	(-2, 2) & [-1, -0.95]	POST	Leaf
80	8	13	(-2, 2) & [-1, -0.95]	POST	Rhizosphere
81	9	14	(-2, 2) & [-1, -0.95]	POST	Rhizosphere
82	10	15	(-2, 2) & [-1, -0.95]	POST	Rhizosphere
83	11	15	(-2, 2) & [-1, -0.95]	POST	Rhizosphere
84	12	14	(-2, 2) & [-1, -0.95]	POST	Rhizosphere
85	13	10	(-2, 2) & [-1, -0.95]	POST	Rhizosphere
86	14	12	(-2, 2) & [-1, -0.95]	POST	Rhizosphere
87	15	13	(-2, 2) & [-1, -0.95]	POST	Rhizosphere
88	16	10	(-2, 2) & [-1, -0.95]	POST	Rhizosphere
89	17	14	(-2, 2) & [-1, -0.95]	POST	Rhizosphere
90	8	15	(-2, 2) & [-1, -0.95]	POST	Root
91	9	10	(-2, 2) & [-1, -0.95]	POST	Root
92	10	12	(-2, 2) & [-1, -0.95]	POST	Root
93	11	12	(-2, 2) & [-1, -0.95]	POST	Root
94	12	15	(-2, 2) & [-1, -0.95]	POST	Root
95	13	14	(-2, 2) & [-1, -0.95]	POST	Root
96	14	14	(-2, 2) & [-1, -0.95]	POST	Root
97	15	14	(-2, 2) & [-1, -0.95]	POST	Root
98	16	12	(-2, 2) & [-1, -0.95]	POST	Root
99	17	15	(-2, 2) & [-1, -0.95]	POST	Root
100	0	15	(-2, 2) & [-1, -0.95]	POST	Soil
101	8	14	(-2, 2) & [-1, -0.95]	POST	Soil
102	9	13	(-2, 2) & [-1, -0.95]	POST	Soil
103	10	11	(-2, 2) & [-1, -0.95]	POST	Soil
104	11	12	(-2, 2) & [-1, -0.95]	POST	Soil
105	12	15	(-2, 2) & [-1, -0.95]	POST	Soil
106	13	14	(-2, 2) & [-1, -0.95]	POST	Soil
107	14	14	(-2, 2) & [-1, -0.95]	POST	Soil
108	15	9	(-2, 2) & [-1, -0.95]	POST	Soil
109	16	15	(-2, 2) & [-1, -0.95]	POST	Soil
110	17	13	(-2, 2) & [-1, -0.95]	POST	Soil
111	3	3	(-2, 2) & [-1, -0.95]	PRE	Leaf
112	4	5	(-2, 2) & [-1, -0.95]	PRE	Leaf
113	5	8	(-2, 2) & [-1, -0.95]	PRE	Leaf
114	6	6	(-2, 2) & [-1, -0.95]	PRE	Leaf
115	7	2	(-2, 2) & [-1, -0.95]	PRE	Leaf
116	8	6	(-2, 2) & [-1, -0.95]	PRE	Leaf
117	9	6	(-2, 2) & [-1, -0.95]	PRE	Leaf
118	10	5	(-2, 2) & [-1, -0.95]	PRE	Leaf
119	11	9	(-2, 2) & [-1, -0.95]	PRE	Leaf
120	12	0	(-2, 2) & [-1, -0.95]	PRE	Leaf
121	13	6	(-2, 2) & [-1, -0.95]	PRE	Leaf
122	14	11	(-2, 2) & [-1, -0.95]	PRE	Leaf
123	15	5	(-2, 2) & [-1, -0.95]	PRE	Leaf
124	16	11	(-2, 2) & [-1, -0.95]	PRE	Leaf
125	17	14	(-2, 2) & [-1, -0.95]	PRE	Leaf
126	3	15	(-2, 2) & [-1, -0.95]	PRE	Rhizosphere
127	4	14	(-2, 2) & [-1, -0.95]	PRE	Rhizosphere
128	5	12	(-2, 2) & [-1, -0.95]	PRE	Rhizosphere
129	6	14	(-2, 2) & [-1, -0.95]	PRE	Rhizosphere
130	7	13	(-2, 2) & [-1, -0.95]	PRE	Rhizosphere
131	8	14	(-2, 2) & [-1, -0.95]	PRE	Rhizosphere
132	9	10	(-2, 2) & [-1, -0.95]	PRE	Rhizosphere
133	10	14	(-2, 2) & [-1, -0.95]	PRE	Rhizosphere
134	11	14	(-2, 2) & [-1, -0.95]	PRE	Rhizosphere
135	12	15	(-2, 2) & [-1, -0.95]	PRE	Rhizosphere
136	13	15	(-2, 2) & [-1, -0.95]	PRE	Rhizosphere
137	14	14	(-2, 2) & [-1, -0.95]	PRE	Rhizosphere
138	15	15	(-2, 2) & [-1, -0.95]	PRE	Rhizosphere
139	16	14	(-2, 2) & [-1, -0.95]	PRE	Rhizosphere
140	17	13	(-2, 2) & [-1, -0.95]	PRE	Rhizosphere
141	3	9	(-2, 2) & [-1, -0.95]	PRE	Root
142	4	12	(-2, 2) & [-1, -0.95]	PRE	Root
143	5	13	(-2, 2) & [-1, -0.95]	PRE	Root
144	6	13	(-2, 2) & [-1, -0.95]	PRE	Root
145	7	8	(-2, 2) & [-1, -0.95]	PRE	Root
146	8	13	(-2, 2) & [-1, -0.95]	PRE	Root
147	9	6	(-2, 2) & [-1, -0.95]	PRE	Root
148	10	13	(-2, 2) & [-1, -0.95]	PRE	Root
149	11	7	(-2, 2) & [-1, -0.95]	PRE	Root
150	12	12	(-2, 2) & [-1, -0.95]	PRE	Root
151	13	10	(-2, 2) & [-1, -0.95]	PRE	Root
152	14	13	(-2, 2) & [-1, -0.95]	PRE	Root
153	15	11	(-2, 2) & [-1, -0.95]	PRE	Root
154	16	14	(-2, 2) & [-1, -0.95]	PRE	Root
155	17	12	(-2, 2) & [-1, -0.95]	PRE	Root
156	0	13	(-2, 2) & [-1, -0.95]	PRE	Soil
157	3	12	(-2, 2) & [-1, -0.95]	PRE	Soil
158	4	15	(-2, 2) & [-1, -0.95]	PRE	Soil
159	5	10	(-2, 2) & [-1, -0.95]	PRE	Soil
160	6	14	(-2, 2) & [-1, -0.95]	PRE	Soil
161	7	13	(-2, 2) & [-1, -0.95]	PRE	Soil
162	8	15	(-2, 2) & [-1, -0.95]	PRE	Soil
163	9	14	(-2, 2) & [-1, -0.95]	PRE	Soil
164	10	15	(-2, 2) & [-1, -0.95]	PRE	Soil
165	11	12	(-2, 2) & [-1, -0.95]	PRE	Soil
166	12	13	(-2, 2) & [-1, -0.95]	PRE	Soil
167	13	15	(-2, 2) & [-1, -0.95]	PRE	Soil
168	14	14	(-2, 2) & [-1, -0.95]	PRE	Soil
169	15	15	(-2, 2) & [-1, -0.95]	PRE	Soil
170	16	12	(-2, 2) & [-1, -0.95]	PRE	Soil
171	17	15	(-2, 2) & [-1, -0.95]	PRE	Soil
172	1	3	(-2, 2) & (-0.95, 0.95)	CON	Leaf
173	2	9	(-2, 2) & (-0.95, 0.95)	CON	Leaf
174	3	8	(-2, 2) & (-0.95, 0.95)	CON	Leaf
175	4	10	(-2, 2) & (-0.95, 0.95)	CON	Leaf
176	5	8	(-2, 2) & (-0.95, 0.95)	CON	Leaf
177	6	9	(-2, 2) & (-0.95, 0.95)	CON	Leaf
178	7	9	(-2, 2) & (-0.95, 0.95)	CON	Leaf
179	8	0	(-2, 2) & (-0.95, 0.95)	CON	Leaf
180	9	0	(-2, 2) & (-0.95, 0.95)	CON	Leaf
181	10	0	(-2, 2) & (-0.95, 0.95)	CON	Leaf
182	11	0	(-2, 2) & (-0.95, 0.95)	CON	Leaf
183	12	0	(-2, 2) & (-0.95, 0.95)	CON	Leaf
184	13	0	(-2, 2) & (-0.95, 0.95)	CON	Leaf
185	14	0	(-2, 2) & (-0.95, 0.95)	CON	Leaf
186	15	0	(-2, 2) & (-0.95, 0.95)	CON	Leaf
187	16	0	(-2, 2) & (-0.95, 0.95)	CON	Leaf
188	17	0	(-2, 2) & (-0.95, 0.95)	CON	Leaf
189	1	0	(-2, 2) & (-0.95, 0.95)	CON	Rhizosphere
190	2	0	(-2, 2) & (-0.95, 0.95)	CON	Rhizosphere
191	3	1	(-2, 2) & (-0.95, 0.95)	CON	Rhizosphere
192	4	1	(-2, 2) & (-0.95, 0.95)	CON	Rhizosphere
193	5	3	(-2, 2) & (-0.95, 0.95)	CON	Rhizosphere
194	6	1	(-2, 2) & (-0.95, 0.95)	CON	Rhizosphere
195	7	4	(-2, 2) & (-0.95, 0.95)	CON	Rhizosphere
196	8	4	(-2, 2) & (-0.95, 0.95)	CON	Rhizosphere
197	9	1	(-2, 2) & (-0.95, 0.95)	CON	Rhizosphere
198	10	2	(-2, 2) & (-0.95, 0.95)	CON	Rhizosphere
199	11	1	(-2, 2) & (-0.95, 0.95)	CON	Rhizosphere
200	12	0	(-2, 2) & (-0.95, 0.95)	CON	Rhizosphere
201	13	1	(-2, 2) & (-0.95, 0.95)	CON	Rhizosphere
202	14	0	(-2, 2) & (-0.95, 0.95)	CON	Rhizosphere
203	15	2	(-2, 2) & (-0.95, 0.95)	CON	Rhizosphere
204	16	4	(-2, 2) & (-0.95, 0.95)	CON	Rhizosphere
205	17	0	(-2, 2) & (-0.95, 0.95)	CON	Rhizosphere
206	1	3	(-2, 2) & (-0.95, 0.95)	CON	Root
207	2	9	(-2, 2) & (-0.95, 0.95)	CON	Root
208	3	7	(-2, 2) & (-0.95, 0.95)	CON	Root
209	4	0	(-2, 2) & (-0.95, 0.95)	CON	Root
210	5	0	(-2, 2) & (-0.95, 0.95)	CON	Root
211	6	0	(-2, 2) & (-0.95, 0.95)	CON	Root
212	7	0	(-2, 2) & (-0.95, 0.95)	CON	Root
213	8	0	(-2, 2) & (-0.95, 0.95)	CON	Root
214	9	0	(-2, 2) & (-0.95, 0.95)	CON	Root
215	10	0	(-2, 2) & (-0.95, 0.95)	CON	Root
216	11	3	(-2, 2) & (-0.95, 0.95)	CON	Root
217	12	1	(-2, 2) & (-0.95, 0.95)	CON	Root
218	13	3	(-2, 2) & (-0.95, 0.95)	CON	Root
219	14	2	(-2, 2) & (-0.95, 0.95)	CON	Root
220	15	2	(-2, 2) & (-0.95, 0.95)	CON	Root
221	16	1	(-2, 2) & (-0.95, 0.95)	CON	Root
222	17	4	(-2, 2) & (-0.95, 0.95)	CON	Root
223	0	1	(-2, 2) & (-0.95, 0.95)	CON	Soil
224	1	1	(-2, 2) & (-0.95, 0.95)	CON	Soil
225	2	0	(-2, 2) & (-0.95, 0.95)	CON	Soil
226	3	1	(-2, 2) & (-0.95, 0.95)	CON	Soil
227	4	2	(-2, 2) & (-0.95, 0.95)	CON	Soil
228	5	1	(-2, 2) & (-0.95, 0.95)	CON	Soil
229	6	2	(-2, 2) & (-0.95, 0.95)	CON	Soil
230	7	0	(-2, 2) & (-0.95, 0.95)	CON	Soil
231	8	2	(-2, 2) & (-0.95, 0.95)	CON	Soil
232	9	4	(-2, 2) & (-0.95, 0.95)	CON	Soil
233	10	1	(-2, 2) & (-0.95, 0.95)	CON	Soil
234	11	1	(-2, 2) & (-0.95, 0.95)	CON	Soil
235	12	6	(-2, 2) & (-0.95, 0.95)	CON	Soil
236	13	0	(-2, 2) & (-0.95, 0.95)	CON	Soil
237	14	0	(-2, 2) & (-0.95, 0.95)	CON	Soil
238	15	3	(-2, 2) & (-0.95, 0.95)	CON	Soil
239	16	4	(-2, 2) & (-0.95, 0.95)	CON	Soil
240	17	1	(-2, 2) & (-0.95, 0.95)	CON	Soil
241	8	2	(-2, 2) & (-0.95, 0.95)	POST	Leaf
242	9	0	(-2, 2) & (-0.95, 0.95)	POST	Leaf
243	10	0	(-2, 2) & (-0.95, 0.95)	POST	Leaf
244	11	4	(-2, 2) & (-0.95, 0.95)	POST	Leaf
245	12	0	(-2, 2) & (-0.95, 0.95)	POST	Leaf
246	13	0	(-2, 2) & (-0.95, 0.95)	POST	Leaf
247	14	0	(-2, 2) & (-0.95, 0.95)	POST	Leaf
248	15	0	(-2, 2) & (-0.95, 0.95)	POST	Leaf
249	16	0	(-2, 2) & (-0.95, 0.95)	POST	Leaf
250	17	0	(-2, 2) & (-0.95, 0.95)	POST	Leaf
251	8	1	(-2, 2) & (-0.95, 0.95)	POST	Rhizosphere
252	9	1	(-2, 2) & (-0.95, 0.95)	POST	Rhizosphere
253	10	0	(-2, 2) & (-0.95, 0.95)	POST	Rhizosphere
254	11	0	(-2, 2) & (-0.95, 0.95)	POST	Rhizosphere
255	12	0	(-2, 2) & (-0.95, 0.95)	POST	Rhizosphere
256	13	5	(-2, 2) & (-0.95, 0.95)	POST	Rhizosphere
257	14	1	(-2, 2) & (-0.95, 0.95)	POST	Rhizosphere
258	15	1	(-2, 2) & (-0.95, 0.95)	POST	Rhizosphere
259	16	2	(-2, 2) & (-0.95, 0.95)	POST	Rhizosphere
260	17	1	(-2, 2) & (-0.95, 0.95)	POST	Rhizosphere
261	8	0	(-2, 2) & (-0.95, 0.95)	POST	Root
262	9	0	(-2, 2) & (-0.95, 0.95)	POST	Root
263	10	0	(-2, 2) & (-0.95, 0.95)	POST	Root
264	11	0	(-2, 2) & (-0.95, 0.95)	POST	Root
265	12	0	(-2, 2) & (-0.95, 0.95)	POST	Root
266	13	0	(-2, 2) & (-0.95, 0.95)	POST	Root
267	14	0	(-2, 2) & (-0.95, 0.95)	POST	Root
268	15	0	(-2, 2) & (-0.95, 0.95)	POST	Root
269	16	0	(-2, 2) & (-0.95, 0.95)	POST	Root
270	17	0	(-2, 2) & (-0.95, 0.95)	POST	Root
271	0	0	(-2, 2) & (-0.95, 0.95)	POST	Soil
272	8	0	(-2, 2) & (-0.95, 0.95)	POST	Soil
273	9	2	(-2, 2) & (-0.95, 0.95)	POST	Soil
274	10	0	(-2, 2) & (-0.95, 0.95)	POST	Soil
275	11	3	(-2, 2) & (-0.95, 0.95)	POST	Soil
276	12	0	(-2, 2) & (-0.95, 0.95)	POST	Soil
277	13	0	(-2, 2) & (-0.95, 0.95)	POST	Soil
278	14	1	(-2, 2) & (-0.95, 0.95)	POST	Soil
279	15	6	(-2, 2) & (-0.95, 0.95)	POST	Soil
280	16	0	(-2, 2) & (-0.95, 0.95)	POST	Soil
281	17	1	(-2, 2) & (-0.95, 0.95)	POST	Soil
282	3	9	(-2, 2) & (-0.95, 0.95)	PRE	Leaf
283	4	8	(-2, 2) & (-0.95, 0.95)	PRE	Leaf
284	5	7	(-2, 2) & (-0.95, 0.95)	PRE	Leaf
285	6	9	(-2, 2) & (-0.95, 0.95)	PRE	Leaf
286	7	9	(-2, 2) & (-0.95, 0.95)	PRE	Leaf
287	8	6	(-2, 2) & (-0.95, 0.95)	PRE	Leaf
288	9	3	(-2, 2) & (-0.95, 0.95)	PRE	Leaf
289	10	0	(-2, 2) & (-0.95, 0.95)	PRE	Leaf
290	11	0	(-2, 2) & (-0.95, 0.95)	PRE	Leaf
291	12	0	(-2, 2) & (-0.95, 0.95)	PRE	Leaf
292	13	0	(-2, 2) & (-0.95, 0.95)	PRE	Leaf
293	14	0	(-2, 2) & (-0.95, 0.95)	PRE	Leaf
294	15	0	(-2, 2) & (-0.95, 0.95)	PRE	Leaf
295	16	0	(-2, 2) & (-0.95, 0.95)	PRE	Leaf
296	17	0	(-2, 2) & (-0.95, 0.95)	PRE	Leaf
297	3	0	(-2, 2) & (-0.95, 0.95)	PRE	Rhizosphere
298	4	1	(-2, 2) & (-0.95, 0.95)	PRE	Rhizosphere
299	5	2	(-2, 2) & (-0.95, 0.95)	PRE	Rhizosphere
300	6	0	(-2, 2) & (-0.95, 0.95)	PRE	Rhizosphere
301	7	0	(-2, 2) & (-0.95, 0.95)	PRE	Rhizosphere
302	8	0	(-2, 2) & (-0.95, 0.95)	PRE	Rhizosphere
303	9	4	(-2, 2) & (-0.95, 0.95)	PRE	Rhizosphere
304	10	0	(-2, 2) & (-0.95, 0.95)	PRE	Rhizosphere
305	11	0	(-2, 2) & (-0.95, 0.95)	PRE	Rhizosphere
306	12	0	(-2, 2) & (-0.95, 0.95)	PRE	Rhizosphere
307	13	0	(-2, 2) & (-0.95, 0.95)	PRE	Rhizosphere
308	14	1	(-2, 2) & (-0.95, 0.95)	PRE	Rhizosphere
309	15	0	(-2, 2) & (-0.95, 0.95)	PRE	Rhizosphere
310	16	1	(-2, 2) & (-0.95, 0.95)	PRE	Rhizosphere
311	17	2	(-2, 2) & (-0.95, 0.95)	PRE	Rhizosphere
312	3	6	(-2, 2) & (-0.95, 0.95)	PRE	Root
313	4	3	(-2, 2) & (-0.95, 0.95)	PRE	Root
314	5	2	(-2, 2) & (-0.95, 0.95)	PRE	Root
315	6	0	(-2, 2) & (-0.95, 0.95)	PRE	Root
316	7	3	(-2, 2) & (-0.95, 0.95)	PRE	Root
317	8	1	(-2, 2) & (-0.95, 0.95)	PRE	Root
318	9	8	(-2, 2) & (-0.95, 0.95)	PRE	Root
319	10	0	(-2, 2) & (-0.95, 0.95)	PRE	Root
320	11	0	(-2, 2) & (-0.95, 0.95)	PRE	Root
321	12	0	(-2, 2) & (-0.95, 0.95)	PRE	Root
322	13	0	(-2, 2) & (-0.95, 0.95)	PRE	Root
323	14	1	(-2, 2) & (-0.95, 0.95)	PRE	Root
324	15	0	(-2, 2) & (-0.95, 0.95)	PRE	Root
325	16	1	(-2, 2) & (-0.95, 0.95)	PRE	Root
326	17	2	(-2, 2) & (-0.95, 0.95)	PRE	Root
327	0	2	(-2, 2) & (-0.95, 0.95)	PRE	Soil
328	3	0	(-2, 2) & (-0.95, 0.95)	PRE	Soil
329	4	0	(-2, 2) & (-0.95, 0.95)	PRE	Soil
330	5	3	(-2, 2) & (-0.95, 0.95)	PRE	Soil
331	6	1	(-2, 2) & (-0.95, 0.95)	PRE	Soil
332	7	1	(-2, 2) & (-0.95, 0.95)	PRE	Soil
333	8	0	(-2, 2) & (-0.95, 0.95)	PRE	Soil
334	9	0	(-2, 2) & (-0.95, 0.95)	PRE	Soil
335	10	0	(-2, 2) & (-0.95, 0.95)	PRE	Soil
336	11	3	(-2, 2) & (-0.95, 0.95)	PRE	Soil
337	12	2	(-2, 2) & (-0.95, 0.95)	PRE	Soil
338	13	0	(-2, 2) & (-0.95, 0.95)	PRE	Soil
339	14	0	(-2, 2) & (-0.95, 0.95)	PRE	Soil
340	15	0	(-2, 2) & (-0.95, 0.95)	PRE	Soil
341	16	2	(-2, 2) & (-0.95, 0.95)	PRE	Soil
342	17	0	(-2, 2) & (-0.95, 0.95)	PRE	Soil
343	1	0	(-2, 2) & [0.95, 1]	CON	Leaf
344	2	1	(-2, 2) & [0.95, 1]	CON	Leaf
345	3	2	(-2, 2) & [0.95, 1]	CON	Leaf
346	4	1	(-2, 2) & [0.95, 1]	CON	Leaf
347	5	1	(-2, 2) & [0.95, 1]	CON	Leaf
348	6	0	(-2, 2) & [0.95, 1]	CON	Leaf
349	7	0	(-2, 2) & [0.95, 1]	CON	Leaf
350	8	0	(-2, 2) & [0.95, 1]	CON	Leaf
351	9	0	(-2, 2) & [0.95, 1]	CON	Leaf
352	10	0	(-2, 2) & [0.95, 1]	CON	Leaf
353	11	0	(-2, 2) & [0.95, 1]	CON	Leaf
354	12	0	(-2, 2) & [0.95, 1]	CON	Leaf
355	13	0	(-2, 2) & [0.95, 1]	CON	Leaf
356	14	0	(-2, 2) & [0.95, 1]	CON	Leaf
357	15	0	(-2, 2) & [0.95, 1]	CON	Leaf
358	16	0	(-2, 2) & [0.95, 1]	CON	Leaf
359	17	0	(-2, 2) & [0.95, 1]	CON	Leaf
360	1	0	(-2, 2) & [0.95, 1]	CON	Rhizosphere
361	2	0	(-2, 2) & [0.95, 1]	CON	Rhizosphere
362	3	0	(-2, 2) & [0.95, 1]	CON	Rhizosphere
363	4	0	(-2, 2) & [0.95, 1]	CON	Rhizosphere
364	5	0	(-2, 2) & [0.95, 1]	CON	Rhizosphere
365	6	0	(-2, 2) & [0.95, 1]	CON	Rhizosphere
366	7	0	(-2, 2) & [0.95, 1]	CON	Rhizosphere
367	8	0	(-2, 2) & [0.95, 1]	CON	Rhizosphere
368	9	0	(-2, 2) & [0.95, 1]	CON	Rhizosphere
369	10	0	(-2, 2) & [0.95, 1]	CON	Rhizosphere
370	11	0	(-2, 2) & [0.95, 1]	CON	Rhizosphere
371	12	0	(-2, 2) & [0.95, 1]	CON	Rhizosphere
372	13	0	(-2, 2) & [0.95, 1]	CON	Rhizosphere
373	14	0	(-2, 2) & [0.95, 1]	CON	Rhizosphere
374	15	0	(-2, 2) & [0.95, 1]	CON	Rhizosphere
375	16	0	(-2, 2) & [0.95, 1]	CON	Rhizosphere
376	17	0	(-2, 2) & [0.95, 1]	CON	Rhizosphere
377	1	0	(-2, 2) & [0.95, 1]	CON	Root
378	2	1	(-2, 2) & [0.95, 1]	CON	Root
379	3	0	(-2, 2) & [0.95, 1]	CON	Root
380	4	0	(-2, 2) & [0.95, 1]	CON	Root
381	5	0	(-2, 2) & [0.95, 1]	CON	Root
382	6	0	(-2, 2) & [0.95, 1]	CON	Root
383	7	0	(-2, 2) & [0.95, 1]	CON	Root
384	8	0	(-2, 2) & [0.95, 1]	CON	Root
385	9	0	(-2, 2) & [0.95, 1]	CON	Root
386	10	0	(-2, 2) & [0.95, 1]	CON	Root
387	11	0	(-2, 2) & [0.95, 1]	CON	Root
388	12	0	(-2, 2) & [0.95, 1]	CON	Root
389	13	0	(-2, 2) & [0.95, 1]	CON	Root
390	14	0	(-2, 2) & [0.95, 1]	CON	Root
391	15	0	(-2, 2) & [0.95, 1]	CON	Root
392	16	0	(-2, 2) & [0.95, 1]	CON	Root
393	17	0	(-2, 2) & [0.95, 1]	CON	Root
394	0	0	(-2, 2) & [0.95, 1]	CON	Soil
395	1	0	(-2, 2) & [0.95, 1]	CON	Soil
396	2	0	(-2, 2) & [0.95, 1]	CON	Soil
397	3	0	(-2, 2) & [0.95, 1]	CON	Soil
398	4	0	(-2, 2) & [0.95, 1]	CON	Soil
399	5	0	(-2, 2) & [0.95, 1]	CON	Soil
400	6	0	(-2, 2) & [0.95, 1]	CON	Soil
401	7	0	(-2, 2) & [0.95, 1]	CON	Soil
402	8	0	(-2, 2) & [0.95, 1]	CON	Soil
403	9	0	(-2, 2) & [0.95, 1]	CON	Soil
404	10	0	(-2, 2) & [0.95, 1]	CON	Soil
405	11	0	(-2, 2) & [0.95, 1]	CON	Soil
406	12	0	(-2, 2) & [0.95, 1]	CON	Soil
407	13	0	(-2, 2) & [0.95, 1]	CON	Soil
408	14	0	(-2, 2) & [0.95, 1]	CON	Soil
409	15	0	(-2, 2) & [0.95, 1]	CON	Soil
410	16	0	(-2, 2) & [0.95, 1]	CON	Soil
411	17	0	(-2, 2) & [0.95, 1]	CON	Soil
412	8	0	(-2, 2) & [0.95, 1]	POST	Leaf
413	9	0	(-2, 2) & [0.95, 1]	POST	Leaf
414	10	0	(-2, 2) & [0.95, 1]	POST	Leaf
415	11	0	(-2, 2) & [0.95, 1]	POST	Leaf
416	12	0	(-2, 2) & [0.95, 1]	POST	Leaf
417	13	0	(-2, 2) & [0.95, 1]	POST	Leaf
418	14	0	(-2, 2) & [0.95, 1]	POST	Leaf
419	15	0	(-2, 2) & [0.95, 1]	POST	Leaf
420	16	0	(-2, 2) & [0.95, 1]	POST	Leaf
421	17	0	(-2, 2) & [0.95, 1]	POST	Leaf
422	8	0	(-2, 2) & [0.95, 1]	POST	Rhizosphere
423	9	0	(-2, 2) & [0.95, 1]	POST	Rhizosphere
424	10	0	(-2, 2) & [0.95, 1]	POST	Rhizosphere
425	11	0	(-2, 2) & [0.95, 1]	POST	Rhizosphere
426	12	0	(-2, 2) & [0.95, 1]	POST	Rhizosphere
427	13	0	(-2, 2) & [0.95, 1]	POST	Rhizosphere
428	14	0	(-2, 2) & [0.95, 1]	POST	Rhizosphere
429	15	0	(-2, 2) & [0.95, 1]	POST	Rhizosphere
430	16	0	(-2, 2) & [0.95, 1]	POST	Rhizosphere
431	17	0	(-2, 2) & [0.95, 1]	POST	Rhizosphere
432	8	0	(-2, 2) & [0.95, 1]	POST	Root
433	9	0	(-2, 2) & [0.95, 1]	POST	Root
434	10	0	(-2, 2) & [0.95, 1]	POST	Root
435	11	0	(-2, 2) & [0.95, 1]	POST	Root
436	12	0	(-2, 2) & [0.95, 1]	POST	Root
437	13	0	(-2, 2) & [0.95, 1]	POST	Root
438	14	0	(-2, 2) & [0.95, 1]	POST	Root
439	15	0	(-2, 2) & [0.95, 1]	POST	Root
440	16	0	(-2, 2) & [0.95, 1]	POST	Root
441	17	0	(-2, 2) & [0.95, 1]	POST	Root
442	0	0	(-2, 2) & [0.95, 1]	POST	Soil
443	8	0	(-2, 2) & [0.95, 1]	POST	Soil
444	9	0	(-2, 2) & [0.95, 1]	POST	Soil
445	10	0	(-2, 2) & [0.95, 1]	POST	Soil
446	11	0	(-2, 2) & [0.95, 1]	POST	Soil
447	12	0	(-2, 2) & [0.95, 1]	POST	Soil
448	13	0	(-2, 2) & [0.95, 1]	POST	Soil
449	14	0	(-2, 2) & [0.95, 1]	POST	Soil
450	15	0	(-2, 2) & [0.95, 1]	POST	Soil
451	16	0	(-2, 2) & [0.95, 1]	POST	Soil
452	17	0	(-2, 2) & [0.95, 1]	POST	Soil
453	3	1	(-2, 2) & [0.95, 1]	PRE	Leaf
454	4	0	(-2, 2) & [0.95, 1]	PRE	Leaf
455	5	0	(-2, 2) & [0.95, 1]	PRE	Leaf
456	6	0	(-2, 2) & [0.95, 1]	PRE	Leaf
457	7	0	(-2, 2) & [0.95, 1]	PRE	Leaf
458	8	0	(-2, 2) & [0.95, 1]	PRE	Leaf
459	9	0	(-2, 2) & [0.95, 1]	PRE	Leaf
460	10	0	(-2, 2) & [0.95, 1]	PRE	Leaf
461	11	0	(-2, 2) & [0.95, 1]	PRE	Leaf
462	12	0	(-2, 2) & [0.95, 1]	PRE	Leaf
463	13	0	(-2, 2) & [0.95, 1]	PRE	Leaf
464	14	0	(-2, 2) & [0.95, 1]	PRE	Leaf
465	15	0	(-2, 2) & [0.95, 1]	PRE	Leaf
466	16	0	(-2, 2) & [0.95, 1]	PRE	Leaf
467	17	0	(-2, 2) & [0.95, 1]	PRE	Leaf
468	3	0	(-2, 2) & [0.95, 1]	PRE	Rhizosphere
469	4	0	(-2, 2) & [0.95, 1]	PRE	Rhizosphere
470	5	0	(-2, 2) & [0.95, 1]	PRE	Rhizosphere
471	6	0	(-2, 2) & [0.95, 1]	PRE	Rhizosphere
472	7	0	(-2, 2) & [0.95, 1]	PRE	Rhizosphere
473	8	0	(-2, 2) & [0.95, 1]	PRE	Rhizosphere
474	9	0	(-2, 2) & [0.95, 1]	PRE	Rhizosphere
475	10	0	(-2, 2) & [0.95, 1]	PRE	Rhizosphere
476	11	0	(-2, 2) & [0.95, 1]	PRE	Rhizosphere
477	12	0	(-2, 2) & [0.95, 1]	PRE	Rhizosphere
478	13	0	(-2, 2) & [0.95, 1]	PRE	Rhizosphere
479	14	0	(-2, 2) & [0.95, 1]	PRE	Rhizosphere
480	15	0	(-2, 2) & [0.95, 1]	PRE	Rhizosphere
481	16	0	(-2, 2) & [0.95, 1]	PRE	Rhizosphere
482	17	0	(-2, 2) & [0.95, 1]	PRE	Rhizosphere
483	3	0	(-2, 2) & [0.95, 1]	PRE	Root
484	4	0	(-2, 2) & [0.95, 1]	PRE	Root
485	5	0	(-2, 2) & [0.95, 1]	PRE	Root
486	6	0	(-2, 2) & [0.95, 1]	PRE	Root
487	7	0	(-2, 2) & [0.95, 1]	PRE	Root
488	8	0	(-2, 2) & [0.95, 1]	PRE	Root
489	9	0	(-2, 2) & [0.95, 1]	PRE	Root
490	10	0	(-2, 2) & [0.95, 1]	PRE	Root
491	11	0	(-2, 2) & [0.95, 1]	PRE	Root
492	12	0	(-2, 2) & [0.95, 1]	PRE	Root
493	13	0	(-2, 2) & [0.95, 1]	PRE	Root
494	14	0	(-2, 2) & [0.95, 1]	PRE	Root
495	15	0	(-2, 2) & [0.95, 1]	PRE	Root
496	16	0	(-2, 2) & [0.95, 1]	PRE	Root
497	17	0	(-2, 2) & [0.95, 1]	PRE	Root
498	0	0	(-2, 2) & [0.95, 1]	PRE	Soil
499	3	0	(-2, 2) & [0.95, 1]	PRE	Soil
500	4	0	(-2, 2) & [0.95, 1]	PRE	Soil
501	5	2	(-2, 2) & [0.95, 1]	PRE	Soil
502	6	0	(-2, 2) & [0.95, 1]	PRE	Soil
503	7	0	(-2, 2) & [0.95, 1]	PRE	Soil
504	8	0	(-2, 2) & [0.95, 1]	PRE	Soil
505	9	0	(-2, 2) & [0.95, 1]	PRE	Soil
506	10	0	(-2, 2) & [0.95, 1]	PRE	Soil
507	11	0	(-2, 2) & [0.95, 1]	PRE	Soil
508	12	0	(-2, 2) & [0.95, 1]	PRE	Soil
509	13	0	(-2, 2) & [0.95, 1]	PRE	Soil
510	14	0	(-2, 2) & [0.95, 1]	PRE	Soil
511	15	0	(-2, 2) & [0.95, 1]	PRE	Soil
512	16	0	(-2, 2) & [0.95, 1]	PRE	Soil
513	17	0	(-2, 2) & [0.95, 1]	PRE	Soil
514	1	0	[2, +∞) & [0.95, 1]	CON	Leaf
515	2	0	[2, +∞) & [0.95, 1]	CON	Leaf
516	3	0	[2, +∞) & [0.95, 1]	CON	Leaf
517	4	0	[2, +∞) & [0.95, 1]	CON	Leaf
518	5	1	[2, +∞) & [0.95, 1]	CON	Leaf
519	6	0	[2, +∞) & [0.95, 1]	CON	Leaf
520	7	0	[2, +∞) & [0.95, 1]	CON	Leaf
521	8	0	[2, +∞) & [0.95, 1]	CON	Leaf
522	9	0	[2, +∞) & [0.95, 1]	CON	Leaf
523	10	0	[2, +∞) & [0.95, 1]	CON	Leaf
524	11	0	[2, +∞) & [0.95, 1]	CON	Leaf
525	12	0	[2, +∞) & [0.95, 1]	CON	Leaf
526	13	0	[2, +∞) & [0.95, 1]	CON	Leaf
527	14	0	[2, +∞) & [0.95, 1]	CON	Leaf
528	15	0	[2, +∞) & [0.95, 1]	CON	Leaf
529	16	0	[2, +∞) & [0.95, 1]	CON	Leaf
530	17	0	[2, +∞) & [0.95, 1]	CON	Leaf
531	1	0	[2, +∞) & [0.95, 1]	CON	Rhizosphere
532	2	0	[2, +∞) & [0.95, 1]	CON	Rhizosphere
533	3	0	[2, +∞) & [0.95, 1]	CON	Rhizosphere
534	4	0	[2, +∞) & [0.95, 1]	CON	Rhizosphere
535	5	0	[2, +∞) & [0.95, 1]	CON	Rhizosphere
536	6	0	[2, +∞) & [0.95, 1]	CON	Rhizosphere
537	7	0	[2, +∞) & [0.95, 1]	CON	Rhizosphere
538	8	0	[2, +∞) & [0.95, 1]	CON	Rhizosphere
539	9	0	[2, +∞) & [0.95, 1]	CON	Rhizosphere
540	10	0	[2, +∞) & [0.95, 1]	CON	Rhizosphere
541	11	0	[2, +∞) & [0.95, 1]	CON	Rhizosphere
542	12	0	[2, +∞) & [0.95, 1]	CON	Rhizosphere
543	13	0	[2, +∞) & [0.95, 1]	CON	Rhizosphere
544	14	0	[2, +∞) & [0.95, 1]	CON	Rhizosphere
545	15	0	[2, +∞) & [0.95, 1]	CON	Rhizosphere
546	16	0	[2, +∞) & [0.95, 1]	CON	Rhizosphere
547	17	0	[2, +∞) & [0.95, 1]	CON	Rhizosphere
548	1	0	[2, +∞) & [0.95, 1]	CON	Root
549	2	0	[2, +∞) & [0.95, 1]	CON	Root
550	3	0	[2, +∞) & [0.95, 1]	CON	Root
551	4	0	[2, +∞) & [0.95, 1]	CON	Root
552	5	0	[2, +∞) & [0.95, 1]	CON	Root
553	6	0	[2, +∞) & [0.95, 1]	CON	Root
554	7	0	[2, +∞) & [0.95, 1]	CON	Root
555	8	0	[2, +∞) & [0.95, 1]	CON	Root
556	9	0	[2, +∞) & [0.95, 1]	CON	Root
557	10	0	[2, +∞) & [0.95, 1]	CON	Root
558	11	0	[2, +∞) & [0.95, 1]	CON	Root
559	12	0	[2, +∞) & [0.95, 1]	CON	Root
560	13	0	[2, +∞) & [0.95, 1]	CON	Root
561	14	0	[2, +∞) & [0.95, 1]	CON	Root
562	15	0	[2, +∞) & [0.95, 1]	CON	Root
563	16	0	[2, +∞) & [0.95, 1]	CON	Root
564	17	0	[2, +∞) & [0.95, 1]	CON	Root
565	0	0	[2, +∞) & [0.95, 1]	CON	Soil
566	1	0	[2, +∞) & [0.95, 1]	CON	Soil
567	2	0	[2, +∞) & [0.95, 1]	CON	Soil
568	3	0	[2, +∞) & [0.95, 1]	CON	Soil
569	4	0	[2, +∞) & [0.95, 1]	CON	Soil
570	5	0	[2, +∞) & [0.95, 1]	CON	Soil
571	6	0	[2, +∞) & [0.95, 1]	CON	Soil
572	7	0	[2, +∞) & [0.95, 1]	CON	Soil
573	8	0	[2, +∞) & [0.95, 1]	CON	Soil
574	9	0	[2, +∞) & [0.95, 1]	CON	Soil
575	10	0	[2, +∞) & [0.95, 1]	CON	Soil
576	11	0	[2, +∞) & [0.95, 1]	CON	Soil
577	12	0	[2, +∞) & [0.95, 1]	CON	Soil
578	13	0	[2, +∞) & [0.95, 1]	CON	Soil
579	14	0	[2, +∞) & [0.95, 1]	CON	Soil
580	15	0	[2, +∞) & [0.95, 1]	CON	Soil
581	16	0	[2, +∞) & [0.95, 1]	CON	Soil
582	17	0	[2, +∞) & [0.95, 1]	CON	Soil
583	8	0	[2, +∞) & [0.95, 1]	POST	Leaf
584	9	0	[2, +∞) & [0.95, 1]	POST	Leaf
585	10	0	[2, +∞) & [0.95, 1]	POST	Leaf
586	11	0	[2, +∞) & [0.95, 1]	POST	Leaf
587	12	0	[2, +∞) & [0.95, 1]	POST	Leaf
588	13	0	[2, +∞) & [0.95, 1]	POST	Leaf
589	14	0	[2, +∞) & [0.95, 1]	POST	Leaf
590	15	0	[2, +∞) & [0.95, 1]	POST	Leaf
591	16	0	[2, +∞) & [0.95, 1]	POST	Leaf
592	17	0	[2, +∞) & [0.95, 1]	POST	Leaf
593	8	0	[2, +∞) & [0.95, 1]	POST	Rhizosphere
594	9	0	[2, +∞) & [0.95, 1]	POST	Rhizosphere
595	10	0	[2, +∞) & [0.95, 1]	POST	Rhizosphere
596	11	0	[2, +∞) & [0.95, 1]	POST	Rhizosphere
597	12	0	[2, +∞) & [0.95, 1]	POST	Rhizosphere
598	13	0	[2, +∞) & [0.95, 1]	POST	Rhizosphere
599	14	0	[2, +∞) & [0.95, 1]	POST	Rhizosphere
600	15	0	[2, +∞) & [0.95, 1]	POST	Rhizosphere
601	16	0	[2, +∞) & [0.95, 1]	POST	Rhizosphere
602	17	0	[2, +∞) & [0.95, 1]	POST	Rhizosphere
603	8	0	[2, +∞) & [0.95, 1]	POST	Root
604	9	0	[2, +∞) & [0.95, 1]	POST	Root
605	10	0	[2, +∞) & [0.95, 1]	POST	Root
606	11	0	[2, +∞) & [0.95, 1]	POST	Root
607	12	0	[2, +∞) & [0.95, 1]	POST	Root
608	13	0	[2, +∞) & [0.95, 1]	POST	Root
609	14	0	[2, +∞) & [0.95, 1]	POST	Root
610	15	0	[2, +∞) & [0.95, 1]	POST	Root
611	16	0	[2, +∞) & [0.95, 1]	POST	Root
612	17	0	[2, +∞) & [0.95, 1]	POST	Root
613	0	0	[2, +∞) & [0.95, 1]	POST	Soil
614	8	0	[2, +∞) & [0.95, 1]	POST	Soil
615	9	0	[2, +∞) & [0.95, 1]	POST	Soil
616	10	0	[2, +∞) & [0.95, 1]	POST	Soil
617	11	0	[2, +∞) & [0.95, 1]	POST	Soil
618	12	0	[2, +∞) & [0.95, 1]	POST	Soil
619	13	0	[2, +∞) & [0.95, 1]	POST	Soil
620	14	0	[2, +∞) & [0.95, 1]	POST	Soil
621	15	0	[2, +∞) & [0.95, 1]	POST	Soil
622	16	0	[2, +∞) & [0.95, 1]	POST	Soil
623	17	0	[2, +∞) & [0.95, 1]	POST	Soil
624	3	0	[2, +∞) & [0.95, 1]	PRE	Leaf
625	4	0	[2, +∞) & [0.95, 1]	PRE	Leaf
626	5	0	[2, +∞) & [0.95, 1]	PRE	Leaf
627	6	0	[2, +∞) & [0.95, 1]	PRE	Leaf
628	7	0	[2, +∞) & [0.95, 1]	PRE	Leaf
629	8	0	[2, +∞) & [0.95, 1]	PRE	Leaf
630	9	0	[2, +∞) & [0.95, 1]	PRE	Leaf
631	10	0	[2, +∞) & [0.95, 1]	PRE	Leaf
632	11	0	[2, +∞) & [0.95, 1]	PRE	Leaf
633	12	0	[2, +∞) & [0.95, 1]	PRE	Leaf
634	13	0	[2, +∞) & [0.95, 1]	PRE	Leaf
635	14	0	[2, +∞) & [0.95, 1]	PRE	Leaf
636	15	0	[2, +∞) & [0.95, 1]	PRE	Leaf
637	16	0	[2, +∞) & [0.95, 1]	PRE	Leaf
638	17	0	[2, +∞) & [0.95, 1]	PRE	Leaf
639	3	0	[2, +∞) & [0.95, 1]	PRE	Rhizosphere
640	4	0	[2, +∞) & [0.95, 1]	PRE	Rhizosphere
641	5	0	[2, +∞) & [0.95, 1]	PRE	Rhizosphere
642	6	0	[2, +∞) & [0.95, 1]	PRE	Rhizosphere
643	7	0	[2, +∞) & [0.95, 1]	PRE	Rhizosphere
644	8	0	[2, +∞) & [0.95, 1]	PRE	Rhizosphere
645	9	0	[2, +∞) & [0.95, 1]	PRE	Rhizosphere
646	10	0	[2, +∞) & [0.95, 1]	PRE	Rhizosphere
647	11	0	[2, +∞) & [0.95, 1]	PRE	Rhizosphere
648	12	0	[2, +∞) & [0.95, 1]	PRE	Rhizosphere
649	13	0	[2, +∞) & [0.95, 1]	PRE	Rhizosphere
650	14	0	[2, +∞) & [0.95, 1]	PRE	Rhizosphere
651	15	0	[2, +∞) & [0.95, 1]	PRE	Rhizosphere
652	16	0	[2, +∞) & [0.95, 1]	PRE	Rhizosphere
653	17	0	[2, +∞) & [0.95, 1]	PRE	Rhizosphere
654	3	0	[2, +∞) & [0.95, 1]	PRE	Root
655	4	0	[2, +∞) & [0.95, 1]	PRE	Root
656	5	0	[2, +∞) & [0.95, 1]	PRE	Root
657	6	0	[2, +∞) & [0.95, 1]	PRE	Root
658	7	0	[2, +∞) & [0.95, 1]	PRE	Root
659	8	0	[2, +∞) & [0.95, 1]	PRE	Root
660	9	0	[2, +∞) & [0.95, 1]	PRE	Root
661	10	0	[2, +∞) & [0.95, 1]	PRE	Root
662	11	0	[2, +∞) & [0.95, 1]	PRE	Root
663	12	0	[2, +∞) & [0.95, 1]	PRE	Root
664	13	0	[2, +∞) & [0.95, 1]	PRE	Root
665	14	0	[2, +∞) & [0.95, 1]	PRE	Root
666	15	0	[2, +∞) & [0.95, 1]	PRE	Root
667	16	0	[2, +∞) & [0.95, 1]	PRE	Root
668	17	0	[2, +∞) & [0.95, 1]	PRE	Root
669	0	0	[2, +∞) & [0.95, 1]	PRE	Soil
670	3	0	[2, +∞) & [0.95, 1]	PRE	Soil
671	4	0	[2, +∞) & [0.95, 1]	PRE	Soil
672	5	0	[2, +∞) & [0.95, 1]	PRE	Soil
673	6	0	[2, +∞) & [0.95, 1]	PRE	Soil
674	7	0	[2, +∞) & [0.95, 1]	PRE	Soil
675	8	0	[2, +∞) & [0.95, 1]	PRE	Soil
676	9	0	[2, +∞) & [0.95, 1]	PRE	Soil
677	10	0	[2, +∞) & [0.95, 1]	PRE	Soil
678	11	0	[2, +∞) & [0.95, 1]	PRE	Soil
679	12	0	[2, +∞) & [0.95, 1]	PRE	Soil
680	13	0	[2, +∞) & [0.95, 1]	PRE	Soil
681	14	0	[2, +∞) & [0.95, 1]	PRE	Soil
682	15	0	[2, +∞) & [0.95, 1]	PRE	Soil
683	16	0	[2, +∞) & [0.95, 1]	PRE	Soil
684	17	0	[2, +∞) & [0.95, 1]	PRE	Soil
685	1	0	[2, +∞) & (-0.95, 0.95)	CON	Leaf
686	2	0	[2, +∞) & (-0.95, 0.95)	CON	Leaf
687	3	0	[2, +∞) & (-0.95, 0.95)	CON	Leaf
688	4	0	[2, +∞) & (-0.95, 0.95)	CON	Leaf
689	5	0	[2, +∞) & (-0.95, 0.95)	CON	Leaf
690	6	0	[2, +∞) & (-0.95, 0.95)	CON	Leaf
691	7	0	[2, +∞) & (-0.95, 0.95)	CON	Leaf
692	8	0	[2, +∞) & (-0.95, 0.95)	CON	Leaf
693	9	0	[2, +∞) & (-0.95, 0.95)	CON	Leaf
694	10	0	[2, +∞) & (-0.95, 0.95)	CON	Leaf
695	11	0	[2, +∞) & (-0.95, 0.95)	CON	Leaf
696	12	0	[2, +∞) & (-0.95, 0.95)	CON	Leaf
697	13	0	[2, +∞) & (-0.95, 0.95)	CON	Leaf
698	14	0	[2, +∞) & (-0.95, 0.95)	CON	Leaf
699	15	0	[2, +∞) & (-0.95, 0.95)	CON	Leaf
700	16	0	[2, +∞) & (-0.95, 0.95)	CON	Leaf
701	17	0	[2, +∞) & (-0.95, 0.95)	CON	Leaf
702	1	0	[2, +∞) & (-0.95, 0.95)	CON	Rhizosphere
703	2	0	[2, +∞) & (-0.95, 0.95)	CON	Rhizosphere
704	3	0	[2, +∞) & (-0.95, 0.95)	CON	Rhizosphere
705	4	0	[2, +∞) & (-0.95, 0.95)	CON	Rhizosphere
706	5	0	[2, +∞) & (-0.95, 0.95)	CON	Rhizosphere
707	6	0	[2, +∞) & (-0.95, 0.95)	CON	Rhizosphere
708	7	0	[2, +∞) & (-0.95, 0.95)	CON	Rhizosphere
709	8	0	[2, +∞) & (-0.95, 0.95)	CON	Rhizosphere
710	9	0	[2, +∞) & (-0.95, 0.95)	CON	Rhizosphere
711	10	0	[2, +∞) & (-0.95, 0.95)	CON	Rhizosphere
712	11	0	[2, +∞) & (-0.95, 0.95)	CON	Rhizosphere
713	12	0	[2, +∞) & (-0.95, 0.95)	CON	Rhizosphere
714	13	0	[2, +∞) & (-0.95, 0.95)	CON	Rhizosphere
715	14	0	[2, +∞) & (-0.95, 0.95)	CON	Rhizosphere
716	15	0	[2, +∞) & (-0.95, 0.95)	CON	Rhizosphere
717	16	1	[2, +∞) & (-0.95, 0.95)	CON	Rhizosphere
718	17	0	[2, +∞) & (-0.95, 0.95)	CON	Rhizosphere
719	1	0	[2, +∞) & (-0.95, 0.95)	CON	Root
720	2	0	[2, +∞) & (-0.95, 0.95)	CON	Root
721	3	0	[2, +∞) & (-0.95, 0.95)	CON	Root
722	4	0	[2, +∞) & (-0.95, 0.95)	CON	Root
723	5	0	[2, +∞) & (-0.95, 0.95)	CON	Root
724	6	0	[2, +∞) & (-0.95, 0.95)	CON	Root
725	7	0	[2, +∞) & (-0.95, 0.95)	CON	Root
726	8	0	[2, +∞) & (-0.95, 0.95)	CON	Root
727	9	0	[2, +∞) & (-0.95, 0.95)	CON	Root
728	10	0	[2, +∞) & (-0.95, 0.95)	CON	Root
729	11	0	[2, +∞) & (-0.95, 0.95)	CON	Root
730	12	0	[2, +∞) & (-0.95, 0.95)	CON	Root
731	13	0	[2, +∞) & (-0.95, 0.95)	CON	Root
732	14	0	[2, +∞) & (-0.95, 0.95)	CON	Root
733	15	0	[2, +∞) & (-0.95, 0.95)	CON	Root
734	16	0	[2, +∞) & (-0.95, 0.95)	CON	Root
735	17	0	[2, +∞) & (-0.95, 0.95)	CON	Root
736	0	0	[2, +∞) & (-0.95, 0.95)	CON	Soil
737	1	0	[2, +∞) & (-0.95, 0.95)	CON	Soil
738	2	0	[2, +∞) & (-0.95, 0.95)	CON	Soil
739	3	0	[2, +∞) & (-0.95, 0.95)	CON	Soil
740	4	0	[2, +∞) & (-0.95, 0.95)	CON	Soil
741	5	0	[2, +∞) & (-0.95, 0.95)	CON	Soil
742	6	0	[2, +∞) & (-0.95, 0.95)	CON	Soil
743	7	0	[2, +∞) & (-0.95, 0.95)	CON	Soil
744	8	0	[2, +∞) & (-0.95, 0.95)	CON	Soil
745	9	0	[2, +∞) & (-0.95, 0.95)	CON	Soil
746	10	0	[2, +∞) & (-0.95, 0.95)	CON	Soil
747	11	0	[2, +∞) & (-0.95, 0.95)	CON	Soil
748	12	1	[2, +∞) & (-0.95, 0.95)	CON	Soil
749	13	0	[2, +∞) & (-0.95, 0.95)	CON	Soil
750	14	0	[2, +∞) & (-0.95, 0.95)	CON	Soil
751	15	0	[2, +∞) & (-0.95, 0.95)	CON	Soil
752	16	0	[2, +∞) & (-0.95, 0.95)	CON	Soil
753	17	0	[2, +∞) & (-0.95, 0.95)	CON	Soil
754	8	0	[2, +∞) & (-0.95, 0.95)	POST	Leaf
755	9	0	[2, +∞) & (-0.95, 0.95)	POST	Leaf
756	10	0	[2, +∞) & (-0.95, 0.95)	POST	Leaf
757	11	0	[2, +∞) & (-0.95, 0.95)	POST	Leaf
758	12	0	[2, +∞) & (-0.95, 0.95)	POST	Leaf
759	13	0	[2, +∞) & (-0.95, 0.95)	POST	Leaf
760	14	0	[2, +∞) & (-0.95, 0.95)	POST	Leaf
761	15	0	[2, +∞) & (-0.95, 0.95)	POST	Leaf
762	16	0	[2, +∞) & (-0.95, 0.95)	POST	Leaf
763	17	0	[2, +∞) & (-0.95, 0.95)	POST	Leaf
764	8	0	[2, +∞) & (-0.95, 0.95)	POST	Rhizosphere
765	9	0	[2, +∞) & (-0.95, 0.95)	POST	Rhizosphere
766	10	0	[2, +∞) & (-0.95, 0.95)	POST	Rhizosphere
767	11	0	[2, +∞) & (-0.95, 0.95)	POST	Rhizosphere
768	12	0	[2, +∞) & (-0.95, 0.95)	POST	Rhizosphere
769	13	0	[2, +∞) & (-0.95, 0.95)	POST	Rhizosphere
770	14	0	[2, +∞) & (-0.95, 0.95)	POST	Rhizosphere
771	15	0	[2, +∞) & (-0.95, 0.95)	POST	Rhizosphere
772	16	0	[2, +∞) & (-0.95, 0.95)	POST	Rhizosphere
773	17	0	[2, +∞) & (-0.95, 0.95)	POST	Rhizosphere
774	8	0	[2, +∞) & (-0.95, 0.95)	POST	Root
775	9	0	[2, +∞) & (-0.95, 0.95)	POST	Root
776	10	0	[2, +∞) & (-0.95, 0.95)	POST	Root
777	11	0	[2, +∞) & (-0.95, 0.95)	POST	Root
778	12	0	[2, +∞) & (-0.95, 0.95)	POST	Root
779	13	0	[2, +∞) & (-0.95, 0.95)	POST	Root
780	14	0	[2, +∞) & (-0.95, 0.95)	POST	Root
781	15	0	[2, +∞) & (-0.95, 0.95)	POST	Root
782	16	0	[2, +∞) & (-0.95, 0.95)	POST	Root
783	17	0	[2, +∞) & (-0.95, 0.95)	POST	Root
784	0	0	[2, +∞) & (-0.95, 0.95)	POST	Soil
785	8	0	[2, +∞) & (-0.95, 0.95)	POST	Soil
786	9	0	[2, +∞) & (-0.95, 0.95)	POST	Soil
787	10	0	[2, +∞) & (-0.95, 0.95)	POST	Soil
788	11	0	[2, +∞) & (-0.95, 0.95)	POST	Soil
789	12	0	[2, +∞) & (-0.95, 0.95)	POST	Soil
790	13	0	[2, +∞) & (-0.95, 0.95)	POST	Soil
791	14	0	[2, +∞) & (-0.95, 0.95)	POST	Soil
792	15	0	[2, +∞) & (-0.95, 0.95)	POST	Soil
793	16	0	[2, +∞) & (-0.95, 0.95)	POST	Soil
794	17	0	[2, +∞) & (-0.95, 0.95)	POST	Soil
795	3	0	[2, +∞) & (-0.95, 0.95)	PRE	Leaf
796	4	0	[2, +∞) & (-0.95, 0.95)	PRE	Leaf
797	5	0	[2, +∞) & (-0.95, 0.95)	PRE	Leaf
798	6	0	[2, +∞) & (-0.95, 0.95)	PRE	Leaf
799	7	0	[2, +∞) & (-0.95, 0.95)	PRE	Leaf
800	8	0	[2, +∞) & (-0.95, 0.95)	PRE	Leaf
801	9	0	[2, +∞) & (-0.95, 0.95)	PRE	Leaf
802	10	0	[2, +∞) & (-0.95, 0.95)	PRE	Leaf
803	11	0	[2, +∞) & (-0.95, 0.95)	PRE	Leaf
804	12	0	[2, +∞) & (-0.95, 0.95)	PRE	Leaf
805	13	0	[2, +∞) & (-0.95, 0.95)	PRE	Leaf
806	14	0	[2, +∞) & (-0.95, 0.95)	PRE	Leaf
807	15	0	[2, +∞) & (-0.95, 0.95)	PRE	Leaf
808	16	0	[2, +∞) & (-0.95, 0.95)	PRE	Leaf
809	17	0	[2, +∞) & (-0.95, 0.95)	PRE	Leaf
810	3	0	[2, +∞) & (-0.95, 0.95)	PRE	Rhizosphere
811	4	0	[2, +∞) & (-0.95, 0.95)	PRE	Rhizosphere
812	5	0	[2, +∞) & (-0.95, 0.95)	PRE	Rhizosphere
813	6	0	[2, +∞) & (-0.95, 0.95)	PRE	Rhizosphere
814	7	0	[2, +∞) & (-0.95, 0.95)	PRE	Rhizosphere
815	8	0	[2, +∞) & (-0.95, 0.95)	PRE	Rhizosphere
816	9	1	[2, +∞) & (-0.95, 0.95)	PRE	Rhizosphere
817	10	0	[2, +∞) & (-0.95, 0.95)	PRE	Rhizosphere
818	11	0	[2, +∞) & (-0.95, 0.95)	PRE	Rhizosphere
819	12	0	[2, +∞) & (-0.95, 0.95)	PRE	Rhizosphere
820	13	0	[2, +∞) & (-0.95, 0.95)	PRE	Rhizosphere
821	14	0	[2, +∞) & (-0.95, 0.95)	PRE	Rhizosphere
822	15	0	[2, +∞) & (-0.95, 0.95)	PRE	Rhizosphere
823	16	0	[2, +∞) & (-0.95, 0.95)	PRE	Rhizosphere
824	17	0	[2, +∞) & (-0.95, 0.95)	PRE	Rhizosphere
825	3	0	[2, +∞) & (-0.95, 0.95)	PRE	Root
826	4	0	[2, +∞) & (-0.95, 0.95)	PRE	Root
827	5	0	[2, +∞) & (-0.95, 0.95)	PRE	Root
828	6	0	[2, +∞) & (-0.95, 0.95)	PRE	Root
829	7	0	[2, +∞) & (-0.95, 0.95)	PRE	Root
830	8	0	[2, +∞) & (-0.95, 0.95)	PRE	Root
831	9	0	[2, +∞) & (-0.95, 0.95)	PRE	Root
832	10	0	[2, +∞) & (-0.95, 0.95)	PRE	Root
833	11	0	[2, +∞) & (-0.95, 0.95)	PRE	Root
834	12	0	[2, +∞) & (-0.95, 0.95)	PRE	Root
835	13	0	[2, +∞) & (-0.95, 0.95)	PRE	Root
836	14	0	[2, +∞) & (-0.95, 0.95)	PRE	Root
837	15	0	[2, +∞) & (-0.95, 0.95)	PRE	Root
838	16	0	[2, +∞) & (-0.95, 0.95)	PRE	Root
839	17	0	[2, +∞) & (-0.95, 0.95)	PRE	Root
840	0	0	[2, +∞) & (-0.95, 0.95)	PRE	Soil
841	3	0	[2, +∞) & (-0.95, 0.95)	PRE	Soil
842	4	0	[2, +∞) & (-0.95, 0.95)	PRE	Soil
843	5	0	[2, +∞) & (-0.95, 0.95)	PRE	Soil
844	6	0	[2, +∞) & (-0.95, 0.95)	PRE	Soil
845	7	0	[2, +∞) & (-0.95, 0.95)	PRE	Soil
846	8	0	[2, +∞) & (-0.95, 0.95)	PRE	Soil
847	9	0	[2, +∞) & (-0.95, 0.95)	PRE	Soil
848	10	0	[2, +∞) & (-0.95, 0.95)	PRE	Soil
849	11	0	[2, +∞) & (-0.95, 0.95)	PRE	Soil
850	12	0	[2, +∞) & (-0.95, 0.95)	PRE	Soil
851	13	0	[2, +∞) & (-0.95, 0.95)	PRE	Soil
852	14	0	[2, +∞) & (-0.95, 0.95)	PRE	Soil
853	15	0	[2, +∞) & (-0.95, 0.95)	PRE	Soil
854	16	0	[2, +∞) & (-0.95, 0.95)	PRE	Soil
855	17	0	[2, +∞) & (-0.95, 0.95)	PRE	Soil
856	1	0	[2, +∞) & [-1, -0.95]	CON	Leaf
857	2	0	[2, +∞) & [-1, -0.95]	CON	Leaf
858	3	0	[2, +∞) & [-1, -0.95]	CON	Leaf
859	4	0	[2, +∞) & [-1, -0.95]	CON	Leaf
860	5	0	[2, +∞) & [-1, -0.95]	CON	Leaf
861	6	0	[2, +∞) & [-1, -0.95]	CON	Leaf
862	7	0	[2, +∞) & [-1, -0.95]	CON	Leaf
863	8	0	[2, +∞) & [-1, -0.95]	CON	Leaf
864	9	0	[2, +∞) & [-1, -0.95]	CON	Leaf
865	10	0	[2, +∞) & [-1, -0.95]	CON	Leaf
866	11	0	[2, +∞) & [-1, -0.95]	CON	Leaf
867	12	0	[2, +∞) & [-1, -0.95]	CON	Leaf
868	13	0	[2, +∞) & [-1, -0.95]	CON	Leaf
869	14	0	[2, +∞) & [-1, -0.95]	CON	Leaf
870	15	0	[2, +∞) & [-1, -0.95]	CON	Leaf
871	16	0	[2, +∞) & [-1, -0.95]	CON	Leaf
872	17	0	[2, +∞) & [-1, -0.95]	CON	Leaf
873	1	0	[2, +∞) & [-1, -0.95]	CON	Rhizosphere
874	2	0	[2, +∞) & [-1, -0.95]	CON	Rhizosphere
875	3	0	[2, +∞) & [-1, -0.95]	CON	Rhizosphere
876	4	0	[2, +∞) & [-1, -0.95]	CON	Rhizosphere
877	5	0	[2, +∞) & [-1, -0.95]	CON	Rhizosphere
878	6	0	[2, +∞) & [-1, -0.95]	CON	Rhizosphere
879	7	0	[2, +∞) & [-1, -0.95]	CON	Rhizosphere
880	8	0	[2, +∞) & [-1, -0.95]	CON	Rhizosphere
881	9	0	[2, +∞) & [-1, -0.95]	CON	Rhizosphere
882	10	0	[2, +∞) & [-1, -0.95]	CON	Rhizosphere
883	11	0	[2, +∞) & [-1, -0.95]	CON	Rhizosphere
884	12	0	[2, +∞) & [-1, -0.95]	CON	Rhizosphere
885	13	0	[2, +∞) & [-1, -0.95]	CON	Rhizosphere
886	14	0	[2, +∞) & [-1, -0.95]	CON	Rhizosphere
887	15	0	[2, +∞) & [-1, -0.95]	CON	Rhizosphere
888	16	0	[2, +∞) & [-1, -0.95]	CON	Rhizosphere
889	17	0	[2, +∞) & [-1, -0.95]	CON	Rhizosphere
890	1	0	[2, +∞) & [-1, -0.95]	CON	Root
891	2	0	[2, +∞) & [-1, -0.95]	CON	Root
892	3	0	[2, +∞) & [-1, -0.95]	CON	Root
893	4	0	[2, +∞) & [-1, -0.95]	CON	Root
894	5	0	[2, +∞) & [-1, -0.95]	CON	Root
895	6	0	[2, +∞) & [-1, -0.95]	CON	Root
896	7	0	[2, +∞) & [-1, -0.95]	CON	Root
897	8	0	[2, +∞) & [-1, -0.95]	CON	Root
898	9	0	[2, +∞) & [-1, -0.95]	CON	Root
899	10	0	[2, +∞) & [-1, -0.95]	CON	Root
900	11	1	[2, +∞) & [-1, -0.95]	CON	Root
901	12	0	[2, +∞) & [-1, -0.95]	CON	Root
902	13	0	[2, +∞) & [-1, -0.95]	CON	Root
903	14	0	[2, +∞) & [-1, -0.95]	CON	Root
904	15	0	[2, +∞) & [-1, -0.95]	CON	Root
905	16	0	[2, +∞) & [-1, -0.95]	CON	Root
906	17	0	[2, +∞) & [-1, -0.95]	CON	Root
907	0	0	[2, +∞) & [-1, -0.95]	CON	Soil
908	1	0	[2, +∞) & [-1, -0.95]	CON	Soil
909	2	0	[2, +∞) & [-1, -0.95]	CON	Soil
910	3	0	[2, +∞) & [-1, -0.95]	CON	Soil
911	4	0	[2, +∞) & [-1, -0.95]	CON	Soil
912	5	1	[2, +∞) & [-1, -0.95]	CON	Soil
913	6	0	[2, +∞) & [-1, -0.95]	CON	Soil
914	7	3	[2, +∞) & [-1, -0.95]	CON	Soil
915	8	1	[2, +∞) & [-1, -0.95]	CON	Soil
916	9	0	[2, +∞) & [-1, -0.95]	CON	Soil
917	10	0	[2, +∞) & [-1, -0.95]	CON	Soil
918	11	0	[2, +∞) & [-1, -0.95]	CON	Soil
919	12	0	[2, +∞) & [-1, -0.95]	CON	Soil
920	13	0	[2, +∞) & [-1, -0.95]	CON	Soil
921	14	0	[2, +∞) & [-1, -0.95]	CON	Soil
922	15	0	[2, +∞) & [-1, -0.95]	CON	Soil
923	16	0	[2, +∞) & [-1, -0.95]	CON	Soil
924	17	0	[2, +∞) & [-1, -0.95]	CON	Soil
925	8	0	[2, +∞) & [-1, -0.95]	POST	Leaf
926	9	0	[2, +∞) & [-1, -0.95]	POST	Leaf
927	10	0	[2, +∞) & [-1, -0.95]	POST	Leaf
928	11	0	[2, +∞) & [-1, -0.95]	POST	Leaf
929	12	0	[2, +∞) & [-1, -0.95]	POST	Leaf
930	13	0	[2, +∞) & [-1, -0.95]	POST	Leaf
931	14	0	[2, +∞) & [-1, -0.95]	POST	Leaf
932	15	0	[2, +∞) & [-1, -0.95]	POST	Leaf
933	16	0	[2, +∞) & [-1, -0.95]	POST	Leaf
934	17	0	[2, +∞) & [-1, -0.95]	POST	Leaf
935	8	0	[2, +∞) & [-1, -0.95]	POST	Rhizosphere
936	9	0	[2, +∞) & [-1, -0.95]	POST	Rhizosphere
937	10	0	[2, +∞) & [-1, -0.95]	POST	Rhizosphere
938	11	0	[2, +∞) & [-1, -0.95]	POST	Rhizosphere
939	12	0	[2, +∞) & [-1, -0.95]	POST	Rhizosphere
940	13	0	[2, +∞) & [-1, -0.95]	POST	Rhizosphere
941	14	1	[2, +∞) & [-1, -0.95]	POST	Rhizosphere
942	15	0	[2, +∞) & [-1, -0.95]	POST	Rhizosphere
943	16	2	[2, +∞) & [-1, -0.95]	POST	Rhizosphere
944	17	0	[2, +∞) & [-1, -0.95]	POST	Rhizosphere
945	8	0	[2, +∞) & [-1, -0.95]	POST	Root
946	9	0	[2, +∞) & [-1, -0.95]	POST	Root
947	10	0	[2, +∞) & [-1, -0.95]	POST	Root
948	11	2	[2, +∞) & [-1, -0.95]	POST	Root
949	12	0	[2, +∞) & [-1, -0.95]	POST	Root
950	13	0	[2, +∞) & [-1, -0.95]	POST	Root
951	14	0	[2, +∞) & [-1, -0.95]	POST	Root
952	15	1	[2, +∞) & [-1, -0.95]	POST	Root
953	16	0	[2, +∞) & [-1, -0.95]	POST	Root
954	17	0	[2, +∞) & [-1, -0.95]	POST	Root
955	0	0	[2, +∞) & [-1, -0.95]	POST	Soil
956	8	0	[2, +∞) & [-1, -0.95]	POST	Soil
957	9	0	[2, +∞) & [-1, -0.95]	POST	Soil
958	10	0	[2, +∞) & [-1, -0.95]	POST	Soil
959	11	0	[2, +∞) & [-1, -0.95]	POST	Soil
960	12	0	[2, +∞) & [-1, -0.95]	POST	Soil
961	13	1	[2, +∞) & [-1, -0.95]	POST	Soil
962	14	0	[2, +∞) & [-1, -0.95]	POST	Soil
963	15	0	[2, +∞) & [-1, -0.95]	POST	Soil
964	16	0	[2, +∞) & [-1, -0.95]	POST	Soil
965	17	0	[2, +∞) & [-1, -0.95]	POST	Soil
966	3	0	[2, +∞) & [-1, -0.95]	PRE	Leaf
967	4	0	[2, +∞) & [-1, -0.95]	PRE	Leaf
968	5	0	[2, +∞) & [-1, -0.95]	PRE	Leaf
969	6	0	[2, +∞) & [-1, -0.95]	PRE	Leaf
970	7	0	[2, +∞) & [-1, -0.95]	PRE	Leaf
971	8	0	[2, +∞) & [-1, -0.95]	PRE	Leaf
972	9	0	[2, +∞) & [-1, -0.95]	PRE	Leaf
973	10	0	[2, +∞) & [-1, -0.95]	PRE	Leaf
974	11	0	[2, +∞) & [-1, -0.95]	PRE	Leaf
975	12	0	[2, +∞) & [-1, -0.95]	PRE	Leaf
976	13	0	[2, +∞) & [-1, -0.95]	PRE	Leaf
977	14	0	[2, +∞) & [-1, -0.95]	PRE	Leaf
978	15	0	[2, +∞) & [-1, -0.95]	PRE	Leaf
979	16	0	[2, +∞) & [-1, -0.95]	PRE	Leaf
980	17	0	[2, +∞) & [-1, -0.95]	PRE	Leaf
981	3	0	[2, +∞) & [-1, -0.95]	PRE	Rhizosphere
982	4	0	[2, +∞) & [-1, -0.95]	PRE	Rhizosphere
983	5	0	[2, +∞) & [-1, -0.95]	PRE	Rhizosphere
984	6	0	[2, +∞) & [-1, -0.95]	PRE	Rhizosphere
985	7	0	[2, +∞) & [-1, -0.95]	PRE	Rhizosphere
986	8	0	[2, +∞) & [-1, -0.95]	PRE	Rhizosphere
987	9	0	[2, +∞) & [-1, -0.95]	PRE	Rhizosphere
988	10	0	[2, +∞) & [-1, -0.95]	PRE	Rhizosphere
989	11	0	[2, +∞) & [-1, -0.95]	PRE	Rhizosphere
990	12	0	[2, +∞) & [-1, -0.95]	PRE	Rhizosphere
991	13	0	[2, +∞) & [-1, -0.95]	PRE	Rhizosphere
992	14	0	[2, +∞) & [-1, -0.95]	PRE	Rhizosphere
993	15	0	[2, +∞) & [-1, -0.95]	PRE	Rhizosphere
994	16	0	[2, +∞) & [-1, -0.95]	PRE	Rhizosphere
995	17	0	[2, +∞) & [-1, -0.95]	PRE	Rhizosphere
996	3	0	[2, +∞) & [-1, -0.95]	PRE	Root
997	4	0	[2, +∞) & [-1, -0.95]	PRE	Root
998	5	0	[2, +∞) & [-1, -0.95]	PRE	Root
999	6	0	[2, +∞) & [-1, -0.95]	PRE	Root
1000	7	0	[2, +∞) & [-1, -0.95]	PRE	Root
1001	8	0	[2, +∞) & [-1, -0.95]	PRE	Root
1002	9	0	[2, +∞) & [-1, -0.95]	PRE	Root
1003	10	0	[2, +∞) & [-1, -0.95]	PRE	Root
1004	11	0	[2, +∞) & [-1, -0.95]	PRE	Root
1005	12	0	[2, +∞) & [-1, -0.95]	PRE	Root
1006	13	0	[2, +∞) & [-1, -0.95]	PRE	Root
1007	14	0	[2, +∞) & [-1, -0.95]	PRE	Root
1008	15	0	[2, +∞) & [-1, -0.95]	PRE	Root
1009	16	0	[2, +∞) & [-1, -0.95]	PRE	Root
1010	17	0	[2, +∞) & [-1, -0.95]	PRE	Root
1011	0	0	[2, +∞) & [-1, -0.95]	PRE	Soil
1012	3	3	[2, +∞) & [-1, -0.95]	PRE	Soil
1013	4	0	[2, +∞) & [-1, -0.95]	PRE	Soil
1014	5	0	[2, +∞) & [-1, -0.95]	PRE	Soil
1015	6	0	[2, +∞) & [-1, -0.95]	PRE	Soil
1016	7	0	[2, +∞) & [-1, -0.95]	PRE	Soil
1017	8	0	[2, +∞) & [-1, -0.95]	PRE	Soil
1018	9	0	[2, +∞) & [-1, -0.95]	PRE	Soil
1019	10	0	[2, +∞) & [-1, -0.95]	PRE	Soil
1020	11	0	[2, +∞) & [-1, -0.95]	PRE	Soil
1021	12	0	[2, +∞) & [-1, -0.95]	PRE	Soil
1022	13	0	[2, +∞) & [-1, -0.95]	PRE	Soil
1023	14	1	[2, +∞) & [-1, -0.95]	PRE	Soil
1024	15	0	[2, +∞) & [-1, -0.95]	PRE	Soil
1025	16	0	[2, +∞) & [-1, -0.95]	PRE	Soil
1026	17	0	[2, +∞) & [-1, -0.95]	PRE	Soil
1027	1	0	(-∞, -2] & [0.95, 1]	CON	Leaf
1028	2	0	(-∞, -2] & [0.95, 1]	CON	Leaf
1029	3	1	(-∞, -2] & [0.95, 1]	CON	Leaf
1030	4	0	(-∞, -2] & [0.95, 1]	CON	Leaf
1031	5	1	(-∞, -2] & [0.95, 1]	CON	Leaf
1032	6	0	(-∞, -2] & [0.95, 1]	CON	Leaf
1033	7	0	(-∞, -2] & [0.95, 1]	CON	Leaf
1034	8	0	(-∞, -2] & [0.95, 1]	CON	Leaf
1035	9	0	(-∞, -2] & [0.95, 1]	CON	Leaf
1036	10	0	(-∞, -2] & [0.95, 1]	CON	Leaf
1037	11	0	(-∞, -2] & [0.95, 1]	CON	Leaf
1038	12	0	(-∞, -2] & [0.95, 1]	CON	Leaf
1039	13	0	(-∞, -2] & [0.95, 1]	CON	Leaf
1040	14	0	(-∞, -2] & [0.95, 1]	CON	Leaf
1041	15	0	(-∞, -2] & [0.95, 1]	CON	Leaf
1042	16	0	(-∞, -2] & [0.95, 1]	CON	Leaf
1043	17	0	(-∞, -2] & [0.95, 1]	CON	Leaf
1044	1	0	(-∞, -2] & [0.95, 1]	CON	Rhizosphere
1045	2	0	(-∞, -2] & [0.95, 1]	CON	Rhizosphere
1046	3	0	(-∞, -2] & [0.95, 1]	CON	Rhizosphere
1047	4	0	(-∞, -2] & [0.95, 1]	CON	Rhizosphere
1048	5	0	(-∞, -2] & [0.95, 1]	CON	Rhizosphere
1049	6	0	(-∞, -2] & [0.95, 1]	CON	Rhizosphere
1050	7	0	(-∞, -2] & [0.95, 1]	CON	Rhizosphere
1051	8	0	(-∞, -2] & [0.95, 1]	CON	Rhizosphere
1052	9	0	(-∞, -2] & [0.95, 1]	CON	Rhizosphere
1053	10	0	(-∞, -2] & [0.95, 1]	CON	Rhizosphere
1054	11	0	(-∞, -2] & [0.95, 1]	CON	Rhizosphere
1055	12	0	(-∞, -2] & [0.95, 1]	CON	Rhizosphere
1056	13	0	(-∞, -2] & [0.95, 1]	CON	Rhizosphere
1057	14	0	(-∞, -2] & [0.95, 1]	CON	Rhizosphere
1058	15	0	(-∞, -2] & [0.95, 1]	CON	Rhizosphere
1059	16	0	(-∞, -2] & [0.95, 1]	CON	Rhizosphere
1060	17	0	(-∞, -2] & [0.95, 1]	CON	Rhizosphere
1061	1	0	(-∞, -2] & [0.95, 1]	CON	Root
1062	2	0	(-∞, -2] & [0.95, 1]	CON	Root
1063	3	0	(-∞, -2] & [0.95, 1]	CON	Root
1064	4	0	(-∞, -2] & [0.95, 1]	CON	Root
1065	5	0	(-∞, -2] & [0.95, 1]	CON	Root
1066	6	0	(-∞, -2] & [0.95, 1]	CON	Root
1067	7	0	(-∞, -2] & [0.95, 1]	CON	Root
1068	8	0	(-∞, -2] & [0.95, 1]	CON	Root
1069	9	0	(-∞, -2] & [0.95, 1]	CON	Root
1070	10	0	(-∞, -2] & [0.95, 1]	CON	Root
1071	11	0	(-∞, -2] & [0.95, 1]	CON	Root
1072	12	0	(-∞, -2] & [0.95, 1]	CON	Root
1073	13	0	(-∞, -2] & [0.95, 1]	CON	Root
1074	14	0	(-∞, -2] & [0.95, 1]	CON	Root
1075	15	0	(-∞, -2] & [0.95, 1]	CON	Root
1076	16	0	(-∞, -2] & [0.95, 1]	CON	Root
1077	17	0	(-∞, -2] & [0.95, 1]	CON	Root
1078	0	0	(-∞, -2] & [0.95, 1]	CON	Soil
1079	1	0	(-∞, -2] & [0.95, 1]	CON	Soil
1080	2	0	(-∞, -2] & [0.95, 1]	CON	Soil
1081	3	0	(-∞, -2] & [0.95, 1]	CON	Soil
1082	4	0	(-∞, -2] & [0.95, 1]	CON	Soil
1083	5	0	(-∞, -2] & [0.95, 1]	CON	Soil
1084	6	0	(-∞, -2] & [0.95, 1]	CON	Soil
1085	7	0	(-∞, -2] & [0.95, 1]	CON	Soil
1086	8	0	(-∞, -2] & [0.95, 1]	CON	Soil
1087	9	0	(-∞, -2] & [0.95, 1]	CON	Soil
1088	10	0	(-∞, -2] & [0.95, 1]	CON	Soil
1089	11	0	(-∞, -2] & [0.95, 1]	CON	Soil
1090	12	0	(-∞, -2] & [0.95, 1]	CON	Soil
1091	13	0	(-∞, -2] & [0.95, 1]	CON	Soil
1092	14	0	(-∞, -2] & [0.95, 1]	CON	Soil
1093	15	0	(-∞, -2] & [0.95, 1]	CON	Soil
1094	16	0	(-∞, -2] & [0.95, 1]	CON	Soil
1095	17	0	(-∞, -2] & [0.95, 1]	CON	Soil
1096	8	0	(-∞, -2] & [0.95, 1]	POST	Leaf
1097	9	0	(-∞, -2] & [0.95, 1]	POST	Leaf
1098	10	0	(-∞, -2] & [0.95, 1]	POST	Leaf
1099	11	0	(-∞, -2] & [0.95, 1]	POST	Leaf
1100	12	0	(-∞, -2] & [0.95, 1]	POST	Leaf
1101	13	0	(-∞, -2] & [0.95, 1]	POST	Leaf
1102	14	0	(-∞, -2] & [0.95, 1]	POST	Leaf
1103	15	0	(-∞, -2] & [0.95, 1]	POST	Leaf
1104	16	0	(-∞, -2] & [0.95, 1]	POST	Leaf
1105	17	0	(-∞, -2] & [0.95, 1]	POST	Leaf
1106	8	0	(-∞, -2] & [0.95, 1]	POST	Rhizosphere
1107	9	0	(-∞, -2] & [0.95, 1]	POST	Rhizosphere
1108	10	0	(-∞, -2] & [0.95, 1]	POST	Rhizosphere
1109	11	0	(-∞, -2] & [0.95, 1]	POST	Rhizosphere
1110	12	0	(-∞, -2] & [0.95, 1]	POST	Rhizosphere
1111	13	0	(-∞, -2] & [0.95, 1]	POST	Rhizosphere
1112	14	0	(-∞, -2] & [0.95, 1]	POST	Rhizosphere
1113	15	0	(-∞, -2] & [0.95, 1]	POST	Rhizosphere
1114	16	0	(-∞, -2] & [0.95, 1]	POST	Rhizosphere
1115	17	0	(-∞, -2] & [0.95, 1]	POST	Rhizosphere
1116	8	0	(-∞, -2] & [0.95, 1]	POST	Root
1117	9	0	(-∞, -2] & [0.95, 1]	POST	Root
1118	10	0	(-∞, -2] & [0.95, 1]	POST	Root
1119	11	0	(-∞, -2] & [0.95, 1]	POST	Root
1120	12	0	(-∞, -2] & [0.95, 1]	POST	Root
1121	13	0	(-∞, -2] & [0.95, 1]	POST	Root
1122	14	0	(-∞, -2] & [0.95, 1]	POST	Root
1123	15	0	(-∞, -2] & [0.95, 1]	POST	Root
1124	16	0	(-∞, -2] & [0.95, 1]	POST	Root
1125	17	0	(-∞, -2] & [0.95, 1]	POST	Root
1126	0	0	(-∞, -2] & [0.95, 1]	POST	Soil
1127	8	0	(-∞, -2] & [0.95, 1]	POST	Soil
1128	9	0	(-∞, -2] & [0.95, 1]	POST	Soil
1129	10	0	(-∞, -2] & [0.95, 1]	POST	Soil
1130	11	0	(-∞, -2] & [0.95, 1]	POST	Soil
1131	12	0	(-∞, -2] & [0.95, 1]	POST	Soil
1132	13	0	(-∞, -2] & [0.95, 1]	POST	Soil
1133	14	0	(-∞, -2] & [0.95, 1]	POST	Soil
1134	15	0	(-∞, -2] & [0.95, 1]	POST	Soil
1135	16	0	(-∞, -2] & [0.95, 1]	POST	Soil
1136	17	0	(-∞, -2] & [0.95, 1]	POST	Soil
1137	3	0	(-∞, -2] & [0.95, 1]	PRE	Leaf
1138	4	0	(-∞, -2] & [0.95, 1]	PRE	Leaf
1139	5	0	(-∞, -2] & [0.95, 1]	PRE	Leaf
1140	6	0	(-∞, -2] & [0.95, 1]	PRE	Leaf
1141	7	0	(-∞, -2] & [0.95, 1]	PRE	Leaf
1142	8	0	(-∞, -2] & [0.95, 1]	PRE	Leaf
1143	9	0	(-∞, -2] & [0.95, 1]	PRE	Leaf
1144	10	0	(-∞, -2] & [0.95, 1]	PRE	Leaf
1145	11	0	(-∞, -2] & [0.95, 1]	PRE	Leaf
1146	12	0	(-∞, -2] & [0.95, 1]	PRE	Leaf
1147	13	0	(-∞, -2] & [0.95, 1]	PRE	Leaf
1148	14	0	(-∞, -2] & [0.95, 1]	PRE	Leaf
1149	15	0	(-∞, -2] & [0.95, 1]	PRE	Leaf
1150	16	0	(-∞, -2] & [0.95, 1]	PRE	Leaf
1151	17	0	(-∞, -2] & [0.95, 1]	PRE	Leaf
1152	3	0	(-∞, -2] & [0.95, 1]	PRE	Rhizosphere
1153	4	0	(-∞, -2] & [0.95, 1]	PRE	Rhizosphere
1154	5	0	(-∞, -2] & [0.95, 1]	PRE	Rhizosphere
1155	6	0	(-∞, -2] & [0.95, 1]	PRE	Rhizosphere
1156	7	0	(-∞, -2] & [0.95, 1]	PRE	Rhizosphere
1157	8	0	(-∞, -2] & [0.95, 1]	PRE	Rhizosphere
1158	9	0	(-∞, -2] & [0.95, 1]	PRE	Rhizosphere
1159	10	0	(-∞, -2] & [0.95, 1]	PRE	Rhizosphere
1160	11	0	(-∞, -2] & [0.95, 1]	PRE	Rhizosphere
1161	12	0	(-∞, -2] & [0.95, 1]	PRE	Rhizosphere
1162	13	0	(-∞, -2] & [0.95, 1]	PRE	Rhizosphere
1163	14	0	(-∞, -2] & [0.95, 1]	PRE	Rhizosphere
1164	15	0	(-∞, -2] & [0.95, 1]	PRE	Rhizosphere
1165	16	0	(-∞, -2] & [0.95, 1]	PRE	Rhizosphere
1166	17	0	(-∞, -2] & [0.95, 1]	PRE	Rhizosphere
1167	3	0	(-∞, -2] & [0.95, 1]	PRE	Root
1168	4	0	(-∞, -2] & [0.95, 1]	PRE	Root
1169	5	0	(-∞, -2] & [0.95, 1]	PRE	Root
1170	6	0	(-∞, -2] & [0.95, 1]	PRE	Root
1171	7	0	(-∞, -2] & [0.95, 1]	PRE	Root
1172	8	0	(-∞, -2] & [0.95, 1]	PRE	Root
1173	9	0	(-∞, -2] & [0.95, 1]	PRE	Root
1174	10	0	(-∞, -2] & [0.95, 1]	PRE	Root
1175	11	0	(-∞, -2] & [0.95, 1]	PRE	Root
1176	12	0	(-∞, -2] & [0.95, 1]	PRE	Root
1177	13	0	(-∞, -2] & [0.95, 1]	PRE	Root
1178	14	0	(-∞, -2] & [0.95, 1]	PRE	Root
1179	15	0	(-∞, -2] & [0.95, 1]	PRE	Root
1180	16	0	(-∞, -2] & [0.95, 1]	PRE	Root
1181	17	0	(-∞, -2] & [0.95, 1]	PRE	Root
1182	0	0	(-∞, -2] & [0.95, 1]	PRE	Soil
1183	3	0	(-∞, -2] & [0.95, 1]	PRE	Soil
1184	4	0	(-∞, -2] & [0.95, 1]	PRE	Soil
1185	5	0	(-∞, -2] & [0.95, 1]	PRE	Soil
1186	6	0	(-∞, -2] & [0.95, 1]	PRE	Soil
1187	7	0	(-∞, -2] & [0.95, 1]	PRE	Soil
1188	8	0	(-∞, -2] & [0.95, 1]	PRE	Soil
1189	9	0	(-∞, -2] & [0.95, 1]	PRE	Soil
1190	10	0	(-∞, -2] & [0.95, 1]	PRE	Soil
1191	11	0	(-∞, -2] & [0.95, 1]	PRE	Soil
1192	12	0	(-∞, -2] & [0.95, 1]	PRE	Soil
1193	13	0	(-∞, -2] & [0.95, 1]	PRE	Soil
1194	14	0	(-∞, -2] & [0.95, 1]	PRE	Soil
1195	15	0	(-∞, -2] & [0.95, 1]	PRE	Soil
1196	16	0	(-∞, -2] & [0.95, 1]	PRE	Soil
1197	17	0	(-∞, -2] & [0.95, 1]	PRE	Soil
1198	1	4	(-∞, -2] & (-0.95, 0.95)	CON	Leaf
1199	2	4	(-∞, -2] & (-0.95, 0.95)	CON	Leaf
1200	3	4	(-∞, -2] & (-0.95, 0.95)	CON	Leaf
1201	4	0	(-∞, -2] & (-0.95, 0.95)	CON	Leaf
1202	5	2	(-∞, -2] & (-0.95, 0.95)	CON	Leaf
1203	6	0	(-∞, -2] & (-0.95, 0.95)	CON	Leaf
1204	7	2	(-∞, -2] & (-0.95, 0.95)	CON	Leaf
1205	8	0	(-∞, -2] & (-0.95, 0.95)	CON	Leaf
1206	9	0	(-∞, -2] & (-0.95, 0.95)	CON	Leaf
1207	10	0	(-∞, -2] & (-0.95, 0.95)	CON	Leaf
1208	11	0	(-∞, -2] & (-0.95, 0.95)	CON	Leaf
1209	12	0	(-∞, -2] & (-0.95, 0.95)	CON	Leaf
1210	13	0	(-∞, -2] & (-0.95, 0.95)	CON	Leaf
1211	14	0	(-∞, -2] & (-0.95, 0.95)	CON	Leaf
1212	15	0	(-∞, -2] & (-0.95, 0.95)	CON	Leaf
1213	16	0	(-∞, -2] & (-0.95, 0.95)	CON	Leaf
1214	17	0	(-∞, -2] & (-0.95, 0.95)	CON	Leaf
1215	1	0	(-∞, -2] & (-0.95, 0.95)	CON	Rhizosphere
1216	2	0	(-∞, -2] & (-0.95, 0.95)	CON	Rhizosphere
1217	3	0	(-∞, -2] & (-0.95, 0.95)	CON	Rhizosphere
1218	4	0	(-∞, -2] & (-0.95, 0.95)	CON	Rhizosphere
1219	5	0	(-∞, -2] & (-0.95, 0.95)	CON	Rhizosphere
1220	6	0	(-∞, -2] & (-0.95, 0.95)	CON	Rhizosphere
1221	7	0	(-∞, -2] & (-0.95, 0.95)	CON	Rhizosphere
1222	8	0	(-∞, -2] & (-0.95, 0.95)	CON	Rhizosphere
1223	9	0	(-∞, -2] & (-0.95, 0.95)	CON	Rhizosphere
1224	10	0	(-∞, -2] & (-0.95, 0.95)	CON	Rhizosphere
1225	11	0	(-∞, -2] & (-0.95, 0.95)	CON	Rhizosphere
1226	12	0	(-∞, -2] & (-0.95, 0.95)	CON	Rhizosphere
1227	13	0	(-∞, -2] & (-0.95, 0.95)	CON	Rhizosphere
1228	14	0	(-∞, -2] & (-0.95, 0.95)	CON	Rhizosphere
1229	15	0	(-∞, -2] & (-0.95, 0.95)	CON	Rhizosphere
1230	16	1	(-∞, -2] & (-0.95, 0.95)	CON	Rhizosphere
1231	17	0	(-∞, -2] & (-0.95, 0.95)	CON	Rhizosphere
1232	1	0	(-∞, -2] & (-0.95, 0.95)	CON	Root
1233	2	1	(-∞, -2] & (-0.95, 0.95)	CON	Root
1234	3	0	(-∞, -2] & (-0.95, 0.95)	CON	Root
1235	4	1	(-∞, -2] & (-0.95, 0.95)	CON	Root
1236	5	0	(-∞, -2] & (-0.95, 0.95)	CON	Root
1237	6	0	(-∞, -2] & (-0.95, 0.95)	CON	Root
1238	7	0	(-∞, -2] & (-0.95, 0.95)	CON	Root
1239	8	0	(-∞, -2] & (-0.95, 0.95)	CON	Root
1240	9	0	(-∞, -2] & (-0.95, 0.95)	CON	Root
1241	10	0	(-∞, -2] & (-0.95, 0.95)	CON	Root
1242	11	0	(-∞, -2] & (-0.95, 0.95)	CON	Root
1243	12	2	(-∞, -2] & (-0.95, 0.95)	CON	Root
1244	13	0	(-∞, -2] & (-0.95, 0.95)	CON	Root
1245	14	0	(-∞, -2] & (-0.95, 0.95)	CON	Root
1246	15	2	(-∞, -2] & (-0.95, 0.95)	CON	Root
1247	16	0	(-∞, -2] & (-0.95, 0.95)	CON	Root
1248	17	0	(-∞, -2] & (-0.95, 0.95)	CON	Root
1249	0	0	(-∞, -2] & (-0.95, 0.95)	CON	Soil
1250	1	0	(-∞, -2] & (-0.95, 0.95)	CON	Soil
1251	2	0	(-∞, -2] & (-0.95, 0.95)	CON	Soil
1252	3	0	(-∞, -2] & (-0.95, 0.95)	CON	Soil
1253	4	0	(-∞, -2] & (-0.95, 0.95)	CON	Soil
1254	5	0	(-∞, -2] & (-0.95, 0.95)	CON	Soil
1255	6	0	(-∞, -2] & (-0.95, 0.95)	CON	Soil
1256	7	0	(-∞, -2] & (-0.95, 0.95)	CON	Soil
1257	8	0	(-∞, -2] & (-0.95, 0.95)	CON	Soil
1258	9	0	(-∞, -2] & (-0.95, 0.95)	CON	Soil
1259	10	1	(-∞, -2] & (-0.95, 0.95)	CON	Soil
1260	11	0	(-∞, -2] & (-0.95, 0.95)	CON	Soil
1261	12	0	(-∞, -2] & (-0.95, 0.95)	CON	Soil
1262	13	0	(-∞, -2] & (-0.95, 0.95)	CON	Soil
1263	14	0	(-∞, -2] & (-0.95, 0.95)	CON	Soil
1264	15	1	(-∞, -2] & (-0.95, 0.95)	CON	Soil
1265	16	0	(-∞, -2] & (-0.95, 0.95)	CON	Soil
1266	17	0	(-∞, -2] & (-0.95, 0.95)	CON	Soil
1267	8	0	(-∞, -2] & (-0.95, 0.95)	POST	Leaf
1268	9	0	(-∞, -2] & (-0.95, 0.95)	POST	Leaf
1269	10	0	(-∞, -2] & (-0.95, 0.95)	POST	Leaf
1270	11	0	(-∞, -2] & (-0.95, 0.95)	POST	Leaf
1271	12	0	(-∞, -2] & (-0.95, 0.95)	POST	Leaf
1272	13	0	(-∞, -2] & (-0.95, 0.95)	POST	Leaf
1273	14	0	(-∞, -2] & (-0.95, 0.95)	POST	Leaf
1274	15	0	(-∞, -2] & (-0.95, 0.95)	POST	Leaf
1275	16	0	(-∞, -2] & (-0.95, 0.95)	POST	Leaf
1276	17	0	(-∞, -2] & (-0.95, 0.95)	POST	Leaf
1277	8	0	(-∞, -2] & (-0.95, 0.95)	POST	Rhizosphere
1278	9	0	(-∞, -2] & (-0.95, 0.95)	POST	Rhizosphere
1279	10	0	(-∞, -2] & (-0.95, 0.95)	POST	Rhizosphere
1280	11	0	(-∞, -2] & (-0.95, 0.95)	POST	Rhizosphere
1281	12	0	(-∞, -2] & (-0.95, 0.95)	POST	Rhizosphere
1282	13	0	(-∞, -2] & (-0.95, 0.95)	POST	Rhizosphere
1283	14	0	(-∞, -2] & (-0.95, 0.95)	POST	Rhizosphere
1284	15	0	(-∞, -2] & (-0.95, 0.95)	POST	Rhizosphere
1285	16	0	(-∞, -2] & (-0.95, 0.95)	POST	Rhizosphere
1286	17	0	(-∞, -2] & (-0.95, 0.95)	POST	Rhizosphere
1287	8	0	(-∞, -2] & (-0.95, 0.95)	POST	Root
1288	9	0	(-∞, -2] & (-0.95, 0.95)	POST	Root
1289	10	0	(-∞, -2] & (-0.95, 0.95)	POST	Root
1290	11	0	(-∞, -2] & (-0.95, 0.95)	POST	Root
1291	12	0	(-∞, -2] & (-0.95, 0.95)	POST	Root
1292	13	0	(-∞, -2] & (-0.95, 0.95)	POST	Root
1293	14	0	(-∞, -2] & (-0.95, 0.95)	POST	Root
1294	15	0	(-∞, -2] & (-0.95, 0.95)	POST	Root
1295	16	0	(-∞, -2] & (-0.95, 0.95)	POST	Root
1296	17	0	(-∞, -2] & (-0.95, 0.95)	POST	Root
1297	0	0	(-∞, -2] & (-0.95, 0.95)	POST	Soil
1298	8	0	(-∞, -2] & (-0.95, 0.95)	POST	Soil
1299	9	0	(-∞, -2] & (-0.95, 0.95)	POST	Soil
1300	10	0	(-∞, -2] & (-0.95, 0.95)	POST	Soil
1301	11	0	(-∞, -2] & (-0.95, 0.95)	POST	Soil
1302	12	0	(-∞, -2] & (-0.95, 0.95)	POST	Soil
1303	13	0	(-∞, -2] & (-0.95, 0.95)	POST	Soil
1304	14	0	(-∞, -2] & (-0.95, 0.95)	POST	Soil
1305	15	0	(-∞, -2] & (-0.95, 0.95)	POST	Soil
1306	16	0	(-∞, -2] & (-0.95, 0.95)	POST	Soil
1307	17	0	(-∞, -2] & (-0.95, 0.95)	POST	Soil
1308	3	2	(-∞, -2] & (-0.95, 0.95)	PRE	Leaf
1309	4	2	(-∞, -2] & (-0.95, 0.95)	PRE	Leaf
1310	5	0	(-∞, -2] & (-0.95, 0.95)	PRE	Leaf
1311	6	0	(-∞, -2] & (-0.95, 0.95)	PRE	Leaf
1312	7	1	(-∞, -2] & (-0.95, 0.95)	PRE	Leaf
1313	8	0	(-∞, -2] & (-0.95, 0.95)	PRE	Leaf
1314	9	1	(-∞, -2] & (-0.95, 0.95)	PRE	Leaf
1315	10	1	(-∞, -2] & (-0.95, 0.95)	PRE	Leaf
1316	11	0	(-∞, -2] & (-0.95, 0.95)	PRE	Leaf
1317	12	0	(-∞, -2] & (-0.95, 0.95)	PRE	Leaf
1318	13	0	(-∞, -2] & (-0.95, 0.95)	PRE	Leaf
1319	14	0	(-∞, -2] & (-0.95, 0.95)	PRE	Leaf
1320	15	0	(-∞, -2] & (-0.95, 0.95)	PRE	Leaf
1321	16	0	(-∞, -2] & (-0.95, 0.95)	PRE	Leaf
1322	17	0	(-∞, -2] & (-0.95, 0.95)	PRE	Leaf
1323	3	0	(-∞, -2] & (-0.95, 0.95)	PRE	Rhizosphere
1324	4	0	(-∞, -2] & (-0.95, 0.95)	PRE	Rhizosphere
1325	5	0	(-∞, -2] & (-0.95, 0.95)	PRE	Rhizosphere
1326	6	0	(-∞, -2] & (-0.95, 0.95)	PRE	Rhizosphere
1327	7	0	(-∞, -2] & (-0.95, 0.95)	PRE	Rhizosphere
1328	8	0	(-∞, -2] & (-0.95, 0.95)	PRE	Rhizosphere
1329	9	0	(-∞, -2] & (-0.95, 0.95)	PRE	Rhizosphere
1330	10	0	(-∞, -2] & (-0.95, 0.95)	PRE	Rhizosphere
1331	11	0	(-∞, -2] & (-0.95, 0.95)	PRE	Rhizosphere
1332	12	0	(-∞, -2] & (-0.95, 0.95)	PRE	Rhizosphere
1333	13	0	(-∞, -2] & (-0.95, 0.95)	PRE	Rhizosphere
1334	14	0	(-∞, -2] & (-0.95, 0.95)	PRE	Rhizosphere
1335	15	0	(-∞, -2] & (-0.95, 0.95)	PRE	Rhizosphere
1336	16	0	(-∞, -2] & (-0.95, 0.95)	PRE	Rhizosphere
1337	17	0	(-∞, -2] & (-0.95, 0.95)	PRE	Rhizosphere
1338	3	0	(-∞, -2] & (-0.95, 0.95)	PRE	Root
1339	4	0	(-∞, -2] & (-0.95, 0.95)	PRE	Root
1340	5	0	(-∞, -2] & (-0.95, 0.95)	PRE	Root
1341	6	0	(-∞, -2] & (-0.95, 0.95)	PRE	Root
1342	7	2	(-∞, -2] & (-0.95, 0.95)	PRE	Root
1343	8	0	(-∞, -2] & (-0.95, 0.95)	PRE	Root
1344	9	1	(-∞, -2] & (-0.95, 0.95)	PRE	Root
1345	10	0	(-∞, -2] & (-0.95, 0.95)	PRE	Root
1346	11	0	(-∞, -2] & (-0.95, 0.95)	PRE	Root
1347	12	0	(-∞, -2] & (-0.95, 0.95)	PRE	Root
1348	13	0	(-∞, -2] & (-0.95, 0.95)	PRE	Root
1349	14	0	(-∞, -2] & (-0.95, 0.95)	PRE	Root
1350	15	0	(-∞, -2] & (-0.95, 0.95)	PRE	Root
1351	16	0	(-∞, -2] & (-0.95, 0.95)	PRE	Root
1352	17	0	(-∞, -2] & (-0.95, 0.95)	PRE	Root
1353	0	0	(-∞, -2] & (-0.95, 0.95)	PRE	Soil
1354	3	0	(-∞, -2] & (-0.95, 0.95)	PRE	Soil
1355	4	0	(-∞, -2] & (-0.95, 0.95)	PRE	Soil
1356	5	0	(-∞, -2] & (-0.95, 0.95)	PRE	Soil
1357	6	0	(-∞, -2] & (-0.95, 0.95)	PRE	Soil
1358	7	0	(-∞, -2] & (-0.95, 0.95)	PRE	Soil
1359	8	0	(-∞, -2] & (-0.95, 0.95)	PRE	Soil
1360	9	0	(-∞, -2] & (-0.95, 0.95)	PRE	Soil
1361	10	0	(-∞, -2] & (-0.95, 0.95)	PRE	Soil
1362	11	0	(-∞, -2] & (-0.95, 0.95)	PRE	Soil
1363	12	0	(-∞, -2] & (-0.95, 0.95)	PRE	Soil
1364	13	0	(-∞, -2] & (-0.95, 0.95)	PRE	Soil
1365	14	0	(-∞, -2] & (-0.95, 0.95)	PRE	Soil
1366	15	0	(-∞, -2] & (-0.95, 0.95)	PRE	Soil
1367	16	0	(-∞, -2] & (-0.95, 0.95)	PRE	Soil
1368	17	0	(-∞, -2] & (-0.95, 0.95)	PRE	Soil
1369	1	2	(-∞, -2] & [-1, -0.95]	CON	Leaf
1370	2	0	(-∞, -2] & [-1, -0.95]	CON	Leaf
1371	3	0	(-∞, -2] & [-1, -0.95]	CON	Leaf
1372	4	0	(-∞, -2] & [-1, -0.95]	CON	Leaf
1373	5	1	(-∞, -2] & [-1, -0.95]	CON	Leaf
1374	6	3	(-∞, -2] & [-1, -0.95]	CON	Leaf
1375	7	0	(-∞, -2] & [-1, -0.95]	CON	Leaf
1376	8	7	(-∞, -2] & [-1, -0.95]	CON	Leaf
1377	9	15	(-∞, -2] & [-1, -0.95]	CON	Leaf
1378	10	9	(-∞, -2] & [-1, -0.95]	CON	Leaf
1379	11	9	(-∞, -2] & [-1, -0.95]	CON	Leaf
1380	12	13	(-∞, -2] & [-1, -0.95]	CON	Leaf
1381	13	9	(-∞, -2] & [-1, -0.95]	CON	Leaf
1382	14	11	(-∞, -2] & [-1, -0.95]	CON	Leaf
1383	15	4	(-∞, -2] & [-1, -0.95]	CON	Leaf
1384	16	9	(-∞, -2] & [-1, -0.95]	CON	Leaf
1385	17	15	(-∞, -2] & [-1, -0.95]	CON	Leaf
1386	1	0	(-∞, -2] & [-1, -0.95]	CON	Rhizosphere
1387	2	1	(-∞, -2] & [-1, -0.95]	CON	Rhizosphere
1388	3	0	(-∞, -2] & [-1, -0.95]	CON	Rhizosphere
1389	4	1	(-∞, -2] & [-1, -0.95]	CON	Rhizosphere
1390	5	0	(-∞, -2] & [-1, -0.95]	CON	Rhizosphere
1391	6	0	(-∞, -2] & [-1, -0.95]	CON	Rhizosphere
1392	7	0	(-∞, -2] & [-1, -0.95]	CON	Rhizosphere
1393	8	0	(-∞, -2] & [-1, -0.95]	CON	Rhizosphere
1394	9	1	(-∞, -2] & [-1, -0.95]	CON	Rhizosphere
1395	10	1	(-∞, -2] & [-1, -0.95]	CON	Rhizosphere
1396	11	0	(-∞, -2] & [-1, -0.95]	CON	Rhizosphere
1397	12	0	(-∞, -2] & [-1, -0.95]	CON	Rhizosphere
1398	13	1	(-∞, -2] & [-1, -0.95]	CON	Rhizosphere
1399	14	1	(-∞, -2] & [-1, -0.95]	CON	Rhizosphere
1400	15	0	(-∞, -2] & [-1, -0.95]	CON	Rhizosphere
1401	16	0	(-∞, -2] & [-1, -0.95]	CON	Rhizosphere
1402	17	1	(-∞, -2] & [-1, -0.95]	CON	Rhizosphere
1403	1	1	(-∞, -2] & [-1, -0.95]	CON	Root
1404	2	0	(-∞, -2] & [-1, -0.95]	CON	Root
1405	3	0	(-∞, -2] & [-1, -0.95]	CON	Root
1406	4	2	(-∞, -2] & [-1, -0.95]	CON	Root
1407	5	1	(-∞, -2] & [-1, -0.95]	CON	Root
1408	6	2	(-∞, -2] & [-1, -0.95]	CON	Root
1409	7	1	(-∞, -2] & [-1, -0.95]	CON	Root
1410	8	1	(-∞, -2] & [-1, -0.95]	CON	Root
1411	9	2	(-∞, -2] & [-1, -0.95]	CON	Root
1412	10	1	(-∞, -2] & [-1, -0.95]	CON	Root
1413	11	1	(-∞, -2] & [-1, -0.95]	CON	Root
1414	12	11	(-∞, -2] & [-1, -0.95]	CON	Root
1415	13	1	(-∞, -2] & [-1, -0.95]	CON	Root
1416	14	0	(-∞, -2] & [-1, -0.95]	CON	Root
1417	15	4	(-∞, -2] & [-1, -0.95]	CON	Root
1418	16	2	(-∞, -2] & [-1, -0.95]	CON	Root
1419	17	2	(-∞, -2] & [-1, -0.95]	CON	Root
1420	0	0	(-∞, -2] & [-1, -0.95]	CON	Soil
1421	1	0	(-∞, -2] & [-1, -0.95]	CON	Soil
1422	2	0	(-∞, -2] & [-1, -0.95]	CON	Soil
1423	3	1	(-∞, -2] & [-1, -0.95]	CON	Soil
1424	4	0	(-∞, -2] & [-1, -0.95]	CON	Soil
1425	5	0	(-∞, -2] & [-1, -0.95]	CON	Soil
1426	6	0	(-∞, -2] & [-1, -0.95]	CON	Soil
1427	7	0	(-∞, -2] & [-1, -0.95]	CON	Soil
1428	8	0	(-∞, -2] & [-1, -0.95]	CON	Soil
1429	9	0	(-∞, -2] & [-1, -0.95]	CON	Soil
1430	10	1	(-∞, -2] & [-1, -0.95]	CON	Soil
1431	11	0	(-∞, -2] & [-1, -0.95]	CON	Soil
1432	12	0	(-∞, -2] & [-1, -0.95]	CON	Soil
1433	13	1	(-∞, -2] & [-1, -0.95]	CON	Soil
1434	14	1	(-∞, -2] & [-1, -0.95]	CON	Soil
1435	15	0	(-∞, -2] & [-1, -0.95]	CON	Soil
1436	16	0	(-∞, -2] & [-1, -0.95]	CON	Soil
1437	17	1	(-∞, -2] & [-1, -0.95]	CON	Soil
1438	8	3	(-∞, -2] & [-1, -0.95]	POST	Leaf
1439	9	7	(-∞, -2] & [-1, -0.95]	POST	Leaf
1440	10	10	(-∞, -2] & [-1, -0.95]	POST	Leaf
1441	11	6	(-∞, -2] & [-1, -0.95]	POST	Leaf
1442	12	9	(-∞, -2] & [-1, -0.95]	POST	Leaf
1443	13	8	(-∞, -2] & [-1, -0.95]	POST	Leaf
1444	14	10	(-∞, -2] & [-1, -0.95]	POST	Leaf
1445	15	6	(-∞, -2] & [-1, -0.95]	POST	Leaf
1446	16	9	(-∞, -2] & [-1, -0.95]	POST	Leaf
1447	17	13	(-∞, -2] & [-1, -0.95]	POST	Leaf
1448	8	1	(-∞, -2] & [-1, -0.95]	POST	Rhizosphere
1449	9	0	(-∞, -2] & [-1, -0.95]	POST	Rhizosphere
1450	10	0	(-∞, -2] & [-1, -0.95]	POST	Rhizosphere
1451	11	0	(-∞, -2] & [-1, -0.95]	POST	Rhizosphere
1452	12	1	(-∞, -2] & [-1, -0.95]	POST	Rhizosphere
1453	13	0	(-∞, -2] & [-1, -0.95]	POST	Rhizosphere
1454	14	1	(-∞, -2] & [-1, -0.95]	POST	Rhizosphere
1455	15	1	(-∞, -2] & [-1, -0.95]	POST	Rhizosphere
1456	16	1	(-∞, -2] & [-1, -0.95]	POST	Rhizosphere
1457	17	0	(-∞, -2] & [-1, -0.95]	POST	Rhizosphere
1458	8	0	(-∞, -2] & [-1, -0.95]	POST	Root
1459	9	5	(-∞, -2] & [-1, -0.95]	POST	Root
1460	10	3	(-∞, -2] & [-1, -0.95]	POST	Root
1461	11	1	(-∞, -2] & [-1, -0.95]	POST	Root
1462	12	0	(-∞, -2] & [-1, -0.95]	POST	Root
1463	13	1	(-∞, -2] & [-1, -0.95]	POST	Root
1464	14	1	(-∞, -2] & [-1, -0.95]	POST	Root
1465	15	0	(-∞, -2] & [-1, -0.95]	POST	Root
1466	16	3	(-∞, -2] & [-1, -0.95]	POST	Root
1467	17	0	(-∞, -2] & [-1, -0.95]	POST	Root
1468	0	0	(-∞, -2] & [-1, -0.95]	POST	Soil
1469	8	1	(-∞, -2] & [-1, -0.95]	POST	Soil
1470	9	0	(-∞, -2] & [-1, -0.95]	POST	Soil
1471	10	4	(-∞, -2] & [-1, -0.95]	POST	Soil
1472	11	0	(-∞, -2] & [-1, -0.95]	POST	Soil
1473	12	0	(-∞, -2] & [-1, -0.95]	POST	Soil
1474	13	0	(-∞, -2] & [-1, -0.95]	POST	Soil
1475	14	0	(-∞, -2] & [-1, -0.95]	POST	Soil
1476	15	0	(-∞, -2] & [-1, -0.95]	POST	Soil
1477	16	0	(-∞, -2] & [-1, -0.95]	POST	Soil
1478	17	1	(-∞, -2] & [-1, -0.95]	POST	Soil
1479	3	0	(-∞, -2] & [-1, -0.95]	PRE	Leaf
1480	4	0	(-∞, -2] & [-1, -0.95]	PRE	Leaf
1481	5	0	(-∞, -2] & [-1, -0.95]	PRE	Leaf
1482	6	0	(-∞, -2] & [-1, -0.95]	PRE	Leaf
1483	7	3	(-∞, -2] & [-1, -0.95]	PRE	Leaf
1484	8	3	(-∞, -2] & [-1, -0.95]	PRE	Leaf
1485	9	5	(-∞, -2] & [-1, -0.95]	PRE	Leaf
1486	10	9	(-∞, -2] & [-1, -0.95]	PRE	Leaf
1487	11	6	(-∞, -2] & [-1, -0.95]	PRE	Leaf
1488	12	15	(-∞, -2] & [-1, -0.95]	PRE	Leaf
1489	13	9	(-∞, -2] & [-1, -0.95]	PRE	Leaf
1490	14	4	(-∞, -2] & [-1, -0.95]	PRE	Leaf
1491	15	10	(-∞, -2] & [-1, -0.95]	PRE	Leaf
1492	16	4	(-∞, -2] & [-1, -0.95]	PRE	Leaf
1493	17	1	(-∞, -2] & [-1, -0.95]	PRE	Leaf
1494	3	0	(-∞, -2] & [-1, -0.95]	PRE	Rhizosphere
1495	4	0	(-∞, -2] & [-1, -0.95]	PRE	Rhizosphere
1496	5	1	(-∞, -2] & [-1, -0.95]	PRE	Rhizosphere
1497	6	1	(-∞, -2] & [-1, -0.95]	PRE	Rhizosphere
1498	7	2	(-∞, -2] & [-1, -0.95]	PRE	Rhizosphere
1499	8	1	(-∞, -2] & [-1, -0.95]	PRE	Rhizosphere
1500	9	0	(-∞, -2] & [-1, -0.95]	PRE	Rhizosphere
1501	10	1	(-∞, -2] & [-1, -0.95]	PRE	Rhizosphere
1502	11	1	(-∞, -2] & [-1, -0.95]	PRE	Rhizosphere
1503	12	0	(-∞, -2] & [-1, -0.95]	PRE	Rhizosphere
1504	13	0	(-∞, -2] & [-1, -0.95]	PRE	Rhizosphere
1505	14	0	(-∞, -2] & [-1, -0.95]	PRE	Rhizosphere
1506	15	0	(-∞, -2] & [-1, -0.95]	PRE	Rhizosphere
1507	16	0	(-∞, -2] & [-1, -0.95]	PRE	Rhizosphere
1508	17	0	(-∞, -2] & [-1, -0.95]	PRE	Rhizosphere
1509	3	0	(-∞, -2] & [-1, -0.95]	PRE	Root
1510	4	0	(-∞, -2] & [-1, -0.95]	PRE	Root
1511	5	0	(-∞, -2] & [-1, -0.95]	PRE	Root
1512	6	2	(-∞, -2] & [-1, -0.95]	PRE	Root
1513	7	2	(-∞, -2] & [-1, -0.95]	PRE	Root
1514	8	1	(-∞, -2] & [-1, -0.95]	PRE	Root
1515	9	0	(-∞, -2] & [-1, -0.95]	PRE	Root
1516	10	2	(-∞, -2] & [-1, -0.95]	PRE	Root
1517	11	8	(-∞, -2] & [-1, -0.95]	PRE	Root
1518	12	3	(-∞, -2] & [-1, -0.95]	PRE	Root
1519	13	5	(-∞, -2] & [-1, -0.95]	PRE	Root
1520	14	1	(-∞, -2] & [-1, -0.95]	PRE	Root
1521	15	4	(-∞, -2] & [-1, -0.95]	PRE	Root
1522	16	0	(-∞, -2] & [-1, -0.95]	PRE	Root
1523	17	1	(-∞, -2] & [-1, -0.95]	PRE	Root
1524	0	0	(-∞, -2] & [-1, -0.95]	PRE	Soil
1525	3	0	(-∞, -2] & [-1, -0.95]	PRE	Soil
1526	4	0	(-∞, -2] & [-1, -0.95]	PRE	Soil
1527	5	0	(-∞, -2] & [-1, -0.95]	PRE	Soil
1528	6	0	(-∞, -2] & [-1, -0.95]	PRE	Soil
1529	7	1	(-∞, -2] & [-1, -0.95]	PRE	Soil
1530	8	0	(-∞, -2] & [-1, -0.95]	PRE	Soil
1531	9	1	(-∞, -2] & [-1, -0.95]	PRE	Soil
1532	10	0	(-∞, -2] & [-1, -0.95]	PRE	Soil
1533	11	0	(-∞, -2] & [-1, -0.95]	PRE	Soil
1534	12	0	(-∞, -2] & [-1, -0.95]	PRE	Soil
1535	13	0	(-∞, -2] & [-1, -0.95]	PRE	Soil
1536	14	0	(-∞, -2] & [-1, -0.95]	PRE	Soil
1537	15	0	(-∞, -2] & [-1, -0.95]	PRE	Soil
1538	16	1	(-∞, -2] & [-1, -0.95]	PRE	Soil
1539	17	0	(-∞, -2] & [-1, -0.95]	PRE	Soil
