# Supplementary material for: Fungal community assembly in drought-stressed sorghum shows stochasticity, selection, and universal ecological dynamics
Source: Nat Commun. 2020 Jan 7;11:34. doi: 10.1038/s41467-019-13913-9 (PMC6946711; doi:10.1038/s41467-019-13913-9)
Supplement: Supplementary file 10 — Source Data [file 41467_2019_13913_MOESM10_ESM.zip › SourceData/Fig.4E.csv]

	Sample_time	Predicted_time	Treatment	Habitat
1	1	1	Control	Leaf
2	1	1	Control	Leaf
3	1	2	Control	Leaf
4	2	2	Control	Leaf
5	2	2	Control	Leaf
6	2	2	Control	Leaf
7	3	3	Control	Leaf
8	3	3	Control	Leaf
9	3	2	Control	Leaf
10	4	4	Control	Leaf
11	4	2	Control	Leaf
12	4	5	Control	Leaf
13	5	2	Control	Leaf
14	5	2	Control	Leaf
15	5	5	Control	Leaf
16	6	4	Control	Leaf
17	6	5	Control	Leaf
18	6	7	Control	Leaf
19	7	7	Control	Leaf
20	7	8	Control	Leaf
21	7	8	Control	Leaf
22	8	6	Control	Leaf
23	8	8	Control	Leaf
24	8	8	Control	Leaf
25	9	9	Control	Leaf
26	9	9	Control	Leaf
27	9	9	Control	Leaf
28	10	9	Control	Leaf
29	10	12	Control	Leaf
30	10	9	Control	Leaf
31	11	11	Control	Leaf
32	11	12	Control	Leaf
33	11	11	Control	Leaf
34	12	13	Control	Leaf
35	12	12	Control	Leaf
36	12	12	Control	Leaf
37	13	12	Control	Leaf
38	13	14	Control	Leaf
39	13	14	Control	Leaf
40	14	12	Control	Leaf
41	14	15	Control	Leaf
42	14	12	Control	Leaf
43	15	12	Control	Leaf
44	15	14	Control	Leaf
45	15	14	Control	Leaf
46	16	14	Control	Leaf
47	16	15	Control	Leaf
48	16	16	Control	Leaf
49	17	16	Control	Leaf
50	17	17	Control	Leaf
51	17	16	Control	Leaf
52	3	2	Pre_flowering_drought	Leaf
53	3	6	Pre_flowering_drought	Leaf
54	3	3	Pre_flowering_drought	Leaf
55	3	3	Pre_flowering_drought	Leaf
56	3	3	Pre_flowering_drought	Leaf
57	3	3	Pre_flowering_drought	Leaf
58	4	5	Pre_flowering_drought	Leaf
59	4	5	Pre_flowering_drought	Leaf
60	4	2	Pre_flowering_drought	Leaf
61	4	4	Pre_flowering_drought	Leaf
62	4	2	Pre_flowering_drought	Leaf
63	4	1	Pre_flowering_drought	Leaf
64	5	6	Pre_flowering_drought	Leaf
65	5	6	Pre_flowering_drought	Leaf
66	5	5	Pre_flowering_drought	Leaf
67	5	6	Pre_flowering_drought	Leaf
68	5	3	Pre_flowering_drought	Leaf
69	5	4	Pre_flowering_drought	Leaf
70	6	6	Pre_flowering_drought	Leaf
71	6	2	Pre_flowering_drought	Leaf
72	6	5	Pre_flowering_drought	Leaf
73	6	6	Pre_flowering_drought	Leaf
74	6	6	Pre_flowering_drought	Leaf
75	6	6	Pre_flowering_drought	Leaf
76	7	6	Pre_flowering_drought	Leaf
77	7	6	Pre_flowering_drought	Leaf
78	7	6	Pre_flowering_drought	Leaf
79	7	7	Pre_flowering_drought	Leaf
80	7	6	Pre_flowering_drought	Leaf
81	7	2	Pre_flowering_drought	Leaf
82	8	8	Pre_flowering_drought	Leaf
83	8	8	Pre_flowering_drought	Leaf
84	8	8	Pre_flowering_drought	Leaf
85	8	8	Pre_flowering_drought	Leaf
86	8	8	Pre_flowering_drought	Leaf
87	8	8	Pre_flowering_drought	Leaf
88	9	8	Pre_flowering_drought	Leaf
89	9	6	Pre_flowering_drought	Leaf
90	9	7	Pre_flowering_drought	Leaf
91	9	7	Pre_flowering_drought	Leaf
92	9	8	Pre_flowering_drought	Leaf
93	9	8	Pre_flowering_drought	Leaf
94	10	9	Pre_flowering_drought	Leaf
95	10	9	Pre_flowering_drought	Leaf
96	10	8	Pre_flowering_drought	Leaf
97	10	7	Pre_flowering_drought	Leaf
98	10	4	Pre_flowering_drought	Leaf
99	10	8	Pre_flowering_drought	Leaf
100	11	11	Pre_flowering_drought	Leaf
101	11	7	Pre_flowering_drought	Leaf
102	11	8	Pre_flowering_drought	Leaf
103	11	8	Pre_flowering_drought	Leaf
104	11	8	Pre_flowering_drought	Leaf
105	11	8	Pre_flowering_drought	Leaf
106	12	11	Pre_flowering_drought	Leaf
107	12	10	Pre_flowering_drought	Leaf
108	12	10	Pre_flowering_drought	Leaf
109	12	11	Pre_flowering_drought	Leaf
110	12	8	Pre_flowering_drought	Leaf
111	12	8	Pre_flowering_drought	Leaf
112	13	13	Pre_flowering_drought	Leaf
113	13	13	Pre_flowering_drought	Leaf
114	13	13	Pre_flowering_drought	Leaf
115	13	13	Pre_flowering_drought	Leaf
116	13	13	Pre_flowering_drought	Leaf
117	13	12	Pre_flowering_drought	Leaf
118	14	8	Pre_flowering_drought	Leaf
119	14	11	Pre_flowering_drought	Leaf
120	14	11	Pre_flowering_drought	Leaf
121	14	11	Pre_flowering_drought	Leaf
122	14	11	Pre_flowering_drought	Leaf
123	14	11	Pre_flowering_drought	Leaf
124	15	13	Pre_flowering_drought	Leaf
125	15	11	Pre_flowering_drought	Leaf
126	15	11	Pre_flowering_drought	Leaf
127	15	13	Pre_flowering_drought	Leaf
128	15	14	Pre_flowering_drought	Leaf
129	15	16	Pre_flowering_drought	Leaf
130	16	13	Pre_flowering_drought	Leaf
131	16	16	Pre_flowering_drought	Leaf
132	16	16	Pre_flowering_drought	Leaf
133	16	16	Pre_flowering_drought	Leaf
134	16	16	Pre_flowering_drought	Leaf
135	16	17	Pre_flowering_drought	Leaf
136	17	17	Pre_flowering_drought	Leaf
137	17	17	Pre_flowering_drought	Leaf
138	17	17	Pre_flowering_drought	Leaf
139	17	16	Pre_flowering_drought	Leaf
140	17	16	Pre_flowering_drought	Leaf
141	17	17	Pre_flowering_drought	Leaf
142	8	8	Post_flowering_drought	Leaf
143	8	8	Post_flowering_drought	Leaf
144	8	8	Post_flowering_drought	Leaf
145	8	7	Post_flowering_drought	Leaf
146	8	9	Post_flowering_drought	Leaf
147	8	8	Post_flowering_drought	Leaf
148	9	8	Post_flowering_drought	Leaf
149	9	8	Post_flowering_drought	Leaf
150	9	9	Post_flowering_drought	Leaf
151	9	8	Post_flowering_drought	Leaf
152	9	11	Post_flowering_drought	Leaf
153	9	10	Post_flowering_drought	Leaf
154	10	10	Post_flowering_drought	Leaf
155	10	9	Post_flowering_drought	Leaf
156	10	9	Post_flowering_drought	Leaf
157	10	8	Post_flowering_drought	Leaf
158	10	9	Post_flowering_drought	Leaf
159	10	9	Post_flowering_drought	Leaf
160	11	11	Post_flowering_drought	Leaf
161	11	11	Post_flowering_drought	Leaf
162	11	11	Post_flowering_drought	Leaf
163	11	11	Post_flowering_drought	Leaf
164	11	13	Post_flowering_drought	Leaf
165	11	13	Post_flowering_drought	Leaf
166	12	10	Post_flowering_drought	Leaf
167	12	11	Post_flowering_drought	Leaf
168	12	12	Post_flowering_drought	Leaf
169	12	11	Post_flowering_drought	Leaf
170	12	13	Post_flowering_drought	Leaf
171	12	12	Post_flowering_drought	Leaf
172	13	13	Post_flowering_drought	Leaf
173	13	13	Post_flowering_drought	Leaf
174	13	11	Post_flowering_drought	Leaf
175	13	13	Post_flowering_drought	Leaf
176	13	12	Post_flowering_drought	Leaf
177	13	13	Post_flowering_drought	Leaf
178	14	13	Post_flowering_drought	Leaf
179	14	14	Post_flowering_drought	Leaf
180	14	11	Post_flowering_drought	Leaf
181	14	11	Post_flowering_drought	Leaf
182	14	14	Post_flowering_drought	Leaf
183	14	11	Post_flowering_drought	Leaf
184	15	11	Post_flowering_drought	Leaf
185	15	14	Post_flowering_drought	Leaf
186	15	14	Post_flowering_drought	Leaf
187	15	11	Post_flowering_drought	Leaf
188	15	15	Post_flowering_drought	Leaf
189	15	11	Post_flowering_drought	Leaf
190	16	8	Post_flowering_drought	Leaf
191	16	14	Post_flowering_drought	Leaf
192	16	16	Post_flowering_drought	Leaf
193	16	12	Post_flowering_drought	Leaf
194	16	16	Post_flowering_drought	Leaf
195	16	12	Post_flowering_drought	Leaf
196	17	17	Post_flowering_drought	Leaf
197	17	12	Post_flowering_drought	Leaf
198	17	16	Post_flowering_drought	Leaf
199	17	17	Post_flowering_drought	Leaf
200	17	17	Post_flowering_drought	Leaf
201	17	13	Post_flowering_drought	Leaf
202	1	3	Control	Root
203	1	1	Control	Root
204	1	1	Control	Root
205	2	2	Control	Root
206	2	2	Control	Root
207	2	2	Control	Root
208	3	4	Control	Root
209	3	1	Control	Root
210	3	1	Control	Root
211	4	4	Control	Root
212	4	4	Control	Root
213	4	4	Control	Root
214	5	5	Control	Root
215	5	4	Control	Root
216	5	5	Control	Root
217	6	6	Control	Root
218	6	6	Control	Root
219	6	5	Control	Root
220	7	8	Control	Root
221	7	6	Control	Root
222	7	7	Control	Root
223	8	6	Control	Root
224	8	6	Control	Root
225	8	8	Control	Root
226	9	9	Control	Root
227	9	6	Control	Root
228	9	6	Control	Root
229	10	11	Control	Root
230	10	8	Control	Root
231	10	10	Control	Root
232	11	6	Control	Root
233	11	11	Control	Root
234	11	11	Control	Root
235	12	14	Control	Root
236	12	13	Control	Root
237	12	12	Control	Root
238	13	13	Control	Root
239	13	14	Control	Root
240	13	13	Control	Root
241	14	17	Control	Root
242	14	14	Control	Root
243	14	16	Control	Root
244	15	15	Control	Root
245	15	16	Control	Root
246	15	13	Control	Root
247	16	16	Control	Root
248	16	16	Control	Root
249	16	12	Control	Root
250	17	17	Control	Root
251	17	12	Control	Root
252	17	15	Control	Root
253	3	3	Pre_flowering_drought	Root
254	3	3	Pre_flowering_drought	Root
255	3	1	Pre_flowering_drought	Root
256	3	2	Pre_flowering_drought	Root
257	3	2	Pre_flowering_drought	Root
258	3	3	Pre_flowering_drought	Root
259	4	4	Pre_flowering_drought	Root
260	4	3	Pre_flowering_drought	Root
261	4	3	Pre_flowering_drought	Root
262	4	4	Pre_flowering_drought	Root
263	4	4	Pre_flowering_drought	Root
264	4	4	Pre_flowering_drought	Root
265	5	3	Pre_flowering_drought	Root
266	5	3	Pre_flowering_drought	Root
267	5	6	Pre_flowering_drought	Root
268	5	6	Pre_flowering_drought	Root
269	5	6	Pre_flowering_drought	Root
270	5	3	Pre_flowering_drought	Root
271	6	6	Pre_flowering_drought	Root
272	6	6	Pre_flowering_drought	Root
273	6	6	Pre_flowering_drought	Root
274	6	3	Pre_flowering_drought	Root
275	6	1	Pre_flowering_drought	Root
276	6	4	Pre_flowering_drought	Root
277	7	2	Pre_flowering_drought	Root
278	7	3	Pre_flowering_drought	Root
279	7	1	Pre_flowering_drought	Root
280	7	6	Pre_flowering_drought	Root
281	7	6	Pre_flowering_drought	Root
282	7	6	Pre_flowering_drought	Root
283	8	6	Pre_flowering_drought	Root
284	8	1	Pre_flowering_drought	Root
285	8	6	Pre_flowering_drought	Root
286	8	3	Pre_flowering_drought	Root
287	8	6	Pre_flowering_drought	Root
288	8	6	Pre_flowering_drought	Root
289	9	4	Pre_flowering_drought	Root
290	9	4	Pre_flowering_drought	Root
291	9	4	Pre_flowering_drought	Root
292	9	1	Pre_flowering_drought	Root
293	9	4	Pre_flowering_drought	Root
294	9	4	Pre_flowering_drought	Root
295	10	5	Pre_flowering_drought	Root
296	10	4	Pre_flowering_drought	Root
297	10	6	Pre_flowering_drought	Root
298	10	6	Pre_flowering_drought	Root
299	10	5	Pre_flowering_drought	Root
300	10	4	Pre_flowering_drought	Root
301	11	6	Pre_flowering_drought	Root
302	11	10	Pre_flowering_drought	Root
303	11	5	Pre_flowering_drought	Root
304	11	4	Pre_flowering_drought	Root
305	11	6	Pre_flowering_drought	Root
306	11	6	Pre_flowering_drought	Root
307	12	9	Pre_flowering_drought	Root
308	12	6	Pre_flowering_drought	Root
309	12	6	Pre_flowering_drought	Root
310	12	6	Pre_flowering_drought	Root
311	12	10	Pre_flowering_drought	Root
312	12	10	Pre_flowering_drought	Root
313	13	13	Pre_flowering_drought	Root
314	13	6	Pre_flowering_drought	Root
315	13	8	Pre_flowering_drought	Root
316	13	13	Pre_flowering_drought	Root
317	13	6	Pre_flowering_drought	Root
318	13	13	Pre_flowering_drought	Root
319	14	10	Pre_flowering_drought	Root
320	14	10	Pre_flowering_drought	Root
321	14	6	Pre_flowering_drought	Root
322	14	1	Pre_flowering_drought	Root
323	14	11	Pre_flowering_drought	Root
324	14	11	Pre_flowering_drought	Root
325	15	13	Pre_flowering_drought	Root
326	15	14	Pre_flowering_drought	Root
327	15	13	Pre_flowering_drought	Root
328	15	6	Pre_flowering_drought	Root
329	15	9	Pre_flowering_drought	Root
330	15	13	Pre_flowering_drought	Root
331	16	13	Pre_flowering_drought	Root
332	16	10	Pre_flowering_drought	Root
333	16	8	Pre_flowering_drought	Root
334	16	6	Pre_flowering_drought	Root
335	16	10	Pre_flowering_drought	Root
336	16	13	Pre_flowering_drought	Root
337	17	14	Pre_flowering_drought	Root
338	17	10	Pre_flowering_drought	Root
339	17	14	Pre_flowering_drought	Root
340	17	10	Pre_flowering_drought	Root
341	17	9	Pre_flowering_drought	Root
342	17	10	Pre_flowering_drought	Root
343	8	8	Post_flowering_drought	Root
344	8	6	Post_flowering_drought	Root
345	8	8	Post_flowering_drought	Root
346	8	7	Post_flowering_drought	Root
347	8	9	Post_flowering_drought	Root
348	8	8	Post_flowering_drought	Root
349	9	8	Post_flowering_drought	Root
350	9	9	Post_flowering_drought	Root
351	9	9	Post_flowering_drought	Root
352	9	9	Post_flowering_drought	Root
353	9	8	Post_flowering_drought	Root
354	9	6	Post_flowering_drought	Root
355	10	10	Post_flowering_drought	Root
356	10	8	Post_flowering_drought	Root
357	10	9	Post_flowering_drought	Root
358	10	8	Post_flowering_drought	Root
359	10	10	Post_flowering_drought	Root
360	10	10	Post_flowering_drought	Root
361	11	6	Post_flowering_drought	Root
362	11	11	Post_flowering_drought	Root
363	11	11	Post_flowering_drought	Root
364	11	11	Post_flowering_drought	Root
365	11	6	Post_flowering_drought	Root
366	11	9	Post_flowering_drought	Root
367	12	13	Post_flowering_drought	Root
368	12	6	Post_flowering_drought	Root
369	12	13	Post_flowering_drought	Root
370	12	13	Post_flowering_drought	Root
371	12	10	Post_flowering_drought	Root
372	12	8	Post_flowering_drought	Root
373	13	6	Post_flowering_drought	Root
374	13	6	Post_flowering_drought	Root
375	13	13	Post_flowering_drought	Root
376	13	6	Post_flowering_drought	Root
377	13	6	Post_flowering_drought	Root
378	13	13	Post_flowering_drought	Root
379	14	6	Post_flowering_drought	Root
380	14	6	Post_flowering_drought	Root
381	14	13	Post_flowering_drought	Root
382	14	7	Post_flowering_drought	Root
383	14	6	Post_flowering_drought	Root
384	14	14	Post_flowering_drought	Root
385	15	6	Post_flowering_drought	Root
386	15	6	Post_flowering_drought	Root
387	15	13	Post_flowering_drought	Root
388	15	6	Post_flowering_drought	Root
389	15	6	Post_flowering_drought	Root
390	15	6	Post_flowering_drought	Root
391	16	6	Post_flowering_drought	Root
392	16	6	Post_flowering_drought	Root
393	16	6	Post_flowering_drought	Root
394	16	6	Post_flowering_drought	Root
395	16	10	Post_flowering_drought	Root
396	16	10	Post_flowering_drought	Root
397	17	6	Post_flowering_drought	Root
398	17	6	Post_flowering_drought	Root
399	17	6	Post_flowering_drought	Root
400	17	10	Post_flowering_drought	Root
401	17	6	Post_flowering_drought	Root
402	17	10	Post_flowering_drought	Root
403	1	3	Control	Rhizosphere
404	1	1	Control	Rhizosphere
405	1	1	Control	Rhizosphere
406	2	3	Control	Rhizosphere
407	2	3	Control	Rhizosphere
408	2	2	Control	Rhizosphere
409	3	4	Control	Rhizosphere
410	3	2	Control	Rhizosphere
411	3	3	Control	Rhizosphere
412	4	6	Control	Rhizosphere
413	4	3	Control	Rhizosphere
414	4	4	Control	Rhizosphere
415	5	6	Control	Rhizosphere
416	5	6	Control	Rhizosphere
417	5	6	Control	Rhizosphere
418	6	6	Control	Rhizosphere
419	6	6	Control	Rhizosphere
420	6	6	Control	Rhizosphere
421	7	7	Control	Rhizosphere
422	7	7	Control	Rhizosphere
423	7	8	Control	Rhizosphere
424	8	8	Control	Rhizosphere
425	8	7	Control	Rhizosphere
426	8	8	Control	Rhizosphere
427	9	8	Control	Rhizosphere
428	9	11	Control	Rhizosphere
429	9	7	Control	Rhizosphere
430	10	11	Control	Rhizosphere
431	10	10	Control	Rhizosphere
432	10	10	Control	Rhizosphere
433	11	11	Control	Rhizosphere
434	11	11	Control	Rhizosphere
435	11	11	Control	Rhizosphere
436	12	15	Control	Rhizosphere
437	12	13	Control	Rhizosphere
438	12	11	Control	Rhizosphere
439	13	17	Control	Rhizosphere
440	13	17	Control	Rhizosphere
441	13	13	Control	Rhizosphere
442	14	12	Control	Rhizosphere
443	14	17	Control	Rhizosphere
444	14	17	Control	Rhizosphere
445	15	13	Control	Rhizosphere
446	15	15	Control	Rhizosphere
447	15	15	Control	Rhizosphere
448	16	15	Control	Rhizosphere
449	16	15	Control	Rhizosphere
450	16	17	Control	Rhizosphere
451	17	15	Control	Rhizosphere
452	17	17	Control	Rhizosphere
453	17	13	Control	Rhizosphere
454	3	3	Pre_flowering_drought	Rhizosphere
455	3	3	Pre_flowering_drought	Rhizosphere
456	3	3	Pre_flowering_drought	Rhizosphere
457	3	3	Pre_flowering_drought	Rhizosphere
458	3	4	Pre_flowering_drought	Rhizosphere
459	3	3	Pre_flowering_drought	Rhizosphere
460	4	3	Pre_flowering_drought	Rhizosphere
461	4	4	Pre_flowering_drought	Rhizosphere
462	4	4	Pre_flowering_drought	Rhizosphere
463	4	4	Pre_flowering_drought	Rhizosphere
464	4	4	Pre_flowering_drought	Rhizosphere
465	4	4	Pre_flowering_drought	Rhizosphere
466	5	4	Pre_flowering_drought	Rhizosphere
467	5	6	Pre_flowering_drought	Rhizosphere
468	5	6	Pre_flowering_drought	Rhizosphere
469	5	6	Pre_flowering_drought	Rhizosphere
470	5	3	Pre_flowering_drought	Rhizosphere
471	5	6	Pre_flowering_drought	Rhizosphere
472	6	6	Pre_flowering_drought	Rhizosphere
473	6	6	Pre_flowering_drought	Rhizosphere
474	6	6	Pre_flowering_drought	Rhizosphere
475	6	6	Pre_flowering_drought	Rhizosphere
476	6	6	Pre_flowering_drought	Rhizosphere
477	6	6	Pre_flowering_drought	Rhizosphere
478	7	6	Pre_flowering_drought	Rhizosphere
479	7	6	Pre_flowering_drought	Rhizosphere
480	7	6	Pre_flowering_drought	Rhizosphere
481	7	6	Pre_flowering_drought	Rhizosphere
482	7	6	Pre_flowering_drought	Rhizosphere
483	7	6	Pre_flowering_drought	Rhizosphere
484	8	6	Pre_flowering_drought	Rhizosphere
485	8	6	Pre_flowering_drought	Rhizosphere
486	8	6	Pre_flowering_drought	Rhizosphere
487	8	4	Pre_flowering_drought	Rhizosphere
488	8	6	Pre_flowering_drought	Rhizosphere
489	8	6	Pre_flowering_drought	Rhizosphere
490	9	6	Pre_flowering_drought	Rhizosphere
491	9	6	Pre_flowering_drought	Rhizosphere
492	9	6	Pre_flowering_drought	Rhizosphere
493	9	6	Pre_flowering_drought	Rhizosphere
494	9	5	Pre_flowering_drought	Rhizosphere
495	9	12	Pre_flowering_drought	Rhizosphere
496	10	6	Pre_flowering_drought	Rhizosphere
497	10	6	Pre_flowering_drought	Rhizosphere
498	10	6	Pre_flowering_drought	Rhizosphere
499	10	10	Pre_flowering_drought	Rhizosphere
500	10	4	Pre_flowering_drought	Rhizosphere
501	10	5	Pre_flowering_drought	Rhizosphere
502	11	11	Pre_flowering_drought	Rhizosphere
503	11	11	Pre_flowering_drought	Rhizosphere
504	11	6	Pre_flowering_drought	Rhizosphere
505	11	11	Pre_flowering_drought	Rhizosphere
506	11	10	Pre_flowering_drought	Rhizosphere
507	11	6	Pre_flowering_drought	Rhizosphere
508	12	11	Pre_flowering_drought	Rhizosphere
509	12	9	Pre_flowering_drought	Rhizosphere
510	12	6	Pre_flowering_drought	Rhizosphere
511	12	8	Pre_flowering_drought	Rhizosphere
512	12	11	Pre_flowering_drought	Rhizosphere
513	12	6	Pre_flowering_drought	Rhizosphere
514	13	17	Pre_flowering_drought	Rhizosphere
515	13	13	Pre_flowering_drought	Rhizosphere
516	13	12	Pre_flowering_drought	Rhizosphere
517	13	13	Pre_flowering_drought	Rhizosphere
518	13	10	Pre_flowering_drought	Rhizosphere
519	13	10	Pre_flowering_drought	Rhizosphere
520	14	17	Pre_flowering_drought	Rhizosphere
521	14	12	Pre_flowering_drought	Rhizosphere
522	14	10	Pre_flowering_drought	Rhizosphere
523	14	13	Pre_flowering_drought	Rhizosphere
524	14	13	Pre_flowering_drought	Rhizosphere
525	14	17	Pre_flowering_drought	Rhizosphere
526	15	15	Pre_flowering_drought	Rhizosphere
527	15	15	Pre_flowering_drought	Rhizosphere
528	15	15	Pre_flowering_drought	Rhizosphere
529	15	12	Pre_flowering_drought	Rhizosphere
530	15	11	Pre_flowering_drought	Rhizosphere
531	15	17	Pre_flowering_drought	Rhizosphere
532	16	17	Pre_flowering_drought	Rhizosphere
533	16	16	Pre_flowering_drought	Rhizosphere
534	16	10	Pre_flowering_drought	Rhizosphere
535	16	9	Pre_flowering_drought	Rhizosphere
536	16	11	Pre_flowering_drought	Rhizosphere
537	16	16	Pre_flowering_drought	Rhizosphere
538	17	17	Pre_flowering_drought	Rhizosphere
539	17	11	Pre_flowering_drought	Rhizosphere
540	17	17	Pre_flowering_drought	Rhizosphere
541	17	12	Pre_flowering_drought	Rhizosphere
542	17	12	Pre_flowering_drought	Rhizosphere
543	17	12	Pre_flowering_drought	Rhizosphere
544	8	7	Post_flowering_drought	Rhizosphere
545	8	8	Post_flowering_drought	Rhizosphere
546	8	8	Post_flowering_drought	Rhizosphere
547	8	9	Post_flowering_drought	Rhizosphere
548	8	8	Post_flowering_drought	Rhizosphere
549	8	8	Post_flowering_drought	Rhizosphere
550	9	9	Post_flowering_drought	Rhizosphere
551	9	11	Post_flowering_drought	Rhizosphere
552	9	11	Post_flowering_drought	Rhizosphere
553	9	7	Post_flowering_drought	Rhizosphere
554	9	8	Post_flowering_drought	Rhizosphere
555	9	9	Post_flowering_drought	Rhizosphere
556	10	10	Post_flowering_drought	Rhizosphere
557	10	10	Post_flowering_drought	Rhizosphere
558	10	10	Post_flowering_drought	Rhizosphere
559	10	11	Post_flowering_drought	Rhizosphere
560	10	10	Post_flowering_drought	Rhizosphere
561	10	11	Post_flowering_drought	Rhizosphere
562	11	11	Post_flowering_drought	Rhizosphere
563	11	11	Post_flowering_drought	Rhizosphere
564	11	12	Post_flowering_drought	Rhizosphere
565	11	11	Post_flowering_drought	Rhizosphere
566	11	11	Post_flowering_drought	Rhizosphere
567	11	11	Post_flowering_drought	Rhizosphere
568	12	12	Post_flowering_drought	Rhizosphere
569	12	12	Post_flowering_drought	Rhizosphere
570	12	11	Post_flowering_drought	Rhizosphere
571	12	11	Post_flowering_drought	Rhizosphere
572	12	11	Post_flowering_drought	Rhizosphere
573	12	11	Post_flowering_drought	Rhizosphere
574	13	12	Post_flowering_drought	Rhizosphere
575	13	11	Post_flowering_drought	Rhizosphere
576	13	11	Post_flowering_drought	Rhizosphere
577	13	11	Post_flowering_drought	Rhizosphere
578	13	12	Post_flowering_drought	Rhizosphere
579	13	11	Post_flowering_drought	Rhizosphere
580	14	11	Post_flowering_drought	Rhizosphere
581	14	11	Post_flowering_drought	Rhizosphere
582	14	14	Post_flowering_drought	Rhizosphere
583	14	12	Post_flowering_drought	Rhizosphere
584	14	11	Post_flowering_drought	Rhizosphere
585	14	14	Post_flowering_drought	Rhizosphere
586	15	15	Post_flowering_drought	Rhizosphere
587	15	11	Post_flowering_drought	Rhizosphere
588	15	15	Post_flowering_drought	Rhizosphere
589	15	15	Post_flowering_drought	Rhizosphere
590	15	12	Post_flowering_drought	Rhizosphere
591	15	13	Post_flowering_drought	Rhizosphere
592	16	8	Post_flowering_drought	Rhizosphere
593	16	11	Post_flowering_drought	Rhizosphere
594	16	11	Post_flowering_drought	Rhizosphere
595	16	11	Post_flowering_drought	Rhizosphere
596	16	11	Post_flowering_drought	Rhizosphere
597	16	11	Post_flowering_drought	Rhizosphere
598	17	12	Post_flowering_drought	Rhizosphere
599	17	12	Post_flowering_drought	Rhizosphere
600	17	11	Post_flowering_drought	Rhizosphere
601	17	17	Post_flowering_drought	Rhizosphere
602	17	17	Post_flowering_drought	Rhizosphere
603	17	12	Post_flowering_drought	Rhizosphere
604	1	1	Control	Soil
605	1	1	Control	Soil
606	1	1	Control	Soil
607	2	3	Control	Soil
608	2	5	Control	Soil
609	2	4	Control	Soil
610	3	2	Control	Soil
611	3	2	Control	Soil
612	3	1	Control	Soil
613	4	4	Control	Soil
614	4	5	Control	Soil
615	4	4	Control	Soil
616	5	5	Control	Soil
617	5	8	Control	Soil
618	5	8	Control	Soil
619	6	7	Control	Soil
620	6	6	Control	Soil
621	6	6	Control	Soil
622	7	6	Control	Soil
623	7	6	Control	Soil
624	7	6	Control	Soil
625	8	3	Control	Soil
626	8	8	Control	Soil
627	8	5	Control	Soil
628	9	9	Control	Soil
629	9	9	Control	Soil
630	9	10	Control	Soil
631	10	12	Control	Soil
632	10	17	Control	Soil
633	10	14	Control	Soil
634	11	14	Control	Soil
635	11	6	Control	Soil
636	11	12	Control	Soil
637	12	12	Control	Soil
638	12	12	Control	Soil
639	12	12	Control	Soil
640	13	12	Control	Soil
641	13	17	Control	Soil
642	13	12	Control	Soil
643	14	13	Control	Soil
644	14	17	Control	Soil
645	14	14	Control	Soil
646	15	12	Control	Soil
647	15	17	Control	Soil
648	15	16	Control	Soil
649	16	16	Control	Soil
650	16	13	Control	Soil
651	16	13	Control	Soil
652	17	17	Control	Soil
653	17	17	Control	Soil
654	17	15	Control	Soil
655	3	2	Pre_flowering_drought	Soil
656	3	3	Pre_flowering_drought	Soil
657	3	3	Pre_flowering_drought	Soil
658	3	3	Pre_flowering_drought	Soil
659	3	2	Pre_flowering_drought	Soil
660	3	3	Pre_flowering_drought	Soil
661	4	6	Pre_flowering_drought	Soil
662	4	3	Pre_flowering_drought	Soil
663	4	3	Pre_flowering_drought	Soil
664	4	4	Pre_flowering_drought	Soil
665	4	4	Pre_flowering_drought	Soil
666	4	4	Pre_flowering_drought	Soil
667	5	5	Pre_flowering_drought	Soil
668	5	17	Pre_flowering_drought	Soil
669	5	3	Pre_flowering_drought	Soil
670	5	4	Pre_flowering_drought	Soil
671	5	2	Pre_flowering_drought	Soil
672	5	4	Pre_flowering_drought	Soil
673	6	2	Pre_flowering_drought	Soil
674	6	3	Pre_flowering_drought	Soil
675	6	5	Pre_flowering_drought	Soil
676	6	6	Pre_flowering_drought	Soil
677	6	6	Pre_flowering_drought	Soil
678	6	6	Pre_flowering_drought	Soil
679	7	5	Pre_flowering_drought	Soil
680	7	17	Pre_flowering_drought	Soil
681	7	6	Pre_flowering_drought	Soil
682	7	6	Pre_flowering_drought	Soil
683	7	7	Pre_flowering_drought	Soil
684	7	5	Pre_flowering_drought	Soil
685	8	5	Pre_flowering_drought	Soil
686	8	10	Pre_flowering_drought	Soil
687	8	8	Pre_flowering_drought	Soil
688	8	8	Pre_flowering_drought	Soil
689	8	5	Pre_flowering_drought	Soil
690	8	8	Pre_flowering_drought	Soil
691	9	9	Pre_flowering_drought	Soil
692	9	10	Pre_flowering_drought	Soil
693	9	5	Pre_flowering_drought	Soil
694	9	5	Pre_flowering_drought	Soil
695	9	9	Pre_flowering_drought	Soil
696	9	14	Pre_flowering_drought	Soil
697	10	10	Pre_flowering_drought	Soil
698	10	5	Pre_flowering_drought	Soil
699	10	5	Pre_flowering_drought	Soil
700	10	10	Pre_flowering_drought	Soil
701	10	10	Pre_flowering_drought	Soil
702	10	5	Pre_flowering_drought	Soil
703	11	10	Pre_flowering_drought	Soil
704	11	9	Pre_flowering_drought	Soil
705	11	10	Pre_flowering_drought	Soil
706	11	5	Pre_flowering_drought	Soil
707	11	10	Pre_flowering_drought	Soil
708	11	5	Pre_flowering_drought	Soil
709	12	12	Pre_flowering_drought	Soil
710	12	5	Pre_flowering_drought	Soil
711	12	12	Pre_flowering_drought	Soil
712	12	11	Pre_flowering_drought	Soil
713	12	5	Pre_flowering_drought	Soil
714	12	5	Pre_flowering_drought	Soil
715	13	12	Pre_flowering_drought	Soil
716	13	10	Pre_flowering_drought	Soil
717	13	6	Pre_flowering_drought	Soil
718	13	13	Pre_flowering_drought	Soil
719	13	10	Pre_flowering_drought	Soil
720	13	12	Pre_flowering_drought	Soil
721	14	2	Pre_flowering_drought	Soil
722	14	12	Pre_flowering_drought	Soil
723	14	11	Pre_flowering_drought	Soil
724	14	12	Pre_flowering_drought	Soil
725	14	13	Pre_flowering_drought	Soil
726	14	10	Pre_flowering_drought	Soil
727	15	12	Pre_flowering_drought	Soil
728	15	12	Pre_flowering_drought	Soil
729	15	6	Pre_flowering_drought	Soil
730	15	6	Pre_flowering_drought	Soil
731	15	17	Pre_flowering_drought	Soil
732	15	12	Pre_flowering_drought	Soil
733	16	6	Pre_flowering_drought	Soil
734	16	1	Pre_flowering_drought	Soil
735	16	16	Pre_flowering_drought	Soil
736	16	12	Pre_flowering_drought	Soil
737	16	6	Pre_flowering_drought	Soil
738	16	8	Pre_flowering_drought	Soil
739	17	14	Pre_flowering_drought	Soil
740	17	17	Pre_flowering_drought	Soil
741	17	17	Pre_flowering_drought	Soil
742	17	14	Pre_flowering_drought	Soil
743	17	13	Pre_flowering_drought	Soil
744	17	15	Pre_flowering_drought	Soil
745	8	12	Post_flowering_drought	Soil
746	8	10	Post_flowering_drought	Soil
747	8	8	Post_flowering_drought	Soil
748	8	10	Post_flowering_drought	Soil
749	8	8	Post_flowering_drought	Soil
750	8	12	Post_flowering_drought	Soil
751	9	10	Post_flowering_drought	Soil
752	9	14	Post_flowering_drought	Soil
753	9	10	Post_flowering_drought	Soil
754	9	10	Post_flowering_drought	Soil
755	9	7	Post_flowering_drought	Soil
756	9	9	Post_flowering_drought	Soil
757	10	12	Post_flowering_drought	Soil
758	10	10	Post_flowering_drought	Soil
759	10	17	Post_flowering_drought	Soil
760	10	10	Post_flowering_drought	Soil
761	10	10	Post_flowering_drought	Soil
762	10	10	Post_flowering_drought	Soil
763	11	10	Post_flowering_drought	Soil
764	11	11	Post_flowering_drought	Soil
765	11	10	Post_flowering_drought	Soil
766	11	10	Post_flowering_drought	Soil
767	11	12	Post_flowering_drought	Soil
768	11	12	Post_flowering_drought	Soil
769	12	9	Post_flowering_drought	Soil
770	12	12	Post_flowering_drought	Soil
771	12	12	Post_flowering_drought	Soil
772	12	12	Post_flowering_drought	Soil
773	12	12	Post_flowering_drought	Soil
774	12	12	Post_flowering_drought	Soil
775	13	12	Post_flowering_drought	Soil
776	13	13	Post_flowering_drought	Soil
777	13	8	Post_flowering_drought	Soil
778	13	12	Post_flowering_drought	Soil
779	13	12	Post_flowering_drought	Soil
780	13	9	Post_flowering_drought	Soil
781	14	14	Post_flowering_drought	Soil
782	14	2	Post_flowering_drought	Soil
783	14	16	Post_flowering_drought	Soil
784	14	17	Post_flowering_drought	Soil
785	14	6	Post_flowering_drought	Soil
786	14	6	Post_flowering_drought	Soil
787	15	12	Post_flowering_drought	Soil
788	15	10	Post_flowering_drought	Soil
789	15	16	Post_flowering_drought	Soil
790	15	13	Post_flowering_drought	Soil
791	15	15	Post_flowering_drought	Soil
792	15	14	Post_flowering_drought	Soil
793	16	8	Post_flowering_drought	Soil
794	16	14	Post_flowering_drought	Soil
795	16	12	Post_flowering_drought	Soil
796	16	12	Post_flowering_drought	Soil
797	16	12	Post_flowering_drought	Soil
798	16	16	Post_flowering_drought	Soil
799	17	14	Post_flowering_drought	Soil
800	17	10	Post_flowering_drought	Soil
801	17	12	Post_flowering_drought	Soil
802	17	12	Post_flowering_drought	Soil
803	17	14	Post_flowering_drought	Soil
804	17	12	Post_flowering_drought	Soil
