# Supplementary material for: Fungal community assembly in drought-stressed sorghum shows stochasticity, selection, and universal ecological dynamics
Source: Nat Commun. 2020 Jan 7;11:34. doi: 10.1038/s41467-019-13913-9 (PMC6946711; doi:10.1038/s41467-019-13913-9)
Supplement: Supplementary file 10 — Source Data [file 41467_2019_13913_MOESM10_ESM.zip › SourceData/Fig.S7.Rhizosphere.plot.3.csv]

	fung.dist	td
1	0.411732687414119	1
2	0.423366987498068	2
3	0.45971672663516	3
4	0.547648649167769	4
5	0.473084976037829	5
6	0.523178740724913	6
7	0.601968745905947	7
8	0.513282920137045	8
9	0.543892816658519	9
10	0.421251971704004	1
11	0.467805977938736	2
12	0.489307494391321	3
13	0.438077610202506	4
14	0.455899013643801	5
15	0.515380898913967	6
16	0.434704160436641	7
17	0.492100960300396	8
18	0.371049017705466	1
19	0.462492904226402	2
20	0.464886289810646	3
21	0.411922777650193	4
22	0.51118639048837	5
23	0.461786503739119	6
24	0.474389896768963	7
25	0.410580266367062	1
26	0.447592668090227	2
27	0.344699910994037	3
28	0.520375487422532	4
29	0.462675500171383	5
30	0.433199684347328	6
31	0.459724583411521	1
32	0.414613730189054	2
33	0.456804988744184	3
34	0.478275695693024	4
35	0.382418670099828	5
36	0.483055198155539	1
37	0.42522012805194	2
38	0.449933214910541	3
39	0.419669386961784	4
40	0.426638121594682	1
41	0.403999300593434	2
42	0.334949243767188	3
43	0.427955100873996	1
44	0.36656448883099	2
45	0.415921182597096	1
