# Supplementary material for: Fungal community assembly in drought-stressed sorghum shows stochasticity, selection, and universal ecological dynamics
Source: Nat Commun. 2020 Jan 7;11:34. doi: 10.1038/s41467-019-13913-9 (PMC6946711; doi:10.1038/s41467-019-13913-9)
Supplement: Supplementary file 10 — Source Data [file 41467_2019_13913_MOESM10_ESM.zip › SourceData/Fig.S9.PRE.PRE.Leaf.csv]

	row	col	value
16	3	4	0.596153846153846
31	3	5	0.643478260869565
32	4	5	0.602870813397129
46	3	6	0.575342465753425
47	4	6	0.589371980676328
48	5	6	0.586666666666667
61	3	7	0.556149732620321
62	4	7	0.586387434554974
63	5	7	0.563829787234043
64	6	7	0.532608695652174
76	3	8	0.591549295774648
77	4	8	0.63013698630137
78	5	8	0.601398601398601
79	6	8	0.611111111111111
80	7	8	0.611111111111111
91	3	9	0.554621848739496
92	4	9	0.578512396694215
93	5	9	0.566666666666667
94	6	9	0.554621848739496
95	7	9	0.554621848739496
96	8	9	0.65625
106	3	10	0.56
107	4	10	0.56
108	5	10	0.530612244897959
109	6	10	0.56
110	7	10	0.515463917525773
111	8	10	0.545454545454545
112	9	10	0.56
121	3	11	0.507462686567164
122	4	11	0.550724637681159
123	5	11	0.561151079136691
124	6	11	0.54014598540146
125	7	11	0.561151079136691
126	8	11	0.666666666666667
127	9	11	0.566666666666667
128	10	11	0.5
136	3	12	0.568807339449541
137	4	12	0.643478260869565
138	5	12	0.619469026548673
139	6	12	0.643478260869565
140	7	12	0.607142857142857
141	8	12	0.643478260869565
142	9	12	0.655172413793103
143	10	12	0.628571428571429
144	11	12	0.581818181818182
151	3	13	0.525
152	4	13	0.487179487179487
153	5	13	0.506329113924051
154	6	13	0.506329113924051
155	7	13	0.467532467532468
156	8	13	0.54320987654321
157	9	13	0.525
158	10	13	0.560975609756098
159	11	13	0.467532467532468
160	12	13	0.506329113924051
166	3	14	0.491803278688525
167	4	14	0.491803278688525
168	5	14	0.440677966101695
169	6	14	0.516129032258065
170	7	14	0.413793103448276
171	8	14	0.466666666666667
172	9	14	0.466666666666667
173	10	14	0.491803278688525
174	11	14	0.264150943396226
175	12	14	0.327272727272727
176	13	14	0.440677966101695
181	3	15	0.567567567567568
182	4	15	0.605263157894737
183	5	15	0.605263157894737
184	6	15	0.623376623376623
185	7	15	0.567567567567568
186	8	15	0.586666666666667
187	9	15	0.586666666666667
188	10	15	0.567567567567568
189	11	15	0.485714285714286
190	12	15	0.417910447761194
191	13	15	0.507042253521127
192	14	15	0.440677966101695
196	3	16	0.509090909090909
197	4	16	0.56140350877193
198	5	16	0.610169491525424
199	6	16	0.586206896551724
200	7	16	0.481481481481481
201	8	16	0.452830188679245
202	9	16	0.481481481481481
203	10	16	0.481481481481481
204	11	16	0.392156862745098
205	12	16	0.25531914893617
206	13	16	0.36
207	14	16	0.423076923076923
208	15	16	0.392156862745098
211	3	17	0.56140350877193
212	4	17	0.56140350877193
213	5	17	0.56140350877193
214	6	17	0.610169491525424
215	7	17	0.535714285714286
216	8	17	0.452830188679245
217	9	17	0.452830188679245
218	10	17	0.481481481481481
219	11	17	0.36
220	12	17	0.291666666666667
221	13	17	0.326530612244898
222	14	17	0.392156862745098
223	15	17	0.36
224	16	17	0.392156862745098
