# Supplementary material for: Fungal community assembly in drought-stressed sorghum shows stochasticity, selection, and universal ecological dynamics
Source: Nat Commun. 2020 Jan 7;11:34. doi: 10.1038/s41467-019-13913-9 (PMC6946711; doi:10.1038/s41467-019-13913-9)
Supplement: Supplementary file 10 — Source Data [file 41467_2019_13913_MOESM10_ESM.zip › SourceData/Fig.S7.Soil.plot.4.csv]

	fung.dist	td
1	0.443114689650473	1
2	0.550358872898232	8
3	0.454212454593456	2
4	0.457463826864799	3
5	0.456611387898016	4
6	0.444161610521491	5
7	0.420281327962218	6
8	0.390773196174899	7
9	0.414448696341216	8
10	0.465535978796057	9
11	0.48479871143198	9
12	0.38541275376437	1
13	0.525494367802088	2
14	0.438736997617744	3
15	0.396113414568563	4
16	0.433339739709932	5
17	0.402778617996524	6
18	0.464029967230098	7
19	0.468226935498717	8
20	0.469824693486623	10
21	0.543668540373677	11
22	0.504172235144086	12
23	0.48989397181054	13
24	0.502714712907496	14
25	0.518546888879511	15
26	0.544326341926973	16
27	0.515962452811309	17
28	0.489848763732705	1
29	0.454274569809372	2
30	0.434894410000094	3
31	0.402688712513281	4
32	0.400280506205968	5
33	0.471929390695316	6
34	0.429626621310541	7
35	0.459892323069139	1
36	0.491005463003981	2
37	0.442631224373627	3
38	0.471427366509458	4
39	0.486001970376072	5
40	0.450119633697544	6
41	0.429020785411339	1
42	0.407233545831404	2
43	0.451839008577121	3
44	0.450502895717609	4
45	0.431543472102517	5
46	0.428117570794938	1
47	0.419453698995675	2
48	0.455806349015879	3
49	0.465132785130354	4
50	0.332588873456293	1
51	0.406723501285807	2
52	0.449484172379005	3
53	0.409396827261722	1
54	0.439935938461292	2
55	0.444571155691948	1
