# Supplementary material for: Fungal community assembly in drought-stressed sorghum shows stochasticity, selection, and universal ecological dynamics
Source: Nat Commun. 2020 Jan 7;11:34. doi: 10.1038/s41467-019-13913-9 (PMC6946711; doi:10.1038/s41467-019-13913-9)
Supplement: Supplementary file 10 — Source Data [file 41467_2019_13913_MOESM10_ESM.zip › SourceData/Fig.5E.csv]

	bNTI.ted2RC95pct	Fungi.pct	Habitat
1	0.375	99.5386038716667	Soil
2	0	99.5427506016667	Soil
3	0.545454545454545	99.50614567	Soil
4	0.681818181818182	26.3724999716667	Leaf
5	0	98.4500872916667	Rhizosphere
6	0.642857142857143	93.7045219283333	Root
7	0.375	99.60123461	Soil
8	0.857142857142857	10.6261288195	Leaf
9	0	97.5543204566667	Rhizosphere
10	0.84375	80.0834206033333	Root
11	0	99.1394806	Soil
12	0.842105263157895	9.54108280133333	Leaf
13	0.84375	15.755970371	Leaf
14	0.375	97.3870398783333	Rhizosphere
15	0	97.6995055383333	Rhizosphere
16	0.807692307692308	82.070997635	Root
17	0.782608695652174	70.1511591333333	Root
18	0.375	99.3313164033333	Soil
19	0	98.800750265	Soil
20	0.869565217391304	10.577823564	Leaf
21	0.827586206896552	13.4046996751667	Leaf
22	0.375	98.064376385	Rhizosphere
23	0.375	98.6383089883333	Rhizosphere
24	0	79.2351854883333	Root
25	0.642857142857143	64.6129026066667	Root
26	0.545454545454545	99.12569366	Soil
27	0	99.087971175	Soil
28	0.842105263157895	8.96919653216667	Leaf
29	0.807692307692308	8.26701286833333	Leaf
30	0.642857142857143	97.6651859516667	Rhizosphere
31	0.545454545454545	97.7139239416667	Rhizosphere
32	0	91.86280671	Root
33	0.545454545454545	85.1591150483333	Root
34	0.375	99.1624244783333	Soil
35	0.642857142857143	98.1903091366667	Soil
36	0.854368932038835	9.24228274866667	Leaf
37	0.84375	8.99445378166667	Leaf
38	0.375	98.74688749	Rhizosphere
39	0	98.8932808633333	Rhizosphere
40	0	99.9716865	Root
41	0	99.9280866983333	Root
42	0.545454545454545	99.371108505	Soil
43	0.375	99.3778201633333	Soil
44	0.84375	16.2218435933333	Leaf
45	0.84375	12.1956959673333	Leaf
46	0.705882352941177	97.622232885	Rhizosphere
47	0	98.3178437216667	Rhizosphere
48	0	94.3634159833333	Root
49	0.642857142857143	91.91015467	Root
50	0	99.1652607616667	Soil
51	0.375	99.0790239166667	Soil
52	0	26.5208530666667	Leaf
53	0.545454545454545	28.4063685783333	Leaf
54	0.782608695652174	21.2314027521667	Leaf
55	0.705882352941177	96.6555049616667	Rhizosphere
56	0.375	97.6073585983333	Rhizosphere
57	0	98.2500514883333	Rhizosphere
58	0	99.982436925	Root
59	0	99.98150764	Root
60	0.375	99.9299146866667	Root
61	0.545454545454545	97.9033919533333	Soil
62	0	97.47424717	Soil
63	0	98.141014135	Soil
64	0	61.6778139983333	Leaf
65	0	55.3720075383333	Leaf
66	0.642857142857143	27.5466734033333	Leaf
67	0.375	97.535228195	Rhizosphere
68	0.375	98.4612579233333	Rhizosphere
69	0.705882352941177	96.3034732116667	Rhizosphere
70	0	98.7529370083333	Root
71	0	99.793675685	Root
72	0.827586206896552	96.7779373666667	Root
73	0.705882352941177	98.9443137483333	Soil
74	0.545454545454545	98.8378634633333	Soil
75	0	98.2877331283333	Soil
76	0	80.702435655	Leaf
77	0	69.771062045	Leaf
78	0	42.9817715466667	Leaf
79	0.545454545454545	98.7688586166667	Rhizosphere
80	0	98.9923435516667	Rhizosphere
81	0	98.0135076866667	Rhizosphere
82	0	99.9895712783333	Root
83	0	99.9855973466667	Root
84	0	99.9750234233333	Root
85	0.375	99.604940585	Soil
86	0	99.7059050133333	Soil
87	0	99.3711896333333	Soil
88	0	92.300081825	Leaf
89	0.705882352941177	76.89272917	Leaf
90	0	49.2722190483333	Leaf
91	0.375	98.6327023066667	Rhizosphere
92	0	98.9777484083333	Rhizosphere
93	0	98.5607850816667	Rhizosphere
94	0.642857142857143	96.6094300466667	Root
95	0	97.956768875	Root
96	0	97.349896685	Root
97	0.375	99.67243068	Soil
98	0.642857142857143	99.78716281	Soil
99	0.642857142857143	99.73338032	Soil
100	0	95.3511296483333	Leaf
101	0	87.3550238966667	Leaf
102	0	79.8987648716667	Leaf
103	0	99.9355623916667	Rhizosphere
104	0	99.9626537283333	Rhizosphere
105	0	99.945454665	Rhizosphere
106	0.375	98.508140485	Root
107	0	99.2621971016667	Root
108	0	99.9731567483333	Root
109	0.782608695652174	99.3484771066667	Soil
110	0	99.4571464566667	Soil
111	0.545454545454545	98.9453986533333	Soil
112	0	97.5892498233333	Leaf
113	0	94.85828843	Leaf
114	0	93.3911948183333	Leaf
115	0.375	99.9587179	Rhizosphere
116	0.75	99.7036435716667	Rhizosphere
117	0	99.9570866816667	Rhizosphere
118	0.642857142857143	92.18740486	Root
119	0	96.1967432933333	Root
120	0	91.5107874766667	Root
121	0	99.5818791933333	Soil
122	0	99.5920642716667	Soil
123	0	99.0255370133333	Soil
124	0	97.9993021	Leaf
125	0	96.375879675	Leaf
126	0	95.117321105	Leaf
127	0	99.76289923	Rhizosphere
128	0.375	99.03718967	Rhizosphere
129	0.375	99.1634787516667	Rhizosphere
130	0.545454545454545	96.370867	Root
131	0	98.63372043	Root
132	0.375	91.7974170883333	Root
133	0	99.8655114316667	Soil
134	0.375	99.8489378483333	Soil
135	0	99.7979868283333	Soil
136	0	96.1251065516667	Leaf
137	0	94.1253851433333	Leaf
138	0	91.5996676416667	Leaf
139	0.545454545454545	98.146854795	Rhizosphere
140	0.375	98.1555793566667	Rhizosphere
141	0	97.9304441566667	Rhizosphere
142	0.545454545454545	94.7642144116667	Root
143	0	97.088621175	Root
144	0	92.48221266	Root
145	0.642857142857143	99.22292849	Soil
146	0.782608695652174	99.4998574433333	Soil
147	0	99.372762265	Soil
148	0	95.643619985	Leaf
149	0	95.4676582666667	Leaf
150	0	93.25813401	Leaf
151	0.705882352941177	96.6411459383333	Rhizosphere
152	0.545454545454545	98.4096161166667	Rhizosphere
153	0.375	98.3466835216667	Rhizosphere
154	0.375	99.9382299	Root
155	0	99.2290356033333	Root
156	0.375	99.9759055183333	Root
157	0.705882352941177	99.0349977933333	Soil
158	0	99.5596526233333	Soil
159	0.545454545454545	98.861211715	Soil
160	0	97.2995728966667	Leaf
161	0	95.1283167533333	Leaf
162	0	95.2490365333333	Leaf
163	0	99.929734905	Rhizosphere
164	0.375	99.8653713683333	Rhizosphere
165	0.545454545454545	99.90748708	Rhizosphere
166	0.705882352941177	99.977309375	Root
167	0	99.9981360816667	Root
168	0.545454545454545	99.9885547983333	Root
169	0.375	99.5585624133333	Soil
170	0.375	99.828392395	Soil
171	0	99.7860089616667	Soil
