# Supplementary material for: Fungal community assembly in drought-stressed sorghum shows stochasticity, selection, and universal ecological dynamics
Source: Nat Commun. 2020 Jan 7;11:34. doi: 10.1038/s41467-019-13913-9 (PMC6946711; doi:10.1038/s41467-019-13913-9)
Supplement: Supplementary file 10 — Source Data [file 41467_2019_13913_MOESM10_ESM.zip › SourceData/Fig.S20.csv]

	Pct.fung.transcriptome	TP.x	Habitat.y
1	0.000564640327268607	10	Leaf
2	0.00132443687395365	10	Leaf
3	0.000172514781437042	10	Leaf
4	0.000259904467795254	10	Leaf
5	0.000564633199419331	10	Leaf
6	0.000575212429319071	10	Leaf
7	0.000221835183105487	10	Leaf
8	0.000273390693271902	10	Leaf
9	0.000597145583262688	10	Leaf
10	0.000390337567084275	10	Leaf
11	0.00118692036867561	10	Leaf
12	0.000832309784768822	10	Leaf
13	0.000851261781008155	10	Leaf
14	0.000505201342313277	10	Leaf
15	0.000749641966901578	10	Leaf
16	0.000427358890835632	10	Leaf
17	0.000385663653474987	10	Leaf
18	0.000682270418535257	10	Root
19	0.000991532608145066	10	Root
20	0.000748598815275812	10	Root
21	0.000479058332979667	10	Root
22	0.00109916560147102	10	Root
23	0.00235933386506205	10	Root
24	0.00123943259582315	10	Root
25	0.00159156534969512	10	Root
26	0.000755893564488941	10	Root
27	0.00065924770009645	10	Root
28	0.00081735777536467	10	Root
29	0.001413230127118	10	Root
30	0.00123975698352964	10	Root
31	0.00189520551421469	10	Root
32	0.00101394073970602	10	Root
33	0.00146951735084144	10	Root
34	0.000598618177686063	10	Root
35	0.00226471285861334	10	Root
36	0.00174331144008376	11	Leaf
37	0.000805219473923277	11	Leaf
38	0.00224599956074189	11	Leaf
39	0.000490208581618607	11	Leaf
40	0.000339863355956014	11	Leaf
41	0.00122393230114137	11	Leaf
42	0.00316365028963514	11	Leaf
43	0.00022085480068498	11	Leaf
44	0.000250369548317107	11	Leaf
45	0.000893069131966914	11	Leaf
46	0.000656143489104007	11	Leaf
47	0.00181344983629177	11	Leaf
48	0.000980251408428946	11	Leaf
49	0.0017011222661018	11	Leaf
50	0.00147900767813239	11	Leaf
51	0.000858803646525058	11	Leaf
52	0.000602723434000016	11	Leaf
53	0.0004110762804763	11	Leaf
54	0.00112434224307334	11	Root
55	0.00214889492729877	11	Root
56	0.0012483573084786	11	Root
57	0.00109248288676771	11	Root
58	0.00174281636526001	11	Root
59	0.00267182004335963	11	Root
60	0.00316470399018938	11	Root
61	0.00234183006306815	11	Root
62	0.00240511921010643	11	Root
63	0.00129492237849763	11	Root
64	0.000361432743976098	11	Root
65	0.00169870440969651	11	Root
66	0.00147692803500717	11	Root
67	0.00347426306663364	11	Root
68	0.00132456299265158	11	Root
69	0.00239255241134828	11	Root
70	0.00145644967370385	11	Root
71	0.00230146577825041	11	Root
72	0.00156383118258609	12	Leaf
73	0.00262431133796734	12	Leaf
74	0.00131298268544	12	Leaf
75	0.00402023489705779	12	Leaf
76	0.00116195778795182	12	Leaf
77	0.000600869786584798	12	Leaf
78	0.00168924743684087	12	Root
79	0.00281162208890626	12	Root
80	0.00123975900629672	12	Root
81	0.00494538771304683	12	Root
82	0.00134222738366686	12	Root
83	0.00183999203700544	12	Root
84	0.00283603017675562	13	Leaf
85	0.00209826210646124	13	Leaf
86	0.00319277748956623	13	Leaf
87	0.0013794224347786	13	Leaf
88	0.00107214021034548	13	Leaf
89	0.00312085771070846	13	Leaf
90	0.000724297025943906	13	Leaf
91	0.00122930440836332	13	Leaf
92	0.0024671466324769	13	Leaf
93	0.00311617058475025	13	Leaf
94	0.00348768422499992	13	Leaf
95	0.00222301703485373	13	Leaf
96	0.00592509557017556	13	Leaf
97	0.00566363484891807	13	Leaf
98	0.00227625097789882	13	Leaf
99	0.00110466074449271	13	Leaf
100	0.00115495719635372	13	Leaf
101	0.00238268934917226	13	Root
102	0.00138776426006846	13	Root
103	0.00216002823989169	13	Root
104	0.00122291826619972	13	Root
105	0.00191191498443182	13	Root
106	0.0176042177653648	13	Root
107	0.0369813875995865	13	Root
108	0.00300182180516333	13	Root
109	0.00148399395082464	13	Root
110	0.0020661037538378	13	Root
111	0.00316844279743962	13	Root
112	0.00254991005926032	13	Root
113	0.00552890055883378	13	Root
114	0.0163374529893807	13	Root
115	0.00798385207858155	13	Root
116	0.00961443164393077	13	Root
117	0.00122069820214576	13	Root
118	0.000691838947688347	13	Root
119	0.00451487382319855	14	Leaf
120	0.00404263706703975	14	Leaf
121	0.00181921813205331	14	Leaf
122	0.00521086065677395	14	Leaf
123	0.00104148122066928	14	Leaf
124	0.000997080380126362	14	Leaf
125	0.00195465491279087	14	Root
126	0.00198548030693931	14	Root
127	0.00169448412559164	14	Root
128	0.0149330936533738	14	Root
129	0.000656599975428075	14	Root
130	0.00228449782393926	14	Root
131	0.0138399460930391	15	Leaf
132	0.00457742961440991	15	Leaf
133	0.00210170584448213	15	Leaf
134	0.0111572133985496	15	Leaf
135	0.0164749540334438	15	Leaf
136	0.00190391327899381	15	Leaf
137	0.00305697928249781	15	Leaf
138	0.192452554219937	15	Leaf
139	0.0121531902316062	15	Leaf
140	0.00487036205765989	15	Leaf
141	0.00870264098469756	15	Leaf
142	0.0118444960266717	15	Leaf
143	0.00300574607665695	15	Leaf
144	0.00261306883994399	15	Leaf
145	0.00346066762326976	15	Leaf
146	0.00470189903173833	15	Root
147	0.00421059229691053	15	Root
148	0.00202550897281113	15	Root
149	0.029713152515156	15	Root
150	0.00329119673513427	15	Root
151	0.0551925540369845	15	Root
152	0.0592191319168037	15	Root
153	0.00174237523733638	15	Root
154	0.00201748326626262	15	Root
155	0.00714108526591942	15	Root
156	0.0007772929289921	15	Root
157	0.0510317699439131	15	Root
158	0.0189413629715809	15	Root
159	0.00392094793628646	15	Root
160	0.00174525881884601	15	Root
161	0.0136637882422582	16	Leaf
162	0.00462956514559615	16	Leaf
163	0.0128177941843074	16	Leaf
164	0.00410029574129026	16	Leaf
165	0.00641073079670022	17	Leaf
166	0.00768621366983113	17	Leaf
167	0.00832440035798492	17	Leaf
168	0.00487014311192368	17	Leaf
169	0.00340363738330689	17	Leaf
170	0.0167353511940273	17	Leaf
171	0.00844784489249357	17	Leaf
172	0.00420156951364482	17	Leaf
173	0.00660320396167062	17	Leaf
174	0.00608294062568306	17	Leaf
175	0.00711828732200037	17	Leaf
176	0.0110500160755823	17	Leaf
177	0.00487899115186395	17	Leaf
178	0.0121561125201398	17	Leaf
179	0.00626735938992327	17	Leaf
180	0.00209858623884929	17	Leaf
181	0.00155587142165889	17	Leaf
182	0.001238098379321	17	Root
183	0.00152551984304871	17	Root
184	0.00126606461636759	17	Root
185	0.00138305161333101	17	Root
186	0.0018194562915385	17	Root
187	0.00783316689836057	17	Root
188	0.00498266441343418	17	Root
189	0.00109215483478779	17	Root
190	0.00135946158986667	17	Root
191	0.00196352307061992	17	Root
192	0.00121340293059756	17	Root
193	0.00619839734446143	17	Root
194	0.0129872949709886	17	Root
195	0.00293203405411927	17	Root
196	0.00105065909034163	17	Root
197	0.00136752563441957	17	Root
198	0.00114237620948922	17	Root
199	0.000202150171417951	2	Leaf
200	0.000232864718763565	2	Leaf
201	0.000228538989724485	2	Leaf
202	0.00014380710976881	2	Leaf
203	0.000174756240449077	2	Leaf
204	0.000168807754111727	2	Leaf
205	0.000317745742150837	2	Root
206	0.000332753510466761	2	Root
207	0.000290587167459074	2	Root
208	0.000247789700446512	2	Root
209	0.000297245896889332	2	Root
210	0.000298533261067203	2	Root
211	0.000144069098231365	3	Leaf
212	0.000268017172834956	3	Leaf
213	0.000283377464337708	3	Leaf
214	0.000185076609433233	3	Leaf
215	0.000305781145782064	3	Leaf
216	0.00024913292630669	3	Leaf
217	0.000225452787555122	3	Leaf
218	0.000256754562548335	3	Leaf
219	0.000199429368426183	3	Leaf
220	0.000227431154410579	3	Leaf
221	0.000192441565662482	3	Leaf
222	0.000393451205097688	3	Root
223	0.000455874057472544	3	Root
224	0.000396790351650785	3	Root
225	0.000445314104133268	3	Root
226	0.000419579727388658	3	Root
227	0.000450129172366545	3	Root
228	0.000369504417257352	3	Root
229	0.000401425608762434	3	Root
230	0.000495708693457632	3	Root
231	0.000505637905933844	3	Root
232	0.000603497577059741	3	Root
233	0.000411260409305061	3	Root
234	0.000207299264157261	4	Leaf
235	0.0001684880612678	4	Leaf
236	0.000192192685655555	4	Leaf
237	0.000214698815915509	4	Leaf
238	0.000273997177210002	4	Leaf
239	0.000260361457326824	4	Leaf
240	0.00019515379640453	4	Leaf
241	0.000254585027043338	4	Leaf
242	0.000191343964097001	4	Leaf
243	0.000180603900082315	4	Leaf
244	0.000510685744562083	4	Leaf
245	0.000147389440446053	4	Leaf
246	0.000627422238509289	4	Root
247	0.000603337669915421	4	Root
248	0.00143302196060068	4	Root
249	0.000351728485522809	4	Root
250	0.000645111368689378	4	Root
251	0.000618130664626601	4	Root
252	0.000472831065099454	4	Root
253	0.000709065563950798	4	Root
254	0.000813475574148299	4	Root
255	0.000977178377745648	4	Root
256	0.00126924253060294	4	Root
257	0.000481474697650316	4	Root
258	0.000195188752101174	5	Leaf
259	0.000216508615377441	5	Leaf
260	0.000186422103888101	5	Leaf
261	0.000826440220165931	5	Root
262	0.00171924090588171	5	Root
263	0.000624979604426574	5	Root
264	0.000751538228930048	5	Root
265	0.000234597135368335	6	Leaf
266	0.000204769833836817	6	Leaf
267	0.000169646798965049	6	Leaf
268	0.000171863145279207	6	Leaf
269	0.000182663599304968	6	Leaf
270	0.000217101149746074	6	Leaf
271	0.000148700535971179	6	Leaf
272	0.000343098646139206	6	Leaf
273	0.000176396030410869	6	Leaf
274	0.000174558380136991	6	Leaf
275	0.000151249713637825	6	Leaf
276	0.000217246771158384	6	Leaf
277	0.000986566597525838	6	Root
278	0.00121563513328959	6	Root
279	0.00148429886171618	6	Root
280	0.0008863835671679	6	Root
281	0.000562582846638025	6	Root
282	0.000494341186650022	6	Root
283	0.000775487556884235	6	Root
284	0.00119261393558022	6	Root
285	0.00163192367402236	6	Root
286	0.00240760807028115	6	Root
287	0.000788161527515031	6	Root
288	0.000438124296455793	6	Root
289	0.000154569488598898	7	Leaf
290	0.00015244876464693	7	Leaf
291	0.000240921172619083	7	Leaf
292	0.000188192630934389	7	Leaf
293	0.00152842084712471	7	Root
294	0.00231459007037618	7	Root
295	0.000597324755281733	7	Root
296	0.000951458859076555	7	Root
297	0.000293452465223611	8	Leaf
298	0.000325154771475103	8	Leaf
299	0.000171624968829366	8	Leaf
300	0.000147751027877037	8	Leaf
301	0.000405654019355895	8	Leaf
302	0.000385045357429646	8	Leaf
303	0.000234420792816886	8	Leaf
304	0.000731955202725371	8	Leaf
305	0.000288182803303132	8	Leaf
306	0.0011836880501851	8	Leaf
307	0.000265669562301335	8	Leaf
308	0.00022665332661187	8	Leaf
309	0.00208887962930876	8	Root
310	0.00479552647022706	8	Root
311	0.00226082349748355	8	Root
312	0.000469443435493628	8	Root
313	0.000568952180677167	8	Root
314	0.000594210004011667	8	Root
315	0.00290161914347687	8	Root
316	0.00208701197148293	8	Root
317	0.00241222050607639	8	Root
318	0.000405878563351929	8	Root
319	0.000460416057132301	8	Root
320	0.000460416057132301	8	Root
321	0.000460416057132301	8	Root
322	0.000460416057132301	8	Root
323	0.000228308015716434	9	Leaf
324	0.000443430462100862	9	Leaf
325	0.000550072154085779	9	Leaf
326	0.000320183871931882	9	Leaf
327	0.000847347375416854	9	Leaf
328	0.000364500611153618	9	Leaf
329	0.000314208076736436	9	Leaf
330	0.000283598126439151	9	Leaf
331	0.000228841633495367	9	Leaf
332	0.000411406456811543	9	Leaf
333	0.000517633185933881	9	Leaf
334	0.000382743573086498	9	Leaf
335	0.000350025099605186	9	Leaf
336	0.00072885222288705	9	Leaf
337	0.000439741138838718	9	Leaf
338	0.000784012062633073	9	Leaf
339	0.000325926325348277	9	Leaf
340	0.000242575350561969	9	Leaf
341	0.00247473892660294	9	Root
342	0.00234070082976231	9	Root
343	0.00271596327014103	9	Root
344	0.000744956899067424	9	Root
345	0.000646105315973445	9	Root
346	0.00274369662205789	9	Root
347	0.000480068239021459	9	Root
348	0.000482468287226887	9	Root
349	0.00146483895447571	9	Root
350	0.00146626496600271	9	Root
351	0.00376705011655524	9	Root
352	0.000994815169958462	9	Root
353	0.00213619451799749	9	Root
354	0.00347301735871617	9	Root
355	0.00212725411347112	9	Root
356	0.000964017694761334	9	Root
357	0.000904315980359132	9	Root
