# Supplementary material for: Fungal community assembly in drought-stressed sorghum shows stochasticity, selection, and universal ecological dynamics
Source: Nat Commun. 2020 Jan 7;11:34. doi: 10.1038/s41467-019-13913-9 (PMC6946711; doi:10.1038/s41467-019-13913-9)
Supplement: Supplementary file 10 — Source Data [file 41467_2019_13913_MOESM10_ESM.zip › SourceData/Fig.S7.Root.plot.15.csv]

	fung.dist	td
1	0.286549675565691	1
2	0.397714979174925	2
3	0.348098445724982	3
4	0.282876698533281	4
5	0.309828598246698	5
6	0.352380348949809	6
7	0.420565975702956	7
8	0.392195645514854	8
9	0.396924602679026	9
10	0.365115428412907	1
11	0.347713231935862	2
12	0.329523522698491	3
13	0.382393320473442	4
14	0.375879097048094	5
15	0.469078056729659	6
16	0.39232924037932	7
17	0.410197106066136	8
18	0.313978261805342	1
19	0.348385126675781	2
20	0.380375983046543	3
21	0.319286013163931	4
22	0.409571613709058	5
23	0.316116071123712	6
24	0.309960465977131	7
25	0.350586435713503	1
26	0.35662892842494	2
27	0.363545721429902	3
28	0.369717838641231	4
29	0.313410699966061	5
30	0.325689214967654	6
31	0.353602226006237	1
32	0.312083393201951	2
33	0.448697744051204	3
34	0.322401865658767	4
35	0.367665740545712	5
36	0.265413092905051	1
37	0.263549837263737	2
38	0.307584871952868	3
39	0.307583906359213	4
40	0.356864853665817	1
41	0.292061591753156	2
42	0.280927526208344	3
43	0.282550580914459	1
44	0.323660767965119	2
45	0.219537879953577	1
