# Supplementary material for: Fungal community assembly in drought-stressed sorghum shows stochasticity, selection, and universal ecological dynamics
Source: Nat Commun. 2020 Jan 7;11:34. doi: 10.1038/s41467-019-13913-9 (PMC6946711; doi:10.1038/s41467-019-13913-9)
Supplement: Supplementary file 10 — Source Data [file 41467_2019_13913_MOESM10_ESM.zip › SourceData/Fig.S15.Soil.week.0.csv]

	fung.dist	gd
1	0.474870517701995	63.2455532033676
2	0.436828857949806	52
3	0.362954991413175	41.182520563948
4	0.419963188201161	31.2409987036266
5	0.404944936825658	23.3238075793812
6	0.400506250707926	20
7	0.472264325695914	40
8	0.407418108832229	41.7612260356422
9	0.420044794915672	46.6476151587624
10	0.422824119964755	12
11	0.426712376151031	53.8144961882948
12	0.397552300153786	62.4819974072532
13	0.406736636574083	72.1110255092798
14	0.455294356864914	24
15	0.47805447634019	36
16	0.419833713852345	48
17	0.414657308003186	60
18	0.44208147493134	12
19	0.430907266695109	24
20	0.435256210107502	36
21	0.413807561928842	48
22	0.402044142780461	60
23	0.432018561350136	63.2455532033676
24	0.43430933189157	52
25	0.461151418601851	41.182520563948
26	0.431558609122554	52
27	0.424101398302846	31.2409987036266
28	0.41221702439013	23.3238075793812
29	0.416533616307933	20
30	0.456567892766871	41.182520563948
31	0.464468634977422	31.2409987036266
32	0.414523054836119	23.3238075793812
33	0.431399042472022	20
34	0.398466158259962	12
35	0.36807288929979	24
36	0.370470799602494	36
37	0.403472831806144	48
38	0.448871919225756	52
39	0.402533150757771	41.182520563948
40	0.428603549505284	31.2409987036266
41	0.411482166780018	41.182520563948
42	0.372189630600261	23.3238075793812
43	0.394421024296481	20
44	0.379443481521172	23.3238075793812
45	0.437171921504806	31.2409987036266
46	0.474853777227232	23.3238075793812
47	0.376643387367991	20
48	0.41009915434302	23.3238075793812
49	0.398046504261683	12
50	0.336939684351078	24
51	0.407527727478934	36
52	0.412884096350434	41.182520563948
53	0.419702097404537	31.2409987036266
54	0.435903401315063	23.3238075793812
55	0.393146484739844	31.2409987036266
56	0.384024117420341	20
57	0.416419154810566	23.3238075793812
58	0.384662794820014	31.2409987036266
59	0.477133874666594	23.3238075793812
60	0.440463636301788	20
61	0.381955552723584	23.3238075793812
62	0.385099134778633	31.2409987036266
63	0.425540647989726	12
64	0.454746134310048	24
65	0.468516712012582	31.2409987036266
66	0.423716159412329	23.3238075793812
67	0.418320660868631	20
68	0.431297682299216	23.3238075793812
69	0.428384643011565	23.3238075793812
70	0.421047033369054	31.2409987036266
71	0.382464542738747	41.182520563948
72	0.404431881309341	20
73	0.440267115139452	23.3238075793812
74	0.392599049405498	31.2409987036266
75	0.405297927818935	41.182520563948
76	0.372420065742204	12
77	0.411318816501288	23.3238075793812
78	0.379229329134309	20
79	0.43669122065943	23.3238075793812
80	0.393036002036989	20
81	0.400620327683764	31.2409987036266
82	0.369828368065385	41.182520563948
83	0.384698588819655	52
84	0.41221022623038	23.3238075793812
85	0.440198391364573	31.2409987036266
86	0.367141277756387	41.182520563948
87	0.415221252227709	52
88	0.437301175518335	20
89	0.372078925499877	23.3238075793812
90	0.414280417415903	31.2409987036266
91	0.379904284405377	23.3238075793812
92	0.409288078586803	41.182520563948
93	0.365352809375681	52
94	0.40929152990421	63.2455532033676
95	0.407162009710507	31.2409987036266
96	0.447587410581977	41.182520563948
97	0.397823257448833	52
98	0.357928955503036	63.2455532033676
99	0.465318848129965	12
100	0.469764848445508	24
101	0.43349542915638	41.7612260356422
102	0.442322645760704	36
103	0.404878657166684	48
104	0.469277173062808	60
105	0.45212844137069	46.6476151587624
106	0.465117978017295	53.8144961882948
107	0.431640780811935	62.4819974072532
108	0.4517256359276	72.1110255092798
109	0.381270277775339	12
110	0.359764067194604	40
111	0.425656109488076	24
112	0.434215239307994	36
113	0.407376167709809	48
114	0.398289558342843	41.7612260356422
115	0.458864792684274	46.6476151587624
116	0.382743263682321	53.8144961882948
117	0.403812491389203	62.4819974072532
118	0.399157025127768	41.7612260356422
119	0.448905032498971	12
120	0.434755233608933	24
121	0.438037362553741	36
122	0.444647934776195	40
123	0.462545513897087	41.7612260356422
124	0.419463328591859	46.6476151587624
125	0.407797448626571	53.8144961882948
126	0.401406249115059	46.6476151587624
127	0.410045053272157	53.8144961882948
128	0.391935183897812	62.4819974072532
129	0.442163912644973	12
130	0.443567099648109	24
131	0.403996500348412	36
132	0.380027035641868	48
133	0.388483910892393	12
134	0.390059377229409	24
135	0.468695447076761	41.7612260356422
136	0.443591691606663	40
137	0.407076220581198	41.7612260356422
138	0.371375470593065	46.6476151587624
139	0.414601839512897	12
140	0.453731357110894	46.6476151587624
141	0.45732445947319	41.7612260356422
142	0.37606869903788	40
143	0.398902475119249	41.7612260356422
144	0.390468305134829	53.8144961882948
145	0.437058508818593	46.6476151587624
146	0.389906782207166	41.7612260356422
147	0.375564570186977	40
148	0.454111067157058	12
149	0.42279845312383	24
150	0.425398762193946	36
151	0.41582329020583	12
152	0.440910533124175	24
153	0.368352104181314	12
