# Supplementary material for: Fungal community assembly in drought-stressed sorghum shows stochasticity, selection, and universal ecological dynamics
Source: Nat Commun. 2020 Jan 7;11:34. doi: 10.1038/s41467-019-13913-9 (PMC6946711; doi:10.1038/s41467-019-13913-9)
Supplement: Supplementary file 10 — Source Data [file 41467_2019_13913_MOESM10_ESM.zip › SourceData/Fig.S7.Leaf.plot.22.csv]

	fung.dist	td
1	0.560049850753809	1
2	0.586680626289205	2
3	0.643612617746812	3
4	0.624073928047844	4
5	0.655440677346387	5
6	0.616737203378408	6
7	0.65597632656484	7
8	0.664523102873516	8
9	0.642138416773082	9
10	0.265359598091699	1
11	0.284567078071465	2
12	0.314660670840554	3
13	0.33637341877401	4
14	0.311854057327021	5
15	0.321953628223809	6
16	0.321335496928766	7
17	0.375642902662823	8
18	0.275705432913717	1
19	0.287642557866916	2
20	0.273750314524187	3
21	0.251585060811135	4
22	0.26759983051255	5
23	0.283432976441385	6
24	0.342469757724182	7
25	0.224038409867302	1
26	0.291477434493831	2
27	0.220600843292245	3
28	0.249298507868009	4
29	0.240136659345177	5
30	0.257986000763907	6
31	0.184208882820539	1
32	0.176676984031531	2
33	0.214129790653295	3
34	0.197249538175125	4
35	0.23790780208255	5
36	0.176195198461739	1
37	0.203677801136407	2
38	0.255784561266773	3
39	0.253590021641172	4
40	0.159583010497333	1
41	0.177313350605008	2
42	0.192483992841812	3
43	0.244643475229972	1
44	0.267074512287998	2
45	0.129936377325344	1
