# Supplementary material for: Fungal community assembly in drought-stressed sorghum shows stochasticity, selection, and universal ecological dynamics
Source: Nat Commun. 2020 Jan 7;11:34. doi: 10.1038/s41467-019-13913-9 (PMC6946711; doi:10.1038/s41467-019-13913-9)
Supplement: Supplementary file 10 — Source Data [file 41467_2019_13913_MOESM10_ESM.zip › SourceData/Fig.S15.Soil.week.1.csv]

	fung.dist	gd
1	0.395141389274493	63.2455532033676
2	0.421070723842507	52
3	0.455517659017284	46.6476151587624
4	0.361164961313868	12
5	0.44400732504484	53.8144961882948
6	0.420108390824381	12
7	0.470399798947797	41.182520563948
8	0.429179948011648	52
9	0.4379468229212	31.2409987036266
10	0.450255879315839	31.2409987036266
11	0.427517246797235	41.182520563948
12	0.39396661678579	23.3238075793812
13	0.477396136252684	41.7612260356422
14	0.43370104285445	12
15	0.453548992403209	46.6476151587624
