# Supplementary material for: Fungal community assembly in drought-stressed sorghum shows stochasticity, selection, and universal ecological dynamics
Source: Nat Commun. 2020 Jan 7;11:34. doi: 10.1038/s41467-019-13913-9 (PMC6946711; doi:10.1038/s41467-019-13913-9)
Supplement: Supplementary file 10 — Source Data [file 41467_2019_13913_MOESM10_ESM.zip › SourceData/Fig.S7.Root.plot.14.csv]

	fung.dist	td
1	0.444381958625533	1
2	0.571206413959753	2
3	0.505023596289156	3
4	0.527592248719799	4
5	0.609146466226905	6
6	0.446277287124302	7
7	0.53293905761741	8
8	0.500378650286707	9
9	0.553475149781817	10
10	0.558916665570893	11
11	0.602163302545512	12
12	0.547454254570812	13
13	0.577937199965547	14
14	0.419957977805727	1
15	0.407453086350326	2
16	0.361131939518479	3
17	0.426207104666192	5
18	0.440388445490154	6
19	0.40355681726839	7
20	0.437634734605255	8
21	0.50737084121521	9
22	0.534333994038511	10
23	0.587634446598594	11
24	0.569275857711486	12
25	0.576967462978379	13
26	0.318136220035881	1
27	0.324313209801768	2
28	0.32361307898995	4
29	0.446930433496924	5
30	0.483224683346056	6
31	0.477916609264419	7
32	0.604916423877404	8
33	0.640579738801791	9
34	0.620767701835552	10
35	0.602465575377068	11
36	0.596976104941131	12
37	0.295132236254397	1
38	0.332868719391135	3
39	0.403447759108992	4
40	0.436070580315025	5
41	0.458442323185833	6
42	0.564466046787366	7
43	0.613449721796663	8
44	0.668487013604606	9
45	0.591180108391313	10
46	0.611974901044899	11
47	0.317430717579554	2
48	0.455099704993648	3
49	0.399267570968226	4
50	0.449627051263694	5
51	0.529720179446422	6
52	0.60244243289008	7
53	0.624246765867758	8
54	0.591940168289276	9
55	0.601771219213621	10
56	0.477154922515936	1
57	0.439345712277959	2
58	0.483803606902367	3
59	0.609053399380783	4
60	0.631177330384909	5
61	0.658953440581771	6
62	0.606686221143382	7
63	0.608588048827079	8
64	0.361850879509428	1
65	0.355047168461391	2
66	0.419335518998393	3
67	0.488646752138521	4
68	0.517240716989975	5
69	0.443802736084722	6
70	0.480265177536384	7
71	0.330963948968276	1
72	0.391993890329385	2
73	0.445500506700549	3
74	0.484902818508439	4
75	0.434637950813078	5
76	0.450531437103111	6
77	0.295229826844337	1
78	0.336897483528095	2
79	0.401734646046201	3
80	0.35814708830874	4
81	0.381988904473028	5
82	0.340269663382918	1
83	0.384376250883203	2
84	0.346598762573379	3
85	0.366990433860163	4
86	0.384697882348704	1
87	0.380700299250382	2
88	0.349359807435306	3
89	0.360846744734101	1
90	0.375491257730371	2
91	0.241947592147782	1
