# Supplementary material for: Fungal community assembly in drought-stressed sorghum shows stochasticity, selection, and universal ecological dynamics
Source: Nat Commun. 2020 Jan 7;11:34. doi: 10.1038/s41467-019-13913-9 (PMC6946711; doi:10.1038/s41467-019-13913-9)
Supplement: Supplementary file 10 — Source Data [file 41467_2019_13913_MOESM10_ESM.zip › SourceData/Fig.S9.CON.PRE.Leaf.csv]

	row	col	value	row1_1	row1_2	col1_1	col1_2
1	TP03.Control	TP03.Pre_flowering_drought	0.579710144927536	3	Control	3	Pre_flowering_drought
2	TP04.Control	TP03.Pre_flowering_drought	0.585106382978723	4	Control	3	Pre_flowering_drought
3	TP05.Control	TP03.Pre_flowering_drought	0.57	5	Control	3	Pre_flowering_drought
4	TP06.Control	TP03.Pre_flowering_drought	0.549450549450549	6	Control	3	Pre_flowering_drought
5	TP07.Control	TP03.Pre_flowering_drought	0.49645390070922	7	Control	3	Pre_flowering_drought
6	TP08.Control	TP03.Pre_flowering_drought	0.559322033898305	8	Control	3	Pre_flowering_drought
7	TP09.Control	TP03.Pre_flowering_drought	0.607142857142857	9	Control	3	Pre_flowering_drought
8	TP10.Control	TP03.Pre_flowering_drought	0.612244897959184	10	Control	3	Pre_flowering_drought
9	TP11.Control	TP03.Pre_flowering_drought	0.531914893617021	11	Control	3	Pre_flowering_drought
10	TP12.Control	TP03.Pre_flowering_drought	0.476190476190476	12	Control	3	Pre_flowering_drought
11	TP13.Control	TP03.Pre_flowering_drought	0.602739726027397	13	Control	3	Pre_flowering_drought
12	TP14.Control	TP03.Pre_flowering_drought	0.617647058823529	14	Control	3	Pre_flowering_drought
13	TP15.Control	TP03.Pre_flowering_drought	0.578313253012048	15	Control	3	Pre_flowering_drought
14	TP16.Control	TP03.Pre_flowering_drought	0.641975308641975	16	Control	3	Pre_flowering_drought
15	TP17.Control	TP03.Pre_flowering_drought	0.644067796610169	17	Control	3	Pre_flowering_drought
16	TP03.Control	TP04.Pre_flowering_drought	0.568527918781726	3	Control	4	Pre_flowering_drought
17	TP04.Control	TP04.Pre_flowering_drought	0.56989247311828	4	Control	4	Pre_flowering_drought
18	TP05.Control	TP04.Pre_flowering_drought	0.603960396039604	5	Control	4	Pre_flowering_drought
19	TP06.Control	TP04.Pre_flowering_drought	0.557377049180328	6	Control	4	Pre_flowering_drought
20	TP07.Control	TP04.Pre_flowering_drought	0.547945205479452	7	Control	4	Pre_flowering_drought
21	TP08.Control	TP04.Pre_flowering_drought	0.59504132231405	8	Control	4	Pre_flowering_drought
22	TP09.Control	TP04.Pre_flowering_drought	0.594594594594595	9	Control	4	Pre_flowering_drought
23	TP10.Control	TP04.Pre_flowering_drought	0.583333333333333	10	Control	4	Pre_flowering_drought
24	TP11.Control	TP04.Pre_flowering_drought	0.547368421052632	11	Control	4	Pre_flowering_drought
25	TP12.Control	TP04.Pre_flowering_drought	0.523076923076923	12	Control	4	Pre_flowering_drought
26	TP13.Control	TP04.Pre_flowering_drought	0.602739726027397	13	Control	4	Pre_flowering_drought
27	TP14.Control	TP04.Pre_flowering_drought	0.575757575757576	14	Control	4	Pre_flowering_drought
28	TP15.Control	TP04.Pre_flowering_drought	0.578313253012048	15	Control	4	Pre_flowering_drought
29	TP16.Control	TP04.Pre_flowering_drought	0.607594936708861	16	Control	4	Pre_flowering_drought
30	TP17.Control	TP04.Pre_flowering_drought	0.571428571428571	17	Control	4	Pre_flowering_drought
31	TP03.Control	TP05.Pre_flowering_drought	0.593301435406699	3	Control	5	Pre_flowering_drought
32	TP04.Control	TP05.Pre_flowering_drought	0.607329842931937	4	Control	5	Pre_flowering_drought
33	TP05.Control	TP05.Pre_flowering_drought	0.57	5	Control	5	Pre_flowering_drought
34	TP06.Control	TP05.Pre_flowering_drought	0.541436464088398	6	Control	5	Pre_flowering_drought
35	TP07.Control	TP05.Pre_flowering_drought	0.537931034482759	7	Control	5	Pre_flowering_drought
36	TP08.Control	TP05.Pre_flowering_drought	0.59504132231405	8	Control	5	Pre_flowering_drought
37	TP09.Control	TP05.Pre_flowering_drought	0.631578947368421	9	Control	5	Pre_flowering_drought
38	TP10.Control	TP05.Pre_flowering_drought	0.626262626262626	10	Control	5	Pre_flowering_drought
39	TP11.Control	TP05.Pre_flowering_drought	0.516129032258065	11	Control	5	Pre_flowering_drought
40	TP12.Control	TP05.Pre_flowering_drought	0.523076923076923	12	Control	5	Pre_flowering_drought
41	TP13.Control	TP05.Pre_flowering_drought	0.657894736842105	13	Control	5	Pre_flowering_drought
42	TP14.Control	TP05.Pre_flowering_drought	0.597014925373134	14	Control	5	Pre_flowering_drought
43	TP15.Control	TP05.Pre_flowering_drought	0.578313253012048	15	Control	5	Pre_flowering_drought
44	TP16.Control	TP05.Pre_flowering_drought	0.641975308641975	16	Control	5	Pre_flowering_drought
45	TP17.Control	TP05.Pre_flowering_drought	0.620689655172414	17	Control	5	Pre_flowering_drought
46	TP03.Control	TP06.Pre_flowering_drought	0.606635071090047	3	Control	6	Pre_flowering_drought
47	TP04.Control	TP06.Pre_flowering_drought	0.538461538461538	4	Control	6	Pre_flowering_drought
48	TP05.Control	TP06.Pre_flowering_drought	0.548223350253807	5	Control	6	Pre_flowering_drought
49	TP06.Control	TP06.Pre_flowering_drought	0.533333333333333	6	Control	6	Pre_flowering_drought
50	TP07.Control	TP06.Pre_flowering_drought	0.537931034482759	7	Control	6	Pre_flowering_drought
51	TP08.Control	TP06.Pre_flowering_drought	0.53448275862069	8	Control	6	Pre_flowering_drought
52	TP09.Control	TP06.Pre_flowering_drought	0.643478260869565	9	Control	6	Pre_flowering_drought
53	TP10.Control	TP06.Pre_flowering_drought	0.612244897959184	10	Control	6	Pre_flowering_drought
54	TP11.Control	TP06.Pre_flowering_drought	0.5625	11	Control	6	Pre_flowering_drought
55	TP12.Control	TP06.Pre_flowering_drought	0.545454545454545	12	Control	6	Pre_flowering_drought
56	TP13.Control	TP06.Pre_flowering_drought	0.708860759493671	13	Control	6	Pre_flowering_drought
57	TP14.Control	TP06.Pre_flowering_drought	0.63768115942029	14	Control	6	Pre_flowering_drought
58	TP15.Control	TP06.Pre_flowering_drought	0.595238095238095	15	Control	6	Pre_flowering_drought
59	TP16.Control	TP06.Pre_flowering_drought	0.658536585365854	16	Control	6	Pre_flowering_drought
60	TP17.Control	TP06.Pre_flowering_drought	0.688524590163934	17	Control	6	Pre_flowering_drought
61	TP03.Control	TP07.Pre_flowering_drought	0.61139896373057	3	Control	7	Pre_flowering_drought
62	TP04.Control	TP07.Pre_flowering_drought	0.607329842931937	4	Control	7	Pre_flowering_drought
63	TP05.Control	TP07.Pre_flowering_drought	0.574468085106383	5	Control	7	Pre_flowering_drought
64	TP06.Control	TP07.Pre_flowering_drought	0.610526315789474	6	Control	7	Pre_flowering_drought
65	TP07.Control	TP07.Pre_flowering_drought	0.547945205479452	7	Control	7	Pre_flowering_drought
66	TP08.Control	TP07.Pre_flowering_drought	0.521739130434783	8	Control	7	Pre_flowering_drought
67	TP09.Control	TP07.Pre_flowering_drought	0.542056074766355	9	Control	7	Pre_flowering_drought
68	TP10.Control	TP07.Pre_flowering_drought	0.471910112359551	10	Control	7	Pre_flowering_drought
69	TP11.Control	TP07.Pre_flowering_drought	0.466666666666667	11	Control	7	Pre_flowering_drought
70	TP12.Control	TP07.Pre_flowering_drought	0.476190476190476	12	Control	7	Pre_flowering_drought
71	TP13.Control	TP07.Pre_flowering_drought	0.5	13	Control	7	Pre_flowering_drought
72	TP14.Control	TP07.Pre_flowering_drought	0.433333333333333	14	Control	7	Pre_flowering_drought
73	TP15.Control	TP07.Pre_flowering_drought	0.54320987654321	15	Control	7	Pre_flowering_drought
74	TP16.Control	TP07.Pre_flowering_drought	0.58974358974359	16	Control	7	Pre_flowering_drought
75	TP17.Control	TP07.Pre_flowering_drought	0.545454545454545	17	Control	7	Pre_flowering_drought
76	TP03.Control	TP08.Pre_flowering_drought	0.615384615384615	3	Control	8	Pre_flowering_drought
77	TP04.Control	TP08.Pre_flowering_drought	0.595744680851064	4	Control	8	Pre_flowering_drought
78	TP05.Control	TP08.Pre_flowering_drought	0.63448275862069	5	Control	8	Pre_flowering_drought
79	TP06.Control	TP08.Pre_flowering_drought	0.63448275862069	6	Control	8	Pre_flowering_drought
80	TP07.Control	TP08.Pre_flowering_drought	0.643835616438356	7	Control	8	Pre_flowering_drought
81	TP08.Control	TP08.Pre_flowering_drought	0.59504132231405	8	Control	8	Pre_flowering_drought
82	TP09.Control	TP08.Pre_flowering_drought	0.581818181818182	9	Control	8	Pre_flowering_drought
83	TP10.Control	TP08.Pre_flowering_drought	0.583333333333333	10	Control	8	Pre_flowering_drought
84	TP11.Control	TP08.Pre_flowering_drought	0.633663366336634	11	Control	8	Pre_flowering_drought
85	TP12.Control	TP08.Pre_flowering_drought	0.5	12	Control	8	Pre_flowering_drought
86	TP13.Control	TP08.Pre_flowering_drought	0.563380281690141	13	Control	8	Pre_flowering_drought
87	TP14.Control	TP08.Pre_flowering_drought	0.53125	14	Control	8	Pre_flowering_drought
88	TP15.Control	TP08.Pre_flowering_drought	0.64367816091954	15	Control	8	Pre_flowering_drought
89	TP16.Control	TP08.Pre_flowering_drought	0.552631578947368	16	Control	8	Pre_flowering_drought
90	TP17.Control	TP08.Pre_flowering_drought	0.571428571428571	17	Control	8	Pre_flowering_drought
91	TP03.Control	TP09.Pre_flowering_drought	0.524271844660194	3	Control	9	Pre_flowering_drought
92	TP04.Control	TP09.Pre_flowering_drought	0.495049504950495	4	Control	9	Pre_flowering_drought
93	TP05.Control	TP09.Pre_flowering_drought	0.509803921568627	5	Control	9	Pre_flowering_drought
94	TP06.Control	TP09.Pre_flowering_drought	0.552380952380952	6	Control	9	Pre_flowering_drought
95	TP07.Control	TP09.Pre_flowering_drought	0.566037735849057	7	Control	9	Pre_flowering_drought
96	TP08.Control	TP09.Pre_flowering_drought	0.605504587155963	8	Control	9	Pre_flowering_drought
97	TP09.Control	TP09.Pre_flowering_drought	0.654867256637168	9	Control	9	Pre_flowering_drought
98	TP10.Control	TP09.Pre_flowering_drought	0.626262626262626	10	Control	9	Pre_flowering_drought
99	TP11.Control	TP09.Pre_flowering_drought	0.660194174757282	11	Control	9	Pre_flowering_drought
100	TP12.Control	TP09.Pre_flowering_drought	0.523076923076923	12	Control	9	Pre_flowering_drought
101	TP13.Control	TP09.Pre_flowering_drought	0.583333333333333	13	Control	9	Pre_flowering_drought
102	TP14.Control	TP09.Pre_flowering_drought	0.53125	14	Control	9	Pre_flowering_drought
103	TP15.Control	TP09.Pre_flowering_drought	0.659090909090909	15	Control	9	Pre_flowering_drought
104	TP16.Control	TP09.Pre_flowering_drought	0.607594936708861	16	Control	9	Pre_flowering_drought
105	TP17.Control	TP09.Pre_flowering_drought	0.620689655172414	17	Control	9	Pre_flowering_drought
106	TP03.Control	TP10.Pre_flowering_drought	0.466666666666667	3	Control	10	Pre_flowering_drought
107	TP04.Control	TP10.Pre_flowering_drought	0.449438202247191	4	Control	10	Pre_flowering_drought
108	TP05.Control	TP10.Pre_flowering_drought	0.466666666666667	5	Control	10	Pre_flowering_drought
109	TP06.Control	TP10.Pre_flowering_drought	0.483516483516484	6	Control	10	Pre_flowering_drought
110	TP07.Control	TP10.Pre_flowering_drought	0.466666666666667	7	Control	10	Pre_flowering_drought
111	TP08.Control	TP10.Pre_flowering_drought	0.531914893617021	8	Control	10	Pre_flowering_drought
112	TP09.Control	TP10.Pre_flowering_drought	0.5625	9	Control	10	Pre_flowering_drought
113	TP10.Control	TP10.Pre_flowering_drought	0.612244897959184	10	Control	10	Pre_flowering_drought
114	TP11.Control	TP10.Pre_flowering_drought	0.62	11	Control	10	Pre_flowering_drought
115	TP12.Control	TP10.Pre_flowering_drought	0.451612903225806	12	Control	10	Pre_flowering_drought
116	TP13.Control	TP10.Pre_flowering_drought	0.563380281690141	13	Control	10	Pre_flowering_drought
117	TP14.Control	TP10.Pre_flowering_drought	0.507936507936508	14	Control	10	Pre_flowering_drought
118	TP15.Control	TP10.Pre_flowering_drought	0.659090909090909	15	Control	10	Pre_flowering_drought
119	TP16.Control	TP10.Pre_flowering_drought	0.607594936708861	16	Control	10	Pre_flowering_drought
120	TP17.Control	TP10.Pre_flowering_drought	0.545454545454545	17	Control	10	Pre_flowering_drought
121	TP03.Control	TP11.Pre_flowering_drought	0.562962962962963	3	Control	11	Pre_flowering_drought
122	TP04.Control	TP11.Pre_flowering_drought	0.552238805970149	4	Control	11	Pre_flowering_drought
123	TP05.Control	TP11.Pre_flowering_drought	0.507692307692308	5	Control	11	Pre_flowering_drought
124	TP06.Control	TP11.Pre_flowering_drought	0.583941605839416	6	Control	11	Pre_flowering_drought
125	TP07.Control	TP11.Pre_flowering_drought	0.614285714285714	7	Control	11	Pre_flowering_drought
126	TP08.Control	TP11.Pre_flowering_drought	0.559322033898305	8	Control	11	Pre_flowering_drought
127	TP09.Control	TP11.Pre_flowering_drought	0.581818181818182	9	Control	11	Pre_flowering_drought
128	TP10.Control	TP11.Pre_flowering_drought	0.537634408602151	10	Control	11	Pre_flowering_drought
129	TP11.Control	TP11.Pre_flowering_drought	0.531914893617021	11	Control	11	Pre_flowering_drought
130	TP12.Control	TP11.Pre_flowering_drought	0.344827586206897	12	Control	11	Pre_flowering_drought
131	TP13.Control	TP11.Pre_flowering_drought	0.5	13	Control	11	Pre_flowering_drought
132	TP14.Control	TP11.Pre_flowering_drought	0.406779661016949	14	Control	11	Pre_flowering_drought
133	TP15.Control	TP11.Pre_flowering_drought	0.467532467532468	15	Control	11	Pre_flowering_drought
134	TP16.Control	TP11.Pre_flowering_drought	0.472222222222222	16	Control	11	Pre_flowering_drought
135	TP17.Control	TP11.Pre_flowering_drought	0.490566037735849	17	Control	11	Pre_flowering_drought
136	TP03.Control	TP12.Pre_flowering_drought	0.565217391304348	3	Control	12	Pre_flowering_drought
137	TP04.Control	TP12.Pre_flowering_drought	0.533333333333333	4	Control	12	Pre_flowering_drought
138	TP05.Control	TP12.Pre_flowering_drought	0.5	5	Control	12	Pre_flowering_drought
139	TP06.Control	TP12.Pre_flowering_drought	0.533333333333333	6	Control	12	Pre_flowering_drought
140	TP07.Control	TP12.Pre_flowering_drought	0.51685393258427	7	Control	12	Pre_flowering_drought
141	TP08.Control	TP12.Pre_flowering_drought	0.565217391304348	8	Control	12	Pre_flowering_drought
142	TP09.Control	TP12.Pre_flowering_drought	0.465116279069767	9	Control	12	Pre_flowering_drought
143	TP10.Control	TP12.Pre_flowering_drought	0.5	10	Control	12	Pre_flowering_drought
144	TP11.Control	TP12.Pre_flowering_drought	0.549450549450549	11	Control	12	Pre_flowering_drought
145	TP12.Control	TP12.Pre_flowering_drought	0.4	12	Control	12	Pre_flowering_drought
146	TP13.Control	TP12.Pre_flowering_drought	0.40625	13	Control	12	Pre_flowering_drought
147	TP14.Control	TP12.Pre_flowering_drought	0.192307692307692	14	Control	12	Pre_flowering_drought
148	TP15.Control	TP12.Pre_flowering_drought	0.54320987654321	15	Control	12	Pre_flowering_drought
149	TP16.Control	TP12.Pre_flowering_drought	0.450704225352113	16	Control	12	Pre_flowering_drought
150	TP17.Control	TP12.Pre_flowering_drought	0.461538461538462	17	Control	12	Pre_flowering_drought
151	TP03.Control	TP13.Pre_flowering_drought	0.534883720930233	3	Control	13	Pre_flowering_drought
152	TP04.Control	TP13.Pre_flowering_drought	0.534883720930233	4	Control	13	Pre_flowering_drought
153	TP05.Control	TP13.Pre_flowering_drought	0.534883720930233	5	Control	13	Pre_flowering_drought
154	TP06.Control	TP13.Pre_flowering_drought	0.584269662921348	6	Control	13	Pre_flowering_drought
155	TP07.Control	TP13.Pre_flowering_drought	0.534883720930233	7	Control	13	Pre_flowering_drought
156	TP08.Control	TP13.Pre_flowering_drought	0.534883720930233	8	Control	13	Pre_flowering_drought
157	TP09.Control	TP13.Pre_flowering_drought	0.444444444444444	9	Control	13	Pre_flowering_drought
158	TP10.Control	TP13.Pre_flowering_drought	0.463414634146341	10	Control	13	Pre_flowering_drought
159	TP11.Control	TP13.Pre_flowering_drought	0.6	11	Control	13	Pre_flowering_drought
160	TP12.Control	TP13.Pre_flowering_drought	0.451612903225806	12	Control	13	Pre_flowering_drought
161	TP13.Control	TP13.Pre_flowering_drought	0.477611940298507	13	Control	13	Pre_flowering_drought
162	TP14.Control	TP13.Pre_flowering_drought	0.406779661016949	14	Control	13	Pre_flowering_drought
163	TP15.Control	TP13.Pre_flowering_drought	0.525	15	Control	13	Pre_flowering_drought
164	TP16.Control	TP13.Pre_flowering_drought	0.533333333333333	16	Control	13	Pre_flowering_drought
165	TP17.Control	TP13.Pre_flowering_drought	0.4	17	Control	13	Pre_flowering_drought
166	TP03.Control	TP14.Pre_flowering_drought	0.485714285714286	3	Control	14	Pre_flowering_drought
167	TP04.Control	TP14.Pre_flowering_drought	0.463768115942029	4	Control	14	Pre_flowering_drought
168	TP05.Control	TP14.Pre_flowering_drought	0.463768115942029	5	Control	14	Pre_flowering_drought
169	TP06.Control	TP14.Pre_flowering_drought	0.441176470588235	6	Control	14	Pre_flowering_drought
170	TP07.Control	TP14.Pre_flowering_drought	0.463768115942029	7	Control	14	Pre_flowering_drought
171	TP08.Control	TP14.Pre_flowering_drought	0.485714285714286	8	Control	14	Pre_flowering_drought
172	TP09.Control	TP14.Pre_flowering_drought	0.485714285714286	9	Control	14	Pre_flowering_drought
173	TP10.Control	TP14.Pre_flowering_drought	0.485714285714286	10	Control	14	Pre_flowering_drought
174	TP11.Control	TP14.Pre_flowering_drought	0.485714285714286	11	Control	14	Pre_flowering_drought
175	TP12.Control	TP14.Pre_flowering_drought	0.476190476190476	12	Control	14	Pre_flowering_drought
176	TP13.Control	TP14.Pre_flowering_drought	0.521739130434783	13	Control	14	Pre_flowering_drought
177	TP14.Control	TP14.Pre_flowering_drought	0.483870967741935	14	Control	14	Pre_flowering_drought
178	TP15.Control	TP14.Pre_flowering_drought	0.527777777777778	15	Control	14	Pre_flowering_drought
179	TP16.Control	TP14.Pre_flowering_drought	0.567567567567568	16	Control	14	Pre_flowering_drought
180	TP17.Control	TP14.Pre_flowering_drought	0.431372549019608	17	Control	14	Pre_flowering_drought
181	TP03.Control	TP15.Pre_flowering_drought	0.591549295774648	3	Control	15	Pre_flowering_drought
182	TP04.Control	TP15.Pre_flowering_drought	0.591549295774648	4	Control	15	Pre_flowering_drought
183	TP05.Control	TP15.Pre_flowering_drought	0.611111111111111	5	Control	15	Pre_flowering_drought
184	TP06.Control	TP15.Pre_flowering_drought	0.611111111111111	6	Control	15	Pre_flowering_drought
185	TP07.Control	TP15.Pre_flowering_drought	0.529411764705882	7	Control	15	Pre_flowering_drought
186	TP08.Control	TP15.Pre_flowering_drought	0.484848484848485	8	Control	15	Pre_flowering_drought
187	TP09.Control	TP15.Pre_flowering_drought	0.4375	9	Control	15	Pre_flowering_drought
188	TP10.Control	TP15.Pre_flowering_drought	0.412698412698413	10	Control	15	Pre_flowering_drought
189	TP11.Control	TP15.Pre_flowering_drought	0.484848484848485	11	Control	15	Pre_flowering_drought
190	TP12.Control	TP15.Pre_flowering_drought	0.567164179104478	12	Control	15	Pre_flowering_drought
191	TP13.Control	TP15.Pre_flowering_drought	0.507462686567164	13	Control	15	Pre_flowering_drought
192	TP14.Control	TP15.Pre_flowering_drought	0.433333333333333	14	Control	15	Pre_flowering_drought
193	TP15.Control	TP15.Pre_flowering_drought	0.461538461538462	15	Control	15	Pre_flowering_drought
194	TP16.Control	TP15.Pre_flowering_drought	0.461538461538462	16	Control	15	Pre_flowering_drought
195	TP17.Control	TP15.Pre_flowering_drought	0.431372549019608	17	Control	15	Pre_flowering_drought
196	TP03.Control	TP16.Pre_flowering_drought	0.56140350877193	3	Control	16	Pre_flowering_drought
197	TP04.Control	TP16.Pre_flowering_drought	0.535714285714286	4	Control	16	Pre_flowering_drought
198	TP05.Control	TP16.Pre_flowering_drought	0.535714285714286	5	Control	16	Pre_flowering_drought
199	TP06.Control	TP16.Pre_flowering_drought	0.535714285714286	6	Control	16	Pre_flowering_drought
200	TP07.Control	TP16.Pre_flowering_drought	0.423076923076923	7	Control	16	Pre_flowering_drought
201	TP08.Control	TP16.Pre_flowering_drought	0.481481481481481	8	Control	16	Pre_flowering_drought
202	TP09.Control	TP16.Pre_flowering_drought	0.326530612244898	9	Control	16	Pre_flowering_drought
203	TP10.Control	TP16.Pre_flowering_drought	0.392156862745098	10	Control	16	Pre_flowering_drought
204	TP11.Control	TP16.Pre_flowering_drought	0.423076923076923	11	Control	16	Pre_flowering_drought
205	TP12.Control	TP16.Pre_flowering_drought	0.423076923076923	12	Control	16	Pre_flowering_drought
206	TP13.Control	TP16.Pre_flowering_drought	0.36	13	Control	16	Pre_flowering_drought
207	TP14.Control	TP16.Pre_flowering_drought	0.452830188679245	14	Control	16	Pre_flowering_drought
208	TP15.Control	TP16.Pre_flowering_drought	0.392156862745098	15	Control	16	Pre_flowering_drought
209	TP16.Control	TP16.Pre_flowering_drought	0.423076923076923	16	Control	16	Pre_flowering_drought
210	TP17.Control	TP16.Pre_flowering_drought	0.490566037735849	17	Control	16	Pre_flowering_drought
211	TP03.Control	TP17.Pre_flowering_drought	0.461538461538462	3	Control	17	Pre_flowering_drought
212	TP04.Control	TP17.Pre_flowering_drought	0.490566037735849	4	Control	17	Pre_flowering_drought
213	TP05.Control	TP17.Pre_flowering_drought	0.518518518518518	5	Control	17	Pre_flowering_drought
214	TP06.Control	TP17.Pre_flowering_drought	0.490566037735849	6	Control	17	Pre_flowering_drought
215	TP07.Control	TP17.Pre_flowering_drought	0.333333333333333	7	Control	17	Pre_flowering_drought
216	TP08.Control	TP17.Pre_flowering_drought	0.461538461538462	8	Control	17	Pre_flowering_drought
217	TP09.Control	TP17.Pre_flowering_drought	0.333333333333333	9	Control	17	Pre_flowering_drought
218	TP10.Control	TP17.Pre_flowering_drought	0.333333333333333	10	Control	17	Pre_flowering_drought
219	TP11.Control	TP17.Pre_flowering_drought	0.4	11	Control	17	Pre_flowering_drought
220	TP12.Control	TP17.Pre_flowering_drought	0.36734693877551	12	Control	17	Pre_flowering_drought
221	TP13.Control	TP17.Pre_flowering_drought	0.431372549019608	13	Control	17	Pre_flowering_drought
222	TP14.Control	TP17.Pre_flowering_drought	0.36734693877551	14	Control	17	Pre_flowering_drought
223	TP15.Control	TP17.Pre_flowering_drought	0.4	15	Control	17	Pre_flowering_drought
224	TP16.Control	TP17.Pre_flowering_drought	0.297872340425532	16	Control	17	Pre_flowering_drought
225	TP17.Control	TP17.Pre_flowering_drought	0.333333333333333	17	Control	17	Pre_flowering_drought
