# Supplementary material for: Fungal community assembly in drought-stressed sorghum shows stochasticity, selection, and universal ecological dynamics
Source: Nat Commun. 2020 Jan 7;11:34. doi: 10.1038/s41467-019-13913-9 (PMC6946711; doi:10.1038/s41467-019-13913-9)
Supplement: Supplementary file 10 — Source Data [file 41467_2019_13913_MOESM10_ESM.zip › SourceData/Fig.S7.Soil.plot.5.csv]

	fung.dist	td
1	0.389876592456541	1
2	0.393006388980374	2
3	0.493452422979482	3
4	0.479039897134216	4
5	0.444648047242064	5
6	0.391802762803484	6
7	0.429235209489685	3
8	0.46308671060324	7
9	0.483398007678215	8
10	0.466120268176838	9
11	0.41554543412197	10
12	0.516270265448674	11
13	0.472056739419636	12
14	0.474943733690107	13
15	0.534711391118692	14
16	0.354813201936583	1
17	0.466279365096124	2
18	0.449685487430028	3
19	0.405420405420857	4
20	0.410608205543329	5
21	0.365877672924195	4
22	0.423576002002641	6
23	0.41916337113385	7
24	0.446945534600308	8
25	0.396574098349469	9
26	0.448866873476897	10
27	0.422606450992537	11
28	0.446034648567217	12
29	0.517195826231412	13
30	0.455135915617835	1
31	0.420247198314056	2
32	0.4122249216678	3
33	0.358257543723323	4
34	0.394533206720885	5
35	0.428918378822071	5
36	0.405323276667395	6
37	0.427493549203966	7
38	0.373860198369092	8
39	0.446207418243103	9
40	0.4321334543344	10
41	0.4676928098538	11
42	0.495933587273421	12
43	0.457508192427503	1
44	0.469875484873698	2
45	0.459862956319477	3
46	0.435383607881743	6
47	0.496528828301956	4
48	0.454914954457731	5
49	0.408012458743051	6
50	0.445458157757307	7
51	0.504431847053389	8
52	0.513347086751717	9
53	0.485714377631399	10
54	0.555843223756689	11
55	0.416267579219027	1
56	0.44992627990219	2
57	0.434006178190023	7
58	0.453560635461518	3
59	0.454758227373071	4
60	0.456410511474997	5
61	0.424965769806636	6
62	0.432461035161819	7
63	0.471293246485028	8
64	0.522785903984052	9
65	0.503729732909433	10
66	0.432601570514353	1
67	0.437317671089612	8
68	0.491837432413132	2
69	0.454550956492807	3
70	0.472324455735364	4
71	0.435926281525429	5
72	0.464863350331232	6
73	0.488278563879811	7
74	0.514781209197849	8
75	0.51485410431316	9
76	0.418555302396938	9
77	0.445622105323532	1
78	0.427315729174303	2
79	0.444505129859238	3
80	0.411476833098143	4
81	0.463099403879402	5
82	0.471368832815962	6
83	0.46026274584454	7
84	0.496731279688596	8
85	0.457449346733032	10
86	0.497660521609885	11
87	0.425659330883908	12
88	0.395184329242707	13
89	0.459222219081627	14
90	0.438511593427675	15
91	0.469861292344213	16
92	0.53221202038601	17
93	0.446808860939151	1
94	0.444758403610023	2
95	0.416296602734127	3
96	0.45134174498816	4
97	0.447745032300782	5
98	0.502866291592699	6
99	0.489255813229045	7
100	0.451888215534814	1
101	0.411351147038521	2
102	0.452309431696704	3
103	0.423713822027852	4
104	0.493553668955886	5
105	0.495880747022042	6
106	0.360800061379955	1
107	0.424767456364321	2
108	0.438329956834657	3
109	0.472135596087047	4
110	0.469283280254018	5
111	0.410495033725395	1
112	0.434986797323184	2
113	0.444577825841469	3
114	0.466698047826161	4
115	0.419677278700101	1
116	0.456731654821158	2
117	0.45062669752603	3
118	0.433513567789883	1
119	0.438102244499945	2
120	0.518388633119589	1
