# Supplementary material for: Fungal community assembly in drought-stressed sorghum shows stochasticity, selection, and universal ecological dynamics
Source: Nat Commun. 2020 Jan 7;11:34. doi: 10.1038/s41467-019-13913-9 (PMC6946711; doi:10.1038/s41467-019-13913-9)
Supplement: Supplementary file 10 — Source Data [file 41467_2019_13913_MOESM10_ESM.zip › SourceData/Fig.S7.Rhizosphere.plot.2.csv]

	fung.dist	td
1	0.507490171959941	1
2	0.495932719537671	2
3	0.487113230252398	3
4	0.490415757732943	4
5	0.462943866028838	5
6	0.500824193369908	6
7	0.617402558716101	7
8	0.500131981291791	8
9	0.616767944796342	9
10	0.643235108957509	10
11	0.625866802364055	11
12	0.696289773402748	12
13	0.651445083210473	13
14	0.756324126474952	14
15	0.727190218590639	15
16	0.699202854901698	16
17	0.482670176395069	1
18	0.425638616269982	2
19	0.417808936442044	3
20	0.443199554181526	4
21	0.444291593377128	5
22	0.544856085343835	6
23	0.443440019140765	7
24	0.556479041482759	8
25	0.638013310481788	9
26	0.609798418628994	10
27	0.750907187519558	11
28	0.599948338030152	12
29	0.749620417123731	13
30	0.729496994325531	14
31	0.697080723691477	15
32	0.423689542099051	1
33	0.440450079379205	2
34	0.439905856852177	3
35	0.511953281970232	4
36	0.529483431438696	5
37	0.494495962095576	6
38	0.596258572493158	7
39	0.620867935076608	8
40	0.60460312128039	9
41	0.715081190488893	10
42	0.630927445507638	11
43	0.772937068212801	12
44	0.775907868397674	13
45	0.700210672346624	14
46	0.345814346539889	1
47	0.377703081154481	2
48	0.357757702706053	3
49	0.432687581387863	4
50	0.432601368905032	5
51	0.448883566881398	6
52	0.516264037663483	7
53	0.525439712001082	8
54	0.760159920917227	9
55	0.577673683178466	10
56	0.720737333077882	11
57	0.753630007516931	12
58	0.64357220766378	13
59	0.372472862587796	1
60	0.390522605551519	2
61	0.416296254251498	3
62	0.439333899238775	4
63	0.485886641069532	5
64	0.538449589160631	6
65	0.535197291543101	7
66	0.74990154451697	8
67	0.544883754818929	9
68	0.717239543875798	10
69	0.739575100809207	11
70	0.602105109276323	12
71	0.387714647527481	1
72	0.459700226469658	2
73	0.388318111919596	3
74	0.483797961479947	4
75	0.543278513124161	5
76	0.556149179184967	6
77	0.730998096617587	7
78	0.550858328733643	8
79	0.718040199668254	9
80	0.720259698603655	10
81	0.614167857946883	11
82	0.466862844071343	1
83	0.452916119654579	2
84	0.480228490150849	3
85	0.55224550430324	4
86	0.561682793287609	5
87	0.748185661522422	6
88	0.560623541743864	7
89	0.6969189304055	8
90	0.729793526533087	9
91	0.612126051093873	10
92	0.46888800453848	1
93	0.430865571495761	2
94	0.443997327237899	3
95	0.52266897920298	4
96	0.714882412426087	5
97	0.566434674453775	6
98	0.632080659719063	7
99	0.721765835468288	8
100	0.59065495729815	9
101	0.460802392211872	1
102	0.505638473572407	2
103	0.49255409201698	3
104	0.660379734376499	4
105	0.535485216546247	5
106	0.664917204797143	6
107	0.685961787625472	7
108	0.559845941238859	8
109	0.391652500933149	1
110	0.449334903418371	2
111	0.688729790437855	3
112	0.579265033841489	4
113	0.657887066330637	5
114	0.733715692225908	6
115	0.598851342780133	7
116	0.428893139707194	1
117	0.603929430942453	2
118	0.50347921702571	3
119	0.558026491291623	4
120	0.589687690081798	5
121	0.525239287412215	6
122	0.503742839395083	1
123	0.421818664797786	2
124	0.449991105292619	3
125	0.514886468207352	4
126	0.458006430779516	5
127	0.465072350080169	1
128	0.408829918810462	2
129	0.407769934376641	3
130	0.494520232157583	4
131	0.418849401816357	1
132	0.40044251645509	2
133	0.392227645324559	3
134	0.371910819334738	1
135	0.467291375192313	2
136	0.476123662011671	1
