# Supplementary material for: Fungal community assembly in drought-stressed sorghum shows stochasticity, selection, and universal ecological dynamics
Source: Nat Commun. 2020 Jan 7;11:34. doi: 10.1038/s41467-019-13913-9 (PMC6946711; doi:10.1038/s41467-019-13913-9)
Supplement: Supplementary file 10 — Source Data [file 41467_2019_13913_MOESM10_ESM.zip › SourceData/Fig.S9.CON.PRE.Rhizosphere.csv]

	row	col	value	row1_1	row1_2	col1_1	col1_2
1	TP03.Control	TP03.Pre_flowering_drought	0.457142857142857	3	Control	3	Pre_flowering_drought
2	TP04.Control	TP03.Pre_flowering_drought	0.383233532934132	4	Control	3	Pre_flowering_drought
3	TP05.Control	TP03.Pre_flowering_drought	0.363636363636364	5	Control	3	Pre_flowering_drought
4	TP06.Control	TP03.Pre_flowering_drought	0.402366863905325	6	Control	3	Pre_flowering_drought
5	TP07.Control	TP03.Pre_flowering_drought	0.402366863905325	7	Control	3	Pre_flowering_drought
6	TP08.Control	TP03.Pre_flowering_drought	0.411764705882353	8	Control	3	Pre_flowering_drought
7	TP09.Control	TP03.Pre_flowering_drought	0.430232558139535	9	Control	3	Pre_flowering_drought
8	TP10.Control	TP03.Pre_flowering_drought	0.474576271186441	10	Control	3	Pre_flowering_drought
9	TP11.Control	TP03.Pre_flowering_drought	0.601036269430052	11	Control	3	Pre_flowering_drought
10	TP12.Control	TP03.Pre_flowering_drought	0.540540540540541	12	Control	3	Pre_flowering_drought
11	TP13.Control	TP03.Pre_flowering_drought	0.728260869565217	13	Control	3	Pre_flowering_drought
12	TP14.Control	TP03.Pre_flowering_drought	0.682926829268293	14	Control	3	Pre_flowering_drought
13	TP15.Control	TP03.Pre_flowering_drought	0.736842105263158	15	Control	3	Pre_flowering_drought
14	TP16.Control	TP03.Pre_flowering_drought	0.608247422680412	16	Control	3	Pre_flowering_drought
15	TP17.Control	TP03.Pre_flowering_drought	0.691099476439791	17	Control	3	Pre_flowering_drought
16	TP03.Control	TP04.Pre_flowering_drought	0.457831325301205	3	Control	4	Pre_flowering_drought
17	TP04.Control	TP04.Pre_flowering_drought	0.457831325301205	4	Control	4	Pre_flowering_drought
18	TP05.Control	TP04.Pre_flowering_drought	0.429447852760736	5	Control	4	Pre_flowering_drought
19	TP06.Control	TP04.Pre_flowering_drought	0.429447852760736	6	Control	4	Pre_flowering_drought
20	TP07.Control	TP04.Pre_flowering_drought	0.494117647058824	7	Control	4	Pre_flowering_drought
21	TP08.Control	TP04.Pre_flowering_drought	0.476190476190476	8	Control	4	Pre_flowering_drought
22	TP09.Control	TP04.Pre_flowering_drought	0.485207100591716	9	Control	4	Pre_flowering_drought
23	TP10.Control	TP04.Pre_flowering_drought	0.494117647058824	10	Control	4	Pre_flowering_drought
24	TP11.Control	TP04.Pre_flowering_drought	0.601092896174863	11	Control	4	Pre_flowering_drought
25	TP12.Control	TP04.Pre_flowering_drought	0.545454545454545	12	Control	4	Pre_flowering_drought
26	TP13.Control	TP04.Pre_flowering_drought	0.735135135135135	13	Control	4	Pre_flowering_drought
27	TP14.Control	TP04.Pre_flowering_drought	0.638297872340426	14	Control	4	Pre_flowering_drought
28	TP15.Control	TP04.Pre_flowering_drought	0.732673267326733	15	Control	4	Pre_flowering_drought
29	TP16.Control	TP04.Pre_flowering_drought	0.585635359116022	16	Control	4	Pre_flowering_drought
30	TP17.Control	TP04.Pre_flowering_drought	0.697916666666667	17	Control	4	Pre_flowering_drought
31	TP03.Control	TP05.Pre_flowering_drought	0.536082474226804	3	Control	5	Pre_flowering_drought
32	TP04.Control	TP05.Pre_flowering_drought	0.489583333333333	4	Control	5	Pre_flowering_drought
33	TP05.Control	TP05.Pre_flowering_drought	0.457446808510638	5	Control	5	Pre_flowering_drought
34	TP06.Control	TP05.Pre_flowering_drought	0.440860215053763	6	Control	5	Pre_flowering_drought
35	TP07.Control	TP05.Pre_flowering_drought	0.481675392670157	7	Control	5	Pre_flowering_drought
36	TP08.Control	TP05.Pre_flowering_drought	0.465608465608466	8	Control	5	Pre_flowering_drought
37	TP09.Control	TP05.Pre_flowering_drought	0.481675392670157	9	Control	5	Pre_flowering_drought
38	TP10.Control	TP05.Pre_flowering_drought	0.49740932642487	10	Control	5	Pre_flowering_drought
39	TP11.Control	TP05.Pre_flowering_drought	0.594871794871795	11	Control	5	Pre_flowering_drought
40	TP12.Control	TP05.Pre_flowering_drought	0.57843137254902	12	Control	5	Pre_flowering_drought
41	TP13.Control	TP05.Pre_flowering_drought	0.7	13	Control	5	Pre_flowering_drought
42	TP14.Control	TP05.Pre_flowering_drought	0.653658536585366	14	Control	5	Pre_flowering_drought
43	TP15.Control	TP05.Pre_flowering_drought	0.705882352941177	15	Control	5	Pre_flowering_drought
44	TP16.Control	TP05.Pre_flowering_drought	0.625592417061611	16	Control	5	Pre_flowering_drought
45	TP17.Control	TP05.Pre_flowering_drought	0.648648648648649	17	Control	5	Pre_flowering_drought
46	TP03.Control	TP06.Pre_flowering_drought	0.460526315789474	3	Control	6	Pre_flowering_drought
47	TP04.Control	TP06.Pre_flowering_drought	0.429530201342282	4	Control	6	Pre_flowering_drought
48	TP05.Control	TP06.Pre_flowering_drought	0.363636363636364	5	Control	6	Pre_flowering_drought
49	TP06.Control	TP06.Pre_flowering_drought	0.450331125827815	6	Control	6	Pre_flowering_drought
50	TP07.Control	TP06.Pre_flowering_drought	0.460526315789474	7	Control	6	Pre_flowering_drought
51	TP08.Control	TP06.Pre_flowering_drought	0.450331125827815	8	Control	6	Pre_flowering_drought
52	TP09.Control	TP06.Pre_flowering_drought	0.450331125827815	9	Control	6	Pre_flowering_drought
53	TP10.Control	TP06.Pre_flowering_drought	0.408163265306122	10	Control	6	Pre_flowering_drought
54	TP11.Control	TP06.Pre_flowering_drought	0.607142857142857	11	Control	6	Pre_flowering_drought
55	TP12.Control	TP06.Pre_flowering_drought	0.5	12	Control	6	Pre_flowering_drought
56	TP13.Control	TP06.Pre_flowering_drought	0.75531914893617	13	Control	6	Pre_flowering_drought
57	TP14.Control	TP06.Pre_flowering_drought	0.655172413793103	14	Control	6	Pre_flowering_drought
58	TP15.Control	TP06.Pre_flowering_drought	0.75531914893617	15	Control	6	Pre_flowering_drought
59	TP16.Control	TP06.Pre_flowering_drought	0.598802395209581	16	Control	6	Pre_flowering_drought
60	TP17.Control	TP06.Pre_flowering_drought	0.7	17	Control	6	Pre_flowering_drought
61	TP03.Control	TP07.Pre_flowering_drought	0.397058823529412	3	Control	7	Pre_flowering_drought
62	TP04.Control	TP07.Pre_flowering_drought	0.348484848484849	4	Control	7	Pre_flowering_drought
63	TP05.Control	TP07.Pre_flowering_drought	0.348484848484849	5	Control	7	Pre_flowering_drought
64	TP06.Control	TP07.Pre_flowering_drought	0.373134328358209	6	Control	7	Pre_flowering_drought
65	TP07.Control	TP07.Pre_flowering_drought	0.453900709219858	7	Control	7	Pre_flowering_drought
66	TP08.Control	TP07.Pre_flowering_drought	0.431654676258993	8	Control	7	Pre_flowering_drought
67	TP09.Control	TP07.Pre_flowering_drought	0.442857142857143	9	Control	7	Pre_flowering_drought
68	TP10.Control	TP07.Pre_flowering_drought	0.420289855072464	10	Control	7	Pre_flowering_drought
69	TP11.Control	TP07.Pre_flowering_drought	0.536912751677852	11	Control	7	Pre_flowering_drought
70	TP12.Control	TP07.Pre_flowering_drought	0.517006802721088	12	Control	7	Pre_flowering_drought
71	TP13.Control	TP07.Pre_flowering_drought	0.732558139534884	13	Control	7	Pre_flowering_drought
72	TP14.Control	TP07.Pre_flowering_drought	0.602564102564103	14	Control	7	Pre_flowering_drought
73	TP15.Control	TP07.Pre_flowering_drought	0.725146198830409	15	Control	7	Pre_flowering_drought
74	TP16.Control	TP07.Pre_flowering_drought	0.611464968152866	16	Control	7	Pre_flowering_drought
75	TP17.Control	TP07.Pre_flowering_drought	0.662576687116564	17	Control	7	Pre_flowering_drought
76	TP03.Control	TP08.Pre_flowering_drought	0.4375	3	Control	8	Pre_flowering_drought
77	TP04.Control	TP08.Pre_flowering_drought	0.360655737704918	4	Control	8	Pre_flowering_drought
78	TP05.Control	TP08.Pre_flowering_drought	0.347107438016529	5	Control	8	Pre_flowering_drought
79	TP06.Control	TP08.Pre_flowering_drought	0.360655737704918	6	Control	8	Pre_flowering_drought
80	TP07.Control	TP08.Pre_flowering_drought	0.4	7	Control	8	Pre_flowering_drought
81	TP08.Control	TP08.Pre_flowering_drought	0.4	8	Control	8	Pre_flowering_drought
82	TP09.Control	TP08.Pre_flowering_drought	0.387096774193548	9	Control	8	Pre_flowering_drought
83	TP10.Control	TP08.Pre_flowering_drought	0.387096774193548	10	Control	8	Pre_flowering_drought
84	TP11.Control	TP08.Pre_flowering_drought	0.571428571428571	11	Control	8	Pre_flowering_drought
85	TP12.Control	TP08.Pre_flowering_drought	0.461538461538462	12	Control	8	Pre_flowering_drought
86	TP13.Control	TP08.Pre_flowering_drought	0.717948717948718	13	Control	8	Pre_flowering_drought
87	TP14.Control	TP08.Pre_flowering_drought	0.611111111111111	14	Control	8	Pre_flowering_drought
88	TP15.Control	TP08.Pre_flowering_drought	0.69281045751634	15	Control	8	Pre_flowering_drought
89	TP16.Control	TP08.Pre_flowering_drought	0.581560283687943	16	Control	8	Pre_flowering_drought
90	TP17.Control	TP08.Pre_flowering_drought	0.639455782312925	17	Control	8	Pre_flowering_drought
91	TP03.Control	TP09.Pre_flowering_drought	0.505263157894737	3	Control	9	Pre_flowering_drought
92	TP04.Control	TP09.Pre_flowering_drought	0.489795918367347	4	Control	9	Pre_flowering_drought
93	TP05.Control	TP09.Pre_flowering_drought	0.470588235294118	5	Control	9	Pre_flowering_drought
94	TP06.Control	TP09.Pre_flowering_drought	0.52132701421801	6	Control	9	Pre_flowering_drought
95	TP07.Control	TP09.Pre_flowering_drought	0.548837209302326	7	Control	9	Pre_flowering_drought
96	TP08.Control	TP09.Pre_flowering_drought	0.492753623188406	8	Control	9	Pre_flowering_drought
97	TP09.Control	TP09.Pre_flowering_drought	0.528301886792453	9	Control	9	Pre_flowering_drought
98	TP10.Control	TP09.Pre_flowering_drought	0.485436893203884	10	Control	9	Pre_flowering_drought
99	TP11.Control	TP09.Pre_flowering_drought	0.542553191489362	11	Control	9	Pre_flowering_drought
100	TP12.Control	TP09.Pre_flowering_drought	0.521739130434783	12	Control	9	Pre_flowering_drought
101	TP13.Control	TP09.Pre_flowering_drought	0.631578947368421	13	Control	9	Pre_flowering_drought
102	TP14.Control	TP09.Pre_flowering_drought	0.62	14	Control	9	Pre_flowering_drought
103	TP15.Control	TP09.Pre_flowering_drought	0.646153846153846	15	Control	9	Pre_flowering_drought
104	TP16.Control	TP09.Pre_flowering_drought	0.580952380952381	16	Control	9	Pre_flowering_drought
105	TP17.Control	TP09.Pre_flowering_drought	0.603351955307263	17	Control	9	Pre_flowering_drought
106	TP03.Control	TP10.Pre_flowering_drought	0.489130434782609	3	Control	10	Pre_flowering_drought
107	TP04.Control	TP10.Pre_flowering_drought	0.438202247191011	4	Control	10	Pre_flowering_drought
108	TP05.Control	TP10.Pre_flowering_drought	0.374269005847953	5	Control	10	Pre_flowering_drought
109	TP06.Control	TP10.Pre_flowering_drought	0.464088397790055	6	Control	10	Pre_flowering_drought
110	TP07.Control	TP10.Pre_flowering_drought	0.455555555555556	7	Control	10	Pre_flowering_drought
111	TP08.Control	TP10.Pre_flowering_drought	0.455555555555556	8	Control	10	Pre_flowering_drought
112	TP09.Control	TP10.Pre_flowering_drought	0.429378531073446	9	Control	10	Pre_flowering_drought
113	TP10.Control	TP10.Pre_flowering_drought	0.438202247191011	10	Control	10	Pre_flowering_drought
114	TP11.Control	TP10.Pre_flowering_drought	0.572916666666667	11	Control	10	Pre_flowering_drought
115	TP12.Control	TP10.Pre_flowering_drought	0.529100529100529	12	Control	10	Pre_flowering_drought
116	TP13.Control	TP10.Pre_flowering_drought	0.721311475409836	13	Control	10	Pre_flowering_drought
117	TP14.Control	TP10.Pre_flowering_drought	0.660194174757282	14	Control	10	Pre_flowering_drought
118	TP15.Control	TP10.Pre_flowering_drought	0.72463768115942	15	Control	10	Pre_flowering_drought
119	TP16.Control	TP10.Pre_flowering_drought	0.603015075376884	16	Control	10	Pre_flowering_drought
120	TP17.Control	TP10.Pre_flowering_drought	0.648648648648649	17	Control	10	Pre_flowering_drought
121	TP03.Control	TP11.Pre_flowering_drought	0.508670520231214	3	Control	11	Pre_flowering_drought
122	TP04.Control	TP11.Pre_flowering_drought	0.455089820359281	4	Control	11	Pre_flowering_drought
123	TP05.Control	TP11.Pre_flowering_drought	0.367088607594937	5	Control	11	Pre_flowering_drought
124	TP06.Control	TP11.Pre_flowering_drought	0.44578313253012	6	Control	11	Pre_flowering_drought
125	TP07.Control	TP11.Pre_flowering_drought	0.482352941176471	7	Control	11	Pre_flowering_drought
126	TP08.Control	TP11.Pre_flowering_drought	0.44578313253012	8	Control	11	Pre_flowering_drought
127	TP09.Control	TP11.Pre_flowering_drought	0.44578313253012	9	Control	11	Pre_flowering_drought
128	TP10.Control	TP11.Pre_flowering_drought	0.397515527950311	10	Control	11	Pre_flowering_drought
129	TP11.Control	TP11.Pre_flowering_drought	0.525714285714286	11	Control	11	Pre_flowering_drought
130	TP12.Control	TP11.Pre_flowering_drought	0.455089820359281	12	Control	11	Pre_flowering_drought
131	TP13.Control	TP11.Pre_flowering_drought	0.615384615384615	13	Control	11	Pre_flowering_drought
132	TP14.Control	TP11.Pre_flowering_drought	0.597826086956522	14	Control	11	Pre_flowering_drought
133	TP15.Control	TP11.Pre_flowering_drought	0.670103092783505	15	Control	11	Pre_flowering_drought
134	TP16.Control	TP11.Pre_flowering_drought	0.525714285714286	16	Control	11	Pre_flowering_drought
135	TP17.Control	TP11.Pre_flowering_drought	0.641304347826087	17	Control	11	Pre_flowering_drought
136	TP03.Control	TP12.Pre_flowering_drought	0.478527607361963	3	Control	12	Pre_flowering_drought
137	TP04.Control	TP12.Pre_flowering_drought	0.469135802469136	4	Control	12	Pre_flowering_drought
138	TP05.Control	TP12.Pre_flowering_drought	0.420382165605096	5	Control	12	Pre_flowering_drought
139	TP06.Control	TP12.Pre_flowering_drought	0.4	6	Control	12	Pre_flowering_drought
140	TP07.Control	TP12.Pre_flowering_drought	0.459627329192547	7	Control	12	Pre_flowering_drought
141	TP08.Control	TP12.Pre_flowering_drought	0.420382165605096	8	Control	12	Pre_flowering_drought
142	TP09.Control	TP12.Pre_flowering_drought	0.440251572327044	9	Control	12	Pre_flowering_drought
143	TP10.Control	TP12.Pre_flowering_drought	0.357615894039735	10	Control	12	Pre_flowering_drought
144	TP11.Control	TP12.Pre_flowering_drought	0.514970059880239	11	Control	12	Pre_flowering_drought
145	TP12.Control	TP12.Pre_flowering_drought	0.440251572327044	12	Control	12	Pre_flowering_drought
146	TP13.Control	TP12.Pre_flowering_drought	0.647398843930636	13	Control	12	Pre_flowering_drought
147	TP14.Control	TP12.Pre_flowering_drought	0.574712643678161	14	Control	12	Pre_flowering_drought
148	TP15.Control	TP12.Pre_flowering_drought	0.652173913043478	15	Control	12	Pre_flowering_drought
149	TP16.Control	TP12.Pre_flowering_drought	0.532544378698225	16	Control	12	Pre_flowering_drought
150	TP17.Control	TP12.Pre_flowering_drought	0.606741573033708	17	Control	12	Pre_flowering_drought
151	TP03.Control	TP13.Pre_flowering_drought	0.594059405940594	3	Control	13	Pre_flowering_drought
152	TP04.Control	TP13.Pre_flowering_drought	0.565656565656566	4	Control	13	Pre_flowering_drought
153	TP05.Control	TP13.Pre_flowering_drought	0.497354497354497	5	Control	13	Pre_flowering_drought
154	TP06.Control	TP13.Pre_flowering_drought	0.528497409326425	6	Control	13	Pre_flowering_drought
155	TP07.Control	TP13.Pre_flowering_drought	0.513089005235602	7	Control	13	Pre_flowering_drought
156	TP08.Control	TP13.Pre_flowering_drought	0.456521739130435	8	Control	13	Pre_flowering_drought
157	TP09.Control	TP13.Pre_flowering_drought	0.48936170212766	9	Control	13	Pre_flowering_drought
158	TP10.Control	TP13.Pre_flowering_drought	0.473118279569892	10	Control	13	Pre_flowering_drought
159	TP11.Control	TP13.Pre_flowering_drought	0.477777777777778	11	Control	13	Pre_flowering_drought
160	TP12.Control	TP13.Pre_flowering_drought	0.481283422459893	12	Control	13	Pre_flowering_drought
161	TP13.Control	TP13.Pre_flowering_drought	0.546583850931677	13	Control	13	Pre_flowering_drought
162	TP14.Control	TP13.Pre_flowering_drought	0.53968253968254	14	Control	13	Pre_flowering_drought
163	TP15.Control	TP13.Pre_flowering_drought	0.549450549450549	15	Control	13	Pre_flowering_drought
164	TP16.Control	TP13.Pre_flowering_drought	0.551020408163265	16	Control	13	Pre_flowering_drought
165	TP17.Control	TP13.Pre_flowering_drought	0.546511627906977	17	Control	13	Pre_flowering_drought
166	TP03.Control	TP14.Pre_flowering_drought	0.587064676616915	3	Control	14	Pre_flowering_drought
167	TP04.Control	TP14.Pre_flowering_drought	0.601941747572815	4	Control	14	Pre_flowering_drought
168	TP05.Control	TP14.Pre_flowering_drought	0.523076923076923	5	Control	14	Pre_flowering_drought
169	TP06.Control	TP14.Pre_flowering_drought	0.530612244897959	6	Control	14	Pre_flowering_drought
170	TP07.Control	TP14.Pre_flowering_drought	0.574257425742574	7	Control	14	Pre_flowering_drought
171	TP08.Control	TP14.Pre_flowering_drought	0.56	8	Control	14	Pre_flowering_drought
172	TP09.Control	TP14.Pre_flowering_drought	0.507772020725389	9	Control	14	Pre_flowering_drought
173	TP10.Control	TP14.Pre_flowering_drought	0.515463917525773	10	Control	14	Pre_flowering_drought
174	TP11.Control	TP14.Pre_flowering_drought	0.53475935828877	11	Control	14	Pre_flowering_drought
175	TP12.Control	TP14.Pre_flowering_drought	0.552763819095477	12	Control	14	Pre_flowering_drought
176	TP13.Control	TP14.Pre_flowering_drought	0.607142857142857	13	Control	14	Pre_flowering_drought
177	TP14.Control	TP14.Pre_flowering_drought	0.584615384615385	14	Control	14	Pre_flowering_drought
178	TP15.Control	TP14.Pre_flowering_drought	0.639175257731959	15	Control	14	Pre_flowering_drought
179	TP16.Control	TP14.Pre_flowering_drought	0.588235294117647	16	Control	14	Pre_flowering_drought
180	TP17.Control	TP14.Pre_flowering_drought	0.579545454545455	17	Control	14	Pre_flowering_drought
181	TP03.Control	TP15.Pre_flowering_drought	0.641148325358852	3	Control	15	Pre_flowering_drought
182	TP04.Control	TP15.Pre_flowering_drought	0.62200956937799	4	Control	15	Pre_flowering_drought
183	TP05.Control	TP15.Pre_flowering_drought	0.56	5	Control	15	Pre_flowering_drought
184	TP06.Control	TP15.Pre_flowering_drought	0.588235294117647	6	Control	15	Pre_flowering_drought
185	TP07.Control	TP15.Pre_flowering_drought	0.567164179104478	7	Control	15	Pre_flowering_drought
186	TP08.Control	TP15.Pre_flowering_drought	0.530612244897959	8	Control	15	Pre_flowering_drought
187	TP09.Control	TP15.Pre_flowering_drought	0.545454545454545	9	Control	15	Pre_flowering_drought
188	TP10.Control	TP15.Pre_flowering_drought	0.476190476190476	10	Control	15	Pre_flowering_drought
189	TP11.Control	TP15.Pre_flowering_drought	0.53475935828877	11	Control	15	Pre_flowering_drought
190	TP12.Control	TP15.Pre_flowering_drought	0.530612244897959	12	Control	15	Pre_flowering_drought
191	TP13.Control	TP15.Pre_flowering_drought	0.555555555555556	13	Control	15	Pre_flowering_drought
192	TP14.Control	TP15.Pre_flowering_drought	0.569948186528497	14	Control	15	Pre_flowering_drought
193	TP15.Control	TP15.Pre_flowering_drought	0.541436464088398	15	Control	15	Pre_flowering_drought
194	TP16.Control	TP15.Pre_flowering_drought	0.515463917525773	16	Control	15	Pre_flowering_drought
195	TP17.Control	TP15.Pre_flowering_drought	0.529411764705882	17	Control	15	Pre_flowering_drought
196	TP03.Control	TP16.Pre_flowering_drought	0.587064676616915	3	Control	16	Pre_flowering_drought
197	TP04.Control	TP16.Pre_flowering_drought	0.570048309178744	4	Control	16	Pre_flowering_drought
198	TP05.Control	TP16.Pre_flowering_drought	0.546296296296296	5	Control	16	Pre_flowering_drought
199	TP06.Control	TP16.Pre_flowering_drought	0.579185520361991	6	Control	16	Pre_flowering_drought
200	TP07.Control	TP16.Pre_flowering_drought	0.53953488372093	7	Control	16	Pre_flowering_drought
201	TP08.Control	TP16.Pre_flowering_drought	0.511848341232227	8	Control	16	Pre_flowering_drought
202	TP09.Control	TP16.Pre_flowering_drought	0.53953488372093	9	Control	16	Pre_flowering_drought
203	TP10.Control	TP16.Pre_flowering_drought	0.46078431372549	10	Control	16	Pre_flowering_drought
204	TP11.Control	TP16.Pre_flowering_drought	0.451977401129944	11	Control	16	Pre_flowering_drought
205	TP12.Control	TP16.Pre_flowering_drought	0.535885167464115	12	Control	16	Pre_flowering_drought
206	TP13.Control	TP16.Pre_flowering_drought	0.509554140127389	13	Control	16	Pre_flowering_drought
207	TP14.Control	TP16.Pre_flowering_drought	0.524064171122995	14	Control	16	Pre_flowering_drought
208	TP15.Control	TP16.Pre_flowering_drought	0.557377049180328	15	Control	16	Pre_flowering_drought
209	TP16.Control	TP16.Pre_flowering_drought	0.553398058252427	16	Control	16	Pre_flowering_drought
210	TP17.Control	TP16.Pre_flowering_drought	0.466257668711656	17	Control	16	Pre_flowering_drought
211	TP03.Control	TP17.Pre_flowering_drought	0.647619047619048	3	Control	17	Pre_flowering_drought
212	TP04.Control	TP17.Pre_flowering_drought	0.615384615384615	4	Control	17	Pre_flowering_drought
213	TP05.Control	TP17.Pre_flowering_drought	0.58128078817734	5	Control	17	Pre_flowering_drought
214	TP06.Control	TP17.Pre_flowering_drought	0.574257425742574	6	Control	17	Pre_flowering_drought
215	TP07.Control	TP17.Pre_flowering_drought	0.56	7	Control	17	Pre_flowering_drought
216	TP08.Control	TP17.Pre_flowering_drought	0.545454545454545	8	Control	17	Pre_flowering_drought
217	TP09.Control	TP17.Pre_flowering_drought	0.530612244897959	9	Control	17	Pre_flowering_drought
218	TP10.Control	TP17.Pre_flowering_drought	0.476190476190476	10	Control	17	Pre_flowering_drought
219	TP11.Control	TP17.Pre_flowering_drought	0.526881720430108	11	Control	17	Pre_flowering_drought
220	TP12.Control	TP17.Pre_flowering_drought	0.56	12	Control	17	Pre_flowering_drought
221	TP13.Control	TP17.Pre_flowering_drought	0.5375	13	Control	17	Pre_flowering_drought
222	TP14.Control	TP17.Pre_flowering_drought	0.569948186528497	14	Control	17	Pre_flowering_drought
223	TP15.Control	TP17.Pre_flowering_drought	0.603174603174603	15	Control	17	Pre_flowering_drought
224	TP16.Control	TP17.Pre_flowering_drought	0.545454545454545	16	Control	17	Pre_flowering_drought
225	TP17.Control	TP17.Pre_flowering_drought	0.493975903614458	17	Control	17	Pre_flowering_drought
