# Supplementary material for: Fungal community assembly in drought-stressed sorghum shows stochasticity, selection, and universal ecological dynamics
Source: Nat Commun. 2020 Jan 7;11:34. doi: 10.1038/s41467-019-13913-9 (PMC6946711; doi:10.1038/s41467-019-13913-9)
Supplement: Supplementary file 10 — Source Data [file 41467_2019_13913_MOESM10_ESM.zip › SourceData/Fig.S15.Leaf.week.8.csv]

	fung.dist	gd
1	0.308584816574235	12
2	0.298686693034257	24
3	0.407934110044296	36
4	0.346779746995936	48
5	0.377270759224635	60
6	0.358048765904483	63.2455532033676
7	0.394822333924715	52
8	0.42859326999361	41.182520563948
9	0.390121114172479	31.2409987036266
10	0.313128311993259	23.3238075793812
11	0.499124581416375	20
12	0.328918049566109	40
13	0.403226861250502	41.7612260356422
14	0.370708674350177	46.6476151587624
15	0.34317331642557	53.8144961882948
16	0.363984905754321	62.4819974072532
17	0.496846851668216	72.1110255092798
18	0.306934706771659	12
19	0.438813275323642	24
20	0.395164970153497	36
21	0.382881395988404	48
22	0.394420918880895	52
23	0.351016471209507	41.182520563948
24	0.477338380612365	31.2409987036266
25	0.468156683061498	23.3238075793812
26	0.387159386286486	20
27	0.52546244915966	23.3238075793812
28	0.427334195667814	41.7612260356422
29	0.455901397482819	40
30	0.338477474329352	41.7612260356422
31	0.359971624659094	46.6476151587624
32	0.391740512429827	53.8144961882948
33	0.505551305275482	62.4819974072532
34	0.410091400581535	12
35	0.299740583734063	24
36	0.328057832451548	36
37	0.38414984368724	41.182520563948
38	0.394005488928291	31.2409987036266
39	0.373337801946382	23.3238075793812
40	0.437577994860289	20
41	0.384406518302416	23.3238075793812
42	0.517195193264022	31.2409987036266
43	0.350407967434146	46.6476151587624
44	0.420557304390903	41.7612260356422
45	0.39015839601252	40
46	0.368144404059181	41.7612260356422
47	0.381989928003588	46.6476151587624
48	0.539472124626331	53.8144961882948
49	0.451418440952691	12
50	0.407020781707054	24
51	0.466944992742389	31.2409987036266
52	0.420818817939232	23.3238075793812
53	0.475469374348294	20
54	0.51252090036804	23.3238075793812
55	0.463914390137922	31.2409987036266
56	0.451150125746183	41.182520563948
57	0.472588986572554	53.8144961882948
58	0.515807256795216	46.6476151587624
59	0.371954602288829	41.7612260356422
60	0.356928403639419	40
61	0.445914631076045	41.7612260356422
62	0.527939227172681	46.6476151587624
63	0.373393235270476	12
64	0.385579644517933	23.3238075793812
65	0.422706317793629	20
66	0.433040690646426	23.3238075793812
67	0.473774347231326	31.2409987036266
68	0.42515556521916	41.182520563948
69	0.568678730830112	52
70	0.365972154660316	62.4819974072532
71	0.478375705949044	53.8144961882948
72	0.375961366384805	46.6476151587624
73	0.386408283909184	41.7612260356422
74	0.435218351159619	40
75	0.568997570651112	41.7612260356422
76	0.389847982321078	20
77	0.410951862657396	23.3238075793812
78	0.394195233316966	31.2409987036266
79	0.38643908721917	41.182520563948
80	0.434325880683161	52
81	0.528867262554929	63.2455532033676
82	0.430014376277216	72.1110255092798
83	0.393519264296526	62.4819974072532
84	0.406486233376748	53.8144961882948
85	0.352722142879416	46.6476151587624
86	0.386691759263535	41.7612260356422
87	0.57069944414668	40
88	0.415683022599414	12
89	0.403353981056042	24
90	0.441704355008286	36
91	0.350216964222212	48
92	0.565105495681361	60
93	0.374966848603457	63.2455532033676
94	0.472185546091547	52
95	0.352686920551011	41.182520563948
96	0.412253617321526	31.2409987036266
97	0.356639269791629	23.3238075793812
98	0.619808855684387	20
99	0.478412163506577	12
100	0.533018090510177	24
101	0.377229819710925	36
102	0.484518673066338	48
103	0.431499146239297	52
104	0.465469970947749	41.182520563948
105	0.34360028003038	31.2409987036266
106	0.340284265499593	23.3238075793812
107	0.421718907307692	20
108	0.448141539726826	23.3238075793812
109	0.436611213495328	12
110	0.423058788307094	24
111	0.646884720702639	36
112	0.386162956905113	41.182520563948
113	0.430812668158145	31.2409987036266
114	0.439078869346669	23.3238075793812
115	0.411500781860453	20
116	0.430919115730437	23.3238075793812
117	0.629719366625836	31.2409987036266
118	0.452124192266453	12
119	0.654149399205933	24
120	0.450675937458257	31.2409987036266
121	0.348250068598945	23.3238075793812
122	0.504019905792043	20
123	0.439972605244331	23.3238075793812
124	0.335191194055667	31.2409987036266
125	0.654734358181543	41.182520563948
126	0.538281065983158	12
127	0.350382840583444	23.3238075793812
128	0.447662591204799	20
129	0.321474593099839	23.3238075793812
130	0.378582196157515	31.2409987036266
131	0.348020931947208	41.182520563948
132	0.525440800801402	52
133	0.562427649764988	20
134	0.662107015293935	23.3238075793812
135	0.457567090699428	31.2409987036266
136	0.479090288813927	41.182520563948
137	0.590174760802135	52
138	0.454436977969026	63.2455532033676
139	0.440857145268691	12
140	0.404350216725576	24
141	0.417475771223283	36
142	0.415462832623404	48
143	0.553735745303596	60
144	0.51605780625162	12
145	0.432510300294221	24
146	0.377433636344898	36
147	0.618699564070346	48
148	0.369046638073456	12
149	0.451361032931291	24
150	0.4601694086939	36
151	0.342466043855951	12
152	0.463791041077573	24
153	0.556744100723135	12
