# Supplementary material for: Fungal community assembly in drought-stressed sorghum shows stochasticity, selection, and universal ecological dynamics
Source: Nat Commun. 2020 Jan 7;11:34. doi: 10.1038/s41467-019-13913-9 (PMC6946711; doi:10.1038/s41467-019-13913-9)
Supplement: Supplementary file 10 — Source Data [file 41467_2019_13913_MOESM10_ESM.zip › SourceData/Fig.S7.Soil.plot.18.csv]

	fung.dist	td
1	0.36081477148573	1
2	0.352003308446632	2
3	0.348152877241683	3
4	0.380712356681165	4
5	0.388254538535194	5
6	0.39209573350958	6
7	0.384486147027403	3
8	0.449558235118247	7
9	0.435275544463557	8
10	0.411886731338249	9
11	0.453317750670804	10
12	0.380929491810531	11
13	0.368461704455422	12
14	0.449747101439167	13
15	0.456223970452285	14
16	0.423745070720944	1
17	0.436223330117362	2
18	0.435187669001917	3
19	0.426810777685105	4
20	0.457253985867245	5
21	0.478920917576894	4
22	0.47557424586547	6
23	0.459808397807043	7
24	0.470393404215078	8
25	0.495522686053602	9
26	0.425993112816831	10
27	0.416985502047304	11
28	0.477368562178489	12
29	0.489103652310915	13
30	0.431827518677473	1
31	0.401242965604013	2
32	0.413948171572531	3
33	0.457264399751149	4
34	0.404456287992704	5
35	0.507006908109139	5
36	0.465176262146064	6
37	0.450596047902004	7
38	0.494873096496141	8
39	0.426112109385374	9
40	0.417545695637799	10
41	0.45799363255932	11
42	0.505745290862624	12
43	0.39010166295305	1
44	0.414067895637957	2
45	0.362341835036555	3
46	0.397615727675662	6
47	0.431946372398116	4
48	0.453699011671345	5
49	0.458590420367676	6
50	0.485672009237505	7
51	0.398950744414389	8
52	0.420099486004448	9
53	0.502343397112444	10
54	0.512435244702027	11
55	0.374530075405316	1
56	0.403592733196993	2
57	0.396358905899696	7
58	0.446772898360501	3
59	0.445284306621007	4
60	0.435236424258811	5
61	0.492393252800185	6
62	0.384975673030029	7
63	0.381053008017924	8
64	0.46874172546137	9
65	0.424527047451643	10
66	0.453409108373042	1
67	0.41999672845135	8
68	0.524822418287703	2
69	0.515985829642135	3
70	0.474624657570393	4
71	0.43469213343545	5
72	0.397258725190743	6
73	0.422350357074892	7
74	0.442841146398074	8
75	0.497773045657443	9
76	0.371670923610088	9
77	0.420772361544975	1
78	0.415639512746777	2
79	0.457224197108434	3
80	0.446563330911308	4
81	0.368020311454774	5
82	0.385751429965071	6
83	0.475009078886628	7
84	0.478998157318942	8
85	0.493564762422232	10
86	0.460261625997759	11
87	0.42743118402919	12
88	0.509268965312465	13
89	0.403920263919143	14
90	0.447180369363238	15
91	0.425019283647319	16
92	0.524765093418315	17
93	0.457010603764543	1
94	0.464846919750183	2
95	0.503129250678524	3
96	0.444568917582144	4
97	0.470896262145291	5
98	0.519787923589603	6
99	0.504561504278829	7
100	0.471627093755265	1
101	0.445260624440861	2
102	0.407111711751725	3
103	0.440253480585593	4
104	0.443328032996845	5
105	0.510672429540302	6
106	0.429153693720374	1
107	0.411382897645258	2
108	0.453361395059971	3
109	0.44204942362513	4
110	0.439374179108365	5
111	0.357886068188979	1
112	0.402936746622615	2
113	0.417178369816438	3
114	0.411850361907478	4
115	0.315768901312514	1
116	0.399290968163746	2
117	0.404620352546995	3
118	0.396572590399841	1
119	0.414496744652893	2
120	0.461684977866136	1
