# Supplementary material for: Fungal community assembly in drought-stressed sorghum shows stochasticity, selection, and universal ecological dynamics
Source: Nat Commun. 2020 Jan 7;11:34. doi: 10.1038/s41467-019-13913-9 (PMC6946711; doi:10.1038/s41467-019-13913-9)
Supplement: Supplementary file 10 — Source Data [file 41467_2019_13913_MOESM10_ESM.zip › SourceData/Fig.5F.csv]

	bNTI.ted2RC95pct	qPCR	Habitat
1	0.681818181818182	3.14152675333333	Leaf
2	0.642857142857143	4.75083242	Root
3	0.857142857142857	2.8170455994	Leaf
4	0.84375	4.052430577	Root
5	0.842105263157895	2.7376714914	Leaf
6	0.84375	3.060851813	Leaf
7	0.807692307692308	5.20747785633333	Root
8	0.782608695652174	4.94090883166667	Root
9	0.869565217391304	2.9417894064	Leaf
10	0.827586206896552	3.09649928275	Leaf
11	0	4.99335118366667	Root
12	0.642857142857143	5.02725536016667	Root
13	0.842105263157895	2.892247928	Leaf
14	0.807692307692308	2.8326897705	Leaf
15	0	5.26457566133333	Root
16	0.545454545454545	5.15999719183333	Root
17	0.854368932038835	3.0197591988	Leaf
18	0.84375	3.017330537	Leaf
19	0	5.4896577645	Root
20	0	5.40355854333333	Root
21	0.84375	2.8946500344	Leaf
22	0.84375	3.0801650186	Leaf
23	0	6.4013821955	Root
24	0.642857142857143	6.0337435225	Root
25	0	3.2553158644	Leaf
26	0.545454545454545	3.1548613278	Leaf
27	0.782608695652174	3.36340433233333	Leaf
28	0	6.1559556495	Root
29	0.375	5.7919900965	Root
30	0	4.22683297666667	Leaf
31	0	3.917153587	Leaf
32	0.642857142857143	3.1001284396	Leaf
33	0	5.711135055	Root
34	0	5.82636724216667	Root
35	0.827586206896552	5.648018571	Root
36	0	4.6593760188	Leaf
37	0	4.11689721716667	Leaf
38	0	3.44797014266667	Leaf
39	0	5.832758033	Root
40	0	6.017980177	Root
41	0	5.73433473266667	Root
42	0	4.23048060025	Leaf
43	0.705882352941177	4.7751603752	Leaf
44	0	3.4700867142	Leaf
45	0.642857142857143	6.20909802566667	Root
46	0	6.581558334	Root
47	0	6.60265371116667	Root
48	0	5.74505610225	Leaf
49	0	5.29353054016667	Leaf
50	0	5.050956589	Leaf
51	0.375	6.0763860904	Root
52	0	4.87680680075	Root
53	0	6.36738468916667	Root
54	0	5.84804317916667	Leaf
55	0	5.95089941183333	Leaf
56	0	5.37341141633333	Leaf
57	0.642857142857143	5.87835524233333	Root
58	0	6.274403802	Root
59	0	5.810421527	Root
60	0	5.52572836183333	Leaf
61	0	5.915233484	Leaf
62	0	5.14370599233333	Leaf
63	0.545454545454545	5.9199787345	Root
64	0	6.4718438235	Root
65	0.375	5.67289178733333	Root
66	0	5.7692538815	Leaf
67	0	5.7935443566	Leaf
68	0	5.567449814	Leaf
69	0.545454545454545	5.5819754044	Root
70	0	6.459233707	Root
71	0	5.949282113	Root
72	0	5.910537699	Leaf
73	0	5.6114117335	Leaf
74	0	5.44875047083333	Leaf
75	0.375	5.60449531633333	Root
76	0	6.218922147	Root
77	0.375	5.60805606	Root
78	0	6.36798733433333	Leaf
79	0	6.18937591483333	Leaf
80	0	6.07840318533333	Leaf
81	0.705882352941177	5.6360132855	Root
82	0	6.5491815145	Root
83	0.545454545454545	5.684195181	Root
