# Supplementary material for: Fungal community assembly in drought-stressed sorghum shows stochasticity, selection, and universal ecological dynamics
Source: Nat Commun. 2020 Jan 7;11:34. doi: 10.1038/s41467-019-13913-9 (PMC6946711; doi:10.1038/s41467-019-13913-9)
Supplement: Supplementary file 10 — Source Data [file 41467_2019_13913_MOESM10_ESM.zip › SourceData/Fig.S9.CON.POST.Rhizosphere.csv]

	row	col	value	row1_1	row1_2	col1_1	col1_2
1	TP10.Control	TP10.Post_flowering_drought	0.431818181818182	10	Control	10	Post_flowering_drought
2	TP11.Control	TP10.Post_flowering_drought	0.5625	11	Control	10	Post_flowering_drought
3	TP12.Control	TP10.Post_flowering_drought	0.491803278688525	12	Control	10	Post_flowering_drought
4	TP13.Control	TP10.Post_flowering_drought	0.62	13	Control	10	Post_flowering_drought
5	TP14.Control	TP10.Post_flowering_drought	0.56353591160221	14	Control	10	Post_flowering_drought
6	TP15.Control	TP10.Post_flowering_drought	0.642487046632124	15	Control	10	Post_flowering_drought
7	TP16.Control	TP10.Post_flowering_drought	0.547368421052632	16	Control	10	Post_flowering_drought
8	TP17.Control	TP10.Post_flowering_drought	0.557575757575758	17	Control	10	Post_flowering_drought
9	TP10.Control	TP11.Post_flowering_drought	0.479041916167665	10	Control	11	Post_flowering_drought
10	TP11.Control	TP11.Post_flowering_drought	0.441717791411043	11	Control	11	Post_flowering_drought
11	TP12.Control	TP11.Post_flowering_drought	0.488095238095238	12	Control	11	Post_flowering_drought
12	TP13.Control	TP11.Post_flowering_drought	0.548571428571429	13	Control	11	Post_flowering_drought
13	TP14.Control	TP11.Post_flowering_drought	0.588888888888889	14	Control	11	Post_flowering_drought
14	TP15.Control	TP11.Post_flowering_drought	0.634408602150538	15	Control	11	Post_flowering_drought
15	TP16.Control	TP11.Post_flowering_drought	0.505882352941176	16	Control	11	Post_flowering_drought
16	TP17.Control	TP11.Post_flowering_drought	0.548780487804878	17	Control	11	Post_flowering_drought
17	TP10.Control	TP12.Post_flowering_drought	0.486772486772487	10	Control	12	Post_flowering_drought
18	TP11.Control	TP12.Post_flowering_drought	0.548223350253807	11	Control	12	Post_flowering_drought
19	TP12.Control	TP12.Post_flowering_drought	0.486772486772487	12	Control	12	Post_flowering_drought
20	TP13.Control	TP12.Post_flowering_drought	0.53968253968254	13	Control	12	Post_flowering_drought
21	TP14.Control	TP12.Post_flowering_drought	0.531073446327684	14	Control	12	Post_flowering_drought
22	TP15.Control	TP12.Post_flowering_drought	0.56043956043956	15	Control	12	Post_flowering_drought
23	TP16.Control	TP12.Post_flowering_drought	0.57	16	Control	12	Post_flowering_drought
24	TP17.Control	TP12.Post_flowering_drought	0.521739130434783	17	Control	12	Post_flowering_drought
25	TP10.Control	TP13.Post_flowering_drought	0.425	10	Control	13	Post_flowering_drought
26	TP11.Control	TP13.Post_flowering_drought	0.50887573964497	11	Control	13	Post_flowering_drought
27	TP12.Control	TP13.Post_flowering_drought	0.45398773006135	12	Control	13	Post_flowering_drought
28	TP13.Control	TP13.Post_flowering_drought	0.534883720930233	13	Control	13	Post_flowering_drought
29	TP14.Control	TP13.Post_flowering_drought	0.551724137931034	14	Control	13	Post_flowering_drought
30	TP15.Control	TP13.Post_flowering_drought	0.592178770949721	15	Control	13	Post_flowering_drought
31	TP16.Control	TP13.Post_flowering_drought	0.5	16	Control	13	Post_flowering_drought
32	TP17.Control	TP13.Post_flowering_drought	0.6	17	Control	13	Post_flowering_drought
33	TP10.Control	TP14.Post_flowering_drought	0.521739130434783	10	Control	14	Post_flowering_drought
34	TP11.Control	TP14.Post_flowering_drought	0.521739130434783	11	Control	14	Post_flowering_drought
35	TP12.Control	TP14.Post_flowering_drought	0.497237569060773	12	Control	14	Post_flowering_drought
36	TP13.Control	TP14.Post_flowering_drought	0.568421052631579	13	Control	14	Post_flowering_drought
37	TP14.Control	TP14.Post_flowering_drought	0.56353591160221	14	Control	14	Post_flowering_drought
38	TP15.Control	TP14.Post_flowering_drought	0.621052631578947	15	Control	14	Post_flowering_drought
39	TP16.Control	TP14.Post_flowering_drought	0.52972972972973	16	Control	14	Post_flowering_drought
40	TP17.Control	TP14.Post_flowering_drought	0.548780487804878	17	Control	14	Post_flowering_drought
41	TP10.Control	TP15.Post_flowering_drought	0.540540540540541	10	Control	15	Post_flowering_drought
42	TP11.Control	TP15.Post_flowering_drought	0.571428571428571	11	Control	15	Post_flowering_drought
43	TP12.Control	TP15.Post_flowering_drought	0.540540540540541	12	Control	15	Post_flowering_drought
44	TP13.Control	TP15.Post_flowering_drought	0.578947368421053	13	Control	15	Post_flowering_drought
45	TP14.Control	TP15.Post_flowering_drought	0.58695652173913	14	Control	15	Post_flowering_drought
46	TP15.Control	TP15.Post_flowering_drought	0.606382978723404	15	Control	15	Post_flowering_drought
47	TP16.Control	TP15.Post_flowering_drought	0.524590163934426	16	Control	15	Post_flowering_drought
48	TP17.Control	TP15.Post_flowering_drought	0.574850299401198	17	Control	15	Post_flowering_drought
49	TP10.Control	TP16.Post_flowering_drought	0.538860103626943	10	Control	16	Post_flowering_drought
50	TP11.Control	TP16.Post_flowering_drought	0.523560209424084	11	Control	16	Post_flowering_drought
51	TP12.Control	TP16.Post_flowering_drought	0.483870967741935	12	Control	16	Post_flowering_drought
52	TP13.Control	TP16.Post_flowering_drought	0.554973821989529	13	Control	16	Post_flowering_drought
53	TP14.Control	TP16.Post_flowering_drought	0.571428571428571	14	Control	16	Post_flowering_drought
54	TP15.Control	TP16.Post_flowering_drought	0.583783783783784	15	Control	16	Post_flowering_drought
55	TP16.Control	TP16.Post_flowering_drought	0.54639175257732	16	Control	16	Post_flowering_drought
56	TP17.Control	TP16.Post_flowering_drought	0.539877300613497	17	Control	16	Post_flowering_drought
57	TP10.Control	TP17.Post_flowering_drought	0.461538461538462	10	Control	17	Post_flowering_drought
58	TP11.Control	TP17.Post_flowering_drought	0.451612903225806	11	Control	17	Post_flowering_drought
59	TP12.Control	TP17.Post_flowering_drought	0.481012658227848	12	Control	17	Post_flowering_drought
60	TP13.Control	TP17.Post_flowering_drought	0.509316770186335	13	Control	17	Post_flowering_drought
61	TP14.Control	TP17.Post_flowering_drought	0.545454545454545	14	Control	17	Post_flowering_drought
62	TP15.Control	TP17.Post_flowering_drought	0.588235294117647	15	Control	17	Post_flowering_drought
63	TP16.Control	TP17.Post_flowering_drought	0.441558441558442	16	Control	17	Post_flowering_drought
64	TP17.Control	TP17.Post_flowering_drought	0.6	17	Control	17	Post_flowering_drought
