# Supplementary material for: Fungal community assembly in drought-stressed sorghum shows stochasticity, selection, and universal ecological dynamics
Source: Nat Commun. 2020 Jan 7;11:34. doi: 10.1038/s41467-019-13913-9 (PMC6946711; doi:10.1038/s41467-019-13913-9)
Supplement: Supplementary file 10 — Source Data [file 41467_2019_13913_MOESM10_ESM.zip › SourceData/Fig.S7.Root.plot.16.csv]

	fung.dist	td
1	0.345309549168655	1
2	0.399524318053889	2
3	0.400703601323617	3
4	0.34607802415071	4
5	0.334577885844119	5
6	0.341940000179835	6
7	0.382056387955553	7
8	0.351300250446807	8
9	0.398874347164204	9
10	0.314951430154717	1
11	0.378117807518558	2
12	0.336948440561225	3
13	0.320600852984464	4
14	0.325806635898031	5
15	0.315340444457959	6
16	0.30525460195336	7
17	0.376760348517193	8
18	0.347496333284999	1
19	0.435585725508858	2
20	0.377420211675991	3
21	0.34791971895096	4
22	0.366779336182961	5
23	0.311841161259901	6
24	0.38582402461855	7
25	0.405454061071314	1
26	0.421385717303283	2
27	0.3893932037811	3
28	0.449571783329931	4
29	0.366241131650629	5
30	0.459843553271166	6
31	0.333001895058291	1
32	0.314266853665395	2
33	0.352260359740086	3
34	0.296580808221027	4
35	0.336681301761542	5
36	0.27230815107816	1
37	0.255954580155238	2
38	0.311646412411181	3
39	0.249689015917387	4
40	0.268532900915793	1
41	0.279917671505423	2
42	0.3059518589009	3
43	0.274870355058579	1
44	0.271686936029609	2
45	0.253667099798121	1
