# Supplementary material for: Fungal community assembly in drought-stressed sorghum shows stochasticity, selection, and universal ecological dynamics
Source: Nat Commun. 2020 Jan 7;11:34. doi: 10.1038/s41467-019-13913-9 (PMC6946711; doi:10.1038/s41467-019-13913-9)
Supplement: Supplementary file 10 — Source Data [file 41467_2019_13913_MOESM10_ESM.zip › SourceData/Fig.S7.Rhizosphere.plot.19.csv]

	fung.dist	td
1	0.509642291408509	1
2	0.463777693602099	2
3	0.497828051120666	3
4	0.500835486774447	4
5	0.505983872915146	5
6	0.493336097159628	6
7	0.503019498808447	7
8	0.518269250123855	8
9	0.556742006164414	9
10	0.577939361757775	10
11	0.580586558296674	11
12	0.692474690326015	12
13	0.775729148049029	13
14	0.673542593084102	14
15	0.578904397640938	15
16	0.718357107218821	16
17	0.424963945221929	1
18	0.480699222061403	2
19	0.474147501282092	3
20	0.490911303642189	4
21	0.51225049657503	5
22	0.51076659317873	6
23	0.560917948539726	7
24	0.620358231106883	8
25	0.608569276872761	9
26	0.552162385041779	10
27	0.731105253409257	11
28	0.780886588093431	12
29	0.746238450740885	13
30	0.650466623859398	14
31	0.748110776054485	15
32	0.394763110192587	1
33	0.391594129732094	2
34	0.441404423218722	3
35	0.393013871156884	4
36	0.482494420586234	5
37	0.424213435193593	6
38	0.542590511087018	7
39	0.589010112571053	8
40	0.536611646756241	9
41	0.71498160454704	10
42	0.794803263266951	11
43	0.735812607590779	12
44	0.604603092718047	13
45	0.735377561934246	14
46	0.405340080567863	1
47	0.404165790828007	2
48	0.383321992619841	3
49	0.404722958578091	4
50	0.438721419917116	5
51	0.523497720265584	6
52	0.573976354992502	7
53	0.501758268550689	8
54	0.699334831750984	9
55	0.768884532049292	10
56	0.71971084546661	11
57	0.603449699818185	12
58	0.719063366522501	13
59	0.41387383733819	1
60	0.437753708139132	2
61	0.402979619658875	3
62	0.479426197520298	4
63	0.525051316766386	5
64	0.555481807030401	6
65	0.507911637467312	7
66	0.688524458502849	8
67	0.766317479200559	9
68	0.689731347286047	10
69	0.611817058220401	11
70	0.685572714452159	12
71	0.422156609763535	1
72	0.334515402385292	2
73	0.423500040814207	3
74	0.538937294781836	4
75	0.508341304048576	5
76	0.514978331078165	6
77	0.704169121453257	7
78	0.765983385074378	8
79	0.688719436896916	9
80	0.594982688271064	10
81	0.703463690364586	11
82	0.394029103596723	1
83	0.371576103977778	2
84	0.483290253680959	3
85	0.540902035576308	4
86	0.44951730309299	5
87	0.672402648992954	6
88	0.76172237205622	7
89	0.66665159557734	8
90	0.558826323490135	9
91	0.696142734908883	10
92	0.413044420817898	1
93	0.474430899604829	2
94	0.437461986870868	3
95	0.447731847239359	4
96	0.629980625676283	5
97	0.718571662652086	6
98	0.603725151094846	7
99	0.562147754426942	8
100	0.664784446181489	9
101	0.466109098922197	1
102	0.446915931165501	2
103	0.444861606091642	3
104	0.592284982938135	4
105	0.721014201762345	5
106	0.623030070026472	6
107	0.547871501722267	7
108	0.651171103407555	8
109	0.447770432788148	1
110	0.504248022409938	2
111	0.618144546027532	3
112	0.632407506010561	4
113	0.577889983695973	5
114	0.574211348089113	6
115	0.629572396713595	7
116	0.379197755392371	1
117	0.482914352299126	2
118	0.571712998335417	3
119	0.487101202962821	4
120	0.458918563906101	5
121	0.492903950552882	6
122	0.46704246642233	1
123	0.607332756890574	2
124	0.450071038768753	3
125	0.435266870062303	4
126	0.492351981105081	5
127	0.446604374201	1
128	0.351504695241285	2
129	0.355595193477511	3
130	0.319940427331407	4
131	0.437979298580588	1
132	0.470245865195777	2
133	0.361238884536055	3
134	0.393251997498726	1
135	0.367409253797773	2
136	0.40586097284192	1
