# Supplementary material for: Fungal community assembly in drought-stressed sorghum shows stochasticity, selection, and universal ecological dynamics
Source: Nat Commun. 2020 Jan 7;11:34. doi: 10.1038/s41467-019-13913-9 (PMC6946711; doi:10.1038/s41467-019-13913-9)
Supplement: Supplementary file 10 — Source Data [file 41467_2019_13913_MOESM10_ESM.zip › SourceData/Fig.S15.Soil.week.3.csv]

	fung.dist	gd
1	0.40842838197035	63.2455532033676
2	0.465542171459453	52
3	0.392240521309901	41.182520563948
4	0.436340360966401	31.2409987036266
5	0.419263825261424	40
6	0.397978617592093	41.7612260356422
7	0.44137505113489	46.6476151587624
8	0.41237577331599	12
9	0.448454164104523	53.8144961882948
10	0.484704489922965	48
11	0.430573914220059	60
12	0.462021209071109	12
13	0.363428990831111	24
14	0.389135494882505	36
15	0.375519068745702	63.2455532033676
16	0.416303817749969	52
17	0.403406169604016	41.182520563948
18	0.393995674338435	52
19	0.431595591366471	31.2409987036266
20	0.463989050265739	23.3238075793812
21	0.411386458587315	20
22	0.415405545346134	12
23	0.428516218763158	24
24	0.432128294863089	52
25	0.423887730416301	41.182520563948
26	0.466812458017024	31.2409987036266
27	0.448970000199949	41.182520563948
28	0.484378096949671	23.3238075793812
29	0.471947175787796	20
30	0.456225286011604	23.3238075793812
31	0.389867832476082	12
32	0.416917002401518	41.182520563948
33	0.380600855765583	31.2409987036266
34	0.418148188514616	23.3238075793812
35	0.382209235334126	31.2409987036266
36	0.399537556049382	20
37	0.416195522777202	23.3238075793812
38	0.380297709360938	31.2409987036266
39	0.365246241923327	31.2409987036266
40	0.340389358026083	23.3238075793812
41	0.425732484108091	20
42	0.398563471882674	23.3238075793812
43	0.43948570011267	23.3238075793812
44	0.483067354738965	31.2409987036266
45	0.417119870424859	41.182520563948
46	0.370450946204056	12
47	0.396856737275966	24
48	0.366794225606922	41.7612260356422
49	0.481444358859525	36
50	0.50315519154432	62.4819974072532
51	0.422087356445874	72.1110255092798
52	0.412985673927812	12
53	0.358462145701436	40
54	0.426632834462842	24
55	0.478194274470694	53.8144961882948
56	0.388606941351185	62.4819974072532
57	0.400855775406139	41.7612260356422
58	0.416492750510277	12
59	0.410793970740673	46.6476151587624
60	0.403572048109534	53.8144961882948
61	0.419065866488188	46.6476151587624
62	0.418322501072197	36
63	0.387716424375785	48
64	0.404749641891698	41.7612260356422
65	0.399323101050999	46.6476151587624
66	0.424533853495958	12
