# Supplementary material for: Fungal community assembly in drought-stressed sorghum shows stochasticity, selection, and universal ecological dynamics
Source: Nat Commun. 2020 Jan 7;11:34. doi: 10.1038/s41467-019-13913-9 (PMC6946711; doi:10.1038/s41467-019-13913-9)
Supplement: Supplementary file 10 — Source Data [file 41467_2019_13913_MOESM10_ESM.zip › SourceData/Fig.S7.Leaf.plot.20.csv]

	fung.dist	td
1	0.779805732441891	1
2	0.75726313529432	2
3	0.767775528116755	3
4	0.750149641426209	4
5	0.817017854153568	5
6	0.752789301511225	6
7	0.81824831353569	7
8	0.778948847221689	8
9	0.819896427359517	9
10	0.773499009004268	10
11	0.797227017847873	11
12	0.783125409444702	12
13	0.811315328185684	13
14	0.799785169574318	14
15	0.774137386069277	15
16	0.783186487585825	16
17	0.585787937353391	1
18	0.694993288475722	2
19	0.723761946583589	3
20	0.694418540690629	4
21	0.576469219046124	5
22	0.575679920271163	6
23	0.552310870451228	7
24	0.623089970955982	8
25	0.641019010006101	9
26	0.630365178622263	10
27	0.646564690171789	11
28	0.621692845786647	12
29	0.61576212005326	13
30	0.591349813068854	14
31	0.617051135811688	15
32	0.693458296795756	1
33	0.663422833066756	2
34	0.769671914043257	3
35	0.645495511910595	4
36	0.548964715092122	5
37	0.565119828574812	6
38	0.629126972066258	7
39	0.621661633638729	8
40	0.620752483277856	9
41	0.615515156432706	10
42	0.620107255848263	11
43	0.604586016481619	12
44	0.54872793842739	13
45	0.62856837506641	14
46	0.521573342046441	1
47	0.637032257155366	2
48	0.535345407799825	3
49	0.622959392019272	4
50	0.589029756514417	5
51	0.727212922970882	6
52	0.720533672306733	7
53	0.771917466040481	8
54	0.759141363055761	9
55	0.784939724995424	10
56	0.783446606587695	11
57	0.711219260179076	12
58	0.814308493135086	13
59	0.843048135966897	1
60	0.752788461446855	2
61	0.753486040176847	3
62	0.738520635806399	4
63	0.797042588465775	5
64	0.775667161834227	6
65	0.791753199933067	7
66	0.790168888089818	8
67	0.790525805823861	9
68	0.786348838362602	10
69	0.736407971231664	11
70	0.801470708486712	12
71	0.428326815788059	1
72	0.5504730227084	2
73	0.555718215321635	3
74	0.635768807387517	4
75	0.657078148134541	5
76	0.656572757188192	6
77	0.691198171664162	7
78	0.678659220246489	8
79	0.683119179805283	9
80	0.676156780829522	10
81	0.700365926210357	11
82	0.453127250322986	1
83	0.410653159174447	2
84	0.523406870263755	3
85	0.558173690662205	4
86	0.610605841836672	5
87	0.6266429200174	6
88	0.643553690566652	7
89	0.625249601424094	8
90	0.582392041102615	9
91	0.668224073284945	10
92	0.260567857702512	1
93	0.412684553949804	2
94	0.445110147670823	3
95	0.450194395471064	4
96	0.492168263927332	5
97	0.470146531220949	6
98	0.466187546418059	7
99	0.39923651458497	8
100	0.49895662858495	9
101	0.338163775651423	1
102	0.348217017561692	2
103	0.389328461244285	3
104	0.409879187046237	4
105	0.382732462607597	5
106	0.41144742368135	6
107	0.343386542948602	7
108	0.395002402809921	8
109	0.235471537486169	1
110	0.290427671853006	2
111	0.262315890775605	3
112	0.264602053652617	4
113	0.320809850900115	5
114	0.301464253297671	6
115	0.349417691111655	7
116	0.202466541481329	1
117	0.280107032937107	2
118	0.246092531749522	3
119	0.263803843723726	4
120	0.284955309653383	5
121	0.293317914893633	6
122	0.199352242885944	1
123	0.190957492774197	2
124	0.218156629972674	3
125	0.278733385251647	4
126	0.256453721113262	5
127	0.195688038694711	1
128	0.271876997117745	2
129	0.285492923227397	3
130	0.284088046998944	4
131	0.1787089183975	1
132	0.253649335028961	2
133	0.194393928045051	3
134	0.227475832394338	1
135	0.257176653556436	2
136	0.257018553268799	1
