# Supplementary material for: Fungal community assembly in drought-stressed sorghum shows stochasticity, selection, and universal ecological dynamics
Source: Nat Commun. 2020 Jan 7;11:34. doi: 10.1038/s41467-019-13913-9 (PMC6946711; doi:10.1038/s41467-019-13913-9)
Supplement: Supplementary file 10 — Source Data [file 41467_2019_13913_MOESM10_ESM.zip › SourceData/Fig.S15.Soil.week.2.csv]

	fung.dist	gd
1	0.45363460263475	63.2455532033676
2	0.404008339942339	52
3	0.394154300612898	46.6476151587624
4	0.414255354735658	12
5	0.466857302466187	53.8144961882948
6	0.422565707615794	12
7	0.36343843381542	41.182520563948
8	0.427437088636892	52
9	0.378588892341774	31.2409987036266
10	0.362205353794672	31.2409987036266
11	0.429473808135916	41.182520563948
12	0.385212152749005	23.3238075793812
13	0.389769700716437	41.7612260356422
14	0.363942875470199	12
15	0.398963841164677	46.6476151587624
