# Supplementary material for: Fungal community assembly in drought-stressed sorghum shows stochasticity, selection, and universal ecological dynamics
Source: Nat Commun. 2020 Jan 7;11:34. doi: 10.1038/s41467-019-13913-9 (PMC6946711; doi:10.1038/s41467-019-13913-9)
Supplement: Supplementary file 10 — Source Data [file 41467_2019_13913_MOESM10_ESM.zip › SourceData/Fig.S7.Leaf.plot.21.csv]

	fung.dist	td
1	0.28284186681127	1
2	0.346792953960275	2
3	0.351040224989456	3
4	0.35755158738822	4
5	0.420469910103801	5
6	0.382240622570733	6
7	0.360898736747532	7
8	0.375320764519026	8
9	0.422861856868945	9
10	0.295342081348314	1
11	0.228277426694898	2
12	0.218717615202893	3
13	0.345256718091335	4
14	0.243041756912986	5
15	0.318247594766518	6
16	0.311338638716624	7
17	0.293251562078429	8
18	0.252153598070864	1
19	0.234789302075524	2
20	0.281571844450886	3
21	0.297492642572111	4
22	0.358603240405711	5
23	0.341140233228996	6
24	0.355574037112313	7
25	0.157486516084734	1
26	0.224930970836985	2
27	0.166231271034452	3
28	0.264377023941429	4
29	0.196500312300177	5
30	0.293610457188282	6
31	0.230882510968308	1
32	0.196922836014464	2
33	0.314750357534371	3
34	0.24713495370778	4
35	0.277744127812342	5
36	0.215087936827724	1
37	0.314878929536236	2
38	0.247538094117217	3
39	0.307461732741409	4
40	0.236615108807289	1
41	0.183688273114425	2
42	0.192751019544116	3
43	0.186125096794856	1
44	0.224438186116174	2
45	0.240694995979658	1
