# Supplementary material for: Fungal community assembly in drought-stressed sorghum shows stochasticity, selection, and universal ecological dynamics
Source: Nat Commun. 2020 Jan 7;11:34. doi: 10.1038/s41467-019-13913-9 (PMC6946711; doi:10.1038/s41467-019-13913-9)
Supplement: Supplementary file 10 — Source Data [file 41467_2019_13913_MOESM10_ESM.zip › SourceData/Fig.S7.Rhizosphere.plot.18.csv]

	fung.dist	td
1	0.412152450775984	1
2	0.524430564556232	2
3	0.57635758364732	3
4	0.477512633730045	4
5	0.514139160031459	5
6	0.415853529146549	6
7	0.452834843750333	7
8	0.535592986647658	8
9	0.551551441441095	9
10	0.600243506396143	10
11	0.677389292625501	11
12	0.677130359077243	12
13	0.57576542990228	13
14	0.741996782337638	14
15	0.386884717365505	1
16	0.400058143075769	2
17	0.432787196769992	3
18	0.42022369875449	4
19	0.36412606699481	5
20	0.416881795081922	6
21	0.487044159807289	7
22	0.450460598724859	8
23	0.501614181844995	9
24	0.623555526868796	10
25	0.629566453306746	11
26	0.512053949520901	12
27	0.65597916002828	13
28	0.414312928804547	1
29	0.43063923217338	2
30	0.379182673584112	3
31	0.422662033971064	4
32	0.440236964677084	5
33	0.522659574521007	6
34	0.470765641349951	7
35	0.558539016992932	8
36	0.6410651286346	9
37	0.65110173501295	10
38	0.542021623553322	11
39	0.672666472271215	12
40	0.462952500001622	1
41	0.376435162399475	2
42	0.484879024134666	3
43	0.490240834609126	4
44	0.554589147208708	5
45	0.544482033509224	6
46	0.590262140669316	7
47	0.681282804260639	8
48	0.695786470870126	9
49	0.589224083929674	10
50	0.753732100060011	11
51	0.437560584441778	1
52	0.457015360049663	2
53	0.460356837736212	3
54	0.516240877357771	4
55	0.512652452919708	5
56	0.612677245317267	6
57	0.648584473906007	7
58	0.675153587602931	8
59	0.580754114843771	9
60	0.761502829407288	10
61	0.392443842804108	1
62	0.445750531243598	2
63	0.518101515530722	3
64	0.502967402053504	4
65	0.574322380068084	5
66	0.641103329288329	6
67	0.678190542739758	7
68	0.562630530711089	8
69	0.692932947597347	9
70	0.417044023229563	1
71	0.493169180395996	2
72	0.46280734778915	3
73	0.567184610764664	4
74	0.680701739458457	5
75	0.652320157147098	6
76	0.566382276184872	7
77	0.698162426936371	8
78	0.446281598634081	1
79	0.416326455651071	2
80	0.517361543885746	3
81	0.588675287658141	4
82	0.572965689085387	5
83	0.503430917544331	6
84	0.669924705494385	7
85	0.364035511465043	1
86	0.400576798309463	2
87	0.535306888149054	3
88	0.505097588632192	4
89	0.483271232330265	5
90	0.592717338577539	6
91	0.380264720918937	1
92	0.463144746761104	2
93	0.517686578117405	3
94	0.408258462723784	4
95	0.533199018220488	5
96	0.400878705693905	1
97	0.441634147353342	2
98	0.388047916701338	3
99	0.475752372268298	4
100	0.387185303117203	1
101	0.446501490354711	2
102	0.423516876698779	3
103	0.471748977057032	1
104	0.445503296887713	2
105	0.495340273098527	1
