# Supplementary material for: Fungal community assembly in drought-stressed sorghum shows stochasticity, selection, and universal ecological dynamics
Source: Nat Commun. 2020 Jan 7;11:34. doi: 10.1038/s41467-019-13913-9 (PMC6946711; doi:10.1038/s41467-019-13913-9)
Supplement: Supplementary file 10 — Source Data [file 41467_2019_13913_MOESM10_ESM.zip › SourceData/Fig.S7.Root.plot.17.csv]

	fung.dist	td
1	0.450330578911067	1
2	0.483003862810718	2
3	0.529171056764442	3
4	0.571095918878368	4
5	0.605146220779078	5
6	0.497885058124985	6
7	0.526767547355167	7
8	0.553760061473208	8
9	0.607293291635273	9
10	0.575941534363779	10
11	0.735789948285594	11
12	0.630144031326106	12
13	0.59890051539569	13
14	0.606936201097378	14
15	0.318849638912537	1
16	0.384917821705998	2
17	0.369448780350415	3
18	0.481829673288688	4
19	0.426305884329776	5
20	0.446211615434706	6
21	0.45236408314503	7
22	0.524496401377714	8
23	0.544518349927256	9
24	0.683130901539128	10
25	0.656782965603207	11
26	0.521902463577382	12
27	0.6435607715125	13
28	0.383750820831216	1
29	0.423787747509862	2
30	0.487283980812614	3
31	0.42689309995959	4
32	0.476286169173705	5
33	0.487021074491477	6
34	0.531096436583246	7
35	0.611139856748235	8
36	0.785044633596092	9
37	0.671721225639724	10
38	0.626069200800483	11
39	0.699167603460014	12
40	0.378768983938323	1
41	0.441965960040484	2
42	0.416676622104294	3
43	0.403217664977419	4
44	0.426223251844318	5
45	0.550427936205117	6
46	0.585972188210172	7
47	0.703612364319119	8
48	0.65104943984226	9
49	0.600973108132219	10
50	0.629412697425133	11
51	0.430507666666293	1
52	0.455344006118695	2
53	0.422736493311647	3
54	0.436711710162161	4
55	0.584813872770272	5
56	0.621827261528266	6
57	0.746462176972934	7
58	0.697005933364378	8
59	0.673506161035068	9
60	0.690467835168154	10
61	0.436586868844668	1
62	0.361562201803817	2
63	0.379937505931877	3
64	0.481687503863426	4
65	0.536009116661366	5
66	0.697847337345338	6
67	0.585553918769638	7
68	0.624332565735894	8
69	0.607257034735552	9
70	0.328622537224845	1
71	0.415080963721232	2
72	0.484645946942368	3
73	0.552391431564165	4
74	0.706706820566219	5
75	0.630064635149981	6
76	0.598810735262777	7
77	0.585533243994956	8
78	0.274847805735899	1
79	0.412627324223388	2
80	0.527967421446128	3
81	0.648436005096208	4
82	0.583244992742106	5
83	0.555610795241825	6
84	0.584990855369296	7
85	0.302937600624519	1
86	0.455366710213227	2
87	0.618312635032076	3
88	0.532514775695392	4
89	0.530465730746574	5
90	0.535857798786362	6
91	0.336797953651215	1
92	0.563623235754403	2
93	0.410693154729167	3
94	0.395672346107285	4
95	0.413941890197697	5
96	0.524110163764953	1
97	0.387620432201652	2
98	0.353392468413778	3
99	0.403988047535721	4
100	0.500383282040308	1
101	0.460234128286841	2
102	0.526312275470011	3
103	0.352603814852929	1
104	0.284227065212742	2
105	0.333117740127244	1
