# Supplementary material for: Fungal community assembly in drought-stressed sorghum shows stochasticity, selection, and universal ecological dynamics
Source: Nat Commun. 2020 Jan 7;11:34. doi: 10.1038/s41467-019-13913-9 (PMC6946711; doi:10.1038/s41467-019-13913-9)
Supplement: Supplementary file 10 — Source Data [file 41467_2019_13913_MOESM10_ESM.zip › SourceData/Fig.S22.csv]

	TP	Fst	Treatment	Habitat
1	0	0.0128669940445095	Control	Soil
2	0	0.0100581784321167	Post_flowering_drought	Soil
3	0	0.0222928923099171	Pre_flowering_drought	Soil
4	1	0.0635630692483088	Control	Leaf
5	1	0.0354700083667145	Control	Rhizosphere
6	1	0.0474822244960445	Control	Root
7	1	0.012583237100039	Control	Soil
8	2	0.0456944845085225	Control	Leaf
9	2	0.0325487587304148	Control	Rhizosphere
10	2	0.0545920613952318	Control	Root
11	2	0.00967910748922765	Control	Soil
12	3	0.0296189619288615	Control	Leaf
13	3	0.0418288998967208	Pre_flowering_drought	Leaf
14	3	0.0376559304248848	Control	Rhizosphere
15	3	0.0634388053279791	Pre_flowering_drought	Rhizosphere
16	3	0.0380189984986948	Control	Root
17	3	0.0243075155750804	Pre_flowering_drought	Root
18	3	0.0130743959961863	Control	Soil
19	3	0.00861462788095421	Pre_flowering_drought	Soil
20	4	0.127199851242743	Control	Leaf
21	4	0.136188943703003	Pre_flowering_drought	Leaf
22	4	0.0241411829557952	Control	Rhizosphere
23	4	0.0214591392474267	Pre_flowering_drought	Rhizosphere
24	4	0.0170422752159971	Control	Root
25	4	0.0194992331508076	Pre_flowering_drought	Root
26	4	0.0323596091658264	Control	Soil
27	4	0.0153653891413679	Pre_flowering_drought	Soil
28	5	0.0884005070607804	Control	Leaf
29	5	0.0222307787750079	Pre_flowering_drought	Leaf
30	5	0.0145702729625822	Control	Rhizosphere
31	5	0.101944837508597	Pre_flowering_drought	Rhizosphere
32	5	0.0205104532909558	Control	Root
33	5	0.0498162614952199	Pre_flowering_drought	Root
34	5	0.011457168549869	Control	Soil
35	5	0.024778779487393	Pre_flowering_drought	Soil
36	6	0.0503526382591916	Control	Leaf
37	6	0.031409209670595	Pre_flowering_drought	Leaf
38	6	0.0223408055072111	Control	Rhizosphere
39	6	0.11535850634575	Pre_flowering_drought	Rhizosphere
40	6	0.0133116666109682	Control	Root
41	6	0.060933505199489	Pre_flowering_drought	Root
42	6	0.00891887568585478	Control	Soil
43	6	0.0218911316604914	Pre_flowering_drought	Soil
44	7	0.0652230658786308	Control	Leaf
45	7	0.0179503388038457	Pre_flowering_drought	Leaf
46	7	0.0108730842133403	Control	Rhizosphere
47	7	0.0322505246798382	Pre_flowering_drought	Rhizosphere
48	7	0.00710323148289664	Control	Root
49	7	0.0244030178493003	Pre_flowering_drought	Root
50	7	0.00929160232290058	Control	Soil
51	7	0.00877623273594427	Pre_flowering_drought	Soil
52	8	0.0367829811283353	Control	Leaf
53	8	0.109870251359825	Post_flowering_drought	Leaf
54	8	0.0214191439884357	Pre_flowering_drought	Leaf
55	8	0.0217922032674656	Control	Rhizosphere
56	8	0.0579669796953515	Post_flowering_drought	Rhizosphere
57	8	0.0298840505686187	Pre_flowering_drought	Rhizosphere
58	8	0.0168323894702792	Control	Root
59	8	0.0185261611111047	Post_flowering_drought	Root
60	8	0.0096431381234688	Pre_flowering_drought	Root
61	8	0.014957761909796	Control	Soil
62	8	0.0448024560710656	Post_flowering_drought	Soil
63	8	0.00963378697793559	Pre_flowering_drought	Soil
64	9	0.0199206922537224	Control	Leaf
65	9	0.0135343057054339	Post_flowering_drought	Leaf
66	9	0.0737685272655574	Pre_flowering_drought	Leaf
67	9	0.0193100585528233	Control	Rhizosphere
68	9	0.0133499752295906	Post_flowering_drought	Rhizosphere
69	9	0.0492514498880033	Pre_flowering_drought	Rhizosphere
70	9	0.0211372076388685	Control	Root
71	9	0.0178474169924173	Post_flowering_drought	Root
72	9	0.1120393610077	Pre_flowering_drought	Root
73	9	0.0403756860165163	Control	Soil
74	9	0.0219104252313276	Post_flowering_drought	Soil
75	9	0.0192706536974713	Pre_flowering_drought	Soil
76	10	0.0161951974642021	Control	Leaf
77	10	0.015965197293495	Post_flowering_drought	Leaf
78	10	0.0662137276029852	Pre_flowering_drought	Leaf
79	10	0.0254538788652076	Control	Rhizosphere
80	10	0.0221317160013056	Post_flowering_drought	Rhizosphere
81	10	0.0226534212426618	Pre_flowering_drought	Rhizosphere
82	10	0.0211190074738993	Control	Root
83	10	0.0153575802348087	Post_flowering_drought	Root
84	10	0.0434717611188323	Pre_flowering_drought	Root
85	10	0.0355289370746485	Control	Soil
86	10	0.0148527126916618	Post_flowering_drought	Soil
87	10	0.020834899521344	Pre_flowering_drought	Soil
88	11	0.00944234865796506	Control	Leaf
89	11	0.0133592969330498	Post_flowering_drought	Leaf
90	11	0.0188238485428704	Pre_flowering_drought	Leaf
91	11	0.0283415896501514	Control	Rhizosphere
92	11	0.0244172367693916	Post_flowering_drought	Rhizosphere
93	11	0.0283560074045779	Pre_flowering_drought	Rhizosphere
94	11	0.0174826921229764	Control	Root
95	11	0.038181331906927	Post_flowering_drought	Root
96	11	0.0301331044652813	Pre_flowering_drought	Root
97	11	0.0477404918956283	Control	Soil
98	11	0.0212735687439453	Post_flowering_drought	Soil
99	11	0.0355354503048	Pre_flowering_drought	Soil
100	12	0.00605385243935873	Control	Leaf
101	12	0.015257413682903	Post_flowering_drought	Leaf
102	12	0.0143121243869462	Pre_flowering_drought	Leaf
103	12	0.0297669588648184	Control	Rhizosphere
104	12	0.0144909165231128	Post_flowering_drought	Rhizosphere
105	12	0.00912872791531261	Pre_flowering_drought	Rhizosphere
106	12	0.0244044620367039	Control	Root
107	12	0.0354780155212927	Post_flowering_drought	Root
108	12	0.0102940518283131	Pre_flowering_drought	Root
109	12	0.0229904848051996	Control	Soil
110	12	0.0198742264234318	Post_flowering_drought	Soil
111	12	0.0206483589214995	Pre_flowering_drought	Soil
112	13	0.00884871166635255	Control	Leaf
113	13	0.01894640686655	Post_flowering_drought	Leaf
114	13	0.00819866001118713	Pre_flowering_drought	Leaf
115	13	0.010331469976366	Control	Rhizosphere
116	13	0.023725781975972	Post_flowering_drought	Rhizosphere
117	13	0.0132804210528308	Pre_flowering_drought	Rhizosphere
118	13	0.023777609627788	Control	Root
119	13	0.0269994567717395	Post_flowering_drought	Root
120	13	0.0162812996672499	Pre_flowering_drought	Root
121	13	0.0504288722832956	Control	Soil
122	13	0.0221052062914534	Post_flowering_drought	Soil
123	13	0.0141614272868981	Pre_flowering_drought	Soil
124	14	0.0085985272150379	Control	Leaf
125	14	0.020532354602617	Post_flowering_drought	Leaf
126	14	0.00453128908214844	Pre_flowering_drought	Leaf
127	14	0.01454736614391	Control	Rhizosphere
128	14	0.022987529265831	Post_flowering_drought	Rhizosphere
129	14	0.0444023375090973	Pre_flowering_drought	Rhizosphere
130	14	0.016066987380438	Control	Root
131	14	0.0229646326269958	Post_flowering_drought	Root
132	14	0.0180444632047355	Pre_flowering_drought	Root
133	14	0.0356186018412535	Control	Soil
134	14	0.0548039435177513	Post_flowering_drought	Soil
135	14	0.021456205089882	Pre_flowering_drought	Soil
136	15	0.00708700165794745	Control	Leaf
137	15	0.0215689695465165	Post_flowering_drought	Leaf
138	15	0.0156252282812216	Pre_flowering_drought	Leaf
139	15	0.0241087885531723	Control	Rhizosphere
140	15	0.0286229687164013	Post_flowering_drought	Rhizosphere
141	15	0.0099436087633912	Pre_flowering_drought	Rhizosphere
142	15	0.0328882898915768	Control	Root
143	15	0.0246258962112654	Post_flowering_drought	Root
144	15	0.0180862425938412	Pre_flowering_drought	Root
145	15	0.0147505354543769	Control	Soil
146	15	0.00748534125044271	Post_flowering_drought	Soil
147	15	0.00986434995726667	Pre_flowering_drought	Soil
148	16	0.011601931990233	Control	Leaf
149	16	0.00959417812584275	Post_flowering_drought	Leaf
150	16	0.00393806799057556	Pre_flowering_drought	Leaf
151	16	0.0170759715268103	Control	Rhizosphere
152	16	0.0152805619387539	Post_flowering_drought	Rhizosphere
153	16	0.0176991620086075	Pre_flowering_drought	Rhizosphere
154	16	0.0351828276398614	Control	Root
155	16	0.0437051323921791	Post_flowering_drought	Root
156	16	0.0219571310448094	Pre_flowering_drought	Root
157	16	0.0134917404066591	Control	Soil
158	16	0.0132535897773679	Post_flowering_drought	Soil
159	16	0.0197554313086538	Pre_flowering_drought	Soil
160	17	0.00676515265239614	Control	Leaf
161	17	0.00764478246281176	Post_flowering_drought	Leaf
162	17	0.0127844785464528	Pre_flowering_drought	Leaf
163	17	0.0187672839235212	Control	Rhizosphere
164	17	0.0313535118650713	Post_flowering_drought	Rhizosphere
165	17	0.0189135684831359	Pre_flowering_drought	Rhizosphere
166	17	0.0348770762631718	Control	Root
167	17	0.0196759726837978	Post_flowering_drought	Root
168	17	0.0164064267080839	Pre_flowering_drought	Root
169	17	0.0596837164865349	Control	Soil
170	17	0.0448944342066847	Post_flowering_drought	Soil
171	17	0.0174700311945912	Pre_flowering_drought	Soil
