# Supplementary material for: Fungal community assembly in drought-stressed sorghum shows stochasticity, selection, and universal ecological dynamics
Source: Nat Commun. 2020 Jan 7;11:34. doi: 10.1038/s41467-019-13913-9 (PMC6946711; doi:10.1038/s41467-019-13913-9)
Supplement: Supplementary file 10 — Source Data [file 41467_2019_13913_MOESM10_ESM.zip › SourceData/Fig.5G.csv]

	bNTI.ted2RC95pct	Fungi.pct.tra	Habitat
1	0.857142857142857	0.000191820830705936	Leaf
2	0.84375	0.000297442546413287	Root
3	0.842105263157895	0.00023032953327571	Leaf
4	0.84375	0.000230886031525028	Leaf
5	0.807692307692308	0.000441481303729154	Root
6	0.782608695652174	0.000449880901251771	Root
7	0.869565217391304	0.000199085483717212	Leaf
8	0.827586206896552	0.000267047738644167	Leaf
9	0	0.000860583564145022	Root
10	0.642857142857143	0.00063975313536525	Root
11	0.842105263157895	0.000195188752101174	Leaf
12	0.807692307692308	0.000201465359632771	Leaf
13	0	0.00127284056302382	Root
14	0.545454545454545	0.000688258916678311	Root
15	0.854368932038835	0.000217177804142878	Leaf
16	0.84375	0.00018147081918294	Leaf
17	0	0.00148644104540256	Root
18	0	0.000657513496885168	Root
19	0.84375	0.000153509126622914	Leaf
20	0.84375	0.000214556901776736	Leaf
21	0	0.00192150545875045	Root
22	0.642857142857143	0.000774391807179144	Root
23	0	0.000499009710290281	Leaf
24	0.782608695652174	0.000277532347732111	Leaf
25	0	0.00275768020300926	Root
26	0.375	0.0004768177200494	Root
27	0	0.000422265641289166	Leaf
28	0	0.000496889868642347	Leaf
29	0.642857142857143	0.000374745447198917	Leaf
30	0	0.00237159284392332	Root
31	0	0.00229499555644023	Root
32	0.827586206896552	0.000703655402734947	Root
33	0	0.000812696144048966	Leaf
34	0	0.000679710083955039	Leaf
35	0	0.000290111278320051	Leaf
36	0	0.000885372907422543	Root
37	0	0.0015361978415295	Root
38	0	0.00113150231415569	Root
39	0	0.00135953215535194	Leaf
40	0.705882352941177	0.00156779459832745	Leaf
41	0	0.000385849333508837	Leaf
42	0.642857142857143	0.00131277566850349	Root
43	0	0.00241747175653161	Root
44	0	0.0018900273295261	Root
45	0	0.00209407126027672	Leaf
46	0	0.0026666087912489	Leaf
47	0	0.000881413787268311	Leaf
48	0.375	0.00225043476287357	Root
49	0	0.00309257335967177	Root
50	0	0.00159110971033615	Root
51	0	0.00286634520250169	Leaf
52	0	0.00384177122851093	Leaf
53	0	0.00111079700337962	Leaf
54	0.642857142857143	0.00228582307661169	Root
55	0	0.0156750404392797	Root
56	0	0.00158886435940894	Root
57	0	0.00427875544511915	Leaf
58	0	0.00351503939441363	Leaf
59	0	0.00101928080039782	Leaf
60	0.545454545454545	0.00197006760986509	Root
61	0	0.00831378888948271	Root
62	0.375	0.00147054889968367	Root
63	0	0.045216019888298	Leaf
64	0	0.00934256876294659	Leaf
65	0	0.00251983889667242	Leaf
66	0.545454545454545	0.00401931376672841	Root
67	0	0.0315138432890935	Root
68	0	0.00912299582661817	Root
69	0	0.0136637882422582	Leaf
70	0	0.00462956514559615	Leaf
71	0	0.00845904496279884	Leaf
72	0	0.00777876480796367	Leaf
73	0	0.00969713182968957	Leaf
74	0	0.00378883527184236	Leaf
75	0.705882352941177	0.00144132176799096	Root
76	0	0.00599736946195095	Root
77	0.545454545454545	0.00136067102890546	Root
