# Supplementary material for: Fungal community assembly in drought-stressed sorghum shows stochasticity, selection, and universal ecological dynamics
Source: Nat Commun. 2020 Jan 7;11:34. doi: 10.1038/s41467-019-13913-9 (PMC6946711; doi:10.1038/s41467-019-13913-9)
Supplement: Supplementary file 10 — Source Data [file 41467_2019_13913_MOESM10_ESM.zip › SourceData/Fig.4C.csv]

	TP	Abundance	Treatment	OTU	Habitat
1	1	0	Control	OTU16_Fusarium	Root
2	1	9	Control	OTU16_Fusarium	Root
3	1	0	Control	OTU16_Fusarium	Root
4	1	0	Control	OTU16_Fusarium	Root
5	1	2	Control	OTU16_Fusarium	Root
6	1	0	Control	OTU16_Fusarium	Root
7	1	7	Control	OTU16_Fusarium	Rhizosphere
8	1	3	Control	OTU16_Fusarium	Rhizosphere
9	1	10	Control	OTU16_Fusarium	Rhizosphere
10	1	5	Control	OTU16_Fusarium	Rhizosphere
11	1	0	Control	OTU16_Fusarium	Rhizosphere
12	1	7	Control	OTU16_Fusarium	Rhizosphere
13	2	11	Control	OTU16_Fusarium	Root
14	2	2	Control	OTU16_Fusarium	Root
15	2	10	Control	OTU16_Fusarium	Root
16	2	4	Control	OTU16_Fusarium	Root
17	2	11	Control	OTU16_Fusarium	Root
18	2	6	Control	OTU16_Fusarium	Root
19	2	9	Control	OTU16_Fusarium	Rhizosphere
20	2	8	Control	OTU16_Fusarium	Rhizosphere
21	2	5	Control	OTU16_Fusarium	Rhizosphere
22	2	3	Control	OTU16_Fusarium	Rhizosphere
23	2	6	Control	OTU16_Fusarium	Rhizosphere
24	2	5	Control	OTU16_Fusarium	Rhizosphere
25	3	2	Control	OTU16_Fusarium	Root
26	3	8	Control	OTU16_Fusarium	Root
27	3	5	Control	OTU16_Fusarium	Root
28	3	12	Pre_flowering_drought	OTU16_Fusarium	Root
29	3	43	Pre_flowering_drought	OTU16_Fusarium	Root
30	3	4	Pre_flowering_drought	OTU16_Fusarium	Root
31	3	12	Pre_flowering_drought	OTU16_Fusarium	Root
32	3	9	Control	OTU16_Fusarium	Root
33	3	6	Control	OTU16_Fusarium	Root
34	3	34	Control	OTU16_Fusarium	Root
35	3	9	Pre_flowering_drought	OTU16_Fusarium	Root
36	3	7	Pre_flowering_drought	OTU16_Fusarium	Root
37	3	3	Control	OTU16_Fusarium	Rhizosphere
38	3	8	Control	OTU16_Fusarium	Rhizosphere
39	3	2	Control	OTU16_Fusarium	Rhizosphere
40	3	7	Pre_flowering_drought	OTU16_Fusarium	Rhizosphere
41	3	11	Pre_flowering_drought	OTU16_Fusarium	Rhizosphere
42	3	1	Pre_flowering_drought	OTU16_Fusarium	Rhizosphere
43	3	4	Pre_flowering_drought	OTU16_Fusarium	Rhizosphere
44	3	8	Control	OTU16_Fusarium	Rhizosphere
45	3	8	Control	OTU16_Fusarium	Rhizosphere
46	3	5	Control	OTU16_Fusarium	Rhizosphere
47	3	3	Pre_flowering_drought	OTU16_Fusarium	Rhizosphere
48	3	2	Pre_flowering_drought	OTU16_Fusarium	Rhizosphere
49	4	32	Control	OTU16_Fusarium	Root
50	4	33	Control	OTU16_Fusarium	Root
51	4	42	Control	OTU16_Fusarium	Root
52	4	5	Pre_flowering_drought	OTU16_Fusarium	Root
53	4	5	Pre_flowering_drought	OTU16_Fusarium	Root
54	4	17	Pre_flowering_drought	OTU16_Fusarium	Root
55	4	7	Pre_flowering_drought	OTU16_Fusarium	Root
56	4	16	Control	OTU16_Fusarium	Root
57	4	13	Control	OTU16_Fusarium	Root
58	4	14	Control	OTU16_Fusarium	Root
59	4	3	Pre_flowering_drought	OTU16_Fusarium	Root
60	4	3	Pre_flowering_drought	OTU16_Fusarium	Root
61	4	7	Control	OTU16_Fusarium	Rhizosphere
62	4	13	Control	OTU16_Fusarium	Rhizosphere
63	4	33	Control	OTU16_Fusarium	Rhizosphere
64	4	4	Pre_flowering_drought	OTU16_Fusarium	Rhizosphere
65	4	5	Pre_flowering_drought	OTU16_Fusarium	Rhizosphere
66	4	10	Pre_flowering_drought	OTU16_Fusarium	Rhizosphere
67	4	2	Pre_flowering_drought	OTU16_Fusarium	Rhizosphere
68	4	8	Control	OTU16_Fusarium	Rhizosphere
69	4	10	Control	OTU16_Fusarium	Rhizosphere
70	4	5	Control	OTU16_Fusarium	Rhizosphere
71	4	2	Pre_flowering_drought	OTU16_Fusarium	Rhizosphere
72	4	6	Pre_flowering_drought	OTU16_Fusarium	Rhizosphere
73	5	21	Control	OTU16_Fusarium	Root
74	5	26	Control	OTU16_Fusarium	Root
75	5	39	Control	OTU16_Fusarium	Root
76	5	23	Pre_flowering_drought	OTU16_Fusarium	Root
77	5	15	Pre_flowering_drought	OTU16_Fusarium	Root
78	5	4	Pre_flowering_drought	OTU16_Fusarium	Root
79	5	9	Pre_flowering_drought	OTU16_Fusarium	Root
80	5	14	Control	OTU16_Fusarium	Root
81	5	13	Control	OTU16_Fusarium	Root
82	5	32	Control	OTU16_Fusarium	Root
83	5	5	Pre_flowering_drought	OTU16_Fusarium	Root
84	5	3	Pre_flowering_drought	OTU16_Fusarium	Root
85	5	10	Control	OTU16_Fusarium	Rhizosphere
86	5	11	Control	OTU16_Fusarium	Rhizosphere
87	5	9	Control	OTU16_Fusarium	Rhizosphere
88	5	5	Pre_flowering_drought	OTU16_Fusarium	Rhizosphere
89	5	6	Pre_flowering_drought	OTU16_Fusarium	Rhizosphere
90	5	3	Pre_flowering_drought	OTU16_Fusarium	Rhizosphere
91	5	8	Pre_flowering_drought	OTU16_Fusarium	Rhizosphere
92	5	5	Control	OTU16_Fusarium	Rhizosphere
93	5	8	Control	OTU16_Fusarium	Rhizosphere
94	5	6	Control	OTU16_Fusarium	Rhizosphere
95	5	9	Pre_flowering_drought	OTU16_Fusarium	Rhizosphere
96	5	3	Pre_flowering_drought	OTU16_Fusarium	Rhizosphere
97	6	25	Control	OTU16_Fusarium	Root
98	6	26	Control	OTU16_Fusarium	Root
99	6	37	Control	OTU16_Fusarium	Root
100	6	4	Pre_flowering_drought	OTU16_Fusarium	Root
101	6	8	Pre_flowering_drought	OTU16_Fusarium	Root
102	6	4	Pre_flowering_drought	OTU16_Fusarium	Root
103	6	5	Pre_flowering_drought	OTU16_Fusarium	Root
104	6	13	Control	OTU16_Fusarium	Root
105	6	15	Control	OTU16_Fusarium	Root
106	6	30	Control	OTU16_Fusarium	Root
107	6	3	Pre_flowering_drought	OTU16_Fusarium	Root
108	6	4	Pre_flowering_drought	OTU16_Fusarium	Root
109	6	2	Control	OTU16_Fusarium	Rhizosphere
110	6	51	Control	OTU16_Fusarium	Rhizosphere
111	6	12	Control	OTU16_Fusarium	Rhizosphere
112	6	3	Pre_flowering_drought	OTU16_Fusarium	Rhizosphere
113	6	3	Pre_flowering_drought	OTU16_Fusarium	Rhizosphere
114	6	7	Pre_flowering_drought	OTU16_Fusarium	Rhizosphere
115	6	2	Pre_flowering_drought	OTU16_Fusarium	Rhizosphere
116	6	6	Control	OTU16_Fusarium	Rhizosphere
117	6	8	Control	OTU16_Fusarium	Rhizosphere
118	6	12	Control	OTU16_Fusarium	Rhizosphere
119	6	3	Pre_flowering_drought	OTU16_Fusarium	Rhizosphere
120	6	0	Pre_flowering_drought	OTU16_Fusarium	Rhizosphere
121	7	4	Pre_flowering_drought	OTU16_Fusarium	Root
122	7	67	Control	OTU16_Fusarium	Root
123	7	39	Control	OTU16_Fusarium	Root
124	7	33	Control	OTU16_Fusarium	Root
125	7	53	Control	OTU16_Fusarium	Root
126	7	2	Pre_flowering_drought	OTU16_Fusarium	Root
127	7	2	Pre_flowering_drought	OTU16_Fusarium	Root
128	7	13	Pre_flowering_drought	OTU16_Fusarium	Root
129	7	44	Control	OTU16_Fusarium	Root
130	7	41	Control	OTU16_Fusarium	Root
131	7	6	Pre_flowering_drought	OTU16_Fusarium	Root
132	7	2	Pre_flowering_drought	OTU16_Fusarium	Root
133	7	8	Control	OTU16_Fusarium	Rhizosphere
134	7	19	Control	OTU16_Fusarium	Rhizosphere
135	7	35	Control	OTU16_Fusarium	Rhizosphere
136	7	4	Pre_flowering_drought	OTU16_Fusarium	Rhizosphere
137	7	3	Pre_flowering_drought	OTU16_Fusarium	Rhizosphere
138	7	0	Pre_flowering_drought	OTU16_Fusarium	Rhizosphere
139	7	2	Pre_flowering_drought	OTU16_Fusarium	Rhizosphere
140	7	23	Control	OTU16_Fusarium	Rhizosphere
141	7	20	Control	OTU16_Fusarium	Rhizosphere
142	7	32	Control	OTU16_Fusarium	Rhizosphere
143	7	2	Pre_flowering_drought	OTU16_Fusarium	Rhizosphere
144	7	0	Pre_flowering_drought	OTU16_Fusarium	Rhizosphere
145	8	15	Control	OTU16_Fusarium	Root
146	8	32	Control	OTU16_Fusarium	Root
147	8	52	Control	OTU16_Fusarium	Root
148	8	3	Pre_flowering_drought	OTU16_Fusarium	Root
149	8	20	Post_flowering_drought	OTU16_Fusarium	Root
150	8	42	Post_flowering_drought	OTU16_Fusarium	Root
151	8	4	Pre_flowering_drought	OTU16_Fusarium	Root
152	8	2	Pre_flowering_drought	OTU16_Fusarium	Root
153	8	27	Control	OTU16_Fusarium	Root
154	8	28	Control	OTU16_Fusarium	Root
155	8	51	Control	OTU16_Fusarium	Root
156	8	23	Post_flowering_drought	OTU16_Fusarium	Root
157	8	42	Post_flowering_drought	OTU16_Fusarium	Root
158	8	31	Post_flowering_drought	OTU16_Fusarium	Root
159	8	47	Post_flowering_drought	OTU16_Fusarium	Root
160	8	4	Pre_flowering_drought	OTU16_Fusarium	Root
161	8	3	Pre_flowering_drought	OTU16_Fusarium	Root
162	8	2	Pre_flowering_drought	OTU16_Fusarium	Root
163	8	8	Control	OTU16_Fusarium	Rhizosphere
164	8	14	Control	OTU16_Fusarium	Rhizosphere
165	8	25	Control	OTU16_Fusarium	Rhizosphere
166	8	5	Pre_flowering_drought	OTU16_Fusarium	Rhizosphere
167	8	1	Pre_flowering_drought	OTU16_Fusarium	Rhizosphere
168	8	7	Post_flowering_drought	OTU16_Fusarium	Rhizosphere
169	8	16	Post_flowering_drought	OTU16_Fusarium	Rhizosphere
170	8	0	Pre_flowering_drought	OTU16_Fusarium	Rhizosphere
171	8	1	Pre_flowering_drought	OTU16_Fusarium	Rhizosphere
172	8	19	Control	OTU16_Fusarium	Rhizosphere
173	8	6	Control	OTU16_Fusarium	Rhizosphere
174	8	16	Control	OTU16_Fusarium	Rhizosphere
175	8	9	Post_flowering_drought	OTU16_Fusarium	Rhizosphere
176	8	15	Post_flowering_drought	OTU16_Fusarium	Rhizosphere
177	8	19	Post_flowering_drought	OTU16_Fusarium	Rhizosphere
178	8	15	Post_flowering_drought	OTU16_Fusarium	Rhizosphere
179	8	4	Pre_flowering_drought	OTU16_Fusarium	Rhizosphere
180	8	0	Pre_flowering_drought	OTU16_Fusarium	Rhizosphere
181	9	32	Control	OTU16_Fusarium	Root
182	9	14	Control	OTU16_Fusarium	Root
183	9	28	Control	OTU16_Fusarium	Root
184	9	2	Pre_flowering_drought	OTU16_Fusarium	Root
185	9	7	Pre_flowering_drought	OTU16_Fusarium	Root
186	9	23	Post_flowering_drought	OTU16_Fusarium	Root
187	9	29	Post_flowering_drought	OTU16_Fusarium	Root
188	9	6	Pre_flowering_drought	OTU16_Fusarium	Root
189	9	9	Pre_flowering_drought	OTU16_Fusarium	Root
190	9	16	Control	OTU16_Fusarium	Root
191	9	9	Control	OTU16_Fusarium	Root
192	9	52	Control	OTU16_Fusarium	Root
193	9	26	Post_flowering_drought	OTU16_Fusarium	Root
194	9	49	Post_flowering_drought	OTU16_Fusarium	Root
195	9	37	Post_flowering_drought	OTU16_Fusarium	Root
196	9	18	Post_flowering_drought	OTU16_Fusarium	Root
197	9	4	Pre_flowering_drought	OTU16_Fusarium	Root
198	9	4	Pre_flowering_drought	OTU16_Fusarium	Root
199	9	15	Control	OTU16_Fusarium	Rhizosphere
200	9	7	Control	OTU16_Fusarium	Rhizosphere
201	9	18	Control	OTU16_Fusarium	Rhizosphere
202	9	4	Pre_flowering_drought	OTU16_Fusarium	Rhizosphere
203	9	5	Pre_flowering_drought	OTU16_Fusarium	Rhizosphere
204	9	12	Post_flowering_drought	OTU16_Fusarium	Rhizosphere
205	9	12	Post_flowering_drought	OTU16_Fusarium	Rhizosphere
206	9	4	Pre_flowering_drought	OTU16_Fusarium	Rhizosphere
207	9	3	Pre_flowering_drought	OTU16_Fusarium	Rhizosphere
208	9	7	Control	OTU16_Fusarium	Rhizosphere
209	9	2	Control	OTU16_Fusarium	Rhizosphere
210	9	48	Control	OTU16_Fusarium	Rhizosphere
211	9	23	Post_flowering_drought	OTU16_Fusarium	Rhizosphere
212	9	25	Post_flowering_drought	OTU16_Fusarium	Rhizosphere
213	9	14	Post_flowering_drought	OTU16_Fusarium	Rhizosphere
214	9	14	Post_flowering_drought	OTU16_Fusarium	Rhizosphere
215	9	11	Pre_flowering_drought	OTU16_Fusarium	Rhizosphere
216	9	7	Pre_flowering_drought	OTU16_Fusarium	Rhizosphere
217	10	13	Control	OTU16_Fusarium	Root
218	10	29	Control	OTU16_Fusarium	Root
219	10	9	Control	OTU16_Fusarium	Root
220	10	13	Pre_flowering_drought	OTU16_Fusarium	Root
221	10	7	Pre_flowering_drought	OTU16_Fusarium	Root
222	10	34	Post_flowering_drought	OTU16_Fusarium	Root
223	10	32	Post_flowering_drought	OTU16_Fusarium	Root
224	10	3	Pre_flowering_drought	OTU16_Fusarium	Root
225	10	2	Pre_flowering_drought	OTU16_Fusarium	Root
226	10	42	Control	OTU16_Fusarium	Root
227	10	51	Control	OTU16_Fusarium	Root
228	10	39	Control	OTU16_Fusarium	Root
229	10	38	Post_flowering_drought	OTU16_Fusarium	Root
230	10	63	Post_flowering_drought	OTU16_Fusarium	Root
231	10	29	Post_flowering_drought	OTU16_Fusarium	Root
232	10	42	Post_flowering_drought	OTU16_Fusarium	Root
233	10	6	Pre_flowering_drought	OTU16_Fusarium	Root
234	10	8	Pre_flowering_drought	OTU16_Fusarium	Root
235	10	5	Control	OTU16_Fusarium	Rhizosphere
236	10	9	Control	OTU16_Fusarium	Rhizosphere
237	10	21	Control	OTU16_Fusarium	Rhizosphere
238	10	9	Pre_flowering_drought	OTU16_Fusarium	Rhizosphere
239	10	4	Pre_flowering_drought	OTU16_Fusarium	Rhizosphere
240	10	18	Post_flowering_drought	OTU16_Fusarium	Rhizosphere
241	10	18	Post_flowering_drought	OTU16_Fusarium	Rhizosphere
242	10	2	Pre_flowering_drought	OTU16_Fusarium	Rhizosphere
243	10	3	Pre_flowering_drought	OTU16_Fusarium	Rhizosphere
244	10	11	Control	OTU16_Fusarium	Rhizosphere
245	10	2	Control	OTU16_Fusarium	Rhizosphere
246	10	16	Control	OTU16_Fusarium	Rhizosphere
247	10	10	Post_flowering_drought	OTU16_Fusarium	Rhizosphere
248	10	21	Post_flowering_drought	OTU16_Fusarium	Rhizosphere
249	10	9	Post_flowering_drought	OTU16_Fusarium	Rhizosphere
250	10	8	Post_flowering_drought	OTU16_Fusarium	Rhizosphere
251	10	3	Pre_flowering_drought	OTU16_Fusarium	Rhizosphere
252	10	6	Pre_flowering_drought	OTU16_Fusarium	Rhizosphere
253	11	8	Control	OTU16_Fusarium	Root
254	11	10	Control	OTU16_Fusarium	Root
255	11	20	Post_flowering_drought	OTU16_Fusarium	Root
256	11	45	Control	OTU16_Fusarium	Root
257	11	16	Control	OTU16_Fusarium	Root
258	11	2	Pre_flowering_drought	OTU16_Fusarium	Root
259	11	2	Pre_flowering_drought	OTU16_Fusarium	Root
260	11	43	Post_flowering_drought	OTU16_Fusarium	Root
261	11	31	Post_flowering_drought	OTU16_Fusarium	Root
262	11	1	Pre_flowering_drought	OTU16_Fusarium	Root
263	11	2	Pre_flowering_drought	OTU16_Fusarium	Root
264	11	12	Control	OTU16_Fusarium	Root
265	11	24	Control	OTU16_Fusarium	Root
266	11	11	Post_flowering_drought	OTU16_Fusarium	Root
267	11	11	Post_flowering_drought	OTU16_Fusarium	Root
268	11	40	Post_flowering_drought	OTU16_Fusarium	Root
269	11	4	Pre_flowering_drought	OTU16_Fusarium	Root
270	11	1	Pre_flowering_drought	OTU16_Fusarium	Root
271	11	5	Control	OTU16_Fusarium	Rhizosphere
272	11	14	Control	OTU16_Fusarium	Rhizosphere
273	11	5	Control	OTU16_Fusarium	Rhizosphere
274	11	4	Pre_flowering_drought	OTU16_Fusarium	Rhizosphere
275	11	2	Pre_flowering_drought	OTU16_Fusarium	Rhizosphere
276	11	6	Post_flowering_drought	OTU16_Fusarium	Rhizosphere
277	11	14	Post_flowering_drought	OTU16_Fusarium	Rhizosphere
278	11	1	Pre_flowering_drought	OTU16_Fusarium	Rhizosphere
279	11	2	Pre_flowering_drought	OTU16_Fusarium	Rhizosphere
280	11	8	Control	OTU16_Fusarium	Rhizosphere
281	11	9	Control	OTU16_Fusarium	Rhizosphere
282	11	17	Control	OTU16_Fusarium	Rhizosphere
283	11	17	Post_flowering_drought	OTU16_Fusarium	Rhizosphere
284	11	13	Post_flowering_drought	OTU16_Fusarium	Rhizosphere
285	11	13	Post_flowering_drought	OTU16_Fusarium	Rhizosphere
286	11	8	Post_flowering_drought	OTU16_Fusarium	Rhizosphere
287	11	2	Pre_flowering_drought	OTU16_Fusarium	Rhizosphere
288	11	1	Pre_flowering_drought	OTU16_Fusarium	Rhizosphere
289	12	15	Control	OTU16_Fusarium	Root
290	12	10	Control	OTU16_Fusarium	Root
291	12	12	Control	OTU16_Fusarium	Root
292	12	2	Pre_flowering_drought	OTU16_Fusarium	Root
293	12	5	Pre_flowering_drought	OTU16_Fusarium	Root
294	12	23	Post_flowering_drought	OTU16_Fusarium	Root
295	12	69	Post_flowering_drought	OTU16_Fusarium	Root
296	12	6	Pre_flowering_drought	OTU16_Fusarium	Root
297	12	2	Pre_flowering_drought	OTU16_Fusarium	Root
298	12	13	Control	OTU16_Fusarium	Root
299	12	9	Control	OTU16_Fusarium	Root
300	12	21	Control	OTU16_Fusarium	Root
301	12	24	Post_flowering_drought	OTU16_Fusarium	Root
302	12	33	Post_flowering_drought	OTU16_Fusarium	Root
303	12	72	Post_flowering_drought	OTU16_Fusarium	Root
304	12	33	Post_flowering_drought	OTU16_Fusarium	Root
305	12	1	Pre_flowering_drought	OTU16_Fusarium	Root
306	12	3	Pre_flowering_drought	OTU16_Fusarium	Root
307	12	10	Control	OTU16_Fusarium	Rhizosphere
308	12	6	Control	OTU16_Fusarium	Rhizosphere
309	12	9	Control	OTU16_Fusarium	Rhizosphere
310	12	1	Pre_flowering_drought	OTU16_Fusarium	Rhizosphere
311	12	2	Pre_flowering_drought	OTU16_Fusarium	Rhizosphere
312	12	10	Post_flowering_drought	OTU16_Fusarium	Rhizosphere
313	12	34	Post_flowering_drought	OTU16_Fusarium	Rhizosphere
314	12	2	Pre_flowering_drought	OTU16_Fusarium	Rhizosphere
315	12	9	Pre_flowering_drought	OTU16_Fusarium	Rhizosphere
316	12	26	Control	OTU16_Fusarium	Rhizosphere
317	12	3	Control	OTU16_Fusarium	Rhizosphere
318	12	8	Control	OTU16_Fusarium	Rhizosphere
319	12	14	Post_flowering_drought	OTU16_Fusarium	Rhizosphere
320	12	22	Post_flowering_drought	OTU16_Fusarium	Rhizosphere
321	12	22	Post_flowering_drought	OTU16_Fusarium	Rhizosphere
322	12	7	Post_flowering_drought	OTU16_Fusarium	Rhizosphere
323	12	3	Pre_flowering_drought	OTU16_Fusarium	Rhizosphere
324	12	0	Pre_flowering_drought	OTU16_Fusarium	Rhizosphere
325	13	6	Control	OTU16_Fusarium	Root
326	13	10	Control	OTU16_Fusarium	Root
327	13	14	Control	OTU16_Fusarium	Root
328	13	5	Pre_flowering_drought	OTU16_Fusarium	Root
329	13	2	Pre_flowering_drought	OTU16_Fusarium	Root
330	13	23	Post_flowering_drought	OTU16_Fusarium	Root
331	13	45	Post_flowering_drought	OTU16_Fusarium	Root
332	13	5	Pre_flowering_drought	OTU16_Fusarium	Root
333	13	4	Pre_flowering_drought	OTU16_Fusarium	Root
334	13	2	Control	OTU16_Fusarium	Root
335	13	7	Control	OTU16_Fusarium	Root
336	13	29	Control	OTU16_Fusarium	Root
337	13	28	Post_flowering_drought	OTU16_Fusarium	Root
338	13	42	Post_flowering_drought	OTU16_Fusarium	Root
339	13	48	Post_flowering_drought	OTU16_Fusarium	Root
340	13	20	Post_flowering_drought	OTU16_Fusarium	Root
341	13	4	Pre_flowering_drought	OTU16_Fusarium	Root
342	13	4	Pre_flowering_drought	OTU16_Fusarium	Root
343	13	10	Control	OTU16_Fusarium	Rhizosphere
344	13	3	Control	OTU16_Fusarium	Rhizosphere
345	13	7	Control	OTU16_Fusarium	Rhizosphere
346	13	1	Pre_flowering_drought	OTU16_Fusarium	Rhizosphere
347	13	3	Pre_flowering_drought	OTU16_Fusarium	Rhizosphere
348	13	11	Post_flowering_drought	OTU16_Fusarium	Rhizosphere
349	13	15	Post_flowering_drought	OTU16_Fusarium	Rhizosphere
350	13	5	Pre_flowering_drought	OTU16_Fusarium	Rhizosphere
351	13	1	Pre_flowering_drought	OTU16_Fusarium	Rhizosphere
352	13	4	Control	OTU16_Fusarium	Rhizosphere
353	13	2	Control	OTU16_Fusarium	Rhizosphere
354	13	10	Control	OTU16_Fusarium	Rhizosphere
355	13	10	Post_flowering_drought	OTU16_Fusarium	Rhizosphere
356	13	31	Post_flowering_drought	OTU16_Fusarium	Rhizosphere
357	13	17	Post_flowering_drought	OTU16_Fusarium	Rhizosphere
358	13	9	Post_flowering_drought	OTU16_Fusarium	Rhizosphere
359	13	1	Pre_flowering_drought	OTU16_Fusarium	Rhizosphere
360	13	1	Pre_flowering_drought	OTU16_Fusarium	Rhizosphere
361	14	5	Control	OTU16_Fusarium	Root
362	14	10	Control	OTU16_Fusarium	Root
363	14	21	Control	OTU16_Fusarium	Root
364	14	10	Pre_flowering_drought	OTU16_Fusarium	Root
365	14	0	Pre_flowering_drought	OTU16_Fusarium	Root
366	14	30	Post_flowering_drought	OTU16_Fusarium	Root
367	14	28	Post_flowering_drought	OTU16_Fusarium	Root
368	14	13	Control	OTU16_Fusarium	Root
369	14	9	Control	OTU16_Fusarium	Root
370	14	6	Pre_flowering_drought	OTU16_Fusarium	Root
371	14	8	Control	OTU16_Fusarium	Root
372	14	19	Pre_flowering_drought	OTU16_Fusarium	Root
373	14	30	Post_flowering_drought	OTU16_Fusarium	Root
374	14	45	Post_flowering_drought	OTU16_Fusarium	Root
375	14	13	Post_flowering_drought	OTU16_Fusarium	Root
376	14	23	Post_flowering_drought	OTU16_Fusarium	Root
377	14	2	Pre_flowering_drought	OTU16_Fusarium	Root
378	14	7	Pre_flowering_drought	OTU16_Fusarium	Root
379	14	5	Control	OTU16_Fusarium	Rhizosphere
380	14	3	Control	OTU16_Fusarium	Rhizosphere
381	14	10	Control	OTU16_Fusarium	Rhizosphere
382	14	1	Pre_flowering_drought	OTU16_Fusarium	Rhizosphere
383	14	1	Pre_flowering_drought	OTU16_Fusarium	Rhizosphere
384	14	20	Post_flowering_drought	OTU16_Fusarium	Rhizosphere
385	14	11	Post_flowering_drought	OTU16_Fusarium	Rhizosphere
386	14	5	Pre_flowering_drought	OTU16_Fusarium	Rhizosphere
387	14	1	Pre_flowering_drought	OTU16_Fusarium	Rhizosphere
388	14	0	Control	OTU16_Fusarium	Rhizosphere
389	14	5	Control	OTU16_Fusarium	Rhizosphere
390	14	13	Control	OTU16_Fusarium	Rhizosphere
391	14	13	Post_flowering_drought	OTU16_Fusarium	Rhizosphere
392	14	15	Post_flowering_drought	OTU16_Fusarium	Rhizosphere
393	14	11	Post_flowering_drought	OTU16_Fusarium	Rhizosphere
394	14	16	Post_flowering_drought	OTU16_Fusarium	Rhizosphere
395	14	6	Pre_flowering_drought	OTU16_Fusarium	Rhizosphere
396	14	4	Pre_flowering_drought	OTU16_Fusarium	Rhizosphere
397	15	14	Control	OTU16_Fusarium	Root
398	15	22	Control	OTU16_Fusarium	Root
399	15	12	Pre_flowering_drought	OTU16_Fusarium	Root
400	15	12	Pre_flowering_drought	OTU16_Fusarium	Root
401	15	64	Post_flowering_drought	OTU16_Fusarium	Root
402	15	36	Post_flowering_drought	OTU16_Fusarium	Root
403	15	6	Pre_flowering_drought	OTU16_Fusarium	Root
404	15	10	Pre_flowering_drought	OTU16_Fusarium	Root
405	15	17	Control	OTU16_Fusarium	Root
406	15	8	Control	OTU16_Fusarium	Root
407	15	7	Control	OTU16_Fusarium	Root
408	15	11	Control	OTU16_Fusarium	Root
409	15	56	Post_flowering_drought	OTU16_Fusarium	Root
410	15	46	Post_flowering_drought	OTU16_Fusarium	Root
411	15	29	Post_flowering_drought	OTU16_Fusarium	Root
412	15	22	Post_flowering_drought	OTU16_Fusarium	Root
413	15	7	Pre_flowering_drought	OTU16_Fusarium	Root
414	15	6	Pre_flowering_drought	OTU16_Fusarium	Root
415	15	0	Control	OTU16_Fusarium	Rhizosphere
416	15	1	Control	OTU16_Fusarium	Rhizosphere
417	15	2	Control	OTU16_Fusarium	Rhizosphere
418	15	3	Pre_flowering_drought	OTU16_Fusarium	Rhizosphere
419	15	1	Pre_flowering_drought	OTU16_Fusarium	Rhizosphere
420	15	44	Post_flowering_drought	OTU16_Fusarium	Rhizosphere
421	15	13	Post_flowering_drought	OTU16_Fusarium	Rhizosphere
422	15	2	Pre_flowering_drought	OTU16_Fusarium	Rhizosphere
423	15	8	Pre_flowering_drought	OTU16_Fusarium	Rhizosphere
424	15	5	Control	OTU16_Fusarium	Rhizosphere
425	15	3	Control	OTU16_Fusarium	Rhizosphere
426	15	6	Control	OTU16_Fusarium	Rhizosphere
427	15	22	Post_flowering_drought	OTU16_Fusarium	Rhizosphere
428	15	9	Post_flowering_drought	OTU16_Fusarium	Rhizosphere
429	15	2	Post_flowering_drought	OTU16_Fusarium	Rhizosphere
430	15	16	Post_flowering_drought	OTU16_Fusarium	Rhizosphere
431	15	5	Pre_flowering_drought	OTU16_Fusarium	Rhizosphere
432	15	4	Pre_flowering_drought	OTU16_Fusarium	Rhizosphere
433	16	9	Control	OTU16_Fusarium	Root
434	16	14	Control	OTU16_Fusarium	Root
435	16	10	Control	OTU16_Fusarium	Root
436	16	7	Pre_flowering_drought	OTU16_Fusarium	Root
437	16	3	Pre_flowering_drought	OTU16_Fusarium	Root
438	16	43	Post_flowering_drought	OTU16_Fusarium	Root
439	16	43	Post_flowering_drought	OTU16_Fusarium	Root
440	16	12	Pre_flowering_drought	OTU16_Fusarium	Root
441	16	13	Pre_flowering_drought	OTU16_Fusarium	Root
442	16	14	Control	OTU16_Fusarium	Root
443	16	9	Control	OTU16_Fusarium	Root
444	16	21	Control	OTU16_Fusarium	Root
445	16	38	Post_flowering_drought	OTU16_Fusarium	Root
446	16	54	Post_flowering_drought	OTU16_Fusarium	Root
447	16	35	Post_flowering_drought	OTU16_Fusarium	Root
448	16	31	Post_flowering_drought	OTU16_Fusarium	Root
449	16	13	Pre_flowering_drought	OTU16_Fusarium	Root
450	16	6	Pre_flowering_drought	OTU16_Fusarium	Root
451	16	3	Control	OTU16_Fusarium	Rhizosphere
452	16	4	Control	OTU16_Fusarium	Rhizosphere
453	16	0	Control	OTU16_Fusarium	Rhizosphere
454	16	3	Pre_flowering_drought	OTU16_Fusarium	Rhizosphere
455	16	2	Pre_flowering_drought	OTU16_Fusarium	Rhizosphere
456	16	19	Post_flowering_drought	OTU16_Fusarium	Rhizosphere
457	16	21	Post_flowering_drought	OTU16_Fusarium	Rhizosphere
458	16	3	Pre_flowering_drought	OTU16_Fusarium	Rhizosphere
459	16	9	Pre_flowering_drought	OTU16_Fusarium	Rhizosphere
460	16	4	Control	OTU16_Fusarium	Rhizosphere
461	16	1	Control	OTU16_Fusarium	Rhizosphere
462	16	11	Control	OTU16_Fusarium	Rhizosphere
463	16	27	Post_flowering_drought	OTU16_Fusarium	Rhizosphere
464	16	14	Post_flowering_drought	OTU16_Fusarium	Rhizosphere
465	16	17	Post_flowering_drought	OTU16_Fusarium	Rhizosphere
466	16	13	Post_flowering_drought	OTU16_Fusarium	Rhizosphere
467	16	2	Pre_flowering_drought	OTU16_Fusarium	Rhizosphere
468	16	0	Pre_flowering_drought	OTU16_Fusarium	Rhizosphere
469	17	9	Control	OTU16_Fusarium	Root
470	17	10	Control	OTU16_Fusarium	Root
471	17	11	Control	OTU16_Fusarium	Root
472	17	3	Pre_flowering_drought	OTU16_Fusarium	Root
473	17	12	Pre_flowering_drought	OTU16_Fusarium	Root
474	17	33	Post_flowering_drought	OTU16_Fusarium	Root
475	17	41	Post_flowering_drought	OTU16_Fusarium	Root
476	17	4	Pre_flowering_drought	OTU16_Fusarium	Root
477	17	2	Pre_flowering_drought	OTU16_Fusarium	Root
478	17	6	Control	OTU16_Fusarium	Root
479	17	8	Control	OTU16_Fusarium	Root
480	17	7	Control	OTU16_Fusarium	Root
481	17	24	Post_flowering_drought	OTU16_Fusarium	Root
482	17	24	Post_flowering_drought	OTU16_Fusarium	Root
483	17	48	Post_flowering_drought	OTU16_Fusarium	Root
484	17	13	Post_flowering_drought	OTU16_Fusarium	Root
485	17	12	Pre_flowering_drought	OTU16_Fusarium	Root
486	17	11	Pre_flowering_drought	OTU16_Fusarium	Root
487	17	1	Control	OTU16_Fusarium	Rhizosphere
488	17	1	Control	OTU16_Fusarium	Rhizosphere
489	17	3	Control	OTU16_Fusarium	Rhizosphere
490	17	0	Pre_flowering_drought	OTU16_Fusarium	Rhizosphere
491	17	4	Pre_flowering_drought	OTU16_Fusarium	Rhizosphere
492	17	6	Post_flowering_drought	OTU16_Fusarium	Rhizosphere
493	17	13	Post_flowering_drought	OTU16_Fusarium	Rhizosphere
494	17	4	Pre_flowering_drought	OTU16_Fusarium	Rhizosphere
495	17	1	Pre_flowering_drought	OTU16_Fusarium	Rhizosphere
496	17	2	Control	OTU16_Fusarium	Rhizosphere
497	17	4	Control	OTU16_Fusarium	Rhizosphere
498	17	6	Control	OTU16_Fusarium	Rhizosphere
499	17	18	Post_flowering_drought	OTU16_Fusarium	Rhizosphere
500	17	9	Post_flowering_drought	OTU16_Fusarium	Rhizosphere
501	17	11	Post_flowering_drought	OTU16_Fusarium	Rhizosphere
502	17	8	Post_flowering_drought	OTU16_Fusarium	Rhizosphere
503	17	6	Pre_flowering_drought	OTU16_Fusarium	Rhizosphere
504	17	0	Pre_flowering_drought	OTU16_Fusarium	Rhizosphere
505	1	2	Control	OTU18_Gibberella	Root
506	1	16	Control	OTU18_Gibberella	Root
507	1	0	Control	OTU18_Gibberella	Root
508	1	1	Control	OTU18_Gibberella	Root
509	1	4	Control	OTU18_Gibberella	Root
510	1	0	Control	OTU18_Gibberella	Root
511	1	0	Control	OTU18_Gibberella	Rhizosphere
512	1	1	Control	OTU18_Gibberella	Rhizosphere
513	1	2	Control	OTU18_Gibberella	Rhizosphere
514	1	1	Control	OTU18_Gibberella	Rhizosphere
515	1	1	Control	OTU18_Gibberella	Rhizosphere
516	1	0	Control	OTU18_Gibberella	Rhizosphere
517	2	3	Control	OTU18_Gibberella	Root
518	2	3	Control	OTU18_Gibberella	Root
519	2	8	Control	OTU18_Gibberella	Root
520	2	0	Control	OTU18_Gibberella	Root
521	2	10	Control	OTU18_Gibberella	Root
522	2	9	Control	OTU18_Gibberella	Root
523	2	4	Control	OTU18_Gibberella	Rhizosphere
524	2	0	Control	OTU18_Gibberella	Rhizosphere
525	2	0	Control	OTU18_Gibberella	Rhizosphere
526	2	0	Control	OTU18_Gibberella	Rhizosphere
527	2	9	Control	OTU18_Gibberella	Rhizosphere
528	2	0	Control	OTU18_Gibberella	Rhizosphere
529	3	7	Control	OTU18_Gibberella	Root
530	3	20	Control	OTU18_Gibberella	Root
531	3	5	Control	OTU18_Gibberella	Root
532	3	10	Pre_flowering_drought	OTU18_Gibberella	Root
533	3	2	Pre_flowering_drought	OTU18_Gibberella	Root
534	3	0	Pre_flowering_drought	OTU18_Gibberella	Root
535	3	11	Pre_flowering_drought	OTU18_Gibberella	Root
536	3	16	Control	OTU18_Gibberella	Root
537	3	5	Control	OTU18_Gibberella	Root
538	3	7	Control	OTU18_Gibberella	Root
539	3	11	Pre_flowering_drought	OTU18_Gibberella	Root
540	3	12	Pre_flowering_drought	OTU18_Gibberella	Root
541	3	4	Control	OTU18_Gibberella	Rhizosphere
542	3	8	Control	OTU18_Gibberella	Rhizosphere
543	3	1	Control	OTU18_Gibberella	Rhizosphere
544	3	44	Pre_flowering_drought	OTU18_Gibberella	Rhizosphere
545	3	1	Pre_flowering_drought	OTU18_Gibberella	Rhizosphere
546	3	0	Pre_flowering_drought	OTU18_Gibberella	Rhizosphere
547	3	0	Pre_flowering_drought	OTU18_Gibberella	Rhizosphere
548	3	1	Control	OTU18_Gibberella	Rhizosphere
549	3	1	Control	OTU18_Gibberella	Rhizosphere
550	3	1	Control	OTU18_Gibberella	Rhizosphere
551	3	0	Pre_flowering_drought	OTU18_Gibberella	Rhizosphere
552	3	2	Pre_flowering_drought	OTU18_Gibberella	Rhizosphere
553	4	7	Control	OTU18_Gibberella	Root
554	4	7	Control	OTU18_Gibberella	Root
555	4	19	Control	OTU18_Gibberella	Root
556	4	3	Pre_flowering_drought	OTU18_Gibberella	Root
557	4	2	Pre_flowering_drought	OTU18_Gibberella	Root
558	4	3	Pre_flowering_drought	OTU18_Gibberella	Root
559	4	23	Pre_flowering_drought	OTU18_Gibberella	Root
560	4	13	Control	OTU18_Gibberella	Root
561	4	3	Control	OTU18_Gibberella	Root
562	4	18	Control	OTU18_Gibberella	Root
563	4	11	Pre_flowering_drought	OTU18_Gibberella	Root
564	4	10	Pre_flowering_drought	OTU18_Gibberella	Root
565	4	4	Control	OTU18_Gibberella	Rhizosphere
566	4	3	Control	OTU18_Gibberella	Rhizosphere
567	4	5	Control	OTU18_Gibberella	Rhizosphere
568	4	2	Pre_flowering_drought	OTU18_Gibberella	Rhizosphere
569	4	3	Pre_flowering_drought	OTU18_Gibberella	Rhizosphere
570	4	0	Pre_flowering_drought	OTU18_Gibberella	Rhizosphere
571	4	1	Pre_flowering_drought	OTU18_Gibberella	Rhizosphere
572	4	2	Control	OTU18_Gibberella	Rhizosphere
573	4	4	Control	OTU18_Gibberella	Rhizosphere
574	4	11	Control	OTU18_Gibberella	Rhizosphere
575	4	1	Pre_flowering_drought	OTU18_Gibberella	Rhizosphere
576	4	0	Pre_flowering_drought	OTU18_Gibberella	Rhizosphere
577	5	4	Control	OTU18_Gibberella	Root
578	5	36	Control	OTU18_Gibberella	Root
579	5	16	Control	OTU18_Gibberella	Root
580	5	9	Pre_flowering_drought	OTU18_Gibberella	Root
581	5	9	Pre_flowering_drought	OTU18_Gibberella	Root
582	5	3	Pre_flowering_drought	OTU18_Gibberella	Root
583	5	12	Pre_flowering_drought	OTU18_Gibberella	Root
584	5	12	Control	OTU18_Gibberella	Root
585	5	27	Control	OTU18_Gibberella	Root
586	5	33	Control	OTU18_Gibberella	Root
587	5	10	Pre_flowering_drought	OTU18_Gibberella	Root
588	5	5	Pre_flowering_drought	OTU18_Gibberella	Root
589	5	3	Control	OTU18_Gibberella	Rhizosphere
590	5	7	Control	OTU18_Gibberella	Rhizosphere
591	5	5	Control	OTU18_Gibberella	Rhizosphere
592	5	4	Pre_flowering_drought	OTU18_Gibberella	Rhizosphere
593	5	1	Pre_flowering_drought	OTU18_Gibberella	Rhizosphere
594	5	2	Pre_flowering_drought	OTU18_Gibberella	Rhizosphere
595	5	2	Pre_flowering_drought	OTU18_Gibberella	Rhizosphere
596	5	2	Control	OTU18_Gibberella	Rhizosphere
597	5	4	Control	OTU18_Gibberella	Rhizosphere
598	5	5	Control	OTU18_Gibberella	Rhizosphere
599	5	1	Pre_flowering_drought	OTU18_Gibberella	Rhizosphere
600	5	5	Pre_flowering_drought	OTU18_Gibberella	Rhizosphere
601	6	16	Control	OTU18_Gibberella	Root
602	6	42	Control	OTU18_Gibberella	Root
603	6	32	Control	OTU18_Gibberella	Root
604	6	7	Pre_flowering_drought	OTU18_Gibberella	Root
605	6	2	Pre_flowering_drought	OTU18_Gibberella	Root
606	6	4	Pre_flowering_drought	OTU18_Gibberella	Root
607	6	26	Pre_flowering_drought	OTU18_Gibberella	Root
608	6	27	Control	OTU18_Gibberella	Root
609	6	14	Control	OTU18_Gibberella	Root
610	6	33	Control	OTU18_Gibberella	Root
611	6	10	Pre_flowering_drought	OTU18_Gibberella	Root
612	6	3	Pre_flowering_drought	OTU18_Gibberella	Root
613	6	7	Control	OTU18_Gibberella	Rhizosphere
614	6	12	Control	OTU18_Gibberella	Rhizosphere
615	6	8	Control	OTU18_Gibberella	Rhizosphere
616	6	0	Pre_flowering_drought	OTU18_Gibberella	Rhizosphere
617	6	0	Pre_flowering_drought	OTU18_Gibberella	Rhizosphere
618	6	0	Pre_flowering_drought	OTU18_Gibberella	Rhizosphere
619	6	3	Pre_flowering_drought	OTU18_Gibberella	Rhizosphere
620	6	6	Control	OTU18_Gibberella	Rhizosphere
621	6	7	Control	OTU18_Gibberella	Rhizosphere
622	6	5	Control	OTU18_Gibberella	Rhizosphere
623	6	2	Pre_flowering_drought	OTU18_Gibberella	Rhizosphere
624	6	1	Pre_flowering_drought	OTU18_Gibberella	Rhizosphere
625	7	2	Pre_flowering_drought	OTU18_Gibberella	Root
626	7	31	Control	OTU18_Gibberella	Root
627	7	32	Control	OTU18_Gibberella	Root
628	7	51	Control	OTU18_Gibberella	Root
629	7	64	Control	OTU18_Gibberella	Root
630	7	3	Pre_flowering_drought	OTU18_Gibberella	Root
631	7	1	Pre_flowering_drought	OTU18_Gibberella	Root
632	7	21	Pre_flowering_drought	OTU18_Gibberella	Root
633	7	42	Control	OTU18_Gibberella	Root
634	7	50	Control	OTU18_Gibberella	Root
635	7	8	Pre_flowering_drought	OTU18_Gibberella	Root
636	7	3	Pre_flowering_drought	OTU18_Gibberella	Root
637	7	15	Control	OTU18_Gibberella	Rhizosphere
638	7	15	Control	OTU18_Gibberella	Rhizosphere
639	7	23	Control	OTU18_Gibberella	Rhizosphere
640	7	0	Pre_flowering_drought	OTU18_Gibberella	Rhizosphere
641	7	7	Pre_flowering_drought	OTU18_Gibberella	Rhizosphere
642	7	1	Pre_flowering_drought	OTU18_Gibberella	Rhizosphere
643	7	0	Pre_flowering_drought	OTU18_Gibberella	Rhizosphere
644	7	22	Control	OTU18_Gibberella	Rhizosphere
645	7	11	Control	OTU18_Gibberella	Rhizosphere
646	7	11	Control	OTU18_Gibberella	Rhizosphere
647	7	0	Pre_flowering_drought	OTU18_Gibberella	Rhizosphere
648	7	0	Pre_flowering_drought	OTU18_Gibberella	Rhizosphere
649	8	31	Control	OTU18_Gibberella	Root
650	8	46	Control	OTU18_Gibberella	Root
651	8	44	Control	OTU18_Gibberella	Root
652	8	3	Pre_flowering_drought	OTU18_Gibberella	Root
653	8	31	Post_flowering_drought	OTU18_Gibberella	Root
654	8	49	Post_flowering_drought	OTU18_Gibberella	Root
655	8	15	Pre_flowering_drought	OTU18_Gibberella	Root
656	8	7	Pre_flowering_drought	OTU18_Gibberella	Root
657	8	40	Control	OTU18_Gibberella	Root
658	8	36	Control	OTU18_Gibberella	Root
659	8	44	Control	OTU18_Gibberella	Root
660	8	35	Post_flowering_drought	OTU18_Gibberella	Root
661	8	34	Post_flowering_drought	OTU18_Gibberella	Root
662	8	39	Post_flowering_drought	OTU18_Gibberella	Root
663	8	39	Post_flowering_drought	OTU18_Gibberella	Root
664	8	5	Pre_flowering_drought	OTU18_Gibberella	Root
665	8	6	Pre_flowering_drought	OTU18_Gibberella	Root
666	8	5	Pre_flowering_drought	OTU18_Gibberella	Root
667	8	7	Control	OTU18_Gibberella	Rhizosphere
668	8	22	Control	OTU18_Gibberella	Rhizosphere
669	8	8	Control	OTU18_Gibberella	Rhizosphere
670	8	2	Pre_flowering_drought	OTU18_Gibberella	Rhizosphere
671	8	0	Pre_flowering_drought	OTU18_Gibberella	Rhizosphere
672	8	28	Post_flowering_drought	OTU18_Gibberella	Rhizosphere
673	8	33	Post_flowering_drought	OTU18_Gibberella	Rhizosphere
674	8	0	Pre_flowering_drought	OTU18_Gibberella	Rhizosphere
675	8	1	Pre_flowering_drought	OTU18_Gibberella	Rhizosphere
676	8	19	Control	OTU18_Gibberella	Rhizosphere
677	8	15	Control	OTU18_Gibberella	Rhizosphere
678	8	14	Control	OTU18_Gibberella	Rhizosphere
679	8	10	Post_flowering_drought	OTU18_Gibberella	Rhizosphere
680	8	25	Post_flowering_drought	OTU18_Gibberella	Rhizosphere
681	8	18	Post_flowering_drought	OTU18_Gibberella	Rhizosphere
682	8	11	Post_flowering_drought	OTU18_Gibberella	Rhizosphere
683	8	0	Pre_flowering_drought	OTU18_Gibberella	Rhizosphere
684	8	2	Pre_flowering_drought	OTU18_Gibberella	Rhizosphere
685	9	28	Control	OTU18_Gibberella	Root
686	9	59	Control	OTU18_Gibberella	Root
687	9	32	Control	OTU18_Gibberella	Root
688	9	22	Pre_flowering_drought	OTU18_Gibberella	Root
689	9	7	Pre_flowering_drought	OTU18_Gibberella	Root
690	9	18	Post_flowering_drought	OTU18_Gibberella	Root
691	9	51	Post_flowering_drought	OTU18_Gibberella	Root
692	9	3	Pre_flowering_drought	OTU18_Gibberella	Root
693	9	3	Pre_flowering_drought	OTU18_Gibberella	Root
694	9	50	Control	OTU18_Gibberella	Root
695	9	38	Control	OTU18_Gibberella	Root
696	9	36	Control	OTU18_Gibberella	Root
697	9	43	Post_flowering_drought	OTU18_Gibberella	Root
698	9	67	Post_flowering_drought	OTU18_Gibberella	Root
699	9	42	Post_flowering_drought	OTU18_Gibberella	Root
700	9	77	Post_flowering_drought	OTU18_Gibberella	Root
701	9	11	Pre_flowering_drought	OTU18_Gibberella	Root
702	9	15	Pre_flowering_drought	OTU18_Gibberella	Root
703	9	11	Control	OTU18_Gibberella	Rhizosphere
704	9	6	Control	OTU18_Gibberella	Rhizosphere
705	9	20	Control	OTU18_Gibberella	Rhizosphere
706	9	2	Pre_flowering_drought	OTU18_Gibberella	Rhizosphere
707	9	1	Pre_flowering_drought	OTU18_Gibberella	Rhizosphere
708	9	9	Post_flowering_drought	OTU18_Gibberella	Rhizosphere
709	9	25	Post_flowering_drought	OTU18_Gibberella	Rhizosphere
710	9	2	Pre_flowering_drought	OTU18_Gibberella	Rhizosphere
711	9	3	Pre_flowering_drought	OTU18_Gibberella	Rhizosphere
712	9	6	Control	OTU18_Gibberella	Rhizosphere
713	9	13	Control	OTU18_Gibberella	Rhizosphere
714	9	20	Control	OTU18_Gibberella	Rhizosphere
715	9	14	Post_flowering_drought	OTU18_Gibberella	Rhizosphere
716	9	30	Post_flowering_drought	OTU18_Gibberella	Rhizosphere
717	9	25	Post_flowering_drought	OTU18_Gibberella	Rhizosphere
718	9	44	Post_flowering_drought	OTU18_Gibberella	Rhizosphere
719	9	4	Pre_flowering_drought	OTU18_Gibberella	Rhizosphere
720	9	28	Pre_flowering_drought	OTU18_Gibberella	Rhizosphere
721	10	17	Control	OTU18_Gibberella	Root
722	10	40	Control	OTU18_Gibberella	Root
723	10	30	Control	OTU18_Gibberella	Root
724	10	15	Pre_flowering_drought	OTU18_Gibberella	Root
725	10	12	Pre_flowering_drought	OTU18_Gibberella	Root
726	10	50	Post_flowering_drought	OTU18_Gibberella	Root
727	10	18	Post_flowering_drought	OTU18_Gibberella	Root
728	10	10	Pre_flowering_drought	OTU18_Gibberella	Root
729	10	9	Pre_flowering_drought	OTU18_Gibberella	Root
730	10	10	Control	OTU18_Gibberella	Root
731	10	23	Control	OTU18_Gibberella	Root
732	10	51	Control	OTU18_Gibberella	Root
733	10	41	Post_flowering_drought	OTU18_Gibberella	Root
734	10	36	Post_flowering_drought	OTU18_Gibberella	Root
735	10	44	Post_flowering_drought	OTU18_Gibberella	Root
736	10	43	Post_flowering_drought	OTU18_Gibberella	Root
737	10	18	Pre_flowering_drought	OTU18_Gibberella	Root
738	10	20	Pre_flowering_drought	OTU18_Gibberella	Root
739	10	7	Control	OTU18_Gibberella	Rhizosphere
740	10	6	Control	OTU18_Gibberella	Rhizosphere
741	10	7	Control	OTU18_Gibberella	Rhizosphere
742	10	14	Pre_flowering_drought	OTU18_Gibberella	Rhizosphere
743	10	4	Pre_flowering_drought	OTU18_Gibberella	Rhizosphere
744	10	74	Post_flowering_drought	OTU18_Gibberella	Rhizosphere
745	10	7	Post_flowering_drought	OTU18_Gibberella	Rhizosphere
746	10	2	Pre_flowering_drought	OTU18_Gibberella	Rhizosphere
747	10	3	Pre_flowering_drought	OTU18_Gibberella	Rhizosphere
748	10	9	Control	OTU18_Gibberella	Rhizosphere
749	10	8	Control	OTU18_Gibberella	Rhizosphere
750	10	19	Control	OTU18_Gibberella	Rhizosphere
751	10	12	Post_flowering_drought	OTU18_Gibberella	Rhizosphere
752	10	20	Post_flowering_drought	OTU18_Gibberella	Rhizosphere
753	10	16	Post_flowering_drought	OTU18_Gibberella	Rhizosphere
754	10	17	Post_flowering_drought	OTU18_Gibberella	Rhizosphere
755	10	6	Pre_flowering_drought	OTU18_Gibberella	Rhizosphere
756	10	5	Pre_flowering_drought	OTU18_Gibberella	Rhizosphere
757	11	35	Control	OTU18_Gibberella	Root
758	11	38	Control	OTU18_Gibberella	Root
759	11	19	Post_flowering_drought	OTU18_Gibberella	Root
760	11	36	Control	OTU18_Gibberella	Root
761	11	57	Control	OTU18_Gibberella	Root
762	11	13	Pre_flowering_drought	OTU18_Gibberella	Root
763	11	8	Pre_flowering_drought	OTU18_Gibberella	Root
764	11	26	Post_flowering_drought	OTU18_Gibberella	Root
765	11	23	Post_flowering_drought	OTU18_Gibberella	Root
766	11	8	Pre_flowering_drought	OTU18_Gibberella	Root
767	11	8	Pre_flowering_drought	OTU18_Gibberella	Root
768	11	41	Control	OTU18_Gibberella	Root
769	11	49	Control	OTU18_Gibberella	Root
770	11	19	Post_flowering_drought	OTU18_Gibberella	Root
771	11	54	Post_flowering_drought	OTU18_Gibberella	Root
772	11	50	Post_flowering_drought	OTU18_Gibberella	Root
773	11	29	Pre_flowering_drought	OTU18_Gibberella	Root
774	11	8	Pre_flowering_drought	OTU18_Gibberella	Root
775	11	10	Control	OTU18_Gibberella	Rhizosphere
776	11	15	Control	OTU18_Gibberella	Rhizosphere
777	11	14	Control	OTU18_Gibberella	Rhizosphere
778	11	3	Pre_flowering_drought	OTU18_Gibberella	Rhizosphere
779	11	3	Pre_flowering_drought	OTU18_Gibberella	Rhizosphere
780	11	10	Post_flowering_drought	OTU18_Gibberella	Rhizosphere
781	11	3	Post_flowering_drought	OTU18_Gibberella	Rhizosphere
782	11	4	Pre_flowering_drought	OTU18_Gibberella	Rhizosphere
783	11	4	Pre_flowering_drought	OTU18_Gibberella	Rhizosphere
784	11	10	Control	OTU18_Gibberella	Rhizosphere
785	11	6	Control	OTU18_Gibberella	Rhizosphere
786	11	17	Control	OTU18_Gibberella	Rhizosphere
787	11	23	Post_flowering_drought	OTU18_Gibberella	Rhizosphere
788	11	18	Post_flowering_drought	OTU18_Gibberella	Rhizosphere
789	11	10	Post_flowering_drought	OTU18_Gibberella	Rhizosphere
790	11	32	Post_flowering_drought	OTU18_Gibberella	Rhizosphere
791	11	8	Pre_flowering_drought	OTU18_Gibberella	Rhizosphere
792	11	3	Pre_flowering_drought	OTU18_Gibberella	Rhizosphere
793	12	45	Control	OTU18_Gibberella	Root
794	12	37	Control	OTU18_Gibberella	Root
795	12	49	Control	OTU18_Gibberella	Root
796	12	10	Pre_flowering_drought	OTU18_Gibberella	Root
797	12	13	Pre_flowering_drought	OTU18_Gibberella	Root
798	12	38	Post_flowering_drought	OTU18_Gibberella	Root
799	12	67	Post_flowering_drought	OTU18_Gibberella	Root
800	12	26	Pre_flowering_drought	OTU18_Gibberella	Root
801	12	23	Pre_flowering_drought	OTU18_Gibberella	Root
802	12	63	Control	OTU18_Gibberella	Root
803	12	40	Control	OTU18_Gibberella	Root
804	12	70	Control	OTU18_Gibberella	Root
805	12	22	Post_flowering_drought	OTU18_Gibberella	Root
806	12	71	Post_flowering_drought	OTU18_Gibberella	Root
807	12	80	Post_flowering_drought	OTU18_Gibberella	Root
808	12	51	Post_flowering_drought	OTU18_Gibberella	Root
809	12	24	Pre_flowering_drought	OTU18_Gibberella	Root
810	12	9	Pre_flowering_drought	OTU18_Gibberella	Root
811	12	9	Control	OTU18_Gibberella	Rhizosphere
812	12	9	Control	OTU18_Gibberella	Rhizosphere
813	12	17	Control	OTU18_Gibberella	Rhizosphere
814	12	7	Pre_flowering_drought	OTU18_Gibberella	Rhizosphere
815	12	2	Pre_flowering_drought	OTU18_Gibberella	Rhizosphere
816	12	28	Post_flowering_drought	OTU18_Gibberella	Rhizosphere
817	12	27	Post_flowering_drought	OTU18_Gibberella	Rhizosphere
818	12	17	Pre_flowering_drought	OTU18_Gibberella	Rhizosphere
819	12	12	Pre_flowering_drought	OTU18_Gibberella	Rhizosphere
820	12	22	Control	OTU18_Gibberella	Rhizosphere
821	12	5	Control	OTU18_Gibberella	Rhizosphere
822	12	22	Control	OTU18_Gibberella	Rhizosphere
823	12	22	Post_flowering_drought	OTU18_Gibberella	Rhizosphere
824	12	40	Post_flowering_drought	OTU18_Gibberella	Rhizosphere
825	12	71	Post_flowering_drought	OTU18_Gibberella	Rhizosphere
826	12	9	Post_flowering_drought	OTU18_Gibberella	Rhizosphere
827	12	10	Pre_flowering_drought	OTU18_Gibberella	Rhizosphere
828	12	2	Pre_flowering_drought	OTU18_Gibberella	Rhizosphere
829	13	48	Control	OTU18_Gibberella	Root
830	13	60	Control	OTU18_Gibberella	Root
831	13	61	Control	OTU18_Gibberella	Root
832	13	22	Pre_flowering_drought	OTU18_Gibberella	Root
833	13	34	Pre_flowering_drought	OTU18_Gibberella	Root
834	13	111	Post_flowering_drought	OTU18_Gibberella	Root
835	13	123	Post_flowering_drought	OTU18_Gibberella	Root
836	13	30	Pre_flowering_drought	OTU18_Gibberella	Root
837	13	15	Pre_flowering_drought	OTU18_Gibberella	Root
838	13	67	Control	OTU18_Gibberella	Root
839	13	26	Control	OTU18_Gibberella	Root
840	13	110	Control	OTU18_Gibberella	Root
841	13	81	Post_flowering_drought	OTU18_Gibberella	Root
842	13	94	Post_flowering_drought	OTU18_Gibberella	Root
843	13	61	Post_flowering_drought	OTU18_Gibberella	Root
844	13	55	Post_flowering_drought	OTU18_Gibberella	Root
845	13	30	Pre_flowering_drought	OTU18_Gibberella	Root
846	13	16	Pre_flowering_drought	OTU18_Gibberella	Root
847	13	12	Control	OTU18_Gibberella	Rhizosphere
848	13	4	Control	OTU18_Gibberella	Rhizosphere
849	13	5	Control	OTU18_Gibberella	Rhizosphere
850	13	8	Pre_flowering_drought	OTU18_Gibberella	Rhizosphere
851	13	0	Pre_flowering_drought	OTU18_Gibberella	Rhizosphere
852	13	49	Post_flowering_drought	OTU18_Gibberella	Rhizosphere
853	13	106	Post_flowering_drought	OTU18_Gibberella	Rhizosphere
854	13	17	Pre_flowering_drought	OTU18_Gibberella	Rhizosphere
855	13	5	Pre_flowering_drought	OTU18_Gibberella	Rhizosphere
856	13	12	Control	OTU18_Gibberella	Rhizosphere
857	13	1	Control	OTU18_Gibberella	Rhizosphere
858	13	17	Control	OTU18_Gibberella	Rhizosphere
859	13	29	Post_flowering_drought	OTU18_Gibberella	Rhizosphere
860	13	42	Post_flowering_drought	OTU18_Gibberella	Rhizosphere
861	13	28	Post_flowering_drought	OTU18_Gibberella	Rhizosphere
862	13	31	Post_flowering_drought	OTU18_Gibberella	Rhizosphere
863	13	4	Pre_flowering_drought	OTU18_Gibberella	Rhizosphere
864	13	1	Pre_flowering_drought	OTU18_Gibberella	Rhizosphere
865	14	43	Control	OTU18_Gibberella	Root
866	14	81	Control	OTU18_Gibberella	Root
867	14	70	Control	OTU18_Gibberella	Root
868	14	19	Pre_flowering_drought	OTU18_Gibberella	Root
869	14	28	Pre_flowering_drought	OTU18_Gibberella	Root
870	14	115	Post_flowering_drought	OTU18_Gibberella	Root
871	14	118	Post_flowering_drought	OTU18_Gibberella	Root
872	14	66	Control	OTU18_Gibberella	Root
873	14	65	Control	OTU18_Gibberella	Root
874	14	16	Pre_flowering_drought	OTU18_Gibberella	Root
875	14	80	Control	OTU18_Gibberella	Root
876	14	33	Pre_flowering_drought	OTU18_Gibberella	Root
877	14	73	Post_flowering_drought	OTU18_Gibberella	Root
878	14	97	Post_flowering_drought	OTU18_Gibberella	Root
879	14	94	Post_flowering_drought	OTU18_Gibberella	Root
880	14	59	Post_flowering_drought	OTU18_Gibberella	Root
881	14	12	Pre_flowering_drought	OTU18_Gibberella	Root
882	14	47	Pre_flowering_drought	OTU18_Gibberella	Root
883	14	7	Control	OTU18_Gibberella	Rhizosphere
884	14	18	Control	OTU18_Gibberella	Rhizosphere
885	14	5	Control	OTU18_Gibberella	Rhizosphere
886	14	4	Pre_flowering_drought	OTU18_Gibberella	Rhizosphere
887	14	7	Pre_flowering_drought	OTU18_Gibberella	Rhizosphere
888	14	71	Post_flowering_drought	OTU18_Gibberella	Rhizosphere
889	14	52	Post_flowering_drought	OTU18_Gibberella	Rhizosphere
890	14	2	Pre_flowering_drought	OTU18_Gibberella	Rhizosphere
891	14	7	Pre_flowering_drought	OTU18_Gibberella	Rhizosphere
892	14	4	Control	OTU18_Gibberella	Rhizosphere
893	14	8	Control	OTU18_Gibberella	Rhizosphere
894	14	4	Control	OTU18_Gibberella	Rhizosphere
895	14	17	Post_flowering_drought	OTU18_Gibberella	Rhizosphere
896	14	55	Post_flowering_drought	OTU18_Gibberella	Rhizosphere
897	14	23	Post_flowering_drought	OTU18_Gibberella	Rhizosphere
898	14	39	Post_flowering_drought	OTU18_Gibberella	Rhizosphere
899	14	7	Pre_flowering_drought	OTU18_Gibberella	Rhizosphere
900	14	10	Pre_flowering_drought	OTU18_Gibberella	Rhizosphere
901	15	58	Control	OTU18_Gibberella	Root
902	15	70	Control	OTU18_Gibberella	Root
903	15	10	Pre_flowering_drought	OTU18_Gibberella	Root
904	15	28	Pre_flowering_drought	OTU18_Gibberella	Root
905	15	117	Post_flowering_drought	OTU18_Gibberella	Root
906	15	88	Post_flowering_drought	OTU18_Gibberella	Root
907	15	24	Pre_flowering_drought	OTU18_Gibberella	Root
908	15	43	Pre_flowering_drought	OTU18_Gibberella	Root
909	15	70	Control	OTU18_Gibberella	Root
910	15	35	Control	OTU18_Gibberella	Root
911	15	57	Control	OTU18_Gibberella	Root
912	15	82	Control	OTU18_Gibberella	Root
913	15	51	Post_flowering_drought	OTU18_Gibberella	Root
914	15	118	Post_flowering_drought	OTU18_Gibberella	Root
915	15	107	Post_flowering_drought	OTU18_Gibberella	Root
916	15	94	Post_flowering_drought	OTU18_Gibberella	Root
917	15	31	Pre_flowering_drought	OTU18_Gibberella	Root
918	15	45	Pre_flowering_drought	OTU18_Gibberella	Root
919	15	3	Control	OTU18_Gibberella	Rhizosphere
920	15	8	Control	OTU18_Gibberella	Rhizosphere
921	15	4	Control	OTU18_Gibberella	Rhizosphere
922	15	5	Pre_flowering_drought	OTU18_Gibberella	Rhizosphere
923	15	4	Pre_flowering_drought	OTU18_Gibberella	Rhizosphere
924	15	85	Post_flowering_drought	OTU18_Gibberella	Rhizosphere
925	15	43	Post_flowering_drought	OTU18_Gibberella	Rhizosphere
926	15	6	Pre_flowering_drought	OTU18_Gibberella	Rhizosphere
927	15	8	Pre_flowering_drought	OTU18_Gibberella	Rhizosphere
928	15	25	Control	OTU18_Gibberella	Rhizosphere
929	15	15	Control	OTU18_Gibberella	Rhizosphere
930	15	20	Control	OTU18_Gibberella	Rhizosphere
931	15	42	Post_flowering_drought	OTU18_Gibberella	Rhizosphere
932	15	59	Post_flowering_drought	OTU18_Gibberella	Rhizosphere
933	15	38	Post_flowering_drought	OTU18_Gibberella	Rhizosphere
934	15	24	Post_flowering_drought	OTU18_Gibberella	Rhizosphere
935	15	12	Pre_flowering_drought	OTU18_Gibberella	Rhizosphere
936	15	5	Pre_flowering_drought	OTU18_Gibberella	Rhizosphere
937	16	19	Control	OTU18_Gibberella	Root
938	16	82	Control	OTU18_Gibberella	Root
939	16	59	Control	OTU18_Gibberella	Root
940	16	35	Pre_flowering_drought	OTU18_Gibberella	Root
941	16	41	Pre_flowering_drought	OTU18_Gibberella	Root
942	16	111	Post_flowering_drought	OTU18_Gibberella	Root
943	16	93	Post_flowering_drought	OTU18_Gibberella	Root
944	16	30	Pre_flowering_drought	OTU18_Gibberella	Root
945	16	49	Pre_flowering_drought	OTU18_Gibberella	Root
946	16	90	Control	OTU18_Gibberella	Root
947	16	59	Control	OTU18_Gibberella	Root
948	16	89	Control	OTU18_Gibberella	Root
949	16	43	Post_flowering_drought	OTU18_Gibberella	Root
950	16	135	Post_flowering_drought	OTU18_Gibberella	Root
951	16	90	Post_flowering_drought	OTU18_Gibberella	Root
952	16	42	Post_flowering_drought	OTU18_Gibberella	Root
953	16	26	Pre_flowering_drought	OTU18_Gibberella	Root
954	16	15	Pre_flowering_drought	OTU18_Gibberella	Root
955	16	8	Control	OTU18_Gibberella	Rhizosphere
956	16	12	Control	OTU18_Gibberella	Rhizosphere
957	16	9	Control	OTU18_Gibberella	Rhizosphere
958	16	5	Pre_flowering_drought	OTU18_Gibberella	Rhizosphere
959	16	3	Pre_flowering_drought	OTU18_Gibberella	Rhizosphere
960	16	37	Post_flowering_drought	OTU18_Gibberella	Rhizosphere
961	16	42	Post_flowering_drought	OTU18_Gibberella	Rhizosphere
962	16	7	Pre_flowering_drought	OTU18_Gibberella	Rhizosphere
963	16	13	Pre_flowering_drought	OTU18_Gibberella	Rhizosphere
964	16	17	Control	OTU18_Gibberella	Rhizosphere
965	16	7	Control	OTU18_Gibberella	Rhizosphere
966	16	8	Control	OTU18_Gibberella	Rhizosphere
967	16	13	Post_flowering_drought	OTU18_Gibberella	Rhizosphere
968	16	32	Post_flowering_drought	OTU18_Gibberella	Rhizosphere
969	16	37	Post_flowering_drought	OTU18_Gibberella	Rhizosphere
970	16	12	Post_flowering_drought	OTU18_Gibberella	Rhizosphere
971	16	12	Pre_flowering_drought	OTU18_Gibberella	Rhizosphere
972	16	3	Pre_flowering_drought	OTU18_Gibberella	Rhizosphere
973	17	23	Control	OTU18_Gibberella	Root
974	17	97	Control	OTU18_Gibberella	Root
975	17	35	Control	OTU18_Gibberella	Root
976	17	14	Pre_flowering_drought	OTU18_Gibberella	Root
977	17	33	Pre_flowering_drought	OTU18_Gibberella	Root
978	17	94	Post_flowering_drought	OTU18_Gibberella	Root
979	17	96	Post_flowering_drought	OTU18_Gibberella	Root
980	17	41	Pre_flowering_drought	OTU18_Gibberella	Root
981	17	21	Pre_flowering_drought	OTU18_Gibberella	Root
982	17	81	Control	OTU18_Gibberella	Root
983	17	77	Control	OTU18_Gibberella	Root
984	17	69	Control	OTU18_Gibberella	Root
985	17	104	Post_flowering_drought	OTU18_Gibberella	Root
986	17	127	Post_flowering_drought	OTU18_Gibberella	Root
987	17	100	Post_flowering_drought	OTU18_Gibberella	Root
988	17	47	Post_flowering_drought	OTU18_Gibberella	Root
989	17	80	Pre_flowering_drought	OTU18_Gibberella	Root
990	17	57	Pre_flowering_drought	OTU18_Gibberella	Root
991	17	2	Control	OTU18_Gibberella	Rhizosphere
992	17	8	Control	OTU18_Gibberella	Rhizosphere
993	17	2	Control	OTU18_Gibberella	Rhizosphere
994	17	1	Pre_flowering_drought	OTU18_Gibberella	Rhizosphere
995	17	4	Pre_flowering_drought	OTU18_Gibberella	Rhizosphere
996	17	41	Post_flowering_drought	OTU18_Gibberella	Rhizosphere
997	17	34	Post_flowering_drought	OTU18_Gibberella	Rhizosphere
998	17	5	Pre_flowering_drought	OTU18_Gibberella	Rhizosphere
999	17	3	Pre_flowering_drought	OTU18_Gibberella	Rhizosphere
1000	17	11	Control	OTU18_Gibberella	Rhizosphere
1001	17	25	Control	OTU18_Gibberella	Rhizosphere
1002	17	11	Control	OTU18_Gibberella	Rhizosphere
1003	17	61	Post_flowering_drought	OTU18_Gibberella	Rhizosphere
1004	17	50	Post_flowering_drought	OTU18_Gibberella	Rhizosphere
1005	17	22	Post_flowering_drought	OTU18_Gibberella	Rhizosphere
1006	17	14	Post_flowering_drought	OTU18_Gibberella	Rhizosphere
1007	17	11	Pre_flowering_drought	OTU18_Gibberella	Rhizosphere
1008	17	3	Pre_flowering_drought	OTU18_Gibberella	Rhizosphere
1009	1	0	Control	OTU19_Sarocladium	Root
1010	1	2	Control	OTU19_Sarocladium	Root
1011	1	0	Control	OTU19_Sarocladium	Root
1012	1	2	Control	OTU19_Sarocladium	Root
1013	1	1	Control	OTU19_Sarocladium	Root
1014	1	0	Control	OTU19_Sarocladium	Root
1015	1	1	Control	OTU19_Sarocladium	Rhizosphere
1016	1	0	Control	OTU19_Sarocladium	Rhizosphere
1017	1	1	Control	OTU19_Sarocladium	Rhizosphere
1018	1	3	Control	OTU19_Sarocladium	Rhizosphere
1019	1	3	Control	OTU19_Sarocladium	Rhizosphere
1020	1	2	Control	OTU19_Sarocladium	Rhizosphere
1021	2	1	Control	OTU19_Sarocladium	Root
1022	2	3	Control	OTU19_Sarocladium	Root
1023	2	3	Control	OTU19_Sarocladium	Root
1024	2	5	Control	OTU19_Sarocladium	Root
1025	2	2	Control	OTU19_Sarocladium	Root
1026	2	5	Control	OTU19_Sarocladium	Root
1027	2	5	Control	OTU19_Sarocladium	Rhizosphere
1028	2	6	Control	OTU19_Sarocladium	Rhizosphere
1029	2	4	Control	OTU19_Sarocladium	Rhizosphere
1030	2	4	Control	OTU19_Sarocladium	Rhizosphere
1031	2	4	Control	OTU19_Sarocladium	Rhizosphere
1032	2	2	Control	OTU19_Sarocladium	Rhizosphere
1033	3	9	Control	OTU19_Sarocladium	Root
1034	3	3	Control	OTU19_Sarocladium	Root
1035	3	7	Control	OTU19_Sarocladium	Root
1036	3	7	Pre_flowering_drought	OTU19_Sarocladium	Root
1037	3	8	Pre_flowering_drought	OTU19_Sarocladium	Root
1038	3	5	Pre_flowering_drought	OTU19_Sarocladium	Root
1039	3	4	Pre_flowering_drought	OTU19_Sarocladium	Root
1040	3	4	Control	OTU19_Sarocladium	Root
1041	3	3	Control	OTU19_Sarocladium	Root
1042	3	1	Control	OTU19_Sarocladium	Root
1043	3	4	Pre_flowering_drought	OTU19_Sarocladium	Root
1044	3	4	Pre_flowering_drought	OTU19_Sarocladium	Root
1045	3	5	Control	OTU19_Sarocladium	Rhizosphere
1046	3	5	Control	OTU19_Sarocladium	Rhizosphere
1047	3	1	Control	OTU19_Sarocladium	Rhizosphere
1048	3	6	Pre_flowering_drought	OTU19_Sarocladium	Rhizosphere
1049	3	12	Pre_flowering_drought	OTU19_Sarocladium	Rhizosphere
1050	3	2	Pre_flowering_drought	OTU19_Sarocladium	Rhizosphere
1051	3	7	Pre_flowering_drought	OTU19_Sarocladium	Rhizosphere
1052	3	8	Control	OTU19_Sarocladium	Rhizosphere
1053	3	3	Control	OTU19_Sarocladium	Rhizosphere
1054	3	5	Control	OTU19_Sarocladium	Rhizosphere
1055	3	4	Pre_flowering_drought	OTU19_Sarocladium	Rhizosphere
1056	3	4	Pre_flowering_drought	OTU19_Sarocladium	Rhizosphere
1057	4	8	Control	OTU19_Sarocladium	Root
1058	4	2	Control	OTU19_Sarocladium	Root
1059	4	7	Control	OTU19_Sarocladium	Root
1060	4	3	Pre_flowering_drought	OTU19_Sarocladium	Root
1061	4	5	Pre_flowering_drought	OTU19_Sarocladium	Root
1062	4	6	Pre_flowering_drought	OTU19_Sarocladium	Root
1063	4	5	Pre_flowering_drought	OTU19_Sarocladium	Root
1064	4	11	Control	OTU19_Sarocladium	Root
1065	4	6	Control	OTU19_Sarocladium	Root
1066	4	3	Control	OTU19_Sarocladium	Root
1067	4	4	Pre_flowering_drought	OTU19_Sarocladium	Root
1068	4	0	Pre_flowering_drought	OTU19_Sarocladium	Root
1069	4	3	Control	OTU19_Sarocladium	Rhizosphere
1070	4	6	Control	OTU19_Sarocladium	Rhizosphere
1071	4	8	Control	OTU19_Sarocladium	Rhizosphere
1072	4	2	Pre_flowering_drought	OTU19_Sarocladium	Rhizosphere
1073	4	4	Pre_flowering_drought	OTU19_Sarocladium	Rhizosphere
1074	4	2	Pre_flowering_drought	OTU19_Sarocladium	Rhizosphere
1075	4	6	Pre_flowering_drought	OTU19_Sarocladium	Rhizosphere
1076	4	3	Control	OTU19_Sarocladium	Rhizosphere
1077	4	6	Control	OTU19_Sarocladium	Rhizosphere
1078	4	3	Control	OTU19_Sarocladium	Rhizosphere
1079	4	7	Pre_flowering_drought	OTU19_Sarocladium	Rhizosphere
1080	4	5	Pre_flowering_drought	OTU19_Sarocladium	Rhizosphere
1081	5	3	Control	OTU19_Sarocladium	Root
1082	5	2	Control	OTU19_Sarocladium	Root
1083	5	9	Control	OTU19_Sarocladium	Root
1084	5	2	Pre_flowering_drought	OTU19_Sarocladium	Root
1085	5	3	Pre_flowering_drought	OTU19_Sarocladium	Root
1086	5	3	Pre_flowering_drought	OTU19_Sarocladium	Root
1087	5	4	Pre_flowering_drought	OTU19_Sarocladium	Root
1088	5	3	Control	OTU19_Sarocladium	Root
1089	5	5	Control	OTU19_Sarocladium	Root
1090	5	4	Control	OTU19_Sarocladium	Root
1091	5	4	Pre_flowering_drought	OTU19_Sarocladium	Root
1092	5	7	Pre_flowering_drought	OTU19_Sarocladium	Root
1093	5	9	Control	OTU19_Sarocladium	Rhizosphere
1094	5	9	Control	OTU19_Sarocladium	Rhizosphere
1095	5	7	Control	OTU19_Sarocladium	Rhizosphere
1096	5	0	Pre_flowering_drought	OTU19_Sarocladium	Rhizosphere
1097	5	5	Pre_flowering_drought	OTU19_Sarocladium	Rhizosphere
1098	5	2	Pre_flowering_drought	OTU19_Sarocladium	Rhizosphere
1099	5	3	Pre_flowering_drought	OTU19_Sarocladium	Rhizosphere
1100	5	6	Control	OTU19_Sarocladium	Rhizosphere
1101	5	8	Control	OTU19_Sarocladium	Rhizosphere
1102	5	5	Control	OTU19_Sarocladium	Rhizosphere
1103	5	4	Pre_flowering_drought	OTU19_Sarocladium	Rhizosphere
1104	5	1	Pre_flowering_drought	OTU19_Sarocladium	Rhizosphere
1105	6	10	Control	OTU19_Sarocladium	Root
1106	6	7	Control	OTU19_Sarocladium	Root
1107	6	7	Control	OTU19_Sarocladium	Root
1108	6	3	Pre_flowering_drought	OTU19_Sarocladium	Root
1109	6	5	Pre_flowering_drought	OTU19_Sarocladium	Root
1110	6	13	Pre_flowering_drought	OTU19_Sarocladium	Root
1111	6	1	Pre_flowering_drought	OTU19_Sarocladium	Root
1112	6	0	Control	OTU19_Sarocladium	Root
1113	6	5	Control	OTU19_Sarocladium	Root
1114	6	4	Control	OTU19_Sarocladium	Root
1115	6	0	Pre_flowering_drought	OTU19_Sarocladium	Root
1116	6	4	Pre_flowering_drought	OTU19_Sarocladium	Root
1117	6	4	Control	OTU19_Sarocladium	Rhizosphere
1118	6	10	Control	OTU19_Sarocladium	Rhizosphere
1119	6	11	Control	OTU19_Sarocladium	Rhizosphere
1120	6	4	Pre_flowering_drought	OTU19_Sarocladium	Rhizosphere
1121	6	3	Pre_flowering_drought	OTU19_Sarocladium	Rhizosphere
1122	6	3	Pre_flowering_drought	OTU19_Sarocladium	Rhizosphere
1123	6	1	Pre_flowering_drought	OTU19_Sarocladium	Rhizosphere
1124	6	5	Control	OTU19_Sarocladium	Rhizosphere
1125	6	5	Control	OTU19_Sarocladium	Rhizosphere
1126	6	2	Control	OTU19_Sarocladium	Rhizosphere
1127	6	2	Pre_flowering_drought	OTU19_Sarocladium	Rhizosphere
1128	6	3	Pre_flowering_drought	OTU19_Sarocladium	Rhizosphere
1129	7	4	Pre_flowering_drought	OTU19_Sarocladium	Root
1130	7	5	Control	OTU19_Sarocladium	Root
1131	7	12	Control	OTU19_Sarocladium	Root
1132	7	6	Control	OTU19_Sarocladium	Root
1133	7	14	Control	OTU19_Sarocladium	Root
1134	7	3	Pre_flowering_drought	OTU19_Sarocladium	Root
1135	7	3	Pre_flowering_drought	OTU19_Sarocladium	Root
1136	7	2	Pre_flowering_drought	OTU19_Sarocladium	Root
1137	7	9	Control	OTU19_Sarocladium	Root
1138	7	7	Control	OTU19_Sarocladium	Root
1139	7	6	Pre_flowering_drought	OTU19_Sarocladium	Root
1140	7	2	Pre_flowering_drought	OTU19_Sarocladium	Root
1141	7	6	Control	OTU19_Sarocladium	Rhizosphere
1142	7	7	Control	OTU19_Sarocladium	Rhizosphere
1143	7	4	Control	OTU19_Sarocladium	Rhizosphere
1144	7	2	Pre_flowering_drought	OTU19_Sarocladium	Rhizosphere
1145	7	2	Pre_flowering_drought	OTU19_Sarocladium	Rhizosphere
1146	7	3	Pre_flowering_drought	OTU19_Sarocladium	Rhizosphere
1147	7	2	Pre_flowering_drought	OTU19_Sarocladium	Rhizosphere
1148	7	8	Control	OTU19_Sarocladium	Rhizosphere
1149	7	9	Control	OTU19_Sarocladium	Rhizosphere
1150	7	18	Control	OTU19_Sarocladium	Rhizosphere
1151	7	1	Pre_flowering_drought	OTU19_Sarocladium	Rhizosphere
1152	7	3	Pre_flowering_drought	OTU19_Sarocladium	Rhizosphere
1153	8	7	Control	OTU19_Sarocladium	Root
1154	8	2	Control	OTU19_Sarocladium	Root
1155	8	17	Control	OTU19_Sarocladium	Root
1156	8	4	Pre_flowering_drought	OTU19_Sarocladium	Root
1157	8	8	Post_flowering_drought	OTU19_Sarocladium	Root
1158	8	14	Post_flowering_drought	OTU19_Sarocladium	Root
1159	8	3	Pre_flowering_drought	OTU19_Sarocladium	Root
1160	8	1	Pre_flowering_drought	OTU19_Sarocladium	Root
1161	8	13	Control	OTU19_Sarocladium	Root
1162	8	4	Control	OTU19_Sarocladium	Root
1163	8	20	Control	OTU19_Sarocladium	Root
1164	8	7	Post_flowering_drought	OTU19_Sarocladium	Root
1165	8	11	Post_flowering_drought	OTU19_Sarocladium	Root
1166	8	11	Post_flowering_drought	OTU19_Sarocladium	Root
1167	8	4	Post_flowering_drought	OTU19_Sarocladium	Root
1168	8	2	Pre_flowering_drought	OTU19_Sarocladium	Root
1169	8	5	Pre_flowering_drought	OTU19_Sarocladium	Root
1170	8	4	Pre_flowering_drought	OTU19_Sarocladium	Root
1171	8	4	Control	OTU19_Sarocladium	Rhizosphere
1172	8	7	Control	OTU19_Sarocladium	Rhizosphere
1173	8	10	Control	OTU19_Sarocladium	Rhizosphere
1174	8	3	Pre_flowering_drought	OTU19_Sarocladium	Rhizosphere
1175	8	4	Pre_flowering_drought	OTU19_Sarocladium	Rhizosphere
1176	8	5	Post_flowering_drought	OTU19_Sarocladium	Rhizosphere
1177	8	12	Post_flowering_drought	OTU19_Sarocladium	Rhizosphere
1178	8	3	Pre_flowering_drought	OTU19_Sarocladium	Rhizosphere
1179	8	4	Pre_flowering_drought	OTU19_Sarocladium	Rhizosphere
1180	8	4	Control	OTU19_Sarocladium	Rhizosphere
1181	8	9	Control	OTU19_Sarocladium	Rhizosphere
1182	8	6	Control	OTU19_Sarocladium	Rhizosphere
1183	8	3	Post_flowering_drought	OTU19_Sarocladium	Rhizosphere
1184	8	7	Post_flowering_drought	OTU19_Sarocladium	Rhizosphere
1185	8	3	Post_flowering_drought	OTU19_Sarocladium	Rhizosphere
1186	8	3	Post_flowering_drought	OTU19_Sarocladium	Rhizosphere
1187	8	5	Pre_flowering_drought	OTU19_Sarocladium	Rhizosphere
1188	8	2	Pre_flowering_drought	OTU19_Sarocladium	Rhizosphere
1189	9	12	Control	OTU19_Sarocladium	Root
1190	9	8	Control	OTU19_Sarocladium	Root
1191	9	10	Control	OTU19_Sarocladium	Root
1192	9	3	Pre_flowering_drought	OTU19_Sarocladium	Root
1193	9	0	Pre_flowering_drought	OTU19_Sarocladium	Root
1194	9	13	Post_flowering_drought	OTU19_Sarocladium	Root
1195	9	20	Post_flowering_drought	OTU19_Sarocladium	Root
1196	9	5	Pre_flowering_drought	OTU19_Sarocladium	Root
1197	9	3	Pre_flowering_drought	OTU19_Sarocladium	Root
1198	9	7	Control	OTU19_Sarocladium	Root
1199	9	6	Control	OTU19_Sarocladium	Root
1200	9	19	Control	OTU19_Sarocladium	Root
1201	9	5	Post_flowering_drought	OTU19_Sarocladium	Root
1202	9	12	Post_flowering_drought	OTU19_Sarocladium	Root
1203	9	16	Post_flowering_drought	OTU19_Sarocladium	Root
1204	9	3	Post_flowering_drought	OTU19_Sarocladium	Root
1205	9	8	Pre_flowering_drought	OTU19_Sarocladium	Root
1206	9	4	Pre_flowering_drought	OTU19_Sarocladium	Root
1207	9	5	Control	OTU19_Sarocladium	Rhizosphere
1208	9	2	Control	OTU19_Sarocladium	Rhizosphere
1209	9	3	Control	OTU19_Sarocladium	Rhizosphere
1210	9	6	Pre_flowering_drought	OTU19_Sarocladium	Rhizosphere
1211	9	2	Pre_flowering_drought	OTU19_Sarocladium	Rhizosphere
1212	9	2	Post_flowering_drought	OTU19_Sarocladium	Rhizosphere
1213	9	10	Post_flowering_drought	OTU19_Sarocladium	Rhizosphere
1214	9	3	Pre_flowering_drought	OTU19_Sarocladium	Rhizosphere
1215	9	6	Pre_flowering_drought	OTU19_Sarocladium	Rhizosphere
1216	9	5	Control	OTU19_Sarocladium	Rhizosphere
1217	9	4	Control	OTU19_Sarocladium	Rhizosphere
1218	9	18	Control	OTU19_Sarocladium	Rhizosphere
1219	9	4	Post_flowering_drought	OTU19_Sarocladium	Rhizosphere
1220	9	7	Post_flowering_drought	OTU19_Sarocladium	Rhizosphere
1221	9	3	Post_flowering_drought	OTU19_Sarocladium	Rhizosphere
1222	9	5	Post_flowering_drought	OTU19_Sarocladium	Rhizosphere
1223	9	1	Pre_flowering_drought	OTU19_Sarocladium	Rhizosphere
1224	9	6	Pre_flowering_drought	OTU19_Sarocladium	Rhizosphere
1225	10	35	Control	OTU19_Sarocladium	Root
1226	10	7	Control	OTU19_Sarocladium	Root
1227	10	16	Control	OTU19_Sarocladium	Root
1228	10	7	Pre_flowering_drought	OTU19_Sarocladium	Root
1229	10	4	Pre_flowering_drought	OTU19_Sarocladium	Root
1230	10	6	Post_flowering_drought	OTU19_Sarocladium	Root
1231	10	35	Post_flowering_drought	OTU19_Sarocladium	Root
1232	10	7	Pre_flowering_drought	OTU19_Sarocladium	Root
1233	10	9	Pre_flowering_drought	OTU19_Sarocladium	Root
1234	10	34	Control	OTU19_Sarocladium	Root
1235	10	35	Control	OTU19_Sarocladium	Root
1236	10	20	Control	OTU19_Sarocladium	Root
1237	10	8	Post_flowering_drought	OTU19_Sarocladium	Root
1238	10	21	Post_flowering_drought	OTU19_Sarocladium	Root
1239	10	20	Post_flowering_drought	OTU19_Sarocladium	Root
1240	10	23	Post_flowering_drought	OTU19_Sarocladium	Root
1241	10	0	Pre_flowering_drought	OTU19_Sarocladium	Root
1242	10	3	Pre_flowering_drought	OTU19_Sarocladium	Root
1243	10	15	Control	OTU19_Sarocladium	Rhizosphere
1244	10	7	Control	OTU19_Sarocladium	Rhizosphere
1245	10	7	Control	OTU19_Sarocladium	Rhizosphere
1246	10	6	Pre_flowering_drought	OTU19_Sarocladium	Rhizosphere
1247	10	6	Pre_flowering_drought	OTU19_Sarocladium	Rhizosphere
1248	10	5	Post_flowering_drought	OTU19_Sarocladium	Rhizosphere
1249	10	7	Post_flowering_drought	OTU19_Sarocladium	Rhizosphere
1250	10	8	Pre_flowering_drought	OTU19_Sarocladium	Rhizosphere
1251	10	3	Pre_flowering_drought	OTU19_Sarocladium	Rhizosphere
1252	10	7	Control	OTU19_Sarocladium	Rhizosphere
1253	10	6	Control	OTU19_Sarocladium	Rhizosphere
1254	10	8	Control	OTU19_Sarocladium	Rhizosphere
1255	10	8	Post_flowering_drought	OTU19_Sarocladium	Rhizosphere
1256	10	12	Post_flowering_drought	OTU19_Sarocladium	Rhizosphere
1257	10	7	Post_flowering_drought	OTU19_Sarocladium	Rhizosphere
1258	10	7	Post_flowering_drought	OTU19_Sarocladium	Rhizosphere
1259	10	5	Pre_flowering_drought	OTU19_Sarocladium	Rhizosphere
1260	10	4	Pre_flowering_drought	OTU19_Sarocladium	Rhizosphere
1261	11	10	Control	OTU19_Sarocladium	Root
1262	11	10	Control	OTU19_Sarocladium	Root
1263	11	24	Post_flowering_drought	OTU19_Sarocladium	Root
1264	11	6	Control	OTU19_Sarocladium	Root
1265	11	10	Control	OTU19_Sarocladium	Root
1266	11	1	Pre_flowering_drought	OTU19_Sarocladium	Root
1267	11	2	Pre_flowering_drought	OTU19_Sarocladium	Root
1268	11	5	Post_flowering_drought	OTU19_Sarocladium	Root
1269	11	9	Post_flowering_drought	OTU19_Sarocladium	Root
1270	11	2	Pre_flowering_drought	OTU19_Sarocladium	Root
1271	11	5	Pre_flowering_drought	OTU19_Sarocladium	Root
1272	11	6	Control	OTU19_Sarocladium	Root
1273	11	24	Control	OTU19_Sarocladium	Root
1274	11	8	Post_flowering_drought	OTU19_Sarocladium	Root
1275	11	16	Post_flowering_drought	OTU19_Sarocladium	Root
1276	11	13	Post_flowering_drought	OTU19_Sarocladium	Root
1277	11	1	Pre_flowering_drought	OTU19_Sarocladium	Root
1278	11	3	Pre_flowering_drought	OTU19_Sarocladium	Root
1279	11	6	Control	OTU19_Sarocladium	Rhizosphere
1280	11	7	Control	OTU19_Sarocladium	Rhizosphere
1281	11	5	Control	OTU19_Sarocladium	Rhizosphere
1282	11	0	Pre_flowering_drought	OTU19_Sarocladium	Rhizosphere
1283	11	3	Pre_flowering_drought	OTU19_Sarocladium	Rhizosphere
1284	11	4	Post_flowering_drought	OTU19_Sarocladium	Rhizosphere
1285	11	11	Post_flowering_drought	OTU19_Sarocladium	Rhizosphere
1286	11	3	Pre_flowering_drought	OTU19_Sarocladium	Rhizosphere
1287	11	1	Pre_flowering_drought	OTU19_Sarocladium	Rhizosphere
1288	11	3	Control	OTU19_Sarocladium	Rhizosphere
1289	11	5	Control	OTU19_Sarocladium	Rhizosphere
1290	11	7	Control	OTU19_Sarocladium	Rhizosphere
1291	11	6	Post_flowering_drought	OTU19_Sarocladium	Rhizosphere
1292	11	11	Post_flowering_drought	OTU19_Sarocladium	Rhizosphere
1293	11	9	Post_flowering_drought	OTU19_Sarocladium	Rhizosphere
1294	11	5	Post_flowering_drought	OTU19_Sarocladium	Rhizosphere
1295	11	2	Pre_flowering_drought	OTU19_Sarocladium	Rhizosphere
1296	11	0	Pre_flowering_drought	OTU19_Sarocladium	Rhizosphere
1297	12	21	Control	OTU19_Sarocladium	Root
1298	12	5	Control	OTU19_Sarocladium	Root
1299	12	21	Control	OTU19_Sarocladium	Root
1300	12	8	Pre_flowering_drought	OTU19_Sarocladium	Root
1301	12	5	Pre_flowering_drought	OTU19_Sarocladium	Root
1302	12	9	Post_flowering_drought	OTU19_Sarocladium	Root
1303	12	8	Post_flowering_drought	OTU19_Sarocladium	Root
1304	12	2	Pre_flowering_drought	OTU19_Sarocladium	Root
1305	12	2	Pre_flowering_drought	OTU19_Sarocladium	Root
1306	12	5	Control	OTU19_Sarocladium	Root
1307	12	5	Control	OTU19_Sarocladium	Root
1308	12	24	Control	OTU19_Sarocladium	Root
1309	12	12	Post_flowering_drought	OTU19_Sarocladium	Root
1310	12	25	Post_flowering_drought	OTU19_Sarocladium	Root
1311	12	14	Post_flowering_drought	OTU19_Sarocladium	Root
1312	12	6	Post_flowering_drought	OTU19_Sarocladium	Root
1313	12	7	Pre_flowering_drought	OTU19_Sarocladium	Root
1314	12	1	Pre_flowering_drought	OTU19_Sarocladium	Root
1315	12	3	Control	OTU19_Sarocladium	Rhizosphere
1316	12	2	Control	OTU19_Sarocladium	Rhizosphere
1317	12	5	Control	OTU19_Sarocladium	Rhizosphere
1318	12	1	Pre_flowering_drought	OTU19_Sarocladium	Rhizosphere
1319	12	5	Pre_flowering_drought	OTU19_Sarocladium	Rhizosphere
1320	12	6	Post_flowering_drought	OTU19_Sarocladium	Rhizosphere
1321	12	16	Post_flowering_drought	OTU19_Sarocladium	Rhizosphere
1322	12	5	Pre_flowering_drought	OTU19_Sarocladium	Rhizosphere
1323	12	7	Pre_flowering_drought	OTU19_Sarocladium	Rhizosphere
1324	12	1	Control	OTU19_Sarocladium	Rhizosphere
1325	12	3	Control	OTU19_Sarocladium	Rhizosphere
1326	12	9	Control	OTU19_Sarocladium	Rhizosphere
1327	12	11	Post_flowering_drought	OTU19_Sarocladium	Rhizosphere
1328	12	13	Post_flowering_drought	OTU19_Sarocladium	Rhizosphere
1329	12	11	Post_flowering_drought	OTU19_Sarocladium	Rhizosphere
1330	12	4	Post_flowering_drought	OTU19_Sarocladium	Rhizosphere
1331	12	3	Pre_flowering_drought	OTU19_Sarocladium	Rhizosphere
1332	12	1	Pre_flowering_drought	OTU19_Sarocladium	Rhizosphere
1333	13	3	Control	OTU19_Sarocladium	Root
1334	13	4	Control	OTU19_Sarocladium	Root
1335	13	11	Control	OTU19_Sarocladium	Root
1336	13	0	Pre_flowering_drought	OTU19_Sarocladium	Root
1337	13	7	Pre_flowering_drought	OTU19_Sarocladium	Root
1338	13	7	Post_flowering_drought	OTU19_Sarocladium	Root
1339	13	5	Post_flowering_drought	OTU19_Sarocladium	Root
1340	13	4	Pre_flowering_drought	OTU19_Sarocladium	Root
1341	13	5	Pre_flowering_drought	OTU19_Sarocladium	Root
1342	13	2	Control	OTU19_Sarocladium	Root
1343	13	22	Control	OTU19_Sarocladium	Root
1344	13	23	Control	OTU19_Sarocladium	Root
1345	13	9	Post_flowering_drought	OTU19_Sarocladium	Root
1346	13	7	Post_flowering_drought	OTU19_Sarocladium	Root
1347	13	8	Post_flowering_drought	OTU19_Sarocladium	Root
1348	13	13	Post_flowering_drought	OTU19_Sarocladium	Root
1349	13	6	Pre_flowering_drought	OTU19_Sarocladium	Root
1350	13	3	Pre_flowering_drought	OTU19_Sarocladium	Root
1351	13	2	Control	OTU19_Sarocladium	Rhizosphere
1352	13	2	Control	OTU19_Sarocladium	Rhizosphere
1353	13	3	Control	OTU19_Sarocladium	Rhizosphere
1354	13	2	Pre_flowering_drought	OTU19_Sarocladium	Rhizosphere
1355	13	4	Pre_flowering_drought	OTU19_Sarocladium	Rhizosphere
1356	13	13	Post_flowering_drought	OTU19_Sarocladium	Rhizosphere
1357	13	12	Post_flowering_drought	OTU19_Sarocladium	Rhizosphere
1358	13	3	Pre_flowering_drought	OTU19_Sarocladium	Rhizosphere
1359	13	2	Pre_flowering_drought	OTU19_Sarocladium	Rhizosphere
1360	13	0	Control	OTU19_Sarocladium	Rhizosphere
1361	13	0	Control	OTU19_Sarocladium	Rhizosphere
1362	13	4	Control	OTU19_Sarocladium	Rhizosphere
1363	13	8	Post_flowering_drought	OTU19_Sarocladium	Rhizosphere
1364	13	20	Post_flowering_drought	OTU19_Sarocladium	Rhizosphere
1365	13	6	Post_flowering_drought	OTU19_Sarocladium	Rhizosphere
1366	13	6	Post_flowering_drought	OTU19_Sarocladium	Rhizosphere
1367	13	1	Pre_flowering_drought	OTU19_Sarocladium	Rhizosphere
1368	13	2	Pre_flowering_drought	OTU19_Sarocladium	Rhizosphere
1369	14	19	Control	OTU19_Sarocladium	Root
1370	14	5	Control	OTU19_Sarocladium	Root
1371	14	20	Control	OTU19_Sarocladium	Root
1372	14	11	Pre_flowering_drought	OTU19_Sarocladium	Root
1373	14	7	Pre_flowering_drought	OTU19_Sarocladium	Root
1374	14	12	Post_flowering_drought	OTU19_Sarocladium	Root
1375	14	12	Post_flowering_drought	OTU19_Sarocladium	Root
1376	14	13	Control	OTU19_Sarocladium	Root
1377	14	5	Control	OTU19_Sarocladium	Root
1378	14	5	Pre_flowering_drought	OTU19_Sarocladium	Root
1379	14	7	Control	OTU19_Sarocladium	Root
1380	14	6	Pre_flowering_drought	OTU19_Sarocladium	Root
1381	14	17	Post_flowering_drought	OTU19_Sarocladium	Root
1382	14	21	Post_flowering_drought	OTU19_Sarocladium	Root
1383	14	7	Post_flowering_drought	OTU19_Sarocladium	Root
1384	14	9	Post_flowering_drought	OTU19_Sarocladium	Root
1385	14	4	Pre_flowering_drought	OTU19_Sarocladium	Root
1386	14	15	Pre_flowering_drought	OTU19_Sarocladium	Root
1387	14	6	Control	OTU19_Sarocladium	Rhizosphere
1388	14	1	Control	OTU19_Sarocladium	Rhizosphere
1389	14	4	Control	OTU19_Sarocladium	Rhizosphere
1390	14	3	Pre_flowering_drought	OTU19_Sarocladium	Rhizosphere
1391	14	5	Pre_flowering_drought	OTU19_Sarocladium	Rhizosphere
1392	14	13	Post_flowering_drought	OTU19_Sarocladium	Rhizosphere
1393	14	7	Post_flowering_drought	OTU19_Sarocladium	Rhizosphere
1394	14	6	Pre_flowering_drought	OTU19_Sarocladium	Rhizosphere
1395	14	3	Pre_flowering_drought	OTU19_Sarocladium	Rhizosphere
1396	14	2	Control	OTU19_Sarocladium	Rhizosphere
1397	14	1	Control	OTU19_Sarocladium	Rhizosphere
1398	14	4	Control	OTU19_Sarocladium	Rhizosphere
1399	14	4	Post_flowering_drought	OTU19_Sarocladium	Rhizosphere
1400	14	18	Post_flowering_drought	OTU19_Sarocladium	Rhizosphere
1401	14	7	Post_flowering_drought	OTU19_Sarocladium	Rhizosphere
1402	14	3	Post_flowering_drought	OTU19_Sarocladium	Rhizosphere
1403	14	2	Pre_flowering_drought	OTU19_Sarocladium	Rhizosphere
1404	14	1	Pre_flowering_drought	OTU19_Sarocladium	Rhizosphere
1405	15	2	Control	OTU19_Sarocladium	Root
1406	15	12	Control	OTU19_Sarocladium	Root
1407	15	7	Pre_flowering_drought	OTU19_Sarocladium	Root
1408	15	5	Pre_flowering_drought	OTU19_Sarocladium	Root
1409	15	1	Post_flowering_drought	OTU19_Sarocladium	Root
1410	15	20	Post_flowering_drought	OTU19_Sarocladium	Root
1411	15	11	Pre_flowering_drought	OTU19_Sarocladium	Root
1412	15	10	Pre_flowering_drought	OTU19_Sarocladium	Root
1413	15	3	Control	OTU19_Sarocladium	Root
1414	15	17	Control	OTU19_Sarocladium	Root
1415	15	7	Control	OTU19_Sarocladium	Root
1416	15	12	Control	OTU19_Sarocladium	Root
1417	15	12	Post_flowering_drought	OTU19_Sarocladium	Root
1418	15	21	Post_flowering_drought	OTU19_Sarocladium	Root
1419	15	9	Post_flowering_drought	OTU19_Sarocladium	Root
1420	15	6	Post_flowering_drought	OTU19_Sarocladium	Root
1421	15	6	Pre_flowering_drought	OTU19_Sarocladium	Root
1422	15	11	Pre_flowering_drought	OTU19_Sarocladium	Root
1423	15	1	Control	OTU19_Sarocladium	Rhizosphere
1424	15	0	Control	OTU19_Sarocladium	Rhizosphere
1425	15	4	Control	OTU19_Sarocladium	Rhizosphere
1426	15	2	Pre_flowering_drought	OTU19_Sarocladium	Rhizosphere
1427	15	3	Pre_flowering_drought	OTU19_Sarocladium	Rhizosphere
1428	15	4	Post_flowering_drought	OTU19_Sarocladium	Rhizosphere
1429	15	3	Post_flowering_drought	OTU19_Sarocladium	Rhizosphere
1430	15	1	Pre_flowering_drought	OTU19_Sarocladium	Rhizosphere
1431	15	1	Pre_flowering_drought	OTU19_Sarocladium	Rhizosphere
1432	15	2	Control	OTU19_Sarocladium	Rhizosphere
1433	15	5	Control	OTU19_Sarocladium	Rhizosphere
1434	15	9	Control	OTU19_Sarocladium	Rhizosphere
1435	15	6	Post_flowering_drought	OTU19_Sarocladium	Rhizosphere
1436	15	8	Post_flowering_drought	OTU19_Sarocladium	Rhizosphere
1437	15	10	Post_flowering_drought	OTU19_Sarocladium	Rhizosphere
1438	15	6	Post_flowering_drought	OTU19_Sarocladium	Rhizosphere
1439	15	3	Pre_flowering_drought	OTU19_Sarocladium	Rhizosphere
1440	15	1	Pre_flowering_drought	OTU19_Sarocladium	Rhizosphere
1441	16	25	Control	OTU19_Sarocladium	Root
1442	16	12	Control	OTU19_Sarocladium	Root
1443	16	24	Control	OTU19_Sarocladium	Root
1444	16	11	Pre_flowering_drought	OTU19_Sarocladium	Root
1445	16	16	Pre_flowering_drought	OTU19_Sarocladium	Root
1446	16	5	Post_flowering_drought	OTU19_Sarocladium	Root
1447	16	35	Post_flowering_drought	OTU19_Sarocladium	Root
1448	16	12	Pre_flowering_drought	OTU19_Sarocladium	Root
1449	16	7	Pre_flowering_drought	OTU19_Sarocladium	Root
1450	16	8	Control	OTU19_Sarocladium	Root
1451	16	4	Control	OTU19_Sarocladium	Root
1452	16	14	Control	OTU19_Sarocladium	Root
1453	16	11	Post_flowering_drought	OTU19_Sarocladium	Root
1454	16	12	Post_flowering_drought	OTU19_Sarocladium	Root
1455	16	12	Post_flowering_drought	OTU19_Sarocladium	Root
1456	16	10	Post_flowering_drought	OTU19_Sarocladium	Root
1457	16	8	Pre_flowering_drought	OTU19_Sarocladium	Root
1458	16	4	Pre_flowering_drought	OTU19_Sarocladium	Root
1459	16	3	Control	OTU19_Sarocladium	Rhizosphere
1460	16	4	Control	OTU19_Sarocladium	Rhizosphere
1461	16	1	Control	OTU19_Sarocladium	Rhizosphere
1462	16	1	Pre_flowering_drought	OTU19_Sarocladium	Rhizosphere
1463	16	4	Pre_flowering_drought	OTU19_Sarocladium	Rhizosphere
1464	16	6	Post_flowering_drought	OTU19_Sarocladium	Rhizosphere
1465	16	6	Post_flowering_drought	OTU19_Sarocladium	Rhizosphere
1466	16	2	Pre_flowering_drought	OTU19_Sarocladium	Rhizosphere
1467	16	3	Pre_flowering_drought	OTU19_Sarocladium	Rhizosphere
1468	16	2	Control	OTU19_Sarocladium	Rhizosphere
1469	16	0	Control	OTU19_Sarocladium	Rhizosphere
1470	16	3	Control	OTU19_Sarocladium	Rhizosphere
1471	16	4	Post_flowering_drought	OTU19_Sarocladium	Rhizosphere
1472	16	13	Post_flowering_drought	OTU19_Sarocladium	Rhizosphere
1473	16	13	Post_flowering_drought	OTU19_Sarocladium	Rhizosphere
1474	16	7	Post_flowering_drought	OTU19_Sarocladium	Rhizosphere
1475	16	1	Pre_flowering_drought	OTU19_Sarocladium	Rhizosphere
1476	16	2	Pre_flowering_drought	OTU19_Sarocladium	Rhizosphere
1477	17	13	Control	OTU19_Sarocladium	Root
1478	17	2	Control	OTU19_Sarocladium	Root
1479	17	26	Control	OTU19_Sarocladium	Root
1480	17	14	Pre_flowering_drought	OTU19_Sarocladium	Root
1481	17	18	Pre_flowering_drought	OTU19_Sarocladium	Root
1482	17	13	Post_flowering_drought	OTU19_Sarocladium	Root
1483	17	5	Post_flowering_drought	OTU19_Sarocladium	Root
1484	17	9	Pre_flowering_drought	OTU19_Sarocladium	Root
1485	17	21	Pre_flowering_drought	OTU19_Sarocladium	Root
1486	17	6	Control	OTU19_Sarocladium	Root
1487	17	11	Control	OTU19_Sarocladium	Root
1488	17	22	Control	OTU19_Sarocladium	Root
1489	17	15	Post_flowering_drought	OTU19_Sarocladium	Root
1490	17	19	Post_flowering_drought	OTU19_Sarocladium	Root
1491	17	13	Post_flowering_drought	OTU19_Sarocladium	Root
1492	17	12	Post_flowering_drought	OTU19_Sarocladium	Root
1493	17	19	Pre_flowering_drought	OTU19_Sarocladium	Root
1494	17	22	Pre_flowering_drought	OTU19_Sarocladium	Root
1495	17	5	Control	OTU19_Sarocladium	Rhizosphere
1496	17	1	Control	OTU19_Sarocladium	Rhizosphere
1497	17	0	Control	OTU19_Sarocladium	Rhizosphere
1498	17	2	Pre_flowering_drought	OTU19_Sarocladium	Rhizosphere
1499	17	3	Pre_flowering_drought	OTU19_Sarocladium	Rhizosphere
1500	17	9	Post_flowering_drought	OTU19_Sarocladium	Rhizosphere
1501	17	12	Post_flowering_drought	OTU19_Sarocladium	Rhizosphere
1502	17	4	Pre_flowering_drought	OTU19_Sarocladium	Rhizosphere
1503	17	0	Pre_flowering_drought	OTU19_Sarocladium	Rhizosphere
1504	17	1	Control	OTU19_Sarocladium	Rhizosphere
1505	17	0	Control	OTU19_Sarocladium	Rhizosphere
1506	17	1	Control	OTU19_Sarocladium	Rhizosphere
1507	17	7	Post_flowering_drought	OTU19_Sarocladium	Rhizosphere
1508	17	12	Post_flowering_drought	OTU19_Sarocladium	Rhizosphere
1509	17	10	Post_flowering_drought	OTU19_Sarocladium	Rhizosphere
1510	17	2	Post_flowering_drought	OTU19_Sarocladium	Rhizosphere
1511	17	5	Pre_flowering_drought	OTU19_Sarocladium	Rhizosphere
1512	17	2	Pre_flowering_drought	OTU19_Sarocladium	Rhizosphere
1513	1	1	Control	OTU32_Fusarium	Root
1514	1	6	Control	OTU32_Fusarium	Root
1515	1	2	Control	OTU32_Fusarium	Root
1516	1	3	Control	OTU32_Fusarium	Root
1517	1	1	Control	OTU32_Fusarium	Root
1518	1	5	Control	OTU32_Fusarium	Root
1519	1	2	Control	OTU32_Fusarium	Rhizosphere
1520	1	0	Control	OTU32_Fusarium	Rhizosphere
1521	1	4	Control	OTU32_Fusarium	Rhizosphere
1522	1	1	Control	OTU32_Fusarium	Rhizosphere
1523	1	2	Control	OTU32_Fusarium	Rhizosphere
1524	1	4	Control	OTU32_Fusarium	Rhizosphere
1525	2	3	Control	OTU32_Fusarium	Root
1526	2	3	Control	OTU32_Fusarium	Root
1527	2	1	Control	OTU32_Fusarium	Root
1528	2	1	Control	OTU32_Fusarium	Root
1529	2	1	Control	OTU32_Fusarium	Root
1530	2	7	Control	OTU32_Fusarium	Root
1531	2	11	Control	OTU32_Fusarium	Rhizosphere
1532	2	5	Control	OTU32_Fusarium	Rhizosphere
1533	2	5	Control	OTU32_Fusarium	Rhizosphere
1534	2	7	Control	OTU32_Fusarium	Rhizosphere
1535	2	8	Control	OTU32_Fusarium	Rhizosphere
1536	2	5	Control	OTU32_Fusarium	Rhizosphere
1537	3	7	Control	OTU32_Fusarium	Root
1538	3	13	Control	OTU32_Fusarium	Root
1539	3	12	Control	OTU32_Fusarium	Root
1540	3	20	Pre_flowering_drought	OTU32_Fusarium	Root
1541	3	17	Pre_flowering_drought	OTU32_Fusarium	Root
1542	3	6	Pre_flowering_drought	OTU32_Fusarium	Root
1543	3	20	Pre_flowering_drought	OTU32_Fusarium	Root
1544	3	8	Control	OTU32_Fusarium	Root
1545	3	43	Control	OTU32_Fusarium	Root
1546	3	11	Control	OTU32_Fusarium	Root
1547	3	59	Pre_flowering_drought	OTU32_Fusarium	Root
1548	3	9	Pre_flowering_drought	OTU32_Fusarium	Root
1549	3	14	Control	OTU32_Fusarium	Rhizosphere
1550	3	12	Control	OTU32_Fusarium	Rhizosphere
1551	3	5	Control	OTU32_Fusarium	Rhizosphere
1552	3	5	Pre_flowering_drought	OTU32_Fusarium	Rhizosphere
1553	3	2	Pre_flowering_drought	OTU32_Fusarium	Rhizosphere
1554	3	5	Pre_flowering_drought	OTU32_Fusarium	Rhizosphere
1555	3	25	Pre_flowering_drought	OTU32_Fusarium	Rhizosphere
1556	3	3	Control	OTU32_Fusarium	Rhizosphere
1557	3	30	Control	OTU32_Fusarium	Rhizosphere
1558	3	11	Control	OTU32_Fusarium	Rhizosphere
1559	3	6	Pre_flowering_drought	OTU32_Fusarium	Rhizosphere
1560	3	1	Pre_flowering_drought	OTU32_Fusarium	Rhizosphere
1561	4	27	Control	OTU32_Fusarium	Root
1562	4	32	Control	OTU32_Fusarium	Root
1563	4	66	Control	OTU32_Fusarium	Root
1564	4	13	Pre_flowering_drought	OTU32_Fusarium	Root
1565	4	1	Pre_flowering_drought	OTU32_Fusarium	Root
1566	4	4	Pre_flowering_drought	OTU32_Fusarium	Root
1567	4	5	Pre_flowering_drought	OTU32_Fusarium	Root
1568	4	12	Control	OTU32_Fusarium	Root
1569	4	9	Control	OTU32_Fusarium	Root
1570	4	29	Control	OTU32_Fusarium	Root
1571	4	8	Pre_flowering_drought	OTU32_Fusarium	Root
1572	4	4	Pre_flowering_drought	OTU32_Fusarium	Root
1573	4	15	Control	OTU32_Fusarium	Rhizosphere
1574	4	9	Control	OTU32_Fusarium	Rhizosphere
1575	4	89	Control	OTU32_Fusarium	Rhizosphere
1576	4	4	Pre_flowering_drought	OTU32_Fusarium	Rhizosphere
1577	4	2	Pre_flowering_drought	OTU32_Fusarium	Rhizosphere
1578	4	10	Pre_flowering_drought	OTU32_Fusarium	Rhizosphere
1579	4	7	Pre_flowering_drought	OTU32_Fusarium	Rhizosphere
1580	4	12	Control	OTU32_Fusarium	Rhizosphere
1581	4	14	Control	OTU32_Fusarium	Rhizosphere
1582	4	6	Control	OTU32_Fusarium	Rhizosphere
1583	4	2	Pre_flowering_drought	OTU32_Fusarium	Rhizosphere
1584	4	4	Pre_flowering_drought	OTU32_Fusarium	Rhizosphere
1585	5	17	Control	OTU32_Fusarium	Root
1586	5	31	Control	OTU32_Fusarium	Root
1587	5	57	Control	OTU32_Fusarium	Root
1588	5	17	Pre_flowering_drought	OTU32_Fusarium	Root
1589	5	6	Pre_flowering_drought	OTU32_Fusarium	Root
1590	5	5	Pre_flowering_drought	OTU32_Fusarium	Root
1591	5	6	Pre_flowering_drought	OTU32_Fusarium	Root
1592	5	18	Control	OTU32_Fusarium	Root
1593	5	6	Control	OTU32_Fusarium	Root
1594	5	30	Control	OTU32_Fusarium	Root
1595	5	10	Pre_flowering_drought	OTU32_Fusarium	Root
1596	5	4	Pre_flowering_drought	OTU32_Fusarium	Root
1597	5	10	Control	OTU32_Fusarium	Rhizosphere
1598	5	15	Control	OTU32_Fusarium	Rhizosphere
1599	5	14	Control	OTU32_Fusarium	Rhizosphere
1600	5	3	Pre_flowering_drought	OTU32_Fusarium	Rhizosphere
1601	5	3	Pre_flowering_drought	OTU32_Fusarium	Rhizosphere
1602	5	6	Pre_flowering_drought	OTU32_Fusarium	Rhizosphere
1603	5	1	Pre_flowering_drought	OTU32_Fusarium	Rhizosphere
1604	5	3	Control	OTU32_Fusarium	Rhizosphere
1605	5	9	Control	OTU32_Fusarium	Rhizosphere
1606	5	9	Control	OTU32_Fusarium	Rhizosphere
1607	5	7	Pre_flowering_drought	OTU32_Fusarium	Rhizosphere
1608	5	5	Pre_flowering_drought	OTU32_Fusarium	Rhizosphere
1609	6	34	Control	OTU32_Fusarium	Root
1610	6	15	Control	OTU32_Fusarium	Root
1611	6	39	Control	OTU32_Fusarium	Root
1612	6	7	Pre_flowering_drought	OTU32_Fusarium	Root
1613	6	4	Pre_flowering_drought	OTU32_Fusarium	Root
1614	6	4	Pre_flowering_drought	OTU32_Fusarium	Root
1615	6	12	Pre_flowering_drought	OTU32_Fusarium	Root
1616	6	11	Control	OTU32_Fusarium	Root
1617	6	20	Control	OTU32_Fusarium	Root
1618	6	23	Control	OTU32_Fusarium	Root
1619	6	1	Pre_flowering_drought	OTU32_Fusarium	Root
1620	6	5	Pre_flowering_drought	OTU32_Fusarium	Root
1621	6	9	Control	OTU32_Fusarium	Rhizosphere
1622	6	75	Control	OTU32_Fusarium	Rhizosphere
1623	6	14	Control	OTU32_Fusarium	Rhizosphere
1624	6	8	Pre_flowering_drought	OTU32_Fusarium	Rhizosphere
1625	6	6	Pre_flowering_drought	OTU32_Fusarium	Rhizosphere
1626	6	2	Pre_flowering_drought	OTU32_Fusarium	Rhizosphere
1627	6	2	Pre_flowering_drought	OTU32_Fusarium	Rhizosphere
1628	6	4	Control	OTU32_Fusarium	Rhizosphere
1629	6	7	Control	OTU32_Fusarium	Rhizosphere
1630	6	14	Control	OTU32_Fusarium	Rhizosphere
1631	6	1	Pre_flowering_drought	OTU32_Fusarium	Rhizosphere
1632	6	0	Pre_flowering_drought	OTU32_Fusarium	Rhizosphere
1633	7	2	Pre_flowering_drought	OTU32_Fusarium	Root
1634	7	38	Control	OTU32_Fusarium	Root
1635	7	26	Control	OTU32_Fusarium	Root
1636	7	22	Control	OTU32_Fusarium	Root
1637	7	31	Control	OTU32_Fusarium	Root
1638	7	1	Pre_flowering_drought	OTU32_Fusarium	Root
1639	7	5	Pre_flowering_drought	OTU32_Fusarium	Root
1640	7	5	Pre_flowering_drought	OTU32_Fusarium	Root
1641	7	25	Control	OTU32_Fusarium	Root
1642	7	30	Control	OTU32_Fusarium	Root
1643	7	5	Pre_flowering_drought	OTU32_Fusarium	Root
1644	7	7	Pre_flowering_drought	OTU32_Fusarium	Root
1645	7	6	Control	OTU32_Fusarium	Rhizosphere
1646	7	8	Control	OTU32_Fusarium	Rhizosphere
1647	7	30	Control	OTU32_Fusarium	Rhizosphere
1648	7	3	Pre_flowering_drought	OTU32_Fusarium	Rhizosphere
1649	7	1	Pre_flowering_drought	OTU32_Fusarium	Rhizosphere
1650	7	0	Pre_flowering_drought	OTU32_Fusarium	Rhizosphere
1651	7	1	Pre_flowering_drought	OTU32_Fusarium	Rhizosphere
1652	7	17	Control	OTU32_Fusarium	Rhizosphere
1653	7	12	Control	OTU32_Fusarium	Rhizosphere
1654	7	13	Control	OTU32_Fusarium	Rhizosphere
1655	7	1	Pre_flowering_drought	OTU32_Fusarium	Rhizosphere
1656	7	0	Pre_flowering_drought	OTU32_Fusarium	Rhizosphere
1657	8	18	Control	OTU32_Fusarium	Root
1658	8	29	Control	OTU32_Fusarium	Root
1659	8	33	Control	OTU32_Fusarium	Root
1660	8	4	Pre_flowering_drought	OTU32_Fusarium	Root
1661	8	21	Post_flowering_drought	OTU32_Fusarium	Root
1662	8	52	Post_flowering_drought	OTU32_Fusarium	Root
1663	8	3	Pre_flowering_drought	OTU32_Fusarium	Root
1664	8	0	Pre_flowering_drought	OTU32_Fusarium	Root
1665	8	24	Control	OTU32_Fusarium	Root
1666	8	9	Control	OTU32_Fusarium	Root
1667	8	32	Control	OTU32_Fusarium	Root
1668	8	21	Post_flowering_drought	OTU32_Fusarium	Root
1669	8	34	Post_flowering_drought	OTU32_Fusarium	Root
1670	8	18	Post_flowering_drought	OTU32_Fusarium	Root
1671	8	30	Post_flowering_drought	OTU32_Fusarium	Root
1672	8	3	Pre_flowering_drought	OTU32_Fusarium	Root
1673	8	2	Pre_flowering_drought	OTU32_Fusarium	Root
1674	8	1	Pre_flowering_drought	OTU32_Fusarium	Root
1675	8	12	Control	OTU32_Fusarium	Rhizosphere
1676	8	11	Control	OTU32_Fusarium	Rhizosphere
1677	8	33	Control	OTU32_Fusarium	Rhizosphere
1678	8	1	Pre_flowering_drought	OTU32_Fusarium	Rhizosphere
1679	8	0	Pre_flowering_drought	OTU32_Fusarium	Rhizosphere
1680	8	14	Post_flowering_drought	OTU32_Fusarium	Rhizosphere
1681	8	32	Post_flowering_drought	OTU32_Fusarium	Rhizosphere
1682	8	2	Pre_flowering_drought	OTU32_Fusarium	Rhizosphere
1683	8	0	Pre_flowering_drought	OTU32_Fusarium	Rhizosphere
1684	8	16	Control	OTU32_Fusarium	Rhizosphere
1685	8	17	Control	OTU32_Fusarium	Rhizosphere
1686	8	16	Control	OTU32_Fusarium	Rhizosphere
1687	8	10	Post_flowering_drought	OTU32_Fusarium	Rhizosphere
1688	8	21	Post_flowering_drought	OTU32_Fusarium	Rhizosphere
1689	8	9	Post_flowering_drought	OTU32_Fusarium	Rhizosphere
1690	8	11	Post_flowering_drought	OTU32_Fusarium	Rhizosphere
1691	8	1	Pre_flowering_drought	OTU32_Fusarium	Rhizosphere
1692	8	1	Pre_flowering_drought	OTU32_Fusarium	Rhizosphere
1693	9	11	Control	OTU32_Fusarium	Root
1694	9	23	Control	OTU32_Fusarium	Root
1695	9	17	Control	OTU32_Fusarium	Root
1696	9	20	Pre_flowering_drought	OTU32_Fusarium	Root
1697	9	1	Pre_flowering_drought	OTU32_Fusarium	Root
1698	9	13	Post_flowering_drought	OTU32_Fusarium	Root
1699	9	54	Post_flowering_drought	OTU32_Fusarium	Root
1700	9	3	Pre_flowering_drought	OTU32_Fusarium	Root
1701	9	5	Pre_flowering_drought	OTU32_Fusarium	Root
1702	9	34	Control	OTU32_Fusarium	Root
1703	9	10	Control	OTU32_Fusarium	Root
1704	9	32	Control	OTU32_Fusarium	Root
1705	9	23	Post_flowering_drought	OTU32_Fusarium	Root
1706	9	17	Post_flowering_drought	OTU32_Fusarium	Root
1707	9	16	Post_flowering_drought	OTU32_Fusarium	Root
1708	9	18	Post_flowering_drought	OTU32_Fusarium	Root
1709	9	2	Pre_flowering_drought	OTU32_Fusarium	Root
1710	9	7	Pre_flowering_drought	OTU32_Fusarium	Root
1711	9	8	Control	OTU32_Fusarium	Rhizosphere
1712	9	12	Control	OTU32_Fusarium	Rhizosphere
1713	9	16	Control	OTU32_Fusarium	Rhizosphere
1714	9	5	Pre_flowering_drought	OTU32_Fusarium	Rhizosphere
1715	9	3	Pre_flowering_drought	OTU32_Fusarium	Rhizosphere
1716	9	8	Post_flowering_drought	OTU32_Fusarium	Rhizosphere
1717	9	30	Post_flowering_drought	OTU32_Fusarium	Rhizosphere
1718	9	3	Pre_flowering_drought	OTU32_Fusarium	Rhizosphere
1719	9	0	Pre_flowering_drought	OTU32_Fusarium	Rhizosphere
1720	9	12	Control	OTU32_Fusarium	Rhizosphere
1721	9	3	Control	OTU32_Fusarium	Rhizosphere
1722	9	31	Control	OTU32_Fusarium	Rhizosphere
1723	9	9	Post_flowering_drought	OTU32_Fusarium	Rhizosphere
1724	9	13	Post_flowering_drought	OTU32_Fusarium	Rhizosphere
1725	9	16	Post_flowering_drought	OTU32_Fusarium	Rhizosphere
1726	9	14	Post_flowering_drought	OTU32_Fusarium	Rhizosphere
1727	9	1	Pre_flowering_drought	OTU32_Fusarium	Rhizosphere
1728	9	4	Pre_flowering_drought	OTU32_Fusarium	Rhizosphere
1729	10	15	Control	OTU32_Fusarium	Root
1730	10	6	Control	OTU32_Fusarium	Root
1731	10	15	Control	OTU32_Fusarium	Root
1732	10	9	Pre_flowering_drought	OTU32_Fusarium	Root
1733	10	10	Pre_flowering_drought	OTU32_Fusarium	Root
1734	10	12	Post_flowering_drought	OTU32_Fusarium	Root
1735	10	21	Post_flowering_drought	OTU32_Fusarium	Root
1736	10	4	Pre_flowering_drought	OTU32_Fusarium	Root
1737	10	1	Pre_flowering_drought	OTU32_Fusarium	Root
1738	10	3	Control	OTU32_Fusarium	Root
1739	10	8	Control	OTU32_Fusarium	Root
1740	10	23	Control	OTU32_Fusarium	Root
1741	10	16	Post_flowering_drought	OTU32_Fusarium	Root
1742	10	22	Post_flowering_drought	OTU32_Fusarium	Root
1743	10	10	Post_flowering_drought	OTU32_Fusarium	Root
1744	10	11	Post_flowering_drought	OTU32_Fusarium	Root
1745	10	6	Pre_flowering_drought	OTU32_Fusarium	Root
1746	10	6	Pre_flowering_drought	OTU32_Fusarium	Root
1747	10	13	Control	OTU32_Fusarium	Rhizosphere
1748	10	9	Control	OTU32_Fusarium	Rhizosphere
1749	10	7	Control	OTU32_Fusarium	Rhizosphere
1750	10	8	Pre_flowering_drought	OTU32_Fusarium	Rhizosphere
1751	10	4	Pre_flowering_drought	OTU32_Fusarium	Rhizosphere
1752	10	10	Post_flowering_drought	OTU32_Fusarium	Rhizosphere
1753	10	6	Post_flowering_drought	OTU32_Fusarium	Rhizosphere
1754	10	4	Pre_flowering_drought	OTU32_Fusarium	Rhizosphere
1755	10	1	Pre_flowering_drought	OTU32_Fusarium	Rhizosphere
1756	10	4	Control	OTU32_Fusarium	Rhizosphere
1757	10	6	Control	OTU32_Fusarium	Rhizosphere
1758	10	17	Control	OTU32_Fusarium	Rhizosphere
1759	10	4	Post_flowering_drought	OTU32_Fusarium	Rhizosphere
1760	10	14	Post_flowering_drought	OTU32_Fusarium	Rhizosphere
1761	10	6	Post_flowering_drought	OTU32_Fusarium	Rhizosphere
1762	10	3	Post_flowering_drought	OTU32_Fusarium	Rhizosphere
1763	10	7	Pre_flowering_drought	OTU32_Fusarium	Rhizosphere
1764	10	4	Pre_flowering_drought	OTU32_Fusarium	Rhizosphere
1765	11	10	Control	OTU32_Fusarium	Root
1766	11	9	Control	OTU32_Fusarium	Root
1767	11	14	Post_flowering_drought	OTU32_Fusarium	Root
1768	11	36	Control	OTU32_Fusarium	Root
1769	11	4	Control	OTU32_Fusarium	Root
1770	11	4	Pre_flowering_drought	OTU32_Fusarium	Root
1771	11	1	Pre_flowering_drought	OTU32_Fusarium	Root
1772	11	9	Post_flowering_drought	OTU32_Fusarium	Root
1773	11	34	Post_flowering_drought	OTU32_Fusarium	Root
1774	11	6	Pre_flowering_drought	OTU32_Fusarium	Root
1775	11	1	Pre_flowering_drought	OTU32_Fusarium	Root
1776	11	5	Control	OTU32_Fusarium	Root
1777	11	12	Control	OTU32_Fusarium	Root
1778	11	6	Post_flowering_drought	OTU32_Fusarium	Root
1779	11	33	Post_flowering_drought	OTU32_Fusarium	Root
1780	11	12	Post_flowering_drought	OTU32_Fusarium	Root
1781	11	3	Pre_flowering_drought	OTU32_Fusarium	Root
1782	11	1	Pre_flowering_drought	OTU32_Fusarium	Root
1783	11	2	Control	OTU32_Fusarium	Rhizosphere
1784	11	9	Control	OTU32_Fusarium	Rhizosphere
1785	11	12	Control	OTU32_Fusarium	Rhizosphere
1786	11	2	Pre_flowering_drought	OTU32_Fusarium	Rhizosphere
1787	11	4	Pre_flowering_drought	OTU32_Fusarium	Rhizosphere
1788	11	8	Post_flowering_drought	OTU32_Fusarium	Rhizosphere
1789	11	34	Post_flowering_drought	OTU32_Fusarium	Rhizosphere
1790	11	3	Pre_flowering_drought	OTU32_Fusarium	Rhizosphere
1791	11	2	Pre_flowering_drought	OTU32_Fusarium	Rhizosphere
1792	11	10	Control	OTU32_Fusarium	Rhizosphere
1793	11	1	Control	OTU32_Fusarium	Rhizosphere
1794	11	11	Control	OTU32_Fusarium	Rhizosphere
1795	11	7	Post_flowering_drought	OTU32_Fusarium	Rhizosphere
1796	11	27	Post_flowering_drought	OTU32_Fusarium	Rhizosphere
1797	11	12	Post_flowering_drought	OTU32_Fusarium	Rhizosphere
1798	11	11	Post_flowering_drought	OTU32_Fusarium	Rhizosphere
1799	11	4	Pre_flowering_drought	OTU32_Fusarium	Rhizosphere
1800	11	2	Pre_flowering_drought	OTU32_Fusarium	Rhizosphere
1801	12	14	Control	OTU32_Fusarium	Root
1802	12	13	Control	OTU32_Fusarium	Root
1803	12	8	Control	OTU32_Fusarium	Root
1804	12	1	Pre_flowering_drought	OTU32_Fusarium	Root
1805	12	5	Pre_flowering_drought	OTU32_Fusarium	Root
1806	12	6	Post_flowering_drought	OTU32_Fusarium	Root
1807	12	53	Post_flowering_drought	OTU32_Fusarium	Root
1808	12	4	Pre_flowering_drought	OTU32_Fusarium	Root
1809	12	3	Pre_flowering_drought	OTU32_Fusarium	Root
1810	12	11	Control	OTU32_Fusarium	Root
1811	12	3	Control	OTU32_Fusarium	Root
1812	12	11	Control	OTU32_Fusarium	Root
1813	12	15	Post_flowering_drought	OTU32_Fusarium	Root
1814	12	12	Post_flowering_drought	OTU32_Fusarium	Root
1815	12	22	Post_flowering_drought	OTU32_Fusarium	Root
1816	12	15	Post_flowering_drought	OTU32_Fusarium	Root
1817	12	3	Pre_flowering_drought	OTU32_Fusarium	Root
1818	12	4	Pre_flowering_drought	OTU32_Fusarium	Root
1819	12	10	Control	OTU32_Fusarium	Rhizosphere
1820	12	3	Control	OTU32_Fusarium	Rhizosphere
1821	12	5	Control	OTU32_Fusarium	Rhizosphere
1822	12	1	Pre_flowering_drought	OTU32_Fusarium	Rhizosphere
1823	12	4	Pre_flowering_drought	OTU32_Fusarium	Rhizosphere
1824	12	8	Post_flowering_drought	OTU32_Fusarium	Rhizosphere
1825	12	28	Post_flowering_drought	OTU32_Fusarium	Rhizosphere
1826	12	0	Pre_flowering_drought	OTU32_Fusarium	Rhizosphere
1827	12	2	Pre_flowering_drought	OTU32_Fusarium	Rhizosphere
1828	12	16	Control	OTU32_Fusarium	Rhizosphere
1829	12	6	Control	OTU32_Fusarium	Rhizosphere
1830	12	17	Control	OTU32_Fusarium	Rhizosphere
1831	12	12	Post_flowering_drought	OTU32_Fusarium	Rhizosphere
1832	12	12	Post_flowering_drought	OTU32_Fusarium	Rhizosphere
1833	12	10	Post_flowering_drought	OTU32_Fusarium	Rhizosphere
1834	12	9	Post_flowering_drought	OTU32_Fusarium	Rhizosphere
1835	12	1	Pre_flowering_drought	OTU32_Fusarium	Rhizosphere
1836	12	3	Pre_flowering_drought	OTU32_Fusarium	Rhizosphere
1837	13	8	Control	OTU32_Fusarium	Root
1838	13	10	Control	OTU32_Fusarium	Root
1839	13	14	Control	OTU32_Fusarium	Root
1840	13	5	Pre_flowering_drought	OTU32_Fusarium	Root
1841	13	3	Pre_flowering_drought	OTU32_Fusarium	Root
1842	13	13	Post_flowering_drought	OTU32_Fusarium	Root
1843	13	23	Post_flowering_drought	OTU32_Fusarium	Root
1844	13	6	Pre_flowering_drought	OTU32_Fusarium	Root
1845	13	7	Pre_flowering_drought	OTU32_Fusarium	Root
1846	13	3	Control	OTU32_Fusarium	Root
1847	13	3	Control	OTU32_Fusarium	Root
1848	13	18	Control	OTU32_Fusarium	Root
1849	13	17	Post_flowering_drought	OTU32_Fusarium	Root
1850	13	10	Post_flowering_drought	OTU32_Fusarium	Root
1851	13	26	Post_flowering_drought	OTU32_Fusarium	Root
1852	13	13	Post_flowering_drought	OTU32_Fusarium	Root
1853	13	4	Pre_flowering_drought	OTU32_Fusarium	Root
1854	13	3	Pre_flowering_drought	OTU32_Fusarium	Root
1855	13	5	Control	OTU32_Fusarium	Rhizosphere
1856	13	2	Control	OTU32_Fusarium	Rhizosphere
1857	13	5	Control	OTU32_Fusarium	Rhizosphere
1858	13	2	Pre_flowering_drought	OTU32_Fusarium	Rhizosphere
1859	13	0	Pre_flowering_drought	OTU32_Fusarium	Rhizosphere
1860	13	10	Post_flowering_drought	OTU32_Fusarium	Rhizosphere
1861	13	28	Post_flowering_drought	OTU32_Fusarium	Rhizosphere
1862	13	6	Pre_flowering_drought	OTU32_Fusarium	Rhizosphere
1863	13	3	Pre_flowering_drought	OTU32_Fusarium	Rhizosphere
1864	13	5	Control	OTU32_Fusarium	Rhizosphere
1865	13	2	Control	OTU32_Fusarium	Rhizosphere
1866	13	7	Control	OTU32_Fusarium	Rhizosphere
1867	13	15	Post_flowering_drought	OTU32_Fusarium	Rhizosphere
1868	13	12	Post_flowering_drought	OTU32_Fusarium	Rhizosphere
1869	13	11	Post_flowering_drought	OTU32_Fusarium	Rhizosphere
1870	13	2	Post_flowering_drought	OTU32_Fusarium	Rhizosphere
1871	13	1	Pre_flowering_drought	OTU32_Fusarium	Rhizosphere
1872	13	2	Pre_flowering_drought	OTU32_Fusarium	Rhizosphere
1873	14	11	Control	OTU32_Fusarium	Root
1874	14	12	Control	OTU32_Fusarium	Root
1875	14	12	Control	OTU32_Fusarium	Root
1876	14	5	Pre_flowering_drought	OTU32_Fusarium	Root
1877	14	4	Pre_flowering_drought	OTU32_Fusarium	Root
1878	14	11	Post_flowering_drought	OTU32_Fusarium	Root
1879	14	19	Post_flowering_drought	OTU32_Fusarium	Root
1880	14	16	Control	OTU32_Fusarium	Root
1881	14	11	Control	OTU32_Fusarium	Root
1882	14	4	Pre_flowering_drought	OTU32_Fusarium	Root
1883	14	8	Control	OTU32_Fusarium	Root
1884	14	9	Pre_flowering_drought	OTU32_Fusarium	Root
1885	14	18	Post_flowering_drought	OTU32_Fusarium	Root
1886	14	26	Post_flowering_drought	OTU32_Fusarium	Root
1887	14	5	Post_flowering_drought	OTU32_Fusarium	Root
1888	14	13	Post_flowering_drought	OTU32_Fusarium	Root
1889	14	0	Pre_flowering_drought	OTU32_Fusarium	Root
1890	14	5	Pre_flowering_drought	OTU32_Fusarium	Root
1891	14	5	Control	OTU32_Fusarium	Rhizosphere
1892	14	2	Control	OTU32_Fusarium	Rhizosphere
1893	14	3	Control	OTU32_Fusarium	Rhizosphere
1894	14	0	Pre_flowering_drought	OTU32_Fusarium	Rhizosphere
1895	14	2	Pre_flowering_drought	OTU32_Fusarium	Rhizosphere
1896	14	17	Post_flowering_drought	OTU32_Fusarium	Rhizosphere
1897	14	19	Post_flowering_drought	OTU32_Fusarium	Rhizosphere
1898	14	4	Pre_flowering_drought	OTU32_Fusarium	Rhizosphere
1899	14	3	Pre_flowering_drought	OTU32_Fusarium	Rhizosphere
1900	14	1	Control	OTU32_Fusarium	Rhizosphere
1901	14	5	Control	OTU32_Fusarium	Rhizosphere
1902	14	9	Control	OTU32_Fusarium	Rhizosphere
1903	14	12	Post_flowering_drought	OTU32_Fusarium	Rhizosphere
1904	14	16	Post_flowering_drought	OTU32_Fusarium	Rhizosphere
1905	14	11	Post_flowering_drought	OTU32_Fusarium	Rhizosphere
1906	14	7	Post_flowering_drought	OTU32_Fusarium	Rhizosphere
1907	14	6	Pre_flowering_drought	OTU32_Fusarium	Rhizosphere
1908	14	3	Pre_flowering_drought	OTU32_Fusarium	Rhizosphere
1909	15	14	Control	OTU32_Fusarium	Root
1910	15	5	Control	OTU32_Fusarium	Root
1911	15	8	Pre_flowering_drought	OTU32_Fusarium	Root
1912	15	5	Pre_flowering_drought	OTU32_Fusarium	Root
1913	15	24	Post_flowering_drought	OTU32_Fusarium	Root
1914	15	9	Post_flowering_drought	OTU32_Fusarium	Root
1915	15	10	Pre_flowering_drought	OTU32_Fusarium	Root
1916	15	6	Pre_flowering_drought	OTU32_Fusarium	Root
1917	15	12	Control	OTU32_Fusarium	Root
1918	15	8	Control	OTU32_Fusarium	Root
1919	15	5	Control	OTU32_Fusarium	Root
1920	15	10	Control	OTU32_Fusarium	Root
1921	15	13	Post_flowering_drought	OTU32_Fusarium	Root
1922	15	32	Post_flowering_drought	OTU32_Fusarium	Root
1923	15	24	Post_flowering_drought	OTU32_Fusarium	Root
1924	15	20	Post_flowering_drought	OTU32_Fusarium	Root
1925	15	4	Pre_flowering_drought	OTU32_Fusarium	Root
1926	15	7	Pre_flowering_drought	OTU32_Fusarium	Root
1927	15	2	Control	OTU32_Fusarium	Rhizosphere
1928	15	6	Control	OTU32_Fusarium	Rhizosphere
1929	15	2	Control	OTU32_Fusarium	Rhizosphere
1930	15	2	Pre_flowering_drought	OTU32_Fusarium	Rhizosphere
1931	15	1	Pre_flowering_drought	OTU32_Fusarium	Rhizosphere
1932	15	24	Post_flowering_drought	OTU32_Fusarium	Rhizosphere
1933	15	14	Post_flowering_drought	OTU32_Fusarium	Rhizosphere
1934	15	4	Pre_flowering_drought	OTU32_Fusarium	Rhizosphere
1935	15	6	Pre_flowering_drought	OTU32_Fusarium	Rhizosphere
1936	15	8	Control	OTU32_Fusarium	Rhizosphere
1937	15	3	Control	OTU32_Fusarium	Rhizosphere
1938	15	3	Control	OTU32_Fusarium	Rhizosphere
1939	15	11	Post_flowering_drought	OTU32_Fusarium	Rhizosphere
1940	15	6	Post_flowering_drought	OTU32_Fusarium	Rhizosphere
1941	15	14	Post_flowering_drought	OTU32_Fusarium	Rhizosphere
1942	15	5	Post_flowering_drought	OTU32_Fusarium	Rhizosphere
1943	15	2	Pre_flowering_drought	OTU32_Fusarium	Rhizosphere
1944	15	4	Pre_flowering_drought	OTU32_Fusarium	Rhizosphere
1945	16	4	Control	OTU32_Fusarium	Root
1946	16	8	Control	OTU32_Fusarium	Root
1947	16	6	Control	OTU32_Fusarium	Root
1948	16	5	Pre_flowering_drought	OTU32_Fusarium	Root
1949	16	9	Pre_flowering_drought	OTU32_Fusarium	Root
1950	16	9	Post_flowering_drought	OTU32_Fusarium	Root
1951	16	19	Post_flowering_drought	OTU32_Fusarium	Root
1952	16	18	Pre_flowering_drought	OTU32_Fusarium	Root
1953	16	8	Pre_flowering_drought	OTU32_Fusarium	Root
1954	16	12	Control	OTU32_Fusarium	Root
1955	16	8	Control	OTU32_Fusarium	Root
1956	16	7	Control	OTU32_Fusarium	Root
1957	16	27	Post_flowering_drought	OTU32_Fusarium	Root
1958	16	12	Post_flowering_drought	OTU32_Fusarium	Root
1959	16	4	Post_flowering_drought	OTU32_Fusarium	Root
1960	16	5	Post_flowering_drought	OTU32_Fusarium	Root
1961	16	5	Pre_flowering_drought	OTU32_Fusarium	Root
1962	16	3	Pre_flowering_drought	OTU32_Fusarium	Root
1963	16	2	Control	OTU32_Fusarium	Rhizosphere
1964	16	9	Control	OTU32_Fusarium	Rhizosphere
1965	16	4	Control	OTU32_Fusarium	Rhizosphere
1966	16	5	Pre_flowering_drought	OTU32_Fusarium	Rhizosphere
1967	16	4	Pre_flowering_drought	OTU32_Fusarium	Rhizosphere
1968	16	7	Post_flowering_drought	OTU32_Fusarium	Rhizosphere
1969	16	10	Post_flowering_drought	OTU32_Fusarium	Rhizosphere
1970	16	4	Pre_flowering_drought	OTU32_Fusarium	Rhizosphere
1971	16	3	Pre_flowering_drought	OTU32_Fusarium	Rhizosphere
1972	16	5	Control	OTU32_Fusarium	Rhizosphere
1973	16	0	Control	OTU32_Fusarium	Rhizosphere
1974	16	2	Control	OTU32_Fusarium	Rhizosphere
1975	16	20	Post_flowering_drought	OTU32_Fusarium	Rhizosphere
1976	16	14	Post_flowering_drought	OTU32_Fusarium	Rhizosphere
1977	16	7	Post_flowering_drought	OTU32_Fusarium	Rhizosphere
1978	16	3	Post_flowering_drought	OTU32_Fusarium	Rhizosphere
1979	16	2	Pre_flowering_drought	OTU32_Fusarium	Rhizosphere
1980	16	2	Pre_flowering_drought	OTU32_Fusarium	Rhizosphere
1981	17	2	Control	OTU32_Fusarium	Root
1982	17	6	Control	OTU32_Fusarium	Root
1983	17	3	Control	OTU32_Fusarium	Root
1984	17	3	Pre_flowering_drought	OTU32_Fusarium	Root
1985	17	10	Pre_flowering_drought	OTU32_Fusarium	Root
1986	17	11	Post_flowering_drought	OTU32_Fusarium	Root
1987	17	19	Post_flowering_drought	OTU32_Fusarium	Root
1988	17	9	Pre_flowering_drought	OTU32_Fusarium	Root
1989	17	6	Pre_flowering_drought	OTU32_Fusarium	Root
1990	17	8	Control	OTU32_Fusarium	Root
1991	17	2	Control	OTU32_Fusarium	Root
1992	17	11	Control	OTU32_Fusarium	Root
1993	17	7	Post_flowering_drought	OTU32_Fusarium	Root
1994	17	3	Post_flowering_drought	OTU32_Fusarium	Root
1995	17	14	Post_flowering_drought	OTU32_Fusarium	Root
1996	17	9	Post_flowering_drought	OTU32_Fusarium	Root
1997	17	3	Pre_flowering_drought	OTU32_Fusarium	Root
1998	17	1	Pre_flowering_drought	OTU32_Fusarium	Root
1999	17	3	Control	OTU32_Fusarium	Rhizosphere
[truncated: 17 more rows]
