# Supplementary material for: Fungal community assembly in drought-stressed sorghum shows stochasticity, selection, and universal ecological dynamics
Source: Nat Commun. 2020 Jan 7;11:34. doi: 10.1038/s41467-019-13913-9 (PMC6946711; doi:10.1038/s41467-019-13913-9)
Supplement: Supplementary file 10 — Source Data [file 41467_2019_13913_MOESM10_ESM.zip › SourceData/Fig.S7.Soil.plot.19.csv]

	fung.dist	td
1	0.445702904476509	1
2	0.46437046119071	2
3	0.457621605542378	3
4	0.471068954474918	4
5	0.463636288303795	5
6	0.444707887737197	6
7	0.471802436824201	7
8	0.532110843195691	8
9	0.412010735875484	1
10	0.468369096584136	9
11	0.504955045098144	10
12	0.501353447922888	11
13	0.503191451298938	12
14	0.536340665272547	13
15	0.558017853324063	14
16	0.499591779802153	15
17	0.558531518767801	16
18	0.402803989638645	1
19	0.491409489053563	2
20	0.404533081297551	3
21	0.387606505162186	4
22	0.386893284677825	5
23	0.361418173696453	6
24	0.423461575135768	7
25	0.368547061488663	2
26	0.413567074267637	8
27	0.40982812393346	9
28	0.426101988817683	10
29	0.417511005179262	11
30	0.461841973312291	12
31	0.458056601429919	13
32	0.457159799318876	14
33	0.509417495334423	15
34	0.503330695136714	1
35	0.429342971816342	2
36	0.391387572949314	3
37	0.443362989365524	4
38	0.397118460836519	5
39	0.440527387634905	6
40	0.408326300253185	3
41	0.414356233070973	7
42	0.431856603684973	8
43	0.452972861138495	9
44	0.468259127479793	10
45	0.496322934398789	11
46	0.512439451878999	12
47	0.440617877888988	13
48	0.520330015629092	14
49	0.474353826630789	1
50	0.476050026018195	2
51	0.425886114737648	3
52	0.473238845871983	4
53	0.49712045044107	5
54	0.476876030916911	4
55	0.443574862988404	6
56	0.51700725294289	7
57	0.532629691683179	8
58	0.509863826776822	9
59	0.508808367752923	10
60	0.534542659701972	11
61	0.524507261255025	12
62	0.555266636567441	13
63	0.411228546255156	1
64	0.408363153353885	2
65	0.412886752002861	3
66	0.449249349817387	4
67	0.419355788332767	5
68	0.432180322398025	5
69	0.505576793013525	6
70	0.470784357200334	7
71	0.506334939810737	8
72	0.489229277791645	9
73	0.48731496213082	10
74	0.446320670957087	11
75	0.502907854200538	12
76	0.415569687333556	1
77	0.414740486374289	2
78	0.445074677561054	3
79	0.441348219101423	6
80	0.412261363111547	4
81	0.438074653646757	5
82	0.446257021275964	6
83	0.466054534324356	7
84	0.471884065034358	8
85	0.503035722340229	9
86	0.460816053721676	10
87	0.512679659695277	11
88	0.33700959401423	1
89	0.448410205734096	2
90	0.448787731840281	7
91	0.388399703471484	3
92	0.483537382466559	4
93	0.421793429096178	5
94	0.489521100245004	6
95	0.466681534149466	7
96	0.50303625673563	8
97	0.479070371685726	9
98	0.522796341754665	10
99	0.438768036891112	1
100	0.421832131480725	8
101	0.374102249425809	2
102	0.484518280345963	3
103	0.370870604638834	4
104	0.415384631926723	5
105	0.431828153909615	6
106	0.480098062558135	7
107	0.449416427857131	8
108	0.493350435175109	9
109	0.454438987518346	9
110	0.460551580917681	1
111	0.434947430499134	2
112	0.44146569594502	3
113	0.474881902751022	4
114	0.477182862671803	5
115	0.469887115432179	6
116	0.488828823015504	7
117	0.476567617014537	8
118	0.403151676392872	10
119	0.445038447746635	11
120	0.496903395268252	12
121	0.472933879854448	13
122	0.52229396191142	14
123	0.531863716833104	15
124	0.488166234934249	16
125	0.519725053362398	17
126	0.41477040377169	1
127	0.495835781340529	2
128	0.434008094939439	3
129	0.512172314312298	4
130	0.49840797099559	5
131	0.474109142913419	6
132	0.517265168716872	7
133	0.443098764294736	1
134	0.438011743571235	2
135	0.48667812018271	3
136	0.51313082080528	4
137	0.472194649283465	5
138	0.493811608720785	6
139	0.493218030605885	1
140	0.463813471834165	2
141	0.461550171133646	3
142	0.478951517141802	4
143	0.480617771991853	5
144	0.430345465553612	1
145	0.457434933769215	2
146	0.428579051908309	3
147	0.424688947820389	4
148	0.456325243703658	1
149	0.405060237612267	2
150	0.413382460950175	3
151	0.45247196605056	1
152	0.477012830591207	2
153	0.414173640463783	1
