# Supplementary material for: Fungal community assembly in drought-stressed sorghum shows stochasticity, selection, and universal ecological dynamics
Source: Nat Commun. 2020 Jan 7;11:34. doi: 10.1038/s41467-019-13913-9 (PMC6946711; doi:10.1038/s41467-019-13913-9)
Supplement: Supplementary file 10 — Source Data [file 41467_2019_13913_MOESM10_ESM.zip › SourceData/Fig.S15.Leaf.week.9.csv]

	fung.dist	gd
1	0.349023781827845	12
2	0.382849603554892	24
3	0.401518829986776	36
4	0.51133531333036	48
5	0.521851131017826	60
6	0.352580224509215	63.2455532033676
7	0.359161869692035	52
8	0.461020106902209	41.182520563948
9	0.521440627468087	31.2409987036266
10	0.407112243673165	23.3238075793812
11	0.330232542074413	20
12	0.448190186079464	40
13	0.40368701693444	41.7612260356422
14	0.354006012833533	46.6476151587624
15	0.290284919327294	53.8144961882948
16	0.389853753500282	62.4819974072532
17	0.343307779448477	72.1110255092798
18	0.317948439966615	12
19	0.326178513942426	24
20	0.484258579596033	36
21	0.499286988061262	48
22	0.263922499103685	52
23	0.276967429613851	41.182520563948
24	0.47747548542288	31.2409987036266
25	0.579718170060663	23.3238075793812
26	0.287576925998745	20
27	0.36490494608394	23.3238075793812
28	0.449770976413803	41.7612260356422
29	0.39231702650738	40
30	0.259251947909718	41.7612260356422
31	0.288815394479095	46.6476151587624
32	0.329251007150772	53.8144961882948
33	0.288430013376974	62.4819974072532
34	0.307477799929224	12
35	0.511225757645966	24
36	0.541059387980908	36
37	0.363986428671691	41.182520563948
38	0.280218225163387	31.2409987036266
39	0.541025319699951	23.3238075793812
40	0.585945357126802	20
41	0.311971177029111	23.3238075793812
42	0.363909564993812	31.2409987036266
43	0.461426417395151	46.6476151587624
44	0.408203769106616	41.7612260356422
45	0.372501151259499	40
46	0.301861189029841	41.7612260356422
47	0.345478848850066	46.6476151587624
48	0.338791108180754	53.8144961882948
49	0.556549687529113	12
50	0.571503755138529	24
51	0.334703933956763	31.2409987036266
52	0.317875817596983	23.3238075793812
53	0.546775464059358	20
54	0.641071851993156	23.3238075793812
55	0.341587634607523	31.2409987036266
56	0.338592630425864	41.182520563948
57	0.521115461082622	53.8144961882948
58	0.465287108781277	46.6476151587624
59	0.328624375408687	41.7612260356422
60	0.339294768964078	40
61	0.268941620223869	41.7612260356422
62	0.283154021716118	46.6476151587624
63	0.410792058953914	12
64	0.542359377674574	23.3238075793812
65	0.571031352109306	20
66	0.476413454559819	23.3238075793812
67	0.429862727381273	31.2409987036266
68	0.525003382895636	41.182520563948
69	0.549095417214099	52
70	0.39014009835354	62.4819974072532
71	0.43018042199356	53.8144961882948
72	0.528378377052014	46.6476151587624
73	0.463173376407763	41.7612260356422
74	0.565366523822994	40
75	0.521915878125256	41.7612260356422
76	0.574388408920533	20
77	0.570006716506189	23.3238075793812
78	0.459288006273223	31.2409987036266
79	0.445513276975614	41.182520563948
80	0.541685131430462	52
81	0.563712756272232	63.2455532033676
82	0.425246806017288	72.1110255092798
83	0.503470476834641	62.4819974072532
84	0.571255261161382	53.8144961882948
85	0.534553543651787	46.6476151587624
86	0.594530841308437	41.7612260356422
87	0.538743613067842	40
88	0.321308519543862	12
89	0.53820330270317	24
90	0.63943932795996	36
91	0.327295995737574	48
92	0.370489420101296	60
93	0.520989764795375	63.2455532033676
94	0.453676917617609	52
95	0.306892340635729	41.182520563948
96	0.327990699753651	31.2409987036266
97	0.298376443746145	23.3238075793812
98	0.299086518379577	20
99	0.566493889387623	12
100	0.626472293800894	24
101	0.315778933032025	36
102	0.365879460074874	48
103	0.489574050546273	52
104	0.490539418576455	41.182520563948
105	0.336350593820695	31.2409987036266
106	0.329992454509049	23.3238075793812
107	0.324765898599036	20
108	0.302799729419461	23.3238075793812
109	0.455551742045004	12
110	0.559177698564923	24
111	0.515996233667574	36
112	0.50211715797926	41.182520563948
113	0.394746371203495	31.2409987036266
114	0.512745188992053	23.3238075793812
115	0.44022286945459	20
116	0.559859195639431	23.3238075793812
117	0.50490124196062	31.2409987036266
118	0.609862605850812	12
119	0.608895447759971	24
120	0.373036120279499	31.2409987036266
121	0.447979795587245	23.3238075793812
122	0.576984080466798	20
123	0.497580553691684	23.3238075793812
124	0.629958896141898	31.2409987036266
125	0.581003307481217	41.182520563948
126	0.331966876372088	12
127	0.530159035865134	23.3238075793812
128	0.463050821333099	20
129	0.309819092969263	23.3238075793812
130	0.294949532262767	31.2409987036266
131	0.269438507640433	41.182520563948
132	0.320564756332021	52
133	0.520039537455237	20
134	0.464006534163891	23.3238075793812
135	0.351224119074887	31.2409987036266
136	0.309630326267124	41.182520563948
137	0.330491301781847	52
138	0.314962103405451	63.2455532033676
139	0.40837906286914	12
140	0.463766966821526	24
141	0.463799258103408	36
142	0.530480202800148	48
143	0.486624104658592	60
144	0.426661401838934	12
145	0.315480269231876	24
146	0.490289425026922	36
147	0.433556358064259	48
148	0.279486015494906	12
149	0.294394023440748	24
150	0.247227058158254	36
151	0.332718979029886	12
152	0.271843529662683	24
153	0.305868964624126	12
