# Supplementary material for: Fungal community assembly in drought-stressed sorghum shows stochasticity, selection, and universal ecological dynamics
Source: Nat Commun. 2020 Jan 7;11:34. doi: 10.1038/s41467-019-13913-9 (PMC6946711; doi:10.1038/s41467-019-13913-9)
Supplement: Supplementary file 10 — Source Data [file 41467_2019_13913_MOESM10_ESM.zip › SourceData/Fig.S7.Soil.plot.6.csv]

	fung.dist	td
1	0.404231446696114	1
2	0.408292976818567	2
3	0.417150552457501	3
4	0.382002161363916	4
5	0.398294346043404	5
6	0.505037032689488	6
7	0.407785303145504	3
8	0.400871462579221	7
9	0.46218185479793	8
10	0.442759123611019	9
11	0.435903929105677	10
12	0.431809428183404	11
13	0.500292956012494	12
14	0.457034842028155	13
15	0.482556149139168	14
16	0.396579341024934	1
17	0.451196545057626	2
18	0.406065048225531	3
19	0.382044446271011	4
20	0.5146210766629	5
21	0.43588835940895	4
22	0.473814314591467	6
23	0.4878141640249	7
24	0.439502091115763	8
25	0.477128889506062	9
26	0.482548421831655	10
27	0.531238147047518	11
28	0.513744068574711	12
29	0.512330157249949	13
30	0.421217102094694	1
31	0.355489033753743	2
32	0.405581329847064	3
33	0.46398270176211	4
34	0.433757426712087	5
35	0.42122521761318	5
36	0.469722468325181	6
37	0.44572664296328	7
38	0.421914746365566	8
39	0.450109173409767	9
40	0.425504371389812	10
41	0.43856803648807	11
42	0.467780329025271	12
43	0.411939264750317	1
44	0.425266253958501	2
45	0.489410853573627	3
46	0.468954932088565	6
47	0.441607152900378	4
48	0.44432216364799	5
49	0.465927482922449	6
50	0.421354060151538	7
51	0.459356415417407	8
52	0.469403710166944	9
53	0.508940719732521	10
54	0.492783436949361	11
55	0.378148451161939	1
56	0.492168064238005	2
57	0.392086191671216	7
58	0.426963823708541	3
59	0.472865935811693	4
60	0.433935728280585	5
61	0.360941241510201	6
62	0.425711562319372	7
63	0.465168405450518	8
64	0.39337344990111	9
65	0.479095369054865	10
66	0.459826502119776	1
67	0.361364065973779	8
68	0.426334415025572	2
69	0.480312380890495	3
70	0.407953516163944	4
71	0.457956414317175	5
72	0.446820624258834	6
73	0.507783144374807	7
74	0.446201862814612	8
75	0.502797510659022	9
76	0.478267655181338	9
77	0.492441252445757	1
78	0.470255575491629	2
79	0.466626670740192	3
80	0.472244164595367	4
81	0.43329303062127	5
82	0.482378300864591	6
83	0.449661094568405	7
84	0.439527122364861	8
85	0.420055535331444	10
86	0.486873266391657	11
87	0.414387553448594	12
88	0.476284796082199	13
89	0.477076378269526	14
90	0.530898204100919	15
91	0.44040706889367	16
92	0.476769309652185	17
93	0.422451549499896	1
94	0.436752264211296	2
95	0.4265277397761	3
96	0.442393269945705	4
97	0.438955583178127	5
98	0.461690666713434	6
99	0.465999084590556	7
100	0.474981740043949	1
101	0.433631100044847	2
102	0.450622277760033	3
103	0.489801238815583	4
104	0.474527994766715	5
105	0.470277927921772	6
106	0.404319597020244	1
107	0.441264387414165	2
108	0.491955038112005	3
109	0.447497531702075	4
110	0.4592625105674	5
111	0.472482544496834	1
112	0.454299849036601	2
113	0.430455145712026	3
114	0.462791265547771	4
115	0.401777346411378	1
116	0.43687836008564	2
117	0.433619534473577	3
118	0.442780565873744	1
119	0.384541611430831	2
120	0.44070257527863	1
