# Supplementary material for: Fungal community assembly in drought-stressed sorghum shows stochasticity, selection, and universal ecological dynamics
Source: Nat Commun. 2020 Jan 7;11:34. doi: 10.1038/s41467-019-13913-9 (PMC6946711; doi:10.1038/s41467-019-13913-9)
Supplement: Supplementary file 10 — Source Data [file 41467_2019_13913_MOESM10_ESM.zip › SourceData/Fig.S18B.Leaf.csv]

	name	log2FoldChange	pvalue	log2AverageAbundance	order	Group	padj	neglogp	level	Guild	Genus
1	OTU126_Glomus	-0.0297473433940519	0.322431340015967	0.0149503414659716	229		1	1.13186506458785	Drought > Control	Arbuscular mycorrhiza	_
2	OTU229_Glomus	0.0297473433940519	0.322431340015967	0.0149503414659716	262		1	1.13186506458785	Control > Drought	Arbuscular mycorrhiza	_
3	OTU323_Glomus	0.0297473433940519	0.322431340015967	0.0149503414659716	250		1	1.13186506458785	Control > Drought	Arbuscular mycorrhiza	_
4	OTU400_Glomus	-0.0297473433940519	0.322431340015967	0.0149503414659716	348		1	1.13186506458785	Drought > Control	Arbuscular mycorrhiza	_
5	OTU408_Fungi	0.0588936890535686	0.322431340015967	0.0297473433940519	284		1	1.13186506458785	Control > Drought	Arbuscular mycorrhiza	_
6	OTU251_Rhizophagus	-0.0588936890535686	0.15947345613245	0.0297473433940519	234		1	1.83587778983875	Drought > Control	Arbuscular mycorrhiza	_
7	OTU660_Fungi	-0.0874628412503394	0.322431340015967	0.0443941193584534	455		1	1.13186506458785	Drought > Control	Arbuscular mycorrhiza	_
8	OTU476_Glomus	0.115477217419936	0.209256729925127	0.0588936890535686	292		1	1.56419340800249	Control > Drought	Arbuscular mycorrhiza	_
9	OTU491_Claroideoglomus	-0.0588936890535686	0.322431340015967	0.0297473433940519	326		1	1.13186506458785	Drought > Control	Arbuscular mycorrhiza	Claroideoglomus
10	OTU70_Claroideoglomus	-0.244418727666447	0.565881952756249	0.564784618783526	51		1	0.569369786566353	Drought > Control	Arbuscular mycorrhiza	Claroideoglomus
11	OTU558_Funneliformis	0	1	0.0297473433940519	244		1	0	Drought > Control	Arbuscular mycorrhiza	Funneliformis
12	OTU579_Glomus	-0.0297473433940519	0.322431340015967	0.0149503414659716	406		1	1.13186506458785	Drought > Control	Arbuscular mycorrhiza	Glomus
13	OTU206_Glomus	-0.0588936890535686	0.15947345613245	0.0297473433940519	203		1	1.83587778983875	Drought > Control	Arbuscular mycorrhiza	Glomus
14	OTU213_Rhizophagus	-0.0297473433940519	0.322431340015967	0.0149503414659716	207		1	1.13186506458785	Drought > Control	Arbuscular mycorrhiza	Rhizophagus
15	OTU935_Rhizophagus	0.0297473433940519	0.322431340015967	0.0149503414659716	222		1	1.13186506458785	Control > Drought	Arbuscular mycorrhiza	Rhizophagus
16	OTU944_Rhizophagus	-0.142957953842043	0.322431340015967	0.0732489820306385	360		1	1.13186506458785	Drought > Control	Arbuscular mycorrhiza	Rhizophagus
17	OTU132_Rhizophagus	0.082462160191973	0.590087236476586	0.129283016944966	160		1	0.527484894577461	Control > Drought	Arbuscular mycorrhiza	Rhizophagus
18	OTU161_Rhizophagus	-0.154722594798642	0.449297350735871	0.222392421336448	157		1	0.800070359349244	Drought > Control	Arbuscular mycorrhiza	Rhizophagus
19	OTU150_Rhizophagus	0.0255350921071375	0.865591395824439	0.235216461694031	132		1	0.144342311068207	Control > Drought	Arbuscular mycorrhiza	Rhizophagus
20	OTU166_Rhizophagus	-0.15200309344505	0.431289021054558	0.247927513443585	94		1	0.840976831125191	Drought > Control	Arbuscular mycorrhiza	Rhizophagus
21	OTU118_Rhizophagus	0.0250909809628302	0.912820328244563	0.260527550223219	152		1	0.0912162104756725	Control > Drought	Arbuscular mycorrhiza	Rhizophagus
22	OTU51_Rhizophagus	-0.505235308250422	0.193007334902134	0.643856189774725	45		1	1.64502708612514	Drought > Control	Arbuscular mycorrhiza	Rhizophagus
23	OTU1207_Acremonium	-0.0297473433940519	0.322431340015967	0.0149503414659716	435		1	1.13186506458785	Drought > Control	Endophyte	Acremonium
24	OTU680_Hypocreales	0	1	0.0297473433940519	522		1	0	Drought > Control	Endophyte	Acremonium
25	OTU725_Acremonium	-0.0874628412503394	0.322431340015967	0.0443941193584534	418		1	1.13186506458785	Drought > Control	Endophyte	Acremonium
26	OTU349_Acremonium	-0.0874628412503394	0.182462767709032	0.0443941193584534	308		1	1.70120913932623	Drought > Control	Endophyte	Acremonium
27	OTU205_Acremonium	-0.407657968913247	0.323622544934164	0.247927513443585	115		1	1.12817742708316	Drought > Control	Endophyte	Acremonium
28	OTU611_Fungi	-0.0622842782543426	0.654300621591076	0.533978572002351	394		1	0.424188367097609	Drought > Control	Endophyte	Acremonium
29	OTU40_Acremonium	-0.163746426513188	0.637667940781921	2.19967234483636	33		1	0.449937600122203	Drought > Control	Endophyte	Acremonium
30	OTU5_Acremonium	-0.433861373570499	0.499826340241122	3.7062081986007	3		1	0.693494560407095	Drought > Control	Endophyte	Acremonium
31	OTU731_Alanphillipsia	0	1	0.115477217419936	444		1	0	Drought > Control	Endophyte	Alanphillipsia
32	OTU58_Camarosporium	-0.496425826119499	0.378291753201761	0.491853096329675	66		1	0.972089547206038	Drought > Control	Endophyte	Camarosporium
33	OTU230_Periconia	0.0297473433940519	0.322431340015967	0.0149503414659716	219		1	1.13186506458785	Control > Drought	Endophyte	Periconia
34	OTU914_Dothideomycetes	-0.085729874025884	0.316826258373312	0.0732489820306385	521		1	1.14940173619735	Drought > Control	Endophyte	Periconia
35	OTU775_Fungi	-0.0840642647884745	0.402295272753278	0.101538026462062	479		1	0.91056895064657	Drought > Control	Endophyte	Periconia
36	OTU22_Periconia	-0.671377252538629	0.20970855346714	1.86624861111117	20		1	1.56203655284011	Drought > Control	Endophyte	Periconia
37	OTU286_Lasiosphaeriaceae	-0.0297473433940519	0.322431340015967	0.0149503414659716	201		1	1.13186506458785	Drought > Control	Endophyte	Podospora
38	OTU985_Fungi	-0.0297473433940519	0.322431340015967	0.0149503414659716	457		1	1.13186506458785	Drought > Control	Endophyte	Podospora
39	OTU121_Sordariales	0	1	0.0297473433940519	210		1	0	Drought > Control	Endophyte	Podospora
40	OTU465_Podospora	-0.111031312388744	0.519029522678533	0.115477217419936	186		1	0.655794513660403	Drought > Control	Endophyte	Podospora
41	OTU134_Schizothecium	-0.566346822553809	0.212221226393758	0.426264754702098	100		1	1.55012602767412	Drought > Control	Endophyte	Podospora
42	OTU106_Sordariomycetes	-0.174497731232137	0.467646623658326	0.634206019741006	42		1	0.760042345932353	Drought > Control	Endophyte	Podospora
43	OTU170_Fungi	-0.801095931585922	0.396844272550479	0.914883386362049	54		1	0.924211335827391	Drought > Control	Endophyte	Podospora
44	OTU350_Thermomyces	-0.196397212803503	0.127930189195673	0.101538026462062	167		1	2.05627056075432	Drought > Control	Endophyte	Thermomyces
45	OTU46_Thermomyces	-0.681470481574503	0.0916346754594149	0.523561956057013	44		1	2.3899455258848	Drought > Control	Endophyte	Thermomyces
46	OTU182_Ascomycota	-0.115477217419936	0.209256729925127	0.0588936890535686	166		1	1.56419340800249	Drought > Control	Plant pathogen	_
47	OTU86_Acrophialophora	-0.991066875229992	0.289270208806708	1.33390073655344	22		1	1.24039404911999	Drought > Control	Plant pathogen	Acrophialophora
48	OTU17_Acrophialophora	-1.12901705786211	0.221765033487227	2.36340473086352	8		1	1.50613686533403	Drought > Control	Plant pathogen	Acrophialophora
49	OTU1012_Alternaria	-0.0588936890535686	0.15947345613245	0.0297473433940519	564		1	1.83587778983875	Drought > Control	Plant pathogen	Alternaria
50	OTU1126_Fungi	0.0291463456595168	0.562448327992466	0.0443941193584534	547		1	0.575456010469801	Control > Drought	Plant pathogen	Alternaria
51	OTU1052_Alternaria	-0.192645077942396	0.0149529844268119	0.129283016944966	508		1	4.20284437185681	Drought > Control	Plant pathogen	Alternaria
52	OTU797_Pleosporaceae	0.123382415505282	0.608182979120981	0.285402218862248	447		1	0.497279489791478	Control > Drought	Plant pathogen	Alternaria
53	OTU645_Alternaria	-0.0480942882010449	0.734905794207202	0.321928094887362	427		1	0.308012959130588	Drought > Control	Plant pathogen	Alternaria
54	OTU821_Alternaria	-0.163498732282879	0.362986809236307	0.727920454563199	349		1	1.01338878356953	Drought > Control	Plant pathogen	Alternaria
55	OTU84_Preussia	-1.12775554719837	0.127084232363091	0.841302253980942	96		1	2.06290516542113	Drought > Control	Plant pathogen	Alternaria
56	OTU467_Alternaria	-0.417085327927703	0.482595192941114	2.09803208296053	236		1	0.728577086592754	Drought > Control	Plant pathogen	Alternaria
57	OTU250_Alternaria	-0.356361591951236	0.0642724788780493	2.29768054864069	253		1	2.74462375058936	Drought > Control	Plant pathogen	Alternaria
58	OTU7_Alternaria	-0.251355218622858	0.0099194282086615	7.09066380321424	13		1	4.61325999960252	Drought > Control	Plant pathogen	Alternaria
59	OTU27_Alternaria	-0.443100378366325	1.59672935957778e-05	7.4858293087019	43		0.00892571712003977	11.0449680781151	Drought > Control	Plant pathogen	Alternaria
60	OTU4_Alternaria	-0.0506606226172022	0.517858244808467	10.9096118658021	4		1	0.658053732844934	Drought > Control	Plant pathogen	Alternaria
61	OTU1039_Fungi	0.0297473433940519	0.322431340015967	0.0149503414659716	550		1	1.13186506458785	Control > Drought	Plant pathogen	Angulomyces
62	OTU1136_Phaeosphaeriopsis	0	1	0.0297473433940519	523		1	0	Drought > Control	Plant pathogen	Ascochyta
63	OTU920_Ascochyta	0.0588936890535686	0.15947345613245	0.0297473433940519	505		1	1.83587778983875	Control > Drought	Plant pathogen	Ascochyta
64	OTU529_Ascochyta	-0.0885366746016572	0.586104083680234	0.763765653509921	385		1	0.534257887975428	Drought > Control	Plant pathogen	Ascochyta
65	OTU397_Ascochyta	-0.225339705386785	0.399377900848037	5.05075561960989	113		1	0.917847190407453	Drought > Control	Plant pathogen	Ascochyta
66	OTU163_Chytridiomycota	-0.267933205246633	0.205482436264182	0.169925001442312	133		1	1.58239471699929	Drought > Control	Plant pathogen	Betamyces
67	OTU504_Ascomycota	-0.0565835283663673	0.524745449168506	0.0874628412503394	386		1	0.644841992699169	Drought > Control	Plant pathogen	Bipolaris
68	OTU537_Bipolaris	-0.0259952085329447	0.862880922842902	0.20945336562895	461		1	0.147478577902204	Drought > Control	Plant pathogen	Bipolaris
69	OTU243_Bipolaris	0.190822342335578	0.569361135946288	2.14295795384204	249		1	0.563240360864742	Control > Drought	Plant pathogen	Bipolaris
70	OTU815_Dothideomycetes	-0.0297473433940519	0.322431340015967	0.0149503414659716	515		1	1.13186506458785	Drought > Control	Plant pathogen	Botryosphaeria
71	OTU599_Fungi	-0.111031312388744	0.195367497756935	0.115477217419936	398		1	1.63287289017451	Drought > Control	Plant pathogen	Botryosphaeria
72	OTU798_Mycosphaerellaceae	-0.0291463456595167	0.562448327992466	0.0443941193584534	520		1	0.575456010469801	Drought > Control	Plant pathogen	Cercosporella
73	OTU386_Clonostachys	-0.0874628412503394	0.182462767709032	0.0443941193584534	197		1	1.70120913932623	Drought > Control	Plant pathogen	Clonostachys
74	OTU441_Bionectria	-0.169925001442312	0.15947345613245	0.0874628412503394	180		1	1.83587778983875	Drought > Control	Plant pathogen	Clonostachys
75	OTU530_Cochliobolus	0.251538766995964	0.371836221261909	0.523561956057013	397		1	0.989301787079244	Control > Drought	Plant pathogen	Cochliobolus
76	OTU764_Fungi	-0.142957953842043	0.133117859968585	0.0732489820306385	410		1	2.0165203779956	Drought > Control	Plant pathogen	Coniosporium
77	OTU768_Curvularia	0	1	0.0297473433940519	524		1	0	Drought > Control	Plant pathogen	Curvularia
78	OTU315_Curvularia	-0.263034405833794	0.211641311680161	0.681824039973745	336		1	1.55286236327045	Drought > Control	Plant pathogen	Curvularia
79	OTU198_Curvularia	0.497499659470817	0.253722208654142	0.772589503896928	159		1	1.37151527716943	Control > Drought	Plant pathogen	Curvularia
80	OTU112_Curvularia	-0.0263112771158472	0.911493015067592	1.77698127301409	126		1	0.0926713480111668	Drought > Control	Plant pathogen	Curvularia
81	OTU174_Curvularia	0.427171254914699	0.116975785281641	1.8538293518571	233		1	2.14578832900904	Control > Drought	Plant pathogen	Curvularia
82	OTU44_Curvularia	-0.377670646814359	0.0718120513211918	2.66059020553453	53		1	2.63370297131342	Drought > Control	Plant pathogen	Curvularia
83	OTU511_Diplodia	-0.472752997135131	0.0391785265811821	0.285402218862248	392		1	3.23962647357456	Drought > Control	Plant pathogen	Diplodia
84	OTU1167_Dothiorella	0.0588936890535686	0.15947345613245	0.0297473433940519	531		1	1.83587778983875	Control > Drought	Plant pathogen	Dothiorella
85	OTU743_Drechslera	0.0264722113611909	0.855190257739621	0.18322182405577	433		1	0.156431311128026	Control > Drought	Plant pathogen	Drechslera
86	OTU11_Epicoccum	-0.0326310042399665	0.724906356392303	8.27379559921426	30		1	0.321712796066622	Drought > Control	Plant pathogen	Epicoccum
87	OTU531_Erysiphe	0	1	0.196397212803503	409		1	0	Drought > Control	Plant pathogen	Erysiphe
88	OTU480_Exserohilum	0.148098638989134	0.624977007384246	0.700439718141092	342		1	0.470040418107643	Control > Drought	Plant pathogen	Exserohilum
89	OTU710_Fusarium	-0.0297473433940519	0.322431340015967	0.0149503414659716	339		1	1.13186506458785	Drought > Control	Plant pathogen	Fusarium
90	OTU717_Fusarium	0.0297473433940519	0.322431340015967	0.0149503414659716	144		1	1.13186506458785	Control > Drought	Plant pathogen	Fusarium
91	OTU172_Fusarium	-0.196397212803503	0.196727011367625	0.101538026462062	182		1	1.62593824035297	Drought > Control	Plant pathogen	Fusarium
92	OTU184_Fusarium	-0.196397212803503	0.0702224529929751	0.101538026462062	101		1	2.65608717588453	Drought > Control	Plant pathogen	Fusarium
93	OTU1053_Fusarium	-0.385290155884792	0.354186938757137	0.235216461694031	530		1	1.03793042964607	Drought > Control	Plant pathogen	Fusarium
94	OTU612_Fusarium	-0.172836596862216	0.468089005433083	0.285402218862248	310		1	0.759096818597576	Drought > Control	Plant pathogen	Fusarium
95	OTU808_Fusarium	0.123382415505282	0.353559977064081	0.285402218862248	449		1	1.03970214166075	Control > Drought	Plant pathogen	Fusarium
96	OTU82_Nectria	-0.512206158285842	0.30582964383471	0.624490864907793	40		1	1.18472705155001	Drought > Control	Plant pathogen	Fusarium
97	OTU32_Fusarium	-0.793204433714571	0.385634824461403	2.1963972128035	10		1	0.952864407923763	Drought > Control	Plant pathogen	Fusarium
98	OTU322_Fusarium	-2.10060394093841	0.307024261733734	2.30985526258679	73		1	1.18082850606888	Drought > Control	Plant pathogen	Fusarium
99	OTU16_Fusarium	-0.17364808748503	0.698473084938199	2.51569983828404	7		1	0.358858633685792	Drought > Control	Plant pathogen	Fusarium
100	OTU41_Fusarium	-1.04318593317203	0.210518881981678	2.52877966532803	26		1	1.55817992925701	Drought > Control	Plant pathogen	Fusarium
101	OTU6_Fusarium	0.0183085584129381	0.964050471566002	4.03708931873522	5		1	0.0366116293458726	Control > Drought	Plant pathogen	Fusarium
102	OTU563_Ganoderma	0.206450877467427	0.393617603463104	0.222392421336448	363		1	0.932375390558447	Control > Drought	Plant pathogen	Ganoderma
103	OTU18_Gibberella	-0.55523744573238	0.43406419624184	4.53138146051631	6		1	0.834562838212537	Drought > Control	Plant pathogen	Gibberella
104	OTU94_Gibellulopsis	-0.656045598782639	0.266919428260618	0.824428435416546	74		1	1.32080843293682	Drought > Control	Plant pathogen	Gibellulopsis
105	OTU776_Knufia	-0.0297473433940519	0.322431340015967	0.0149503414659716	562		1	1.13186506458785	Drought > Control	Plant pathogen	Knufia
106	OTU650_Chaetothyriales	-0.0780025120012732	0.467791746137197	0.20945336562895	420		1	0.759732068986866	Drought > Control	Plant pathogen	Knufia
107	OTU816_Lectera	0.082462160191973	0.430771679779965	0.129283016944966	489		1	0.842177074533103	Control > Drought	Plant pathogen	Lectera
108	OTU160_Pleosporales	-0.267480310864986	0.426162983009956	0.309855262586787	178		1	0.852933416656114	Drought > Control	Plant pathogen	Leptosphaeria
109	OTU1242_Pleosporales	0.0297473433940519	0.322431340015967	0.0149503414659716	552		1	1.13186506458785	Control > Drought	Plant pathogen	Leptosphaerulina
110	OTU49_Macrophomina	-0.339486466271667	0.105717839296021	0.20945336562895	70		1	2.24698162744185	Drought > Control	Plant pathogen	Macrophomina
111	OTU207_Magnaporthiopsis	-0.160464672193246	0.118739706607515	0.169925001442312	124		1	2.13082152102429	Drought > Control	Plant pathogen	Magnaporthiopsis
112	OTU63_Microdochium	-0.0554951125917037	0.614448160045094	0.115477217419936	117		1	0.487030714730595	Drought > Control	Plant pathogen	Microdochium
113	OTU310_Monilinia	-0.250808103500534	0.224102855773554	0.849665726915569	290		1	1.49565015495634	Drought > Control	Plant pathogen	Monilinia
114	OTU632_Monographella	-0.0297473433940519	0.322431340015967	0.0149503414659716	412		1	1.13186506458785	Drought > Control	Plant pathogen	Monographella
115	OTU284_Hyponectriaceae	-0.142957953842043	0.229004153575372	0.0732489820306385	264		1	1.47401513770867	Drought > Control	Plant pathogen	Monographella
116	OTU1008_Monographella	-0.218180170049534	0.279015044087941	0.142957953842043	470		1	1.27648957715233	Drought > Control	Plant pathogen	Monographella
117	OTU20_Xylariales	-0.482600783091478	0.465153227151533	1.86624861111117	18		1	0.765388406918836	Drought > Control	Plant pathogen	Monosporascus
118	OTU669_Mycocentrospora	-0.0297473433940519	0.322431340015967	0.0149503414659716	567		1	1.13186506458785	Drought > Control	Plant pathogen	Mycocentrospora
119	OTU1212_Nectria	0.0554951125917037	0.465538033471398	0.115477217419936	476		1	0.764561481045404	Control > Drought	Plant pathogen	Nectria
120	OTU624_Cylindrocarpon	-0.113210610447991	0.347821286178622	0.0874628412503394	143		1	1.05606647658103	Drought > Control	Plant pathogen	Neonectria
121	OTU326_Fungi	-0.0297473433940519	0.322431340015967	0.0149503414659716	287		1	1.13186506458785	Drought > Control	Plant pathogen	Paraphysoderma
122	OTU223_Physodermataceae	-0.142957953842043	0.229004153575372	0.0732489820306385	248		1	1.47401513770867	Drought > Control	Plant pathogen	Paraphysoderma
123	OTU178_Fungi	-0.218180170049534	0.218238498144963	0.142957953842043	163		1	1.52216678601786	Drought > Control	Plant pathogen	Paraphysoderma
124	OTU195_Peniophora	-0.134929580086109	0.434459752788786	0.156504485679991	147		1	0.833651967361511	Drought > Control	Plant pathogen	Peniophora
125	OTU146_Chytridiomycetes	-0.459431618637297	0.322431340015967	0.247927513443585	281		1	1.13186506458785	Drought > Control	Plant pathogen	Phlyctochytrium
126	OTU495_Phoma	-0.0874628412503394	0.322431340015967	0.0443941193584534	496		1	1.13186506458785	Drought > Control	Plant pathogen	Phoma
127	OTU719_Phoma	0.166649869409451	0.0279580966016242	0.115477217419936	504		1	3.5770484396983	Control > Drought	Plant pathogen	Phoma
128	OTU605_Phoma	0.0274807364221072	0.729595319456278	0.129283016944966	475		1	0.31526525546151	Control > Drought	Plant pathogen	Phoma
129	OTU922_Phoma	-0.137503523749935	0.246952741750293	0.129283016944966	532		1	1.39855828960606	Drought > Control	Plant pathogen	Phoma
130	OTU25_Pleosporales	-0.394278939112046	0.404917915720056	0.754887502163469	38		1	0.904070909651834	Drought > Control	Plant pathogen	Phoma
131	OTU616_Chytridiomycetes	0	1	0.0297473433940519	373		1	0	Drought > Control	Plant pathogen	Powellomyces
132	OTU813_Dothideomycetes	-0.0297473433940519	0.322431340015967	0.0149503414659716	541		1	1.13186506458785	Drought > Control	Plant pathogen	Pseudocercosporella
133	OTU617_Puccinia	-0.0297473433940519	0.322431340015967	0.0149503414659716	399		1	1.13186506458785	Drought > Control	Plant pathogen	Puccinia
134	OTU608_Ascomycota	-0.15754127698648	0.309821519733049	0.196397212803503	450		1	1.17175889010309	Drought > Control	Plant pathogen	Pyrenophora
135	OTU351_Ramularia	0.817796668779251	9.59984817766361e-05	1.76376565350992	261		0.0534711543495863	9.2511781814482	Control > Drought	Plant pathogen	Ramularia
136	OTU654_Hypocreales	0.185214872466907	0.338129110245706	0.700439718141092	343		1	1.08432747346058	Control > Drought	Plant pathogen	Sarocladium
137	OTU19_Sarocladium	-0.803691707967019	0.367943003230254	2.27301849440642	15		1	0.999827235335228	Drought > Control	Plant pathogen	Sarocladium
138	OTU2_Setophoma	-0.505365674223573	0.410012259914673	4.66415095199257	2		1	0.891568217499936	Drought > Control	Plant pathogen	Setophoma
139	OTU456_Sigarispora	-0.156725503687453	0.259324556755992	0.426264754702098	361		1	1.34967488688775	Drought > Control	Plant pathogen	Sigarispora
140	OTU248_Spizellomyces	0.0297473433940519	0.322431340015967	0.0149503414659716	266		1	1.13186506458785	Control > Drought	Plant pathogen	Spizellomyces
141	OTU279_Spizellomyces	-0.0297473433940519	0.322431340015967	0.0149503414659716	228		1	1.13186506458785	Drought > Control	Plant pathogen	Spizellomyces
142	OTU337_Chytridiomycetes	-0.0297473433940519	0.322431340015967	0.0149503414659716	299		1	1.13186506458785	Drought > Control	Plant pathogen	Spizellomyces
143	OTU429_Spizellomyces	-0.0588936890535686	0.15947345613245	0.0297473433940519	309		1	1.83587778983875	Drought > Control	Plant pathogen	Spizellomyces
144	OTU149_Spizellomyces	0.0291463456595168	0.562448327992466	0.0443941193584534	155		1	0.575456010469801	Control > Drought	Plant pathogen	Spizellomyces
145	OTU300_Spizellomyces	-0.0874628412503394	0.322431340015967	0.0443941193584534	255		1	1.13186506458785	Drought > Control	Plant pathogen	Spizellomyces
146	OTU748_Spizellomyces	-0.0874628412503394	0.322431340015967	0.0443941193584534	364		1	1.13186506458785	Drought > Control	Plant pathogen	Spizellomyces
147	OTU87_Spizellomyces	-0.356143810225275	0.181775701194835	0.247927513443585	90		1	1.70498176296571	Drought > Control	Plant pathogen	Spizellomyces
148	OTU980_Stagonospora	0.0809199953835675	0.455356324572812	0.156504485679991	507		1	0.786675035588953	Control > Drought	Plant pathogen	Stagonospora
149	OTU437_Fungi	0.733485025431244	0.0167730892272966	1.20294005867028	357		1	4.08797950858555	Control > Drought	Plant pathogen	Stagonosporopsis
150	OTU475_Stemphylium	-0.806339297206868	0.109411592400004	2.53915881110803	232		1	2.21263843117102	Drought > Control	Plant pathogen	Stemphylium
151	OTU53_Stemphylium	-0.750834737856727	1.23999698290855e-05	5.67006606909757	83		0.00695638307411698	11.2978165184945	Drought > Control	Plant pathogen	Stemphylium
152	OTU567_Tranzschelia	-0.311201688294304	0.0225140130989595	0.333900736553438	376		1	3.79361735923573	Drought > Control	Plant pathogen	Tranzschelia
153	OTU843_Trichothecium	-0.0297473433940519	0.322431340015967	0.0149503414659716	300		1	1.13186506458785	Drought > Control	Plant pathogen	Trichothecium
154	OTU524_Triparticalcar	-0.0297473433940519	0.322431340015967	0.0149503414659716	400		1	1.13186506458785	Drought > Control	Plant pathogen	Triparticalcar
155	OTU78_Triparticalcar	-0.0534392589614603	0.737054460904066	0.169925001442312	98		1	0.30509349413071	Drought > Control	Plant pathogen	Triparticalcar
156	OTU559_Truncatella	-0.0874628412503394	0.0831932066125504	0.0443941193584534	428		1	2.48658958578008	Drought > Control	Plant pathogen	Truncatella
157	OTU309_Sordariomycetes	-0.0297473433940519	0.322431340015967	0.0149503414659716	256		1	1.13186506458785	Drought > Control	Plant pathogen	Verticillium
158	OTU107_Waitea	0.0297473433940519	0.322431340015967	0.0149503414659716	97		1	1.13186506458785	Control > Drought	Plant pathogen	Waitea
159	OTU45_Waitea	-0.0577154978562875	0.312679546667596	0.0588936890535686	72		1	1.16257642545965	Drought > Control	Plant pathogen	Waitea
160	OTU393_Anthracocystis	0.0280143761695965	0.698356609013939	0.101538026462062	374		1	0.359025405519228	Control > Drought	Plant pathogen (Yeast)	Anthracocystis
161	OTU190_Anthracocystis	0.247927513443585	0.210967993340476	0.129283016944966	327		1	1.55604884734171	Control > Drought	Plant pathogen (Yeast)	Anthracocystis
162	OTU512_Anthracocystis	-0.604862058158861	0.322431340015967	0.333900736553438	402		1	1.13186506458785	Drought > Control	Plant pathogen (Yeast)	Anthracocystis
163	OTU209_Anthracocystis	0.526068811667588	0.279386868416635	0.34577483684173	275		1	1.27515783248842	Control > Drought	Plant pathogen (Yeast)	Anthracocystis
164	OTU116_Anthracocystis	-1.07332536561985	0.492797517730603	3.59618975614441	134		1	0.707656903848154	Drought > Control	Plant pathogen (Yeast)	Anthracocystis
165	OTU820_Macalpinomyces	0.0297473433940519	0.322431340015967	0.0149503414659716	553		1	1.13186506458785	Control > Drought	Plant pathogen (Yeast)	Macalpinomyces
166	OTU431_Microstromatales	-0.0692626624371137	0.612639827953245	0.380821783940931	401		1	0.489978072081664	Drought > Control	Plant pathogen (Yeast)	Microstroma
167	OTU540_Microstromatales	0.421137698815262	0.118316071116144	0.523561956057013	411		1	2.13439566670779	Control > Drought	Plant pathogen (Yeast)	Microstroma
168	OTU1051_Quambalaria	-0.108934371553164	0.185546221640922	0.142957953842043	487		1	1.68445125470673	Drought > Control	Plant pathogen (Yeast)	Quambalaria
169	OTU257_Sporisorium	-0.161967479663393	0.719943505336594	1.15650448567999	235		1	0.328582534860846	Drought > Control	Plant pathogen (Yeast)	Sporisorium
170	OTU79_Sporisorium	2.02673984795242	0.0693708189294942	2.95806931953408	139		1	2.66828897641467	Control > Drought	Plant pathogen (Yeast)	Sporisorium
171	OTU696_Ustilago	0.0577154978562874	0.312679546667596	0.0588936890535686	437		1	1.16257642545965	Control > Drought	Plant pathogen (Yeast)	Ustilago
172	OTU777_Ustilago	-0.142957953842043	0.0237083696286629	0.0732489820306385	422		1	3.74192714429471	Drought > Control	Plant pathogen (Yeast)	Ustilago
173	OTU389_Ustilago	-0.20945336562895	0.415909624691665	0.523561956057013	303		1	0.877287290660057	Drought > Control	Plant pathogen (Yeast)	Ustilago
174	OTU155_Ustilago	-1.127952730967	0.18839710769059	2.04074634234331	213		1	1.66920326891849	Drought > Control	Plant pathogen (Yeast)	Ustilago
175	OTU15_Ustilago	0.0442631426776046	0.922854811663616	7.94946197936015	23		1	0.0802833573250906	Control > Drought	Plant pathogen (Yeast)	Ustilago
176	OTU459_Fungi	-0.0297473433940519	0.322431340015967	0.0149503414659716	362		1	1.13186506458785	Drought > Control	Saprotroph	_
177	OTU917_Fungi	-0.0297473433940519	0.322431340015967	0.0149503414659716	559		1	1.13186506458785	Drought > Control	Saprotroph	_
178	OTU824_Penicillium	-0.169925001442312	0.182462767709032	0.0874628412503394	328		1	1.70120913932623	Drought > Control	Saprotroph	_
179	OTU60_Hypocreales	-0.474908955256242	0.412965364983139	0.554588851677637	76		1	0.884391551564019	Drought > Control	Saprotroph	_
180	OTU123_Hypocreales	-0.917537839808027	0.371714980788681	0.700439718141092	183		1	0.989627899051004	Drought > Control	Saprotroph	_
181	OTU34_Stachybotrys	-0.225881407416328	0.573539463349714	1.41503749927884	24		1	0.55592853335951	Drought > Control	Saprotroph	Achroiostachys
182	OTU98_Acrocalymma	-0.37851162325373	0.536160546575223	0.523561956057013	127		1	0.623321635568069	Drought > Control	Saprotroph	Acrocalymma
183	OTU283_Actinomucor	0.0297473433940519	0.322431340015967	0.0149503414659716	223		1	1.13186506458785	Control > Drought	Saprotroph	Actinomucor
184	OTU42_Actinomucor	-0.182203331220749	0.404638034622668	0.20945336562895	61		1	0.904762353173236	Drought > Control	Saprotroph	Actinomucor
185	OTU100_Albifimbria	0.314510623324879	0.483012663673426	0.866248611111172	80		1	0.72771240688771	Control > Drought	Saprotroph	Albifimbria
186	OTU901_Dothideomycetes	-0.0297473433940519	0.322431340015967	0.0149503414659716	514		1	1.13186506458785	Drought > Control	Saprotroph	Allophaeosphaeria
187	OTU415_Eurotiomycetes	0.0588936890535686	0.322431340015967	0.0297473433940519	252		1	1.13186506458785	Control > Drought	Saprotroph	Arachnomyces
188	OTU953_Eurotiomycetes	-0.0874628412503394	0.322431340015967	0.0443941193584534	352		1	1.13186506458785	Drought > Control	Saprotroph	Arachnomyces
189	OTU128_Tricholomataceae	-0.085729874025884	0.470065396478939	0.0732489820306385	161		1	0.754883452512754	Drought > Control	Saprotroph	Arrhenia
190	OTU364_Arthrobotrys	-0.0588936890535686	0.15947345613245	0.0297473433940519	301		1	1.83587778983875	Drought > Control	Saprotroph	Arthrobotrys
191	OTU562_Arthrographis	-0.0297473433940519	0.322431340015967	0.0149503414659716	315		1	1.13186506458785	Drought > Control	Saprotroph	Arthrographis
192	OTU38_Xylaria	-0.321928094887362	0.379334025998465	0.285402218862248	46		1	0.96933812695914	Drought > Control	Saprotroph	Arthroxylaria
193	OTU772_Helotiales	0.409112665321739	0.0216645783039	0.564784618783526	405		1	3.83207668837388	Control > Drought	Saprotroph	Articulospora
194	OTU202_Ascobolus	0.0297473433940519	0.322431340015967	0.0149503414659716	268		1	1.13186506458785	Control > Drought	Saprotroph	Ascobolus
195	OTU275_Ascomycota	0.0297473433940519	0.322431340015967	0.0149503414659716	297		1	1.13186506458785	Control > Drought	Saprotroph	Ascobolus
196	OTU57_Dothideomycetes	-0.362570079384708	0.225512763614685	0.222392421336448	95		1	1.4893785202457	Drought > Control	Saprotroph	Ascobolus
197	OTU21_Ascomycota	-1.11407176670879	0.337677025824701	1.38082178394093	36		1	1.08566538522051	Drought > Control	Saprotroph	Ascobolus
198	OTU137_Eurotiales	0.0297473433940519	0.322431340015967	0.0149503414659716	138		1	1.13186506458785	Control > Drought	Saprotroph	Aspergillus
199	OTU458_Aspergillus	-0.0297473433940519	0.322431340015967	0.0149503414659716	243		1	1.13186506458785	Drought > Control	Saprotroph	Aspergillus
200	OTU888_Fungi	0.0297473433940519	0.322431340015967	0.0149503414659716	415		1	1.13186506458785	Control > Drought	Saprotroph	Aspergillus
201	OTU159_Aspergillus	0	1	0.0297473433940519	164		1	0	Drought > Control	Saprotroph	Aspergillus
202	OTU1203_Aspergillus	-0.0588936890535686	0.322431340015967	0.0297473433940519	380		1	1.13186506458785	Drought > Control	Saprotroph	Aspergillus
203	OTU222_Aspergillus	-0.085729874025884	0.172791508137663	0.0732489820306385	204		1	1.75566956654158	Drought > Control	Saprotroph	Aspergillus
204	OTU404_Aspergillus	-0.0280143761695965	0.818445130274487	0.101538026462062	230		1	0.200348921345956	Drought > Control	Saprotroph	Aspergillus
205	OTU127_Aspergillus	-0.369233809665719	0.223128586871399	0.196397212803503	119		1	1.50000705096333	Drought > Control	Saprotroph	Aspergillus
206	OTU171_Aspergillus	-0.267480310864986	0.445336777959655	0.309855262586787	136		1	0.808924478644226	Drought > Control	Saprotroph	Aspergillus
207	OTU105_Aspergillus	-0.21864028647534	0.363472478175789	0.309855262586787	85		1	1.01205169828408	Drought > Control	Saprotroph	Aspergillus
208	OTU101_Aspergillus	-0.578359765896909	0.279443352280091	0.92283213947754	81		1	1.27495568213378	Drought > Control	Saprotroph	Aspergillus
209	OTU183_Pleosporales	-0.0588936890535686	0.322431340015967	0.0297473433940519	215		1	1.13186506458785	Drought > Control	Saprotroph	Astrosphaeriella
210	OTU477_Auriculariales	0	1	0.0588936890535686	302		1	0	Drought > Control	Saprotroph	Auricularia
211	OTU136_Auriculariales	0.14017765804826	0.162747203888583	0.101538026462062	107		1	1.81555717844913	Control > Drought	Saprotroph	Auricularia
212	OTU233_Pezizales	0.0297473433940519	0.322431340015967	0.0149503414659716	190		1	1.13186506458785	Control > Drought	Saprotroph	Boubovia
213	OTU1147_Bovista	-0.0291463456595167	0.562448327992466	0.0443941193584534	480		1	0.575456010469801	Drought > Control	Saprotroph	Bovista
214	OTU585_Catenaria	-0.0297473433940519	0.322431340015967	0.0149503414659716	345		1	1.13186506458785	Drought > Control	Saprotroph	Catenaria
215	OTU1195_Ascomycota	-0.0297473433940519	0.322431340015967	0.0149503414659716	498		1	1.13186506458785	Drought > Control	Saprotroph	Cephaliophora
216	OTU148_Cercophora	-0.142957953842043	0.322431340015967	0.0732489820306385	177		1	1.13186506458785	Drought > Control	Saprotroph	Cercophora
217	OTU317_Chaetomium	-0.0297473433940519	0.322431340015967	0.0149503414659716	272		1	1.13186506458785	Drought > Control	Saprotroph	Chaetomium
218	OTU503_Chaetomium	-0.0297473433940519	0.322431340015967	0.0149503414659716	273		1	1.13186506458785	Drought > Control	Saprotroph	Chaetomium
219	OTU47_Chaetomium	0.0554951125917037	0.557661706548709	0.115477217419936	52		1	0.58400276111653	Control > Drought	Saprotroph	Chaetomium
220	OTU92_Chaetomium	0	1	0.297680548640685	77		1	0	Drought > Control	Saprotroph	Chaetomium
221	OTU96_Chaetomium	-0.267480310864986	0.421258739958256	0.309855262586787	69		1	0.864508049855411	Drought > Control	Saprotroph	Chaetomium
222	OTU76_Chaetomium	-0.746713570717768	0.296739074349669	0.718818247455947	50		1	1.21490206386292	Drought > Control	Saprotroph	Chaetomium
223	OTU59_Chaetomium	-0.925037942318778	0.193208650117574	1.25424128737579	27		1	1.6439845853407	Drought > Control	Saprotroph	Chaetomium
224	OTU28_Chaetomium	-1.81532123186766	0.314221865913691	2.60238957247934	12		1	1.15765596324058	Drought > Control	Saprotroph	Chaetomium
225	OTU31_Chaetomium	-1.44424942049533	0.367297552628245	2.67713234464902	9		1	1.00158298931989	Drought > Control	Saprotroph	Chaetomium
226	OTU905_Dothideomycetes	0.0565835283663672	0.524238904139793	0.0874628412503394	501		1	0.645807774631928	Control > Drought	Saprotroph	Chaetosphaeronema
227	OTU1090_Helotiales	0.0297473433940519	0.322431340015967	0.0149503414659716	546		1	1.13186506458785	Control > Drought	Saprotroph	Chalara
228	OTU225_Onygenaceae	-0.085729874025884	0.316826258373312	0.0732489820306385	212		1	1.14940173619735	Drought > Control	Saprotroph	Chrysosporium
229	OTU235_Geomyces	0.0554951125917037	0.669273208392281	0.115477217419936	196		1	0.401562918972593	Control > Drought	Saprotroph	Chrysosporium
230	OTU246_Chrysosporium	-0.182203331220749	0.508092726835904	0.20945336562895	145		1	0.677091314919259	Drought > Control	Saprotroph	Chrysosporium
231	OTU141_Onygenales	-0.230297619421794	0.320305966226689	0.235216461694031	153		1	1.13847859554491	Drought > Control	Saprotroph	Chrysosporium
232	OTU111_Chrysosporium	-0.944504887408296	0.305157972039631	0.691161904553081	106		1	1.18692569534638	Drought > Control	Saprotroph	Chrysosporium
233	OTU1060_Cladorrhinum	-0.0297473433940519	0.322431340015967	0.0149503414659716	195		1	1.13186506458785	Drought > Control	Saprotroph	Cladorrhinum
234	OTU261_Cladorrhinum	-0.166649869409451	0.333503328178998	0.115477217419936	184		1	1.09810243412903	Drought > Control	Saprotroph	Cladorrhinum
235	OTU188_Cladorrhinum	-0.163498732282879	0.470065396478939	0.142957953842043	169		1	0.754883452512754	Drought > Control	Saprotroph	Cladorrhinum
236	OTU647_Cladosporium	-0.169925001442312	0.53683307062455	1.4093909361377	313		1	0.622068088246607	Drought > Control	Saprotroph	Cladosporium
237	OTU83_Cladosporium	-0.268638392246037	0.0453035574145112	4.06339508128851	89		1	3.09436971945482	Drought > Control	Saprotroph	Cladosporium
238	OTU1_Cladosporium	-0.232932832823013	3.59890062135841e-05	12.5005125518897	1		0.0200818654671799	10.232297049103	Drought > Control	Saprotroph	Cladosporium
239	OTU30_Clitopilus	0.0297473433940519	0.322431340015967	0.0149503414659716	148		1	1.13186506458785	Control > Drought	Saprotroph	Clitopilus
240	OTU1085_Pleosporales	-0.0588936890535686	0.322431340015967	0.0297473433940519	549		1	1.13186506458785	Drought > Control	Saprotroph	Comoclathris
241	OTU373_Pleosporales	-0.493814612662961	0.274767216971715	0.297680548640685	383		1	1.29183102352445	Drought > Control	Saprotroph	Comoclathris
242	OTU619_Pleosporales	-0.229481846122768	0.100843921510717	0.39231742277876	368		1	2.29418128897432	Drought > Control	Saprotroph	Comoclathris
243	OTU739_Coniochaeta	-0.0588936890535686	0.322431340015967	0.0297473433940519	441		1	1.13186506458785	Drought > Control	Saprotroph	Coniochaeta
244	OTU468_unidentified	-0.0291463456595167	0.562448327992466	0.0443941193584534	277		1	0.575456010469801	Drought > Control	Saprotroph	Coniochaeta
245	OTU95_Coniochaeta	-0.37851162325373	0.275275027939206	0.260527550223219	109		1	1.28998457948687	Drought > Control	Saprotroph	Coniochaeta
246	OTU168_Sordariomycetes	-0.108934371553164	0.429397016937043	0.142957953842043	129		1	0.845373340610858	Drought > Control	Saprotroph	Coniolariella
247	OTU191_Lecythophora	-0.297680548640685	0.322431340015967	0.156504485679991	227		1	1.13186506458785	Drought > Control	Saprotroph	Coniolariella
248	OTU176_Conocybe	0.0297473433940519	0.322431340015967	0.0149503414659716	193		1	1.13186506458785	Control > Drought	Saprotroph	Conocybe
249	OTU72_Conocybe	-0.0840642647884745	0.436351186688825	0.101538026462062	140		1	0.829307885796303	Drought > Control	Saprotroph	Conocybe
250	OTU185_Conocybe	-0.111031312388744	0.195367497756935	0.115477217419936	206		1	1.63287289017451	Drought > Control	Saprotroph	Conocybe
251	OTU378_Psathyrellaceae	-0.0874628412503394	0.322431340015967	0.0443941193584534	267		1	1.13186506458785	Drought > Control	Saprotroph	Coprinellus
252	OTU108_Coprinellus	-0.111031312388744	0.313522266883335	0.115477217419936	125		1	1.15988489469034	Drought > Control	Saprotroph	Coprinellus
253	OTU115_Coprinellus	-0.218180170049534	0.328409369065998	0.142957953842043	181		1	1.11349437237721	Drought > Control	Saprotroph	Coprinellus
254	OTU289_Coprinellus	-0.861480135918572	0.0105553050176138	1.05889368905357	245		1	4.55112670017292	Drought > Control	Saprotroph	Coprinellus
255	OTU332_Coprinopsis	0.0297473433940519	0.322431340015967	0.0149503414659716	241		1	1.13186506458785	Control > Drought	Saprotroph	Coprinopsis
256	OTU372_Psathyrellaceae	-0.0297473433940519	0.322431340015967	0.0149503414659716	369		1	1.13186506458785	Drought > Control	Saprotroph	Coprinopsis
257	OTU154_Coprinopsis	0.0588936890535686	0.15947345613245	0.0297473433940519	185		1	1.83587778983875	Control > Drought	Saprotroph	Coprinopsis
258	OTU140_Coprinopsis	-0.085729874025884	0.25388192022159	0.0732489820306385	188		1	1.37088600107164	Drought > Control	Saprotroph	Coprinopsis
259	OTU203_Coprinopsis	0	1	0.142957953842043	202		1	0	Drought > Control	Saprotroph	Coprinopsis
260	OTU906_Coprinus	-0.0291463456595167	0.562448327992466	0.0443941193584534	526		1	0.575456010469801	Drought > Control	Saprotroph	Coprinus
261	OTU65_Corynascus	-1.25897618925944	0.337075267747188	1.65344223860392	28		1	1.08744902713705	Drought > Control	Saprotroph	Corynascus
262	OTU358_Stephanosporaceae	-0.0588936890535686	0.322431340015967	0.0297473433940519	225		1	1.13186506458785	Drought > Control	Saprotroph	Cristinia
263	OTU557_Cunninghamella	-0.0588936890535686	0.322431340015967	0.0297473433940519	440		1	1.13186506458785	Drought > Control	Saprotroph	Cunninghamella
264	OTU521_Cystoagaricus	-0.0297473433940519	0.322431340015967	0.0149503414659716	344		1	1.13186506458785	Drought > Control	Saprotroph	Cystoagaricus
265	OTU268_Cystoagaricus	0.166649869409451	0.333503328178998	0.115477217419936	158		1	1.09810243412903	Control > Drought	Saprotroph	Cystoagaricus
266	OTU388_Disciseda	-0.0297473433940519	0.322431340015967	0.0149503414659716	323		1	1.13186506458785	Drought > Control	Saprotroph	Disciseda
267	OTU1170_Dothiora	0.0297473433940519	0.322431340015967	0.0149503414659716	517		1	1.13186506458785	Control > Drought	Saprotroph	Dothiora
268	OTU173_Emericellopsis	-0.760329587231717	0.223666231952542	0.459431618637297	86		1	1.49760037426074	Drought > Control	Saprotroph	Emericellopsis
269	OTU508_Dothideomycetes	-0.612976876890753	0.0582245871722621	0.841302253980942	337		1	2.84344755345134	Drought > Control	Saprotroph	Endoconidioma
270	OTU417_Entoloma	0.0297473433940519	0.322431340015967	0.0149503414659716	293		1	1.13186506458785	Control > Drought	Saprotroph	Entoloma
271	OTU67_Entoloma	0	1	0.0297473433940519	105		1	0	Drought > Control	Saprotroph	Entoloma
272	OTU414_Entoloma	-0.0291463456595167	0.562448327992466	0.0443941193584534	333		1	0.575456010469801	Drought > Control	Saprotroph	Entoloma
273	OTU314_Geastrum	-0.0588936890535686	0.322431340015967	0.0297473433940519	312		1	1.13186506458785	Drought > Control	Saprotroph	Geastrum
274	OTU104_Geomyces	-0.637429920615292	0.28882273746392	0.523561956057013	104		1	1.24194214423183	Drought > Control	Saprotroph	Geomyces
275	OTU48_Geomyces	-0.800230487624223	0.32466892349434	0.727920454563199	68		1	1.12494931281727	Drought > Control	Saprotroph	Geomyces
276	OTU667_Geosmithia	0.0297473433940519	0.322431340015967	0.0149503414659716	395		1	1.13186506458785	Control > Drought	Saprotroph	Geosmithia
277	OTU566_Geosmithia	0.0840642647884746	0.243907616141246	0.101538026462062	214		1	1.41096574775643	Control > Drought	Saprotroph	Geosmithia
278	OTU109_Beauveria	-0.197446064206217	0.544175244508063	0.745954377393461	65		1	0.608483943362527	Drought > Control	Saprotroph	Geosmithia
279	OTU686_Gilbertella	0.0297473433940519	0.322431340015967	0.0149503414659716	478		1	1.13186506458785	Control > Drought	Saprotroph	Gilbertella
280	OTU807_Helotiales	-0.163498732282879	0.12519506749029	0.142957953842043	468		1	2.07788221813464	Drought > Control	Saprotroph	Glarea
281	OTU8_Agaricomycetes	-1.17402939977505	0.401913547685409	1.98868468677217	14		1	0.9115182689998	Drought > Control	Saprotroph	Gloeoporus
282	OTU9_Meruliaceae	-1.45581734942118	0.365802241843142	2.08746284125034	19		1	1.0056624144407	Drought > Control	Saprotroph	Gloeoporus
283	OTU74_Gymnoascus	-0.884522782580064	0.295140407552232	0.624490864907793	87		1	1.22030407807013	Drought > Control	Saprotroph	Gymnoascus
284	OTU196_Hansfordia	0.108934371553164	0.556185288869817	0.142957953842043	226		1	0.586653786885143	Control > Drought	Saprotroph	Hansfordia
285	OTU324_Ceratostomataceae	-0.0297473433940519	0.322431340015967	0.0149503414659716	279		1	1.13186506458785	Drought > Control	Saprotroph	Harzia
286	OTU704_Dothideomycetes	-0.0291463456595167	0.656119197548765	0.0443941193584534	367		1	0.42141280296371	Drought > Control	Saprotroph	Helicoma
287	OTU398_Sordariomycetes	0.0297473433940519	0.322431340015967	0.0149503414659716	265		1	1.13186506458785	Control > Drought	Saprotroph	Humicola
288	OTU266_Chaetomiaceae	0.0285691521967709	0.650177480317025	0.0732489820306385	168		1	0.430509906721328	Control > Drought	Saprotroph	Humicola
289	OTU834_Humicola	-0.0274807364221072	0.75680016264421	0.129283016944966	481		1	0.278656046334067	Drought > Control	Saprotroph	Humicola
290	OTU751_Polyporales	-0.0297473433940519	0.322431340015967	0.0149503414659716	465		1	1.13186506458785	Drought > Control	Saprotroph	Hydnophlebia
291	OTU274_pezizomycetes	0.0297473433940519	0.322431340015967	0.0149503414659716	325		1	1.13186506458785	Control > Drought	Saprotroph	Iodophanus
292	OTU344_unidentified	-0.0588936890535686	0.15947345613245	0.0297473433940519	285		1	1.83587778983875	Drought > Control	Saprotroph	Kabatiella
293	OTU766_Kernia	-0.0297473433940519	0.322431340015967	0.0149503414659716	518		1	1.13186506458785	Drought > Control	Saprotroph	Kernia
294	OTU695_Fungi	0.115477217419936	0.0442609748072263	0.0588936890535686	502		1	3.11765192003724	Control > Drought	Saprotroph	Leptospora
295	OTU164_Penicillium	-0.113210610447991	0.436413780918406	0.0874628412503394	165		1	0.829164446882023	Drought > Control	Saprotroph	Leucothecium
296	OTU64_Penicillium	-0.408084738637077	0.171734131460505	0.333900736553438	75		1	1.76180774539126	Drought > Control	Saprotroph	Leucothecium
297	OTU99_Marasmius	-0.0297473433940519	0.322431340015967	0.0149503414659716	111		1	1.13186506458785	Drought > Control	Saprotroph	Marasmius
298	OTU967_Microascus	-0.0297473433940519	0.322431340015967	0.0149503414659716	516		1	1.13186506458785	Drought > Control	Saprotroph	Microascus
299	OTU426_Monoblepharis	-0.0577154978562875	0.529604280092627	0.0588936890535686	318		1	0.6356251926461	Drought > Control	Saprotroph	Monoblepharis
300	OTU169_Hypocreales	-0.238786859587117	0.232871756914773	0.18322182405577	112		1	1.45726737644926	Drought > Control	Saprotroph	Monocillium
301	OTU157_Mortierella	-0.0297473433940519	0.322431340015967	0.0149503414659716	176		1	1.13186506458785	Drought > Control	Saprotroph	Mortierella
302	OTU263_Mortierella	-0.0297473433940519	0.322431340015967	0.0149503414659716	247		1	1.13186506458785	Drought > Control	Saprotroph	Mortierella
303	OTU445_Mortierella	-0.0588936890535686	0.322431340015967	0.0297473433940519	356		1	1.13186506458785	Drought > Control	Saprotroph	Mortierella
304	OTU656_Mortierellales	-0.0588936890535686	0.322431340015967	0.0297473433940519	459		1	1.13186506458785	Drought > Control	Saprotroph	Mortierella
305	OTU216_Mortierella	-0.0588936890535686	0.15947345613245	0.0297473433940519	251		1	1.83587778983875	Drought > Control	Saprotroph	Mortierella
306	OTU422_Mortierella	-0.0291463456595167	0.562448327992466	0.0443941193584534	200		1	0.575456010469801	Drought > Control	Saprotroph	Mortierella
307	OTU147_Mortierella	-0.192645077942396	0.389540096223339	0.129283016944966	150		1	0.942788476162549	Drought > Control	Saprotroph	Mortierella
308	OTU89_Mortierella	-0.299560281858908	0.195705084325008	0.273018494406416	78		1	1.63114642471826	Drought > Control	Saprotroph	Mortierella
309	OTU114_Mortierella	-0.311201688294304	0.355764359597001	0.333900736553438	79		1	1.03348667853445	Drought > Control	Saprotroph	Mortierella
310	OTU62_Mortierella	-0.610053481683987	0.296798263007034	0.584962500721156	60		1	1.21470262010821	Drought > Control	Saprotroph	Mortierella
311	OTU93_Mortierella	-0.716207033999409	0.289871818204404	0.624490864907793	67		1	1.23831645990686	Drought > Control	Saprotroph	Mortierella
312	OTU52_Mortierella	-0.726981505593584	0.307195900235702	0.681824039973745	55		1	1.18026962338458	Drought > Control	Saprotroph	Mortierella
313	OTU451_Mucor	0.0588936890535686	0.322431340015967	0.0297473433940519	382		1	1.13186506458785	Control > Drought	Saprotroph	Mucor
314	OTU342_Mucor	0.0291463456595168	0.562448327992466	0.0443941193584534	282		1	0.575456010469801	Control > Drought	Saprotroph	Mucor
315	OTU201_Mycothermus	-0.0588936890535686	0.15947345613245	0.0297473433940519	174		1	1.83587778983875	Drought > Control	Saprotroph	Mycothermus
316	OTU110_Myrmecridium	0.0297473433940519	0.322431340015967	0.0149503414659716	149		1	1.13186506458785	Control > Drought	Saprotroph	Myrmecridium
317	OTU604_Fungi	0.29218075149331	0.00873440297052237	0.18322182405577	467		1	4.74048568684223	Control > Drought	Saprotroph	Neosetophoma
318	OTU571_Fungi	0.254572827085598	0.0616955548977227	0.380821783940931	429		1	2.78554339446311	Control > Drought	Saprotroph	Neosetophoma
319	OTU898_Neostagonospora	0.169925001442312	0.24333184759479	0.0874628412503394	555		1	1.41332913930129	Control > Drought	Saprotroph	Neostagonospora
320	OTU803_Nigrospora	0.142957953842043	0.0579272993209113	0.0732489820306385	454		1	2.84856651465805	Control > Drought	Saprotroph	Nigrospora
321	OTU334_Nigrospora	-0.0565835283663673	0.63871423131553	0.0874628412503394	375		1	0.448298136972627	Drought > Control	Saprotroph	Nigrospora
322	OTU158_Ochroconis	-0.113210610447991	0.203229900232209	0.0874628412503394	118		1	1.59341742729079	Drought > Control	Saprotroph	Ochroconis
323	OTU875_Fungi	-0.0588936890535686	0.15947345613245	0.0297473433940519	493		1	1.83587778983875	Drought > Control	Saprotroph	Oedocephalum
324	OTU474_Fungi	0.169925001442312	0.322431340015967	0.0874628412503394	473		1	1.13186506458785	Control > Drought	Saprotroph	Oedocephalum
325	OTU359_Auriculariales	0.0588936890535686	0.322431340015967	0.0297473433940519	314		1	1.13186506458785	Control > Drought	Saprotroph	Oliveonia
326	OTU56_Agaricomycetes	-0.161751069996612	0.494146477017785	0.380821783940931	57		1	0.704923293563512	Drought > Control	Saprotroph	Oliveonia
327	OTU423_Panaeolus	0.111031312388744	0.519029522678533	0.115477217419936	198		1	0.655794513660403	Control > Drought	Saprotroph	Panaeolus
328	OTU55_Panaeolus	-0.0848888975865129	0.732367693197763	0.502500340529183	58		1	0.311472578026127	Drought > Control	Saprotroph	Panaeolus
329	OTU395_Paraconiothyrium	-0.0297473433940519	0.322431340015967	0.0149503414659716	335		1	1.13186506458785	Drought > Control	Saprotroph	Paraconiothyrium
330	OTU921_Fungi	0	1	0.0874628412503394	456		1	0	Drought > Control	Saprotroph	Parasola
331	OTU742_Parastagonospora	-0.0840642647884745	0.30899588372717	0.101538026462062	452		1	1.17442732344441	Drought > Control	Saprotroph	Parastagonospora
332	OTU486_Fungi	0.0577154978562874	0.413867720391853	0.0588936890535686	189		1	0.882208872174632	Control > Drought	Saprotroph	Parasympodiella
333	OTU252_Xylariales	-0.163498732282879	0.416489310341141	0.142957953842043	209		1	0.875894483152043	Drought > Control	Saprotroph	Parasympodiella
334	OTU1042_Penicillium	0.0297473433940519	0.322431340015967	0.0149503414659716	381		1	1.13186506458785	Control > Drought	Saprotroph	Penicillium
335	OTU335_Penicillium	0.0297473433940519	0.322431340015967	0.0149503414659716	346		1	1.13186506458785	Control > Drought	Saprotroph	Penicillium
336	OTU892_Penicillium	-0.0297473433940519	0.322431340015967	0.0149503414659716	414		1	1.13186506458785	Drought > Control	Saprotroph	Penicillium
337	OTU979_Penicillium	0	1	0.0297473433940519	497		1	0	Drought > Control	Saprotroph	Penicillium
338	OTU517_Penicillium	-0.0588936890535686	0.322431340015967	0.0297473433940519	298		1	1.13186506458785	Drought > Control	Saprotroph	Penicillium
339	OTU848_Penicillium	-0.0588936890535686	0.322431340015967	0.0297473433940519	391		1	1.13186506458785	Drought > Control	Saprotroph	Penicillium
340	OTU421_Penicillium	-0.142957953842043	0.0579272993209113	0.0732489820306385	237		1	2.84856651465805	Drought > Control	Saprotroph	Penicillium
341	OTU481_Penicillium	0.14017765804826	0.0897711030270606	0.101538026462062	305		1	2.41049214803203	Control > Drought	Saprotroph	Penicillium
342	OTU179_Penicillium	-0.267933205246633	0.326072938844556	0.169925001442312	170		1	1.12063418385424	Drought > Control	Saprotroph	Penicillium
343	OTU177_Penicillium	-0.230297619421794	0.307785061931337	0.235216461694031	175		1	1.17835359049211	Drought > Control	Saprotroph	Penicillium
344	OTU97_Penicillium	-0.327574658028504	0.203103043218545	0.260527550223219	71		1	1.5940418266649	Drought > Control	Saprotroph	Penicillium
345	OTU113_Petriella	-0.0577154978562875	0.529604280092627	0.0588936890535686	224		1	0.6356251926461	Drought > Control	Saprotroph	Petriella
346	OTU156_Petriella	-0.142957953842043	0.229004153575372	0.0732489820306385	146		1	1.47401513770867	Drought > Control	Saprotroph	Petriella
347	OTU276_Peziza	-0.0291463456595167	0.562448327992466	0.0443941193584534	99		1	0.575456010469801	Drought > Control	Saprotroph	Peziza
348	OTU694_Fungi	0.082462160191973	0.298727675678458	0.129283016944966	528		1	1.20822290429101	Control > Drought	Saprotroph	Phaeosphaeria
349	OTU1001_Pleosporales	0.0588936890535686	0.15947345613245	0.0297473433940519	543		1	1.83587778983875	Control > Drought	Saprotroph	Phaeosphaeriopsis
350	OTU606_Phaeosphaeriaceae	-0.0227200765000835	0.877485715633326	0.40372218605101	434		1	0.130694602255152	Drought > Control	Saprotroph	Phaeosphaeriopsis
351	OTU356_Chytridiomycota	-0.0297473433940519	0.322431340015967	0.0149503414659716	330		1	1.13186506458785	Drought > Control	Saprotroph	Pleuroflammula
352	OTU582_Pluteus	-0.0588936890535686	0.322431340015967	0.0297473433940519	324		1	1.13186506458785	Drought > Control	Saprotroph	Pluteus
353	OTU226_Onygenales	-0.0588936890535686	0.15947345613245	0.0297473433940519	238		1	1.83587778983875	Drought > Control	Saprotroph	Polytolypa
354	OTU513_Pleosporales	-0.115477217419936	0.209256729925127	0.0588936890535686	413		1	1.56419340800249	Drought > Control	Saprotroph	Preussia
355	OTU509_Pleosporales	-0.113210610447991	0.247260026868555	0.0874628412503394	351		1	1.39731475573817	Drought > Control	Saprotroph	Preussia
356	OTU130_Preussia	-0.489384840738925	0.306141999244127	0.380821783940931	131		1	1.18370623485016	Drought > Control	Saprotroph	Preussia
357	OTU77_Sporormiaceae	-0.862496476250065	0.284731737252258	0.691161904553081	91		1	1.25620781478801	Drought > Control	Saprotroph	Preussia
358	OTU13_Preussia	-1.54889324601363	0.358692835956081	2.14295795384204	21		1	1.02528886688734	Drought > Control	Saprotroph	Preussia
359	OTU610_Fungi	-0.0297473433940519	0.322431340015967	0.0149503414659716	500		1	1.13186506458785	Drought > Control	Saprotroph	Pringsheimia
360	OTU36_Fungi	-1.03194289250275	0.395044628524986	1.08746284125034	49		1	0.928756536855622	Drought > Control	Saprotroph	Pseudaleuria
361	OTU244_Pseudopithomyces	-0.349334252228014	0.0734028551620616	1.79007693062577	270		1	2.61179244545251	Drought > Control	Saprotroph	Pseudopithomyces
362	OTU822_Pyrenochaeta	-0.0874628412503394	0.182462767709032	0.0443941193584534	548		1	1.70120913932623	Drought > Control	Saprotroph	Pyrenochaeta
363	OTU1009_Pyrenochaeta	0	1	0.142957953842043	494		1	0	Drought > Control	Saprotroph	Pyrenochaeta
364	OTU419_Pezizomycetes	0.222392421336448	0.322431340015967	0.115477217419936	472		1	1.13186506458785	Control > Drought	Saprotroph	Pyronema
365	OTU406_Rhizophlyctis	0.0291463456595168	0.656119197548765	0.0443941193584534	286		1	0.42141280296371	Control > Drought	Saprotroph	Rhizophlyctis
366	OTU29_Rhizopus	-0.744440714728353	0.300748492697515	1.10153802646206	34		1	1.20148093595199	Drought > Control	Saprotroph	Rhizopus
367	OTU933_Rutstroemia	0.0297473433940519	0.322431340015967	0.0149503414659716	542		1	1.13186506458785	Control > Drought	Saprotroph	Rutstroemia
368	OTU193_Scedosporium	-0.0297473433940519	0.322431340015967	0.0149503414659716	191		1	1.13186506458785	Drought > Control	Saprotroph	Scedosporium
369	OTU81_Schizothecium	-0.711874613203376	0.122430311412962	0.672425341971496	37		1	2.10021329729944	Drought > Control	Saprotroph	Schizothecium
370	OTU91_Schizothecium	-0.371968777386958	0.517622940540704	0.700439718141092	59		1	0.65850821579478	Drought > Control	Saprotroph	Schizothecium
371	OTU402_Sordariomycetes	-0.723159794641176	0.228396695621067	0.798741791752896	56		1	1.4766712688134	Drought > Control	Saprotroph	Schizothecium
372	OTU384_Ochroconis	-0.0297473433940519	0.322431340015967	0.0149503414659716	258		1	1.13186506458785	Drought > Control	Saprotroph	Scolecobasidium
373	OTU381_Ochroconis	-0.0291463456595167	0.656119197548765	0.0443941193584534	304		1	0.42141280296371	Drought > Control	Saprotroph	Scolecobasidium
374	OTU782_Scolecobasidium	-0.0291463456595167	0.562448327992466	0.0443941193584534	416		1	0.575456010469801	Drought > Control	Saprotroph	Scolecobasidium
375	OTU1020_Scytalidium	0.0297473433940519	0.322431340015967	0.0149503414659716	403		1	1.13186506458785	Control > Drought	Saprotroph	Scytalidium
376	OTU470_Scytalidium	-0.0297473433940519	0.322431340015967	0.0149503414659716	338		1	1.13186506458785	Drought > Control	Saprotroph	Scytalidium
377	OTU189_Scytalidium	-0.0588936890535686	0.15947345613245	0.0297473433940519	192		1	1.83587778983875	Drought > Control	Saprotroph	Scytalidium
378	OTU383_Scytalidium	-0.0874628412503394	0.182462767709032	0.0443941193584534	306		1	1.70120913932623	Drought > Control	Saprotroph	Scytalidium
379	OTU142_Scytalidium	-0.0554951125917037	0.706206220809773	0.115477217419936	156		1	0.347847986676786	Drought > Control	Saprotroph	Scytalidium
380	OTU1089_Fungi	0.135351852894886	0.272727756695121	0.415037499278844	426		1	1.29928120958306	Control > Drought	Saprotroph	Septoriella
381	OTU497_Ascomycota	0.0515303006400821	0.694864336191751	0.222392421336448	408		1	0.364038652195389	Control > Drought	Saprotroph	Setophaeosphaeria
382	OTU129_Gelasinospora	0.167109985835258	0.441423938670998	0.333900736553438	142		1	0.817749553120801	Control > Drought	Saprotroph	Sordaria
383	OTU221_Spiromastix	0	1	0.0874628412503394	162		1	0	Drought > Control	Saprotroph	Spiromastix
384	OTU614_Dothideomycetes	-0.0588936890535686	0.322431340015967	0.0297473433940519	372		1	1.13186506458785	Drought > Control	Saprotroph	Spirosphaera
385	OTU117_Spororminula	-0.683972506552322	0.0134477802871256	0.727920454563199	122		1	4.30894122096842	Drought > Control	Saprotroph	Spororminula
386	OTU396_Stachybotrys	-0.169925001442312	0.24333184759479	0.0874628412503394	257		1	1.41332913930129	Drought > Control	Saprotroph	Stachybotrys
387	OTU23_Stachybotrys	-0.894205335977403	0.384994722989745	1.55969574211073	25		1	0.954525651308431	Drought > Control	Saprotroph	Stachybotrys
388	OTU35_Myrothecium	-0.352160296306778	0.541600517052556	2.01122725542325	16		1	0.613226602708465	Drought > Control	Saprotroph	Striaticonidium
389	OTU955_Chaetomium	-0.142957953842043	0.167909695869375	0.0732489820306385	332		1	1.78432896868406	Drought > Control	Saprotroph	Subramaniula
390	OTU952_Dothideomycetes	0.0297473433940519	0.322431340015967	0.0149503414659716	484		1	1.13186506458785	Control > Drought	Saprotroph	Sydowia
391	OTU122_Talaromyces	-0.356143810225275	0.138384866973992	0.247927513443585	47		1	1.97771658445038	Drought > Control	Saprotroph	Talaromyces
392	OTU66_Talaromyces	-0.3536369546147	0.174989295812846	0.357552004618084	63		1	1.74303047371313	Drought > Control	Saprotroph	Talaromyces
393	OTU12_Talaromyces	-0.854660636835961	0.30115761787867	1.8116422804607	11		1	1.2001215038513	Drought > Control	Saprotroph	Talaromyces
394	OTU657_Thielavia	0	1	0.0297473433940519	350		1	0	Drought > Control	Saprotroph	Thielavia
395	OTU167_Thielavia	-0.286881147788161	0.244513790799023	0.20945336562895	137		1	1.40848356757188	Drought > Control	Saprotroph	Thielavia
396	OTU138_Cladorrhinum	-0.915935735211525	0.215676462582137	0.672425341971496	92		1	1.53397585262537	Drought > Control	Saprotroph	Thielavia
397	OTU732_Trametes	0.369233809665719	0.0179698086793796	0.196397212803503	466		1	4.01906222491115	Control > Drought	Saprotroph	Trametes
398	OTU54_Fungi	-0.548893246013634	0.380820441168419	0.470319934780033	103		1	0.965427297966705	Drought > Control	Saprotroph	Trichocladium
399	OTU73_Trichocladium	-0.765534746362977	0.351431972825384	1.16992500144231	35		1	1.04573912038646	Drought > Control	Saprotroph	Trichocladium
400	OTU162_Trichoderma	-0.0291463456595167	0.562448327992466	0.0443941193584534	135		1	0.575456010469801	Drought > Control	Saprotroph	Trichoderma
401	OTU325_Trichoderma	-0.0565835283663673	0.63871423131553	0.0874628412503394	194		1	0.448298136972627	Drought > Control	Saprotroph	Trichoderma
402	OTU152_Doratomyces	-0.0577154978562875	0.413867720391853	0.0588936890535686	171		1	0.882208872174632	Drought > Control	Saprotroph	Trichurus
403	OTU1121_Tulostoma	-0.0297473433940519	0.322431340015967	0.0149503414659716	471		1	1.13186506458785	Drought > Control	Saprotroph	Tulostoma
404	OTU102_Arthropsis	-0.121306296222134	0.584472515555466	0.309855262586787	110		1	0.537045521321926	Drought > Control	Saprotroph	Uncinocarpus
405	OTU1021_Xylariales	-0.0297473433940519	0.322431340015967	0.0149503414659716	199		1	1.13186506458785	Drought > Control	Saprotroph	Xylaria
406	OTU273_Sordariales	-0.0297473433940519	0.322431340015967	0.0149503414659716	269		1	1.13186506458785	Drought > Control	Saprotroph	Zopfiella
407	OTU37_Zopfiella	-0.195550809117807	0.558765443583062	0.470319934780033	39		1	0.582025493914064	Drought > Control	Saprotroph	Zopfiella
408	OTU39_Sordariales	-0.385653692497749	0.492152606864354	0.574908836057233	64		1	0.708966434031065	Drought > Control	Saprotroph	Zopfiella
409	OTU910_Cryptococcus	0.0297473433940519	0.322431340015967	0.0149503414659716	561		1	1.13186506458785	Control > Drought	Saprotroph (Yeast)	_
410	OTU311_Ascomycota	-0.0588936890535686	0.15947345613245	0.0297473433940519	353		1	1.83587778983875	Drought > Control	Saprotroph (Yeast)	_
411	OTU1096_Tremellales	0.0874628412503394	0.182462767709032	0.0443941193584534	538		1	1.70120913932623	Control > Drought	Saprotroph (Yeast)	_
412	OTU234_Basidiomycota	-0.142957953842043	0.229004153575372	0.0732489820306385	218		1	1.47401513770867	Drought > Control	Saprotroph (Yeast)	_
413	OTU658_Tremellales	0.125530882083859	0.283326129912322	0.260527550223219	477		1	1.26115664232794	Control > Drought	Saprotroph (Yeast)	_
414	OTU68_Cryptococcus	-0.347923303420307	0.560545454624877	0.643856189774725	62		1	0.578844943192725	Drought > Control	Saprotroph (Yeast)	_
415	OTU613_Tremellales	0.289506617194985	0.163886521997824	0.906890595608518	404		1	1.8085810296959	Control > Drought	Saprotroph (Yeast)	_
416	OTU71_Cryptococcus	0.694707906704499	0.159262592816108	2.98868468677217	116		1	1.83720091188785	Control > Drought	Saprotroph (Yeast)	_
417	OTU50_Filobasidiaceae	0.378155885355025	0.0282805898097759	8.29418994362065	41		1	3.56557958209714	Control > Drought	Saprotroph (Yeast)	_
418	OTU912_Aureobasidium	-0.0534392589614603	0.542068200710838	0.169925001442312	453		1	0.612363453888806	Drought > Control	Saprotroph (Yeast)	Aureobasidium
419	OTU313_Aureobasidium	-0.0244116660399136	0.935262093513116	2.62205181945638	260		1	0.0669284750562843	Drought > Control	Saprotroph (Yeast)	Aureobasidium
420	OTU33_Aureobasidium	-0.361393398249135	0.0531946837240675	7.31222119023974	48		1	2.9337968176266	Drought > Control	Saprotroph (Yeast)	Aureobasidium
421	OTU434_Auriculibuller	0.695742931439693	0.00424111342513733	0.954196310386875	370		1	5.46292944394345	Control > Drought	Saprotroph (Yeast)	Auriculibuller
422	OTU603_Buckleyzyma	0.121561979880913	0.414527366497455	0.984893107609792	359		1	0.880616283673164	Control > Drought	Saprotroph (Yeast)	Buckleyzyma
423	OTU199_Buckleyzyma	0.548162582518204	0.000962960182920182	2.52877966532803	254		0.53251698115486	6.94549849393665	Control > Drought	Saprotroph (Yeast)	Buckleyzyma
424	OTU1097_Bullera	0.584962500721156	0.000628563139959431	0.321928094887362	486		0.348223979537525	7.37207407362835	Control > Drought	Saprotroph (Yeast)	Bullera
425	OTU649_Bullera	0.385653692497749	0.0109351784829399	0.574908836057233	432		1	4.51577030281561	Control > Drought	Saprotroph (Yeast)	Bullera
426	OTU1054_Bulleromyces	0.106915203916512	0.298600474532319	0.169925001442312	492		1	1.20864880468769	Control > Drought	Saprotroph (Yeast)	Bulleromyces
427	OTU1041_Candida	0.0297473433940519	0.322431340015967	0.0149503414659716	534		1	1.13186506458785	Control > Drought	Saprotroph (Yeast)	Candida
428	OTU1095_Candida	0.142957953842043	0.322431340015967	0.0732489820306385	551		1	1.13186506458785	Control > Drought	Saprotroph (Yeast)	Candida
429	OTU510_Candida	0.111031312388744	0.393261466518768	0.115477217419936	446		1	0.933280579124871	Control > Drought	Saprotroph (Yeast)	Candida
430	OTU295_Fungi	-0.0297473433940519	0.322431340015967	0.0149503414659716	239		1	1.13186506458785	Drought > Control	Saprotroph (Yeast)	Chrysozyma
431	OTU908_Clavispora	0.273018494406416	0.322431340015967	0.142957953842043	490		1	1.13186506458785	Control > Drought	Saprotroph (Yeast)	Clavispora
432	OTU913_Cryptococcus	0.0588936890535686	0.322431340015967	0.0297473433940519	566		1	1.13186506458785	Control > Drought	Saprotroph (Yeast)	Cryptococcus
433	OTU1086_Cryptococcus	0.169925001442312	0.322431340015967	0.0874628412503394	565		1	1.13186506458785	Control > Drought	Saprotroph (Yeast)	Cryptococcus
434	OTU646_Cryptococcus	-0.0280143761695965	0.82752076979741	0.101538026462062	460		1	0.189321072592841	Drought > Control	Saprotroph (Yeast)	Cryptococcus
435	OTU496_Cryptococcus	0.503766417873175	0.0158730641312711	0.754887502163469	393		1	4.14313168612608	Control > Drought	Saprotroph (Yeast)	Cryptococcus
436	OTU896_Cryptococcus	0.654004145150808	0.117790257566078	0.866248611111172	288		1	2.13884971435895	Control > Drought	Saprotroph (Yeast)	Cryptococcus
437	OTU366_Cryptococcus	0.711494906650088	0.016643978125105	1.13613668798603	347		1	4.09570680214343	Control > Drought	Saprotroph (Yeast)	Cryptococcus
438	OTU211_Cryptococcus	-0.070389327891398	0.721492989288709	2.35755200461808	240		1	0.326432617670987	Drought > Control	Saprotroph (Yeast)	Cryptococcus
439	OTU124_Cryptococcus	0.893577940863846	4.90553564091502e-06	4.32867492732795	187		0.00275691103019424	12.2251462678684	Control > Drought	Saprotroph (Yeast)	Cryptococcus
440	OTU43_Cryptococcus	2.45106608203731	0.104512073093046	5.63783240214695	114		1	2.25845268225971	Control > Drought	Saprotroph (Yeast)	Cryptococcus
441	OTU24_Cryptococcus	0.78234813465566	1.66885451858793e-08	8.78286173868989	32		9.41233948483593e-06	17.9085432698856	Control > Drought	Saprotroph (Yeast)	Cryptococcus
442	OTU810_Curvibasidium	-0.0565835283663673	0.474563022724903	0.0874628412503394	511		1	0.745360850521282	Drought > Control	Saprotroph (Yeast)	Curvibasidium
443	OTU573_Fungi	0.347923303420307	0.021919195381932	0.380821783940931	423		1	3.82039252460469	Control > Drought	Saprotroph (Yeast)	Cystobasidium
444	OTU572_Cystobasidium	0.491853096329675	0.0085311357710388	0.681824039973745	377		1	4.76403277616185	Control > Drought	Saprotroph (Yeast)	Cystobasidium
445	OTU430_Basidiomycota	0.0174874267288408	0.899777387306608	0.78135971352466	378		1	0.105607893690351	Control > Drought	Saprotroph (Yeast)	Cystobasidium
446	OTU282_Cystofilobasidium	1.16467692348016	1.57052363698799e-05	2.36923380966572	291		0.00879493236713272	11.0615163744738	Control > Drought	Saprotroph (Yeast)	Cystofilobasidium
447	OTU145_Cryptococcus	0.78782575697235	4.81542909037857e-06	3.27146302790437	205		0.00271108657788314	12.2436854013413	Control > Drought	Saprotroph (Yeast)	Cystofilobasidium
448	OTU1134_Dioszegia	-0.0577154978562875	0.312679546667596	0.0588936890535686	545		1	1.16257642545965	Drought > Control	Saprotroph (Yeast)	Dioszegia
449	OTU688_Dioszegia	0.0715532610250341	0.564780910780417	0.333900736553438	448		1	0.57131739156759	Control > Drought	Saprotroph (Yeast)	Dioszegia
450	OTU455_Dirkmeia	0.0297473433940519	0.322431340015967	0.0149503414659716	419		1	1.13186506458785	Control > Drought	Saprotroph (Yeast)	Dirkmeia
451	OTU655_Erythrobasidium	0.376854305390956	0.039104013876553	0.681824039973745	387		1	3.24153016057032	Control > Drought	Saprotroph (Yeast)	Erythrobasidium
452	OTU931_Exophiala	-0.0297473433940519	0.322431340015967	0.0149503414659716	442		1	1.13186506458785	Drought > Control	Saprotroph (Yeast)	Exophiala
453	OTU348_Exophiala	-0.0588936890535686	0.15947345613245	0.0297473433940519	316		1	1.83587778983875	Drought > Control	Saprotroph (Yeast)	Exophiala
454	OTU472_Filobasidium	0.491388385408958	0.138887636032375	0.790076930625768	379		1	1.97409004662959	Control > Drought	Saprotroph (Yeast)	Filobasidium
455	OTU290_Filobasidium	0.169925001442312	0.556418859642596	2.20294005867028	307		1	0.586233923672296	Control > Drought	Saprotroph (Yeast)	Filobasidium
456	OTU278_Filobasidium	0.382367234505524	0.152473291987142	5.01866384426504	141		1	1.88076583278305	Control > Drought	Saprotroph (Yeast)	Filobasidium
457	OTU10_Filobasidium	0.382212271560803	0.00314714847054934	9.82130895006517	17		1	5.76125848357316	Control > Drought	Saprotroph (Yeast)	Filobasidium
458	OTU1132_Hannaella	0.142957953842043	0.0579272993209113	0.0732489820306385	544		1	2.84856651465805	Control > Drought	Saprotroph (Yeast)	Hannaella
459	OTU601_Hannaella	0.351472370501378	0.0988863806505731	0.459431618637297	438		1	2.31378375812154	Control > Drought	Saprotroph (Yeast)	Hannaella
460	OTU410_Hannaella	0.584962500721156	0.135630567848263	1.09451759878429	358		1	1.99782050227099	Control > Drought	Saprotroph (Yeast)	Hannaella
461	OTU181_Holtermanniella	0.805857055467725	0.000453014576011433	3.56351408145712	216		0.251423089686345	7.69958625637322	Control > Drought	Saprotroph (Yeast)	Holtermanniella
462	OTU454_Hormonema	-0.314510623324879	0.23764256754725	0.866248611111172	341		1	1.43698755119658	Drought > Control	Saprotroph (Yeast)	Hormonema
463	OTU1246_Kwoniella	0.0297473433940519	0.322431340015967	0.0149503414659716	533		1	1.13186506458785	Control > Drought	Saprotroph (Yeast)	Kwoniella
464	OTU1067_Fungi	-0.0588936890535686	0.15947345613245	0.0297473433940519	439		1	1.83587778983875	Drought > Control	Saprotroph (Yeast)	Malassezia
465	OTU957_Metschnikowia	-0.794681092022494	0.143518284238553	0.481126689736616	390		1	1.94129283560269	Drought > Control	Saprotroph (Yeast)	Metschnikowia
466	OTU439_Meyerozyma	0.137503523749935	0.315242429229178	0.129283016944966	366		1	1.15441331955893	Control > Drought	Saprotroph (Yeast)	Meyerozyma
467	OTU238_Cryptococcus	0.965234581839324	0.00207348824112874	3.17658873172332	242		1	6.17852294931937	Control > Drought	Saprotroph (Yeast)	Naganishia
468	OTU135_Naganishia	0.730258125309774	0.00638182733016237	4.34355587453673	154		1	5.05430080724854	Control > Drought	Saprotroph (Yeast)	Naganishia
469	OTU69_Tremellomycetes	1.39315734467855	6.98511412204973e-12	5.32755264408124	123		3.9605597072022e-09	25.6872397851928	Control > Drought	Saprotroph (Yeast)	Naganishia
470	OTU907_Basidiomycota	0.0297473433940519	0.322431340015967	0.0149503414659716	558		1	1.13186506458785	Control > Drought	Saprotroph (Yeast)	Occultifur
471	OTU897_Occultifur	-0.0544477840223765	0.550781093939852	0.142957953842043	491		1	0.596417837444681	Drought > Control	Saprotroph (Yeast)	Occultifur
472	OTU899_Basidiomycota	0.130060540564373	0.195868280053241	0.20945336562895	506		1	1.63031288621678	Control > Drought	Saprotroph (Yeast)	Occultifur
473	OTU919_Papiliotrema	0.0577154978562874	0.312679546667596	0.0588936890535686	519		1	1.16257642545965	Control > Drought	Saprotroph (Yeast)	Papiliotrema
474	OTU254_Tremellales	-0.790736850607187	0.637121845366277	2.75265940127135	295		1	0.450794361691809	Drought > Control	Saprotroph (Yeast)	Papiliotrema
475	OTU61_Cryptococcus	0.967725768641895	7.92433365910456e-10	6.53219356019488	84		4.48517285105318e-07	20.9559126945822	Control > Drought	Saprotroph (Yeast)	Papiliotrema
476	OTU749_Fungi	-0.0264722113611909	0.800386255657797	0.18322182405577	424		1	0.222660848261829	Drought > Control	Saprotroph (Yeast)	Phaeococcomyces
477	OTU88_Pseudozyma	1.45365081068549	0.00578695453938572	4.73131903102506	88		1	5.15214911206572	Control > Drought	Saprotroph (Yeast)	Pseudozyma
478	OTU546_Rhodosporidiobolus	0.129283016944966	0.447886155073706	0.481126689736616	445		1	0.803216196999687	Control > Drought	Saprotroph (Yeast)	Rhodosporidiobolus
479	OTU961_Rhodotorula	-0.0297473433940519	0.322431340015967	0.0149503414659716	537		1	1.13186506458785	Drought > Control	Saprotroph (Yeast)	Rhodotorula
480	OTU394_Rhodotorula	0.422233000683048	0.172245575058396	0.285402218862248	436		1	1.75883405848426	Control > Drought	Saprotroph (Yeast)	Rhodotorula
481	OTU280_Rhodotorula	0.354664881299362	0.176084160914788	0.533978572002351	319		1	1.73679321122312	Control > Drought	Saprotroph (Yeast)	Rhodotorula
482	OTU90_Rhodotorula	0.580016678116354	0.00196057290105351	5.24674059849314	128		1	6.23451855199412	Control > Drought	Saprotroph (Yeast)	Rhodotorula
483	OTU440_Saitozyma	0.558490289359965	0.0663964070683127	0.502500340529183	430		1	2.71211233438075	Control > Drought	Saprotroph (Yeast)	Saitozyma
484	OTU909_Basidiomycota	0.31685710533994	0.0759598756823294	0.415037499278844	443		1	2.57755002965959	Control > Drought	Saprotroph (Yeast)	Sampaiozyma
485	OTU139_Sporidiobolus	0.468476758240304	0.0168462101307933	4.3030196323373	172		1	4.08362956553544	Control > Drought	Saprotroph (Yeast)	Sporidiobolus
486	OTU1094_Fungi	0.115477217419936	0.0442609748072263	0.0588936890535686	556		1	3.11765192003724	Control > Drought	Saprotroph (Yeast)	Sporobolomyces
487	OTU774_Sporobolomyces	-0.214124805352847	0.276733178354638	0.169925001442312	512		1	1.28470149206048	Drought > Control	Saprotroph (Yeast)	Sporobolomyces
488	OTU256_Sporidiobolales	1.71516122384786	0.0317478930826071	1.42066204847272	321		1	3.44992891544826	Control > Drought	Saprotroph (Yeast)	Sporobolomyces
489	OTU539_Sporobolomyces.	0.389327380172949	0.133757700954569	3.14635653030391	231		1	2.01172531763311	Control > Drought	Saprotroph (Yeast)	Sporobolomyces
490	OTU26_Sporobolomyces	0.633271920160615	0.000137101267638369	8.88937720551121	29		0.0762283048069332	8.89479072535291	Control > Drought	Saprotroph (Yeast)	Sporobolomyces
491	OTU14_Symmetrospora	1.03560185226941	2.00613651794885e-09	8.4707859557643	31		1.1334671326411e-06	20.0270550949123	Control > Drought	Saprotroph (Yeast)	Symmetrospora
492	OTU959_Tilletiopsis	0.206450877467427	0.028954271191708	0.222392421336448	458		1	3.54203754899906	Control > Drought	Saprotroph (Yeast)	Tilletiopsis
493	OTU926_Udeniomyces	-0.115477217419936	0.322431340015967	0.0588936890535686	560		1	1.13186506458785	Drought > Control	Saprotroph (Yeast)	Udeniomyces
494	OTU911_Udeniomyces	0.115477217419936	0.103020107896047	0.0588936890535686	554		1	2.27283108751417	Control > Drought	Saprotroph (Yeast)	Udeniomyces
495	OTU668_Cystofilobasidiales	0.328622747461371	0.0975385229744472	1.01495034146597	371		1	2.32750787158249	Control > Drought	Saprotroph (Yeast)	Udeniomyces
496	OTU1028_Wickerhamomyces	-0.115477217419936	0.15947345613245	0.0588936890535686	503		1	1.83587778983875	Drought > Control	Saprotroph (Yeast)	Wickerhamomyces
497	OTU1043_Sordariomycetes	0.0297473433940519	0.322431340015967	0.0149503414659716	536		1	1.13186506458785	Control > Drought	Others	_
498	OTU245_Ascomycota	-0.0297473433940519	0.322431340015967	0.0149503414659716	274		1	1.13186506458785	Drought > Control	Others	_
499	OTU270_Fungi	-0.0297473433940519	0.322431340015967	0.0149503414659716	263		1	1.13186506458785	Drought > Control	Others	_
500	OTU287_Fungi	0.0297473433940519	0.322431340015967	0.0149503414659716	259		1	1.13186506458785	Control > Drought	Others	_
501	OTU303_Pleosporales	0.0297473433940519	0.322431340015967	0.0149503414659716	208		1	1.13186506458785	Control > Drought	Others	_
502	OTU312_Ascomycota	0.0297473433940519	0.322431340015967	0.0149503414659716	294		1	1.13186506458785	Control > Drought	Others	_
503	OTU390_Fungi	-0.0297473433940519	0.322431340015967	0.0149503414659716	280		1	1.13186506458785	Drought > Control	Others	_
504	OTU407_Chytridiomycota	-0.0297473433940519	0.322431340015967	0.0149503414659716	322		1	1.13186506458785	Drought > Control	Others	_
505	OTU516_Fungi	-0.0297473433940519	0.322431340015967	0.0149503414659716	317		1	1.13186506458785	Drought > Control	Others	_
506	OTU622_Fungi	-0.0297473433940519	0.322431340015967	0.0149503414659716	407		1	1.13186506458785	Drought > Control	Others	_
507	OTU644_Chytridiomycetes	-0.0297473433940519	0.322431340015967	0.0149503414659716	396		1	1.13186506458785	Drought > Control	Others	_
508	OTU836_Fungi	-0.0297473433940519	0.322431340015967	0.0149503414659716	425		1	1.13186506458785	Drought > Control	Others	_
509	OTU272_Fungi	-0.0588936890535686	0.322431340015967	0.0297473433940519	246		1	1.13186506458785	Drought > Control	Others	_
510	OTU258_Fungi	-0.0588936890535686	0.15947345613245	0.0297473433940519	271		1	1.83587778983875	Drought > Control	Others	_
511	OTU492_Fungi	-0.0588936890535686	0.15947345613245	0.0297473433940519	355		1	1.83587778983875	Drought > Control	Others	_
512	OTU120_Fungi	0	1	0.0588936890535686	173		1	0	Drought > Control	Others	_
513	OTU240_Ascomycota	-0.115477217419936	0.322431340015967	0.0588936890535686	283		1	1.13186506458785	Drought > Control	Others	_
514	OTU488_Chytridiomycota	-0.115477217419936	0.322431340015967	0.0588936890535686	276		1	1.13186506458785	Drought > Control	Others	_
515	OTU1011_Helotiales	0.0285691521967709	0.738439021558341	0.0732489820306385	510		1	0.303216751092372	Control > Drought	Others	_
516	OTU377_Fungi	-0.142957953842043	0.322431340015967	0.0732489820306385	311		1	1.13186506458785	Drought > Control	Others	_
517	OTU930_Ascomycota	-0.142957953842043	0.322431340015967	0.0732489820306385	540		1	1.13186506458785	Drought > Control	Others	_
518	OTU712_Pleosporales	0.166649869409451	0.0279580966016242	0.115477217419936	499		1	3.5770484396983	Control > Drought	Others	_
519	OTU819_Fungi	0.222392421336448	0.0035910636068951	0.115477217419936	464		1	5.62930685103093	Control > Drought	Others	_
520	OTU360_Chytridiomycota	-0.192645077942396	0.389540096223339	0.129283016944966	334		1	0.942788476162549	Drought > Control	Others	_
521	OTU80_Chytridiomycota	-0.297680548640685	0.0397344968316443	0.156504485679991	121		1	3.22553553077211	Drought > Control	Others	_
522	OTU818_Fungi	0.243271151012364	0.00919373053363884	0.156504485679991	488		1	4.68923349096401	Control > Drought	Others	_
523	OTU720_Fungi	0	1	0.169925001442312	431		1	0	Drought > Control	Others	_
524	OTU197_Fungi	-0.289506617194985	0.154916899834482	0.321928094887362	93		1	1.86486643593214	Drought > Control	Others	_
525	OTU1098_Dothioraceae	0.461904104316818	0.0119767485565145	0.39231742277876	417		1	4.42478812909917	Control > Drought	Others	_
526	OTU365_Fungi	0.83650126771712	0.00115153962475037	0.700439718141092	331		0.635649872862203	6.76665542787539	Control > Drought	Others	_
527	OTU746_Ajellomycetaceae	-0.0297473433940519	0.322431340015967	0.0149503414659716	365		1	1.13186506458785	Drought > Control	Others	Ajellomyces
528	OTU1129_Hypocreales	-0.0588936890535686	0.322431340015967	0.0297473433940519	320		1	1.13186506458785	Drought > Control	Others	Beauveria
529	OTU212_Sordariomycetes	0.172836596862216	0.573978444055101	0.285402218862248	120		1	0.55516343727871	Control > Drought	Others	Beauveria
530	OTU264_Acremonium	-0.237039197300849	0.494509329315139	0.34577483684173	220		1	0.704189261939317	Drought > Control	Others	Beauveria
531	OTU729_Chaetosphaeronema	0	1	0.0874628412503394	474		1	0	Drought > Control	Others	Chaetosphaeronema
532	OTU1287_Heydenia	0.0297473433940519	0.322431340015967	0.0149503414659716	535		1	1.13186506458785	Control > Drought	Others	Heydenia
533	OTU499_Hydnellum	-0.0297473433940519	0.322431340015967	0.0149503414659716	389		1	1.13186506458785	Drought > Control	Others	Hydnellum
534	OTU698_Pezizomycetes	-0.115477217419936	0.322431340015967	0.0588936890535686	354		1	1.13186506458785	Drought > Control	Others	Hydnocystis
535	OTU814_Leptospora	0	1	0.0588936890535686	527		1	0	Drought > Control	Others	Leptospora
536	OTU1145_Fungi	0.0297473433940519	0.322431340015967	0.0149503414659716	513		1	1.13186506458785	Control > Drought	Others	Letendraea
537	OTU900_Pleosporales	0.0588936890535686	0.15947345613245	0.0297473433940519	557		1	1.83587778983875	Control > Drought	Others	Libertasomyces
538	OTU186_Madurella	0.0297473433940519	0.322431340015967	0.0149503414659716	130		1	1.13186506458785	Control > Drought	Others	Madurella
539	OTU75_Cantharellales	-0.604071323668861	0.270953918930748	0.39231742277876	102		1	1.30580651340697	Drought > Control	Others	Minimedusa
540	OTU1026_Myceliophthora	0.0297473433940519	0.322431340015967	0.0149503414659716	469		1	1.13186506458785	Control > Drought	Others	Myceliophthora
541	OTU236_Chaetomiaceae	-0.247927513443586	0.210967993340476	0.129283016944966	217		1	1.55604884734171	Drought > Control	Others	Myceliophthora
542	OTU903_Neocatenulostroma	-0.0874628412503394	0.0831932066125504	0.0443941193584534	463		1	2.48658958578008	Drought > Control	Others	Neocatenulostroma
543	OTU779_Fungi	-0.0297473433940519	0.322431340015967	0.0149503414659716	539		1	1.13186506458785	Drought > Control	Others	Neodevriesia
544	OTU1078_Oedocephalum	-0.0874628412503394	0.322431340015967	0.0443941193584534	482		1	1.13186506458785	Drought > Control	Others	Oedocephalum
545	OTU220_Gibberella	-0.159478214007197	0.561847803858591	0.763765653509921	179		1	0.576524277404057	Drought > Control	Others	Ophiocordyceps
546	OTU515_Paracamarosporium	-0.0565835283663673	0.562924158734216	0.0874628412503394	421		1	0.574610369092002	Drought > Control	Others	Paracamarosporium
547	OTU801_Paraphoma	0.0794344674944049	0.627555035940388	0.18322182405577	485		1	0.465923905144295	Control > Drought	Others	Paraphoma
548	OTU460_Paraphoma	0.13245029602365	0.173532809437333	0.18322182405577	388		1	1.75138859408781	Control > Drought	Others	Paraphoma
549	OTU1249_Dothideomycetes	0.0297473433940519	0.322431340015967	0.0149503414659716	529		1	1.13186506458785	Control > Drought	Others	Perusta
550	OTU1010_Pleosporales	0.0577154978562874	0.312679546667596	0.0588936890535686	509		1	1.16257642545965	Control > Drought	Others	Pleurophoma
551	OTU228_Ascomycota	-0.0588936890535686	0.15947345613245	0.0297473433940519	211		1	1.83587778983875	Drought > Control	Others	Poaceascoma
552	OTU296_Pleosporales	-0.0291463456595167	0.656119197548765	0.0443941193584534	289		1	0.42141280296371	Drought > Control	Others	Polyschema
553	OTU709_Pleosporales	-0.222392421336448	0.322431340015967	0.115477217419936	384		1	1.13186506458785	Drought > Control	Others	Polyschema
554	OTU771_Pseudocamarosporium	0	1	0.196397212803503	462		1	0	Drought > Control	Others	Pseudocamarosporium
555	OTU85_Pseudogymnoascus	-0.131244533278253	0.757700682472764	0.459431618637297	82		1	0.277466849328884	Drought > Control	Others	Pseudogymnoascus
556	OTU954_Pseudotaeniolina	-0.0297473433940519	0.322431340015967	0.0149503414659716	563		1	1.13186506458785	Drought > Control	Others	Pseudotaeniolina
557	OTU895_Fungi	0.333423733725192	0.360615885581152	0.235216461694031	495		1	1.01994191599091	Control > Drought	Others	Rachicladosporium
558	OTU697_Sarcinomyces	-0.214124805352847	0.0658766694331612	0.169925001442312	451		1	2.71997093000284	Drought > Control	Others	Sarcinomyces
559	OTU802_Fungi	0.085729874025884	0.25388192022159	0.0732489820306385	525		1	1.37088600107164	Control > Drought	Others	Saxophila
560	OTU1099_Septoriella	-0.0554951125917037	0.518006492858278	0.115477217419936	483		1	0.657767502325769	Drought > Control	Others	Septoriella
561	OTU420_Dothideomycetes	-0.125530882083859	0.531710716287446	0.938599455335857	329		1	0.631655703912026	Drought > Control	Others	Septoriella
562	OTU949_Alternaria	-0.0297473433940519	0.322431340015967	0.0149503414659716	340		1	1.13186506458785	Drought > Control	Others	Setophoma
563	OTU535_Pezizaceae	-0.0588936890535686	0.15947345613245	0.0297473433940519	221		1	1.83587778983875	Drought > Control	Others	Terfezia
564	OTU237_Vermispora	0.0297473433940519	0.322431340015967	0.0149503414659716	278		1	1.13186506458785	Control > Drought	Others	Vermispora
565	OTU151_Vermispora	-0.333423733725192	0.25392188136703	0.235216461694031	151		1	1.37072861294104	Drought > Control	Others	Vermispora
566	OTU637_Pleosporales	-0.0588936890535686	0.322431340015967	0.0297473433940519	296		1	1.13186506458785	Drought > Control	Others	Wettsteinina
567	OTU208_Dothideomycetes	-0.169925001442312	0.0831932066125504	0.0874628412503394	108		1	2.48658958578008	Drought > Control	Others	Wettsteinina
