# Supplementary material for: Fungal community assembly in drought-stressed sorghum shows stochasticity, selection, and universal ecological dynamics
Source: Nat Commun. 2020 Jan 7;11:34. doi: 10.1038/s41467-019-13913-9 (PMC6946711; doi:10.1038/s41467-019-13913-9)
Supplement: Supplementary file 10 — Source Data [file 41467_2019_13913_MOESM10_ESM.zip › SourceData/Fig.S7.Rhizosphere.plot.1.csv]

	fung.dist	td
1	0.559389786174352	1
2	0.528584793072698	2
3	0.547261779309807	3
4	0.523992109026177	4
5	0.568756840592447	5
6	0.576408758082826	6
7	0.563919165120709	7
8	0.570330206147989	8
9	0.661166025355225	9
10	0.640614005366197	10
11	0.707110140988156	11
12	0.708453571126407	12
13	0.741045659017539	13
14	0.802393321553182	14
15	0.720828806086351	15
16	0.725388327411062	16
17	0.435341561211212	1
18	0.482427863193967	2
19	0.43917588255249	3
20	0.421828861217547	4
21	0.454200381093116	5
22	0.487361696001352	6
23	0.445335157483841	7
24	0.54364259924023	8
25	0.621985615949065	9
26	0.673904104510465	10
27	0.678499484767637	11
28	0.723060598571596	12
29	0.7695791471819	13
30	0.684977066179568	14
31	0.758910248237711	15
32	0.417033453161901	1
33	0.40247075614818	2
34	0.41921301715974	3
35	0.40363567639559	4
36	0.433476759485837	5
37	0.44458726847717	6
38	0.537093218152915	7
39	0.550462101420904	8
40	0.633065233314922	9
41	0.632427609680002	10
42	0.657876880067682	11
43	0.754500092322385	12
44	0.674336071426993	13
45	0.732189103538918	14
46	0.432482655350146	1
47	0.430293623767896	2
48	0.455619038533049	3
49	0.508290663175555	4
50	0.455701756060427	5
51	0.472895595131576	6
52	0.510539971879671	7
53	0.588068337595681	8
54	0.609164816708019	9
55	0.634132197640717	10
56	0.751945840961571	11
57	0.655414520924596	12
58	0.72819388297758	13
59	0.391395469459477	1
60	0.387717555944627	2
61	0.414393896163377	3
62	0.414055149738623	4
63	0.417589850620432	5
64	0.507824053397847	6
65	0.549706584263308	7
66	0.598469072415369	8
67	0.620830888028112	9
68	0.733544505244546	10
69	0.638945204522876	11
70	0.719342132332929	12
71	0.385133334342842	1
72	0.490492442000477	2
73	0.379330577297699	3
74	0.486012024627265	4
75	0.491772376728953	5
76	0.590036982260915	6
77	0.63205941377361	7
78	0.638867020586339	8
79	0.757681643074266	9
80	0.655893185974504	10
81	0.732541190874969	11
82	0.437873228249576	1
83	0.383143359278856	2
84	0.434595903193152	3
85	0.396891618316309	4
86	0.59556599511177	5
87	0.573930843609731	6
88	0.632593260215399	7
89	0.73970999174103	8
90	0.638344266333102	9
91	0.716149794263045	10
92	0.395848404752896	1
93	0.443952023769499	2
94	0.517626712480545	3
95	0.60315470711691	4
96	0.584796167867439	5
97	0.623540743550816	6
98	0.694287081943802	7
99	0.602510220543971	8
100	0.703449370952745	9
101	0.412038045410636	1
102	0.406675035047217	2
103	0.503126138834574	3
104	0.551956154567715	4
105	0.589065092904362	5
106	0.700673538055693	6
107	0.58873114209203	7
108	0.704520109501183	8
109	0.446333667536275	1
110	0.506602272354363	2
111	0.553276432069055	3
112	0.574228555201756	4
113	0.702407827815106	5
114	0.618907871228075	6
115	0.685706521170059	7
116	0.462646790932886	1
117	0.51843019474053	2
118	0.523020752111806	3
119	0.602227535365442	4
120	0.565856936375623	5
121	0.653056114970963	6
122	0.415681860061861	1
123	0.394597836583586	2
124	0.505014833589104	3
125	0.476563864356448	4
126	0.497674105851205	5
127	0.388695386195096	1
128	0.443092855358816	2
129	0.382748793889096	3
130	0.402745249386821	4
131	0.458806868234188	1
132	0.416473300523362	2
133	0.445541844720504	3
134	0.388432534241915	1
135	0.474388869821398	2
136	0.424710467826642	1
