# Supplementary material for: Fungal community assembly in drought-stressed sorghum shows stochasticity, selection, and universal ecological dynamics
Source: Nat Commun. 2020 Jan 7;11:34. doi: 10.1038/s41467-019-13913-9 (PMC6946711; doi:10.1038/s41467-019-13913-9)
Supplement: Supplementary file 10 — Source Data [file 41467_2019_13913_MOESM10_ESM.zip › SourceData/Fig.S15.Leaf.week.17.csv]

	fung.dist	gd
1	0.157703991646734	12
2	0.236076209015069	24
3	0.241187661969834	36
4	0.206557052188491	48
5	0.221059599562305	60
6	0.203557618638305	63.2455532033676
7	0.192264763983911	52
8	0.227695281016332	41.182520563948
9	0.299542277595804	31.2409987036266
10	0.290525766819553	23.3238075793812
11	0.231830290121998	20
12	0.292929265447734	40
13	0.2227286655765	41.7612260356422
14	0.234684579625104	46.6476151587624
15	0.18572140694828	53.8144961882948
16	0.226612907118333	62.4819974072532
17	0.206535712783789	72.1110255092798
18	0.181453636625612	12
19	0.1921433390052	24
20	0.200644740956382	36
21	0.20596670791925	48
22	0.184248772853192	52
23	0.170596558140454	41.182520563948
24	0.219008064495276	31.2409987036266
25	0.307519437967395	23.3238075793812
26	0.223349343071174	20
27	0.161064089478416	23.3238075793812
28	0.26822733942123	41.7612260356422
29	0.192348751198768	40
30	0.171740623246501	41.7612260356422
31	0.20993281106568	46.6476151587624
32	0.211060382689603	53.8144961882948
33	0.180799979590467	62.4819974072532
34	0.123404312127276	12
35	0.176909562541842	24
36	0.266424711372873	36
37	0.246958381291543	41.182520563948
38	0.22436081073911	31.2409987036266
39	0.198177463656009	23.3238075793812
40	0.365034139302577	20
41	0.252909135132023	23.3238075793812
42	0.135473390446408	31.2409987036266
43	0.26768053463803	46.6476151587624
44	0.215008256397208	41.7612260356422
45	0.233509113860095	40
46	0.25791677018288	41.7612260356422
47	0.24234162206435	46.6476151587624
48	0.151640517694028	53.8144961882948
49	0.140942165514161	12
50	0.225241546106491	24
51	0.219606896922686	31.2409987036266
52	0.211416537865839	23.3238075793812
53	0.217489813747012	20
54	0.32924720285928	23.3238075793812
55	0.255298860608365	31.2409987036266
56	0.129663832103356	41.182520563948
57	0.26647672072471	53.8144961882948
58	0.17276905343917	46.6476151587624
59	0.207663961385116	41.7612260356422
60	0.255154995109407	40
61	0.201788003859311	41.7612260356422
62	0.16836209173005	46.6476151587624
63	0.248452586229829	12
64	0.222366380610267	23.3238075793812
65	0.186539676345547	20
66	0.207741011107411	23.3238075793812
67	0.342537749525916	31.2409987036266
68	0.229351066132429	41.182520563948
69	0.173262882603718	52
70	0.288471993893374	62.4819974072532
71	0.177531948141849	53.8144961882948
72	0.20679903596375	46.6476151587624
73	0.237898260146864	41.7612260356422
74	0.214261069157406	40
75	0.168819541433291	41.7612260356422
76	0.170716382911648	20
77	0.225264809801989	23.3238075793812
78	0.188543024805351	31.2409987036266
79	0.213413100712912	41.182520563948
80	0.225911795213316	52
81	0.261378962115928	63.2455532033676
82	0.169539943761676	72.1110255092798
83	0.217344082721965	62.4819974072532
84	0.206253947676383	53.8144961882948
85	0.213021573183364	46.6476151587624
86	0.172792403772379	41.7612260356422
87	0.248925694739738	40
88	0.19046525187744	12
89	0.195806796494554	24
90	0.275571092935653	36
91	0.255353615125045	48
92	0.244889198923325	60
93	0.207118473058916	63.2455532033676
94	0.216909061275811	52
95	0.212042497109415	41.182520563948
96	0.215521441757812	31.2409987036266
97	0.165660934222046	23.3238075793812
98	0.22760354818554	20
99	0.191863162797809	12
100	0.296084510537505	24
101	0.206260792693893	36
102	0.219226952310525	48
103	0.227559066058686	52
104	0.164636756910656	41.182520563948
105	0.203956473449364	31.2409987036266
106	0.13822132681125	23.3238075793812
107	0.206022785407825	20
108	0.163122187062436	23.3238075793812
109	0.317172339090892	12
110	0.238005667428182	24
111	0.208178786622318	36
112	0.212621024573763	41.182520563948
113	0.214679860409815	31.2409987036266
114	0.205666549895097	23.3238075793812
115	0.216956645751776	20
116	0.243035138102574	23.3238075793812
117	0.208211955727383	31.2409987036266
118	0.304269296887231	12
119	0.348981828279763	24
120	0.200900415799717	31.2409987036266
121	0.304182614083297	23.3238075793812
122	0.298240290113395	20
123	0.279424811870116	23.3238075793812
124	0.265657269508408	31.2409987036266
125	0.29677383865113	41.182520563948
126	0.256447283472612	12
127	0.227569077785725	23.3238075793812
128	0.232139215684254	20
129	0.228075765072681	23.3238075793812
130	0.23932332892174	31.2409987036266
131	0.244850199191174	41.182520563948
132	0.239350153089677	52
133	0.280663720881329	20
134	0.205367072131732	23.3238075793812
135	0.190761080638071	31.2409987036266
136	0.231149288415635	41.182520563948
137	0.281720523108926	52
138	0.136800384304506	63.2455532033676
139	0.195469912570978	12
140	0.235179751478433	24
141	0.218229919734086	36
142	0.195273759303324	48
143	0.25882898757566	60
144	0.166464329135692	12
145	0.194270472771395	24
146	0.202176651844521	36
147	0.217665479682903	48
148	0.250456748952976	12
149	0.221835757435865	24
150	0.21637725175696	36
151	0.255824160320538	12
152	0.200029014759761	24
153	0.213741145431525	12
