# Supplementary material for: Fungal community assembly in drought-stressed sorghum shows stochasticity, selection, and universal ecological dynamics
Source: Nat Commun. 2020 Jan 7;11:34. doi: 10.1038/s41467-019-13913-9 (PMC6946711; doi:10.1038/s41467-019-13913-9)
Supplement: Supplementary file 10 — Source Data [file 41467_2019_13913_MOESM10_ESM.zip › SourceData/Fig.S15.Rhizosphere.week.8.csv]

	fung.dist	gd
1	0.470285089005085	63.2455532033676
2	0.509927028202448	52
3	0.61420798982533	41.182520563948
4	0.670023520530913	31.2409987036266
5	0.472483130873728	23.3238075793812
6	0.444258491215915	20
7	0.653023600398707	40
8	0.527334714439222	41.7612260356422
9	0.400577663414484	46.6476151587624
10	0.464760009663575	12
11	0.414196307350402	53.8144961882948
12	0.388601266328764	62.4819974072532
13	0.50414360360235	72.1110255092798
14	0.462312503314231	24
15	0.499804725381145	36
16	0.641436155603597	48
17	0.592847526625625	60
18	0.47624868411982	12
19	0.645001788440282	24
20	0.661810220681648	36
21	0.435288364051459	48
22	0.40828531498425	60
23	0.611848864847611	63.2455532033676
24	0.554774445246141	52
25	0.408499471877387	41.182520563948
26	0.51838024686872	52
27	0.424839956038725	31.2409987036266
28	0.427626939377717	23.3238075793812
29	0.44360275968387	20
30	0.486981520971997	41.182520563948
31	0.49150983950763	31.2409987036266
32	0.683085162136914	23.3238075793812
33	0.616239033670695	20
34	0.603842479174008	12
35	0.603330342032417	24
36	0.459366090627196	36
37	0.435649821190894	48
38	0.580206467276086	52
39	0.581124867251964	41.182520563948
40	0.450590279914463	31.2409987036266
41	0.454368254021728	41.182520563948
42	0.43057216699721	23.3238075793812
43	0.488751636413843	20
44	0.409329229712192	23.3238075793812
45	0.467889809824485	31.2409987036266
46	0.472242060186226	23.3238075793812
47	0.574178933005094	20
48	0.604097062719834	23.3238075793812
49	0.399338800707585	12
50	0.537738809421587	24
51	0.655342099965657	36
52	0.393271101996139	41.182520563948
53	0.380716380724501	31.2409987036266
54	0.583245380430258	23.3238075793812
55	0.59484402921492	31.2409987036266
56	0.586442085964862	20
57	0.574644868169209	23.3238075793812
58	0.576840858696009	31.2409987036266
59	0.57422442699325	23.3238075793812
60	0.638775865654955	20
61	0.376677412616633	23.3238075793812
62	0.385742483657292	31.2409987036266
63	0.608310148438639	12
64	0.706470288778762	24
65	0.467625368576713	31.2409987036266
66	0.451017511425928	23.3238075793812
67	0.642205266122993	20
68	0.627883949057232	23.3238075793812
69	0.674597316495667	23.3238075793812
70	0.659135984695284	31.2409987036266
71	0.664003637557449	41.182520563948
72	0.627478347471923	20
73	0.724831540686276	23.3238075793812
74	0.402860646009763	31.2409987036266
75	0.430438089066194	41.182520563948
76	0.399251729477013	12
77	0.573150740665668	23.3238075793812
78	0.509851342128311	20
79	0.355068618172647	23.3238075793812
80	0.403364035698255	20
81	0.393606436907183	31.2409987036266
82	0.410244054800764	41.182520563948
83	0.402815034558651	52
84	0.453441324331518	23.3238075793812
85	0.45665548474231	31.2409987036266
86	0.582545967309531	41.182520563948
87	0.575041803370142	52
88	0.620883018537599	20
89	0.542106731234136	23.3238075793812
90	0.368304962058638	31.2409987036266
91	0.431348926041013	23.3238075793812
92	0.390944731746579	41.182520563948
93	0.419477610209102	52
94	0.389009286273175	63.2455532033676
95	0.456690616347022	31.2409987036266
96	0.443115484757904	41.182520563948
97	0.637432828493603	52
98	0.648105555620897	63.2455532033676
99	0.411748690477141	12
100	0.619658364454807	24
101	0.576849819328733	41.7612260356422
102	0.591157283824794	36
103	0.595097621935178	48
104	0.568257083793148	60
105	0.595359398384292	46.6476151587624
106	0.6534183992613	53.8144961882948
107	0.339667771725107	62.4819974072532
108	0.366401446082318	72.1110255092798
109	0.490581474844256	12
110	0.570513517948984	40
111	0.516557875859717	24
112	0.473674602402461	36
113	0.552734025628298	48
114	0.593329163350827	41.7612260356422
115	0.631259293030026	46.6476151587624
116	0.415187074441419	53.8144961882948
117	0.433302421660008	62.4819974072532
118	0.476599003418659	41.7612260356422
119	0.360282148343651	12
120	0.373358170847341	24
121	0.396529520439396	36
122	0.451231843094892	40
123	0.48379712563923	41.7612260356422
124	0.631221772160683	46.6476151587624
125	0.586970805789862	53.8144961882948
126	0.419383079802534	46.6476151587624
127	0.436680091081817	53.8144961882948
128	0.443578795009959	62.4819974072532
129	0.486138246605288	12
130	0.449209753077691	24
131	0.58286536907457	36
132	0.566244891230337	48
133	0.39994822909891	12
134	0.364348355100988	24
135	0.367247899380044	41.7612260356422
136	0.447880512302254	40
137	0.58548416388994	41.7612260356422
138	0.638323817760344	46.6476151587624
139	0.419227231440838	12
140	0.461671441731105	46.6476151587624
141	0.481433685568508	41.7612260356422
142	0.631433665473459	40
143	0.590723583629922	41.7612260356422
144	0.464405616813688	53.8144961882948
145	0.466422494524679	46.6476151587624
146	0.60561315809735	41.7612260356422
147	0.60300376249873	40
148	0.50067012392222	12
149	0.580020862514862	24
150	0.589771839419941	36
151	0.657648801015455	12
152	0.663826427375656	24
153	0.391220786833387	12
