# Supplementary material for: Fungal community assembly in drought-stressed sorghum shows stochasticity, selection, and universal ecological dynamics
Source: Nat Commun. 2020 Jan 7;11:34. doi: 10.1038/s41467-019-13913-9 (PMC6946711; doi:10.1038/s41467-019-13913-9)
Supplement: Supplementary file 10 — Source Data [file 41467_2019_13913_MOESM10_ESM.zip › SourceData/Fig.S9.PRE.PRE.Root.csv]

	row	col	value
16	3	4	0.48
31	3	5	0.396551724137931
32	4	5	0.462809917355372
46	3	6	0.395833333333333
47	4	6	0.412371134020619
48	5	6	0.428571428571429
61	3	7	0.415841584158416
62	4	7	0.476190476190476
63	5	7	0.490566037735849
64	6	7	0.428571428571429
76	3	8	0.466666666666667
77	4	8	0.431818181818182
78	5	8	0.466666666666667
79	6	8	0.483516483516484
80	7	8	0.466666666666667
91	3	9	0.547945205479452
92	4	9	0.515625
93	5	9	0.462809917355372
94	6	9	0.361702127659574
95	7	9	0.431372549019608
96	8	9	0.395348837209302
106	3	10	0.424242424242424
107	4	10	0.470588235294118
108	5	10	0.470588235294118
109	6	10	0.504854368932039
110	7	10	0.528301886792453
111	8	10	0.531914893617021
112	9	10	0.424242424242424
121	3	11	0.494623655913978
122	4	11	0.556701030927835
123	5	11	0.494623655913978
124	6	11	0.585858585858586
125	7	11	0.541666666666667
126	8	11	0.5625
127	9	11	0.409090909090909
128	10	11	0.352941176470588
136	3	12	0.563106796116505
137	4	12	0.563106796116505
138	5	12	0.52
139	6	12	0.616822429906542
140	7	12	0.616822429906542
141	8	12	0.606060606060606
142	9	12	0.458333333333333
143	10	12	0.534653465346535
144	11	12	0.444444444444444
151	3	13	0.624
152	4	13	0.65625
153	5	13	0.645669291338583
154	6	13	0.63716814159292
155	7	13	0.632478632478632
156	8	13	0.673076923076923
157	9	13	0.554621848739496
158	10	13	0.581818181818182
159	11	13	0.426966292134831
160	12	13	0.373626373626374
166	3	14	0.658227848101266
167	4	14	0.613138686131387
168	5	14	0.622222222222222
169	6	14	0.560747663551402
170	7	14	0.545454545454545
171	8	14	0.5625
172	9	14	0.641509433962264
173	10	14	0.485436893203884
174	11	14	0.426966292134831
175	12	14	0.391304347826087
176	13	14	0.422018348623853
181	3	15	0.652173913043478
182	4	15	0.690140845070423
183	5	15	0.661870503597122
184	6	15	0.649122807017544
185	7	15	0.584070796460177
186	8	15	0.647058823529412
187	9	15	0.622222222222222
188	10	15	0.542056074766355
189	11	15	0.444444444444444
190	12	15	0.425531914893617
191	13	15	0.436363636363636
192	14	15	0.45
196	3	16	0.666666666666667
197	4	16	0.696296296296296
198	5	16	0.676691729323308
199	6	16	0.649122807017544
200	7	16	0.65546218487395
201	8	16	0.660194174757282
202	9	16	0.614173228346457
203	10	16	0.619469026548673
204	11	16	0.541666666666667
205	12	16	0.489795918367347
206	13	16	0.52991452991453
207	14	16	0.385321100917431
208	15	16	0.508474576271186
211	3	17	0.661654135338346
212	4	17	0.710144927536232
213	5	17	0.710144927536232
214	6	17	0.672413793103448
215	7	17	0.620689655172414
216	8	17	0.633663366336634
217	9	17	0.62015503875969
218	10	17	0.568807339449541
219	11	17	0.494623655913978
220	12	17	0.458333333333333
221	13	17	0.464285714285714
222	14	17	0.452173913043478
223	15	17	0.43859649122807
224	16	17	0.469565217391304
