# Supplementary material for: Fungal community assembly in drought-stressed sorghum shows stochasticity, selection, and universal ecological dynamics
Source: Nat Commun. 2020 Jan 7;11:34. doi: 10.1038/s41467-019-13913-9 (PMC6946711; doi:10.1038/s41467-019-13913-9)
Supplement: Supplementary file 10 — Source Data [file 41467_2019_13913_MOESM10_ESM.zip › SourceData/Fig.S14.Rhizosphere.OTU20_Xylariales.csv]

	TP	value	Cultivar
TP01Z1	1	0	RTx430
TP01Z11	1	4	BTx642
TP01Z12	1	2	RTx430
TP01Z19	1	5	BTx642
TP01Z2	1	1	BTx642
TP01Z20	1	3	RTx430
TP02Z1	2	3	RTx430
TP02Z11	2	2	BTx642
TP02Z12	2	0	RTx430
TP02Z19	2	0	BTx642
TP02Z2	2	0	BTx642
TP02Z20	2	1	RTx430
TP03Z1	3	11	RTx430
TP03Z11	3	0	BTx642
TP03Z12	3	4	RTx430
TP03Z13	3	1	RTx430
TP03Z14	3	3	BTx642
TP03Z17	3	1	BTx642
TP03Z18	3	0	RTx430
TP03Z19	3	0	BTx642
TP03Z2	3	0	BTx642
TP03Z20	3	4	RTx430
TP03Z5	3	2	RTx430
TP03Z6	3	1	BTx642
TP04Z1	4	23	RTx430
TP04Z11	4	3	BTx642
TP04Z12	4	3	RTx430
TP04Z13	4	0	RTx430
TP04Z14	4	0	BTx642
TP04Z17	4	0	BTx642
TP04Z18	4	8	RTx430
TP04Z19	4	4	BTx642
TP04Z2	4	2	BTx642
TP04Z20	4	15	RTx430
TP04Z5	4	5	RTx430
TP04Z6	4	1	BTx642
TP05Z1	5	3	RTx430
TP05Z11	5	2	BTx642
TP05Z12	5	2	RTx430
TP05Z13	5	7	RTx430
TP05Z14	5	0	BTx642
TP05Z17	5	0	BTx642
TP05Z18	5	11	RTx430
TP05Z19	5	0	BTx642
TP05Z2	5	4	BTx642
TP05Z20	5	6	RTx430
TP05Z5	5	1	RTx430
TP05Z6	5	4	BTx642
TP06Z1	6	17	RTx430
TP06Z11	6	1	BTx642
TP06Z12	6	3	RTx430
TP06Z13	6	2	RTx430
TP06Z14	6	0	BTx642
TP06Z17	6	1	BTx642
TP06Z18	6	1	RTx430
TP06Z19	6	4	BTx642
TP06Z2	6	1	BTx642
TP06Z20	6	9	RTx430
TP06Z5	6	0	RTx430
TP06Z6	6	0	BTx642
TP07Z1	7	22	RTx430
TP07Z11	7	3	BTx642
TP07Z12	7	3	RTx430
TP07Z13	7	1	RTx430
TP07Z14	7	1	BTx642
TP07Z17	7	0	BTx642
TP07Z18	7	2	RTx430
TP07Z19	7	1	BTx642
TP07Z2	7	4	BTx642
TP07Z20	7	9	RTx430
TP07Z5	7	2	RTx430
TP07Z6	7	0	BTx642
TP08Z1	8	2	RTx430
TP08Z11	8	0	BTx642
TP08Z12	8	1	RTx430
TP08Z13	8	1	RTx430
TP08Z14	8	0	BTx642
TP08Z15	8	2	BTx642
TP08Z16	8	2	RTx430
TP08Z17	8	0	BTx642
TP08Z18	8	2	RTx430
TP08Z19	8	2	BTx642
TP08Z2	8	3	BTx642
TP08Z20	8	5	RTx430
TP08Z21	8	2	BTx642
TP08Z22	8	1	RTx430
TP08Z3	8	12	RTx430
TP08Z4	8	2	BTx642
TP08Z5	8	1	RTx430
TP08Z6	8	1	BTx642
TP09Z1	9	9	RTx430
TP09Z11	9	6	BTx642
TP09Z12	9	3	RTx430
TP09Z13	9	8	RTx430
TP09Z14	9	0	BTx642
TP09Z15	9	1	BTx642
TP09Z16	9	10	RTx430
TP09Z17	9	0	BTx642
TP09Z18	9	0	RTx430
TP09Z19	9	3	BTx642
TP09Z2	9	2	BTx642
TP09Z20	9	3	RTx430
TP09Z21	9	2	BTx642
TP09Z22	9	8	RTx430
TP09Z3	9	4	RTx430
TP09Z4	9	1	BTx642
TP09Z5	9	2	RTx430
TP09Z6	9	10	BTx642
TP10Z1	10	6	RTx430
TP10Z11	10	1	BTx642
TP10Z12	10	45	RTx430
TP10Z13	10	0	RTx430
TP10Z14	10	1	BTx642
TP10Z15p	10	4	BTx642
TP10Z16p	10	9	RTx430
TP10Z17p	10	2	BTx642
TP10Z18	10	2	RTx430
TP10Z19	10	5	BTx642
TP10Z2	10	1	BTx642
TP10Z20	10	6	RTx430
TP10Z21	10	4	BTx642
TP10Z22	10	5	RTx430
TP10Z3	10	11	RTx430
TP10Z4	10	0	BTx642
TP10Z5	10	7	RTx430
TP10Z6	10	2	BTx642
TP11Z1	11	22	RTx430
TP11Z11	11	1	BTx642
TP11Z12	11	8	RTx430
TP11Z13	11	4	RTx430
TP11Z14	11	3	BTx642
TP11Z15	11	7	BTx642
TP11Z16	11	4	RTx430
TP11Z17	11	4	BTx642
TP11Z18	11	21	RTx430
TP11Z19	11	2	BTx642
TP11Z2	11	9	BTx642
TP11Z20	11	8	RTx430
TP11Z21a	11	4	BTx642
TP11Z22	11	9	RTx430
TP11Z3	11	9	RTx430
TP11Z4	11	5	BTx642
TP11Z5	11	3	RTx430
TP11Z6	11	3	BTx642
TP12Z1	12	4	RTx430
TP12Z11	12	6	BTx642
TP12Z12	12	3	RTx430
TP12Z13	12	22	RTx430
TP12Z14	12	7	BTx642
TP12Z15	12	9	BTx642
TP12Z16	12	4	RTx430
TP12Z17	12	7	BTx642
TP12Z18	12	25	RTx430
TP12Z19	12	2	BTx642
TP12Z2	12	2	BTx642
TP12Z20	12	9	RTx430
TP12Z21	12	1	BTx642
TP12Z22	12	2	RTx430
TP12Z3	12	1	RTx430
TP12Z4	12	4	BTx642
TP12Z5	12	21	RTx430
TP12Z6	12	6	BTx642
TP13Z1	13	2	RTx430
TP13Z11	13	3	BTx642
TP13Z12	13	3	RTx430
TP13Z13	13	13	RTx430
TP13Z14	13	2	BTx642
TP13Z15	13	4	BTx642
TP13Z16	13	3	RTx430
TP13Z17	13	5	BTx642
TP13Z18	13	17	RTx430
TP13Z19	13	4	BTx642
TP13Z2	13	1	BTx642
TP13Z20	13	4	RTx430
TP13Z21	13	2	BTx642
TP13Z22	13	6	RTx430
TP13Z3	13	13	RTx430
TP13Z4	13	0	BTx642
TP13Z5	13	10	RTx430
TP13Z6	13	1	BTx642
TP14Z1	14	6	RTx430
TP14Z11	14	2	BTx642
TP14Z12	14	0	RTx430
TP14Z13	14	2	RTx430
TP14Z14	14	1	BTx642
TP14Z15	14	1	BTx642
TP14Z16	14	5	RTx430
TP14Z17	14	17	BTx642
TP14Z18	14	6	RTx430
TP14Z19	14	0	BTx642
TP14Z2	14	4	BTx642
TP14Z20	14	1	RTx430
TP14Z21	14	3	BTx642
TP14Z22	14	1	RTx430
TP14Z3	14	5	RTx430
TP14Z4	14	0	BTx642
TP14Z5	14	5	RTx430
TP14Z6	14	1	BTx642
TP15Z1	15	4	RTx430
TP15Z11	15	0	BTx642
TP15Z12	15	2	RTx430
TP15Z13	15	5	RTx430
TP15Z14	15	1	BTx642
TP15Z15	15	0	BTx642
TP15Z16	15	7	RTx430
TP15Z17	15	3	BTx642
TP15Z18	15	5	RTx430
TP15Z19	15	5	BTx642
TP15Z2	15	2	BTx642
TP15Z20	15	1	RTx430
TP15Z21	15	2	BTx642
TP15Z22	15	3	RTx430
TP15Z3	15	2	RTx430
TP15Z4	15	1	BTx642
TP15Z5	15	8	RTx430
TP15Z6	15	4	BTx642
TP16Z1	16	0	RTx430
TP16Z11	16	0	BTx642
TP16Z12	16	1	RTx430
TP16Z13	16	1	RTx430
TP16Z14	16	0	BTx642
TP16Z15	16	2	BTx642
TP16Z16	16	5	RTx430
TP16Z17	16	0	BTx642
TP16Z18	16	3	RTx430
TP16Z19	16	1	BTx642
TP16Z2	16	0	BTx642
TP16Z20	16	3	RTx430
TP16Z21	16	1	BTx642
TP16Z22	16	2	RTx430
TP16Z3	16	1	RTx430
TP16Z4	16	2	BTx642
TP16Z5	16	12	RTx430
TP16Z6	16	2	BTx642
TP17Z1	17	1	RTx430
TP17Z11	17	0	BTx642
TP17Z12	17	1	RTx430
TP17Z13	17	2	RTx430
TP17Z14	17	3	BTx642
TP17Z15	17	1	BTx642
TP17Z16	17	4	RTx430
TP17Z17	17	4	BTx642
TP17Z18	17	6	RTx430
TP17Z19	17	0	BTx642
TP17Z2	17	4	BTx642
TP17Z20	17	1	RTx430
TP17Z21t	17	1	BTx642
TP17Z22	17	1	RTx430
TP17Z3	17	1	RTx430
TP17Z4	17	3	BTx642
TP17Z5	17	8	RTx430
TP17Z6	17	0	BTx642
