# Supplementary material for: Fungal community assembly in drought-stressed sorghum shows stochasticity, selection, and universal ecological dynamics
Source: Nat Commun. 2020 Jan 7;11:34. doi: 10.1038/s41467-019-13913-9 (PMC6946711; doi:10.1038/s41467-019-13913-9)
Supplement: Supplementary file 10 — Source Data [file 41467_2019_13913_MOESM10_ESM.zip › SourceData/Fig.S15.Root.week.3.csv]

	fung.dist	gd
1	0.445154155964373	63.2455532033676
2	0.343727821418262	52
3	0.273286966928061	41.182520563948
4	0.431101693847597	31.2409987036266
5	0.455111968135647	40
6	0.375460669622171	41.7612260356422
7	0.475048840075039	46.6476151587624
8	0.396724748838612	53.8144961882948
9	0.501989409487433	12
10	0.381208645320613	48
11	0.465286451656382	60
12	0.425468762427767	12
13	0.360967447903584	24
14	0.485843788206857	36
15	0.418862977564225	63.2455532033676
16	0.426959524666139	52
17	0.446779675508012	41.182520563948
18	0.402533704352698	31.2409987036266
19	0.414483264797359	52
20	0.389476493477883	23.3238075793812
21	0.400000436225297	20
22	0.338621590055983	12
23	0.405134549791561	24
24	0.489454111720643	52
25	0.336425182817184	41.182520563948
26	0.470213606291546	31.2409987036266
27	0.389237198135505	23.3238075793812
28	0.501671588719	41.182520563948
29	0.349710485537377	20
30	0.379874095598492	23.3238075793812
31	0.362583938873174	12
32	0.432991409840028	41.182520563948
33	0.34889843277079	31.2409987036266
34	0.432543359519881	23.3238075793812
35	0.337880375570789	20
36	0.460248636446433	31.2409987036266
37	0.353628550087206	23.3238075793812
38	0.384216144704537	31.2409987036266
39	0.505756921754882	31.2409987036266
40	0.38604565631056	23.3238075793812
41	0.444423693335057	20
42	0.423293192552399	23.3238075793812
43	0.509569275234367	23.3238075793812
44	0.361696220611743	31.2409987036266
45	0.409554167765286	41.182520563948
46	0.407655805568411	12
47	0.501398822258126	24
48	0.476270456571355	36
49	0.480027046179741	41.7612260356422
50	0.448474765692724	62.4819974072532
51	0.435141690230696	72.1110255092798
52	0.450758828927951	12
53	0.387910375644895	24
54	0.434580812474077	40
55	0.337589520979285	53.8144961882948
56	0.383551776564257	62.4819974072532
57	0.515807299496578	12
58	0.51443396882662	41.7612260356422
59	0.421466201937127	46.6476151587624
60	0.379182432500094	53.8144961882948
61	0.505405155030891	46.6476151587624
62	0.351088138701995	41.7612260356422
63	0.444603779294998	46.6476151587624
64	0.437021393688376	36
65	0.473303776772018	48
66	0.381561403653289	12
