# Supplementary material for: Fungal community assembly in drought-stressed sorghum shows stochasticity, selection, and universal ecological dynamics
Source: Nat Commun. 2020 Jan 7;11:34. doi: 10.1038/s41467-019-13913-9 (PMC6946711; doi:10.1038/s41467-019-13913-9)
Supplement: Supplementary file 10 — Source Data [file 41467_2019_13913_MOESM10_ESM.zip › SourceData/Fig.S23A.csv]

	Axis.1	Axis.2	Habitat	Timepiont
TP01L01	0.0265384109216475	0.0735937152340469	Leaf	TP01
TP01L02	0.0595306746171008	0.162881130337518	Leaf	TP01
TP01L11	0.0335079977590744	0.0963509141991912	Leaf	TP01
TP01L12	0.0368888754302291	0.121922615620958	Leaf	TP01
TP01L19	-0.185291086246216	-0.0607939590669001	Leaf	TP01
TP01L20	-0.167453877801138	-0.0952507202769912	Leaf	TP01
TP01R1	0.140004682527088	0.0236011348110336	Root	TP01
TP01R11	0.0847041536103106	0.0998887859045953	Root	TP01
TP01R12	0.155379139103344	0.0168739020362867	Root	TP01
TP01R19	0.163561068591981	-0.019064398065602	Root	TP01
TP01R2	0.185817445369004	0.0376544179850373	Root	TP01
TP01R20	0.124497091929338	0.0594844831439257	Root	TP01
TP01S1	0.247052244665428	-0.302890507944658	Soil	TP01
TP01S11	0.212065226505645	-0.320861865673433	Soil	TP01
TP01S12	0.225890760557012	-0.327303563902915	Soil	TP01
TP01S19	0.207896741797306	-0.307656659309053	Soil	TP01
TP01S2	0.244328248941197	-0.314853976926558	Soil	TP01
TP01S20	0.215111805516176	-0.298384268791291	Soil	TP01
TP01Z1	0.159394110558145	-0.136819597488256	Rhizosphere	TP01
TP01Z11	0.219735301638423	-0.183741076415712	Rhizosphere	TP01
TP01Z12	0.235778535257797	-0.137017829710965	Rhizosphere	TP01
TP01Z19	0.241865780245466	-0.152205105120213	Rhizosphere	TP01
TP01Z2	0.190307592091954	-0.1404594088667	Rhizosphere	TP01
TP01Z20	0.247083726709361	-0.195335789852511	Rhizosphere	TP01
TP0S1	0.228225817589909	-0.345800941318464	Soil	TP00
TP0S11	0.186232411194968	-0.323220176325489	Soil	TP00
TP0S12	0.218806795396243	-0.333650068082983	Soil	TP00
TP0S19	0.207729799539037	-0.346157047444165	Soil	TP00
TP0S2	0.199836512889299	-0.324551654317362	Soil	TP00
TP0S20	0.208900466665346	-0.371348673283065	Soil	TP00
