# Supplementary material for: Fungal community assembly in drought-stressed sorghum shows stochasticity, selection, and universal ecological dynamics
Source: Nat Commun. 2020 Jan 7;11:34. doi: 10.1038/s41467-019-13913-9 (PMC6946711; doi:10.1038/s41467-019-13913-9)
Supplement: Supplementary file 10 — Source Data [file 41467_2019_13913_MOESM10_ESM.zip › SourceData/Fig.S15.Soil.week.13.csv]

	fung.dist	gd
1	0.528995779254198	63.2455532033676
2	0.468749361784372	52
3	0.524392748093054	41.182520563948
4	0.523100781985193	31.2409987036266
5	0.48438446209058	23.3238075793812
6	0.453591761927606	20
7	0.532349914802913	40
8	0.519821750380031	41.7612260356422
9	0.494151465914202	46.6476151587624
10	0.467999312176276	12
11	0.425263524812053	53.8144961882948
12	0.522420983774471	62.4819974072532
13	0.434164693978255	72.1110255092798
14	0.511273991255547	24
15	0.55152471994299	36
16	0.498868285758547	48
17	0.547840537366764	60
18	0.5593971479736	12
19	0.414266367494506	24
20	0.40617231296726	36
21	0.400844614757906	48
22	0.370441361268925	60
23	0.479062616957584	63.2455532033676
24	0.460978331159914	52
25	0.421376733691552	41.182520563948
26	0.406895253135337	52
27	0.47252213745888	31.2409987036266
28	0.395801860442921	23.3238075793812
29	0.414349719967635	20
30	0.434762339126671	41.182520563948
31	0.447372453689718	31.2409987036266
32	0.456754672252834	23.3238075793812
33	0.449380416912194	20
34	0.506570156259003	12
35	0.561701333067129	24
36	0.504637544787469	36
37	0.513547569718324	48
38	0.591545365013011	52
39	0.542912409099586	41.182520563948
40	0.551023013437463	31.2409987036266
41	0.573055103971397	41.182520563948
42	0.459451984678333	23.3238075793812
43	0.576132963366546	20
44	0.452226379985549	23.3238075793812
45	0.570339471894962	31.2409987036266
46	0.607090116829405	23.3238075793812
47	0.554013003324836	20
48	0.612182307077377	23.3238075793812
49	0.369550629308475	12
50	0.373338459057517	24
51	0.401783158938497	36
52	0.438782788860991	41.182520563948
53	0.423436534187637	31.2409987036266
54	0.435470399162691	23.3238075793812
55	0.426657616212367	31.2409987036266
56	0.48708201465834	20
57	0.415723858657431	23.3238075793812
58	0.42320085536527	31.2409987036266
59	0.427842961626886	23.3238075793812
60	0.463349354373991	20
61	0.410866975521893	23.3238075793812
62	0.457274378506759	31.2409987036266
63	0.347669828356727	12
64	0.400953799919046	24
65	0.417828451973367	31.2409987036266
66	0.374053529305215	23.3238075793812
67	0.419748462131769	20
68	0.42334933035277	23.3238075793812
69	0.480363927326652	23.3238075793812
70	0.376101560562489	31.2409987036266
71	0.429486623874764	41.182520563948
72	0.409994036834441	20
73	0.430759502796367	23.3238075793812
74	0.399161314803833	31.2409987036266
75	0.407914488206771	41.182520563948
76	0.357133904173864	12
77	0.392750377265825	23.3238075793812
78	0.404365867997063	20
79	0.382030200551314	23.3238075793812
80	0.362666372249757	20
81	0.463109282848779	31.2409987036266
82	0.33391463704773	41.182520563948
83	0.38876246853152	52
84	0.42059740289722	23.3238075793812
85	0.394658215577512	31.2409987036266
86	0.398386265888115	41.182520563948
87	0.419865957534974	52
88	0.41042895749331	20
89	0.407166268798383	23.3238075793812
90	0.399884266276287	31.2409987036266
91	0.382593766766008	23.3238075793812
92	0.457634376414245	41.182520563948
93	0.391427613980045	52
94	0.383994716301287	63.2455532033676
95	0.415207404123607	31.2409987036266
96	0.461474362207154	41.182520563948
97	0.408824205052519	52
98	0.43333377652623	63.2455532033676
99	0.444106584287767	12
100	0.45705900390044	24
101	0.444607917609358	41.7612260356422
102	0.509023495663684	36
103	0.422226444346825	48
104	0.445715560681685	60
105	0.383969315010407	46.6476151587624
106	0.452847266911114	53.8144961882948
107	0.352918449993848	62.4819974072532
108	0.432149824652338	72.1110255092798
109	0.443336865610732	12
110	0.411936758761302	40
111	0.46192174762975	24
112	0.435124235701301	36
113	0.475045482492747	48
114	0.408957320883507	41.7612260356422
115	0.455489632359434	46.6476151587624
116	0.398226364529325	53.8144961882948
117	0.422115346842869	62.4819974072532
118	0.405225670333434	41.7612260356422
119	0.470402571953651	12
120	0.462987172438959	24
121	0.456993413361466	36
122	0.451246224901387	40
123	0.466295195732682	41.7612260356422
124	0.461033292187112	46.6476151587624
125	0.457178013596091	53.8144961882948
126	0.484992781507629	46.6476151587624
127	0.41003990734083	53.8144961882948
128	0.431459194422293	62.4819974072532
129	0.440142414936129	12
130	0.438927698009244	24
131	0.471712327515463	36
132	0.469451634204168	48
133	0.530279083553278	12
134	0.42423520099222	24
135	0.518876134609086	41.7612260356422
136	0.511577268780688	40
137	0.486445924268235	41.7612260356422
138	0.508349162720779	46.6476151587624
139	0.439938012579872	12
140	0.415205762560852	46.6476151587624
141	0.415298148018414	41.7612260356422
142	0.381343853481506	40
143	0.445665328891454	41.7612260356422
144	0.448902765612331	53.8144961882948
145	0.477301299665176	46.6476151587624
146	0.417274259417912	41.7612260356422
147	0.506342674821283	40
148	0.454479031351496	12
149	0.362747256883222	24
150	0.45194292484398	36
151	0.42532471478701	12
152	0.484452351787289	24
153	0.400306050733722	12
