# Supplementary material for: Fungal community assembly in drought-stressed sorghum shows stochasticity, selection, and universal ecological dynamics
Source: Nat Commun. 2020 Jan 7;11:34. doi: 10.1038/s41467-019-13913-9 (PMC6946711; doi:10.1038/s41467-019-13913-9)
Supplement: Supplementary file 10 — Source Data [file 41467_2019_13913_MOESM10_ESM.zip › SourceData/Fig.S15.Soil.week.12.csv]

	fung.dist	gd
1	0.458638418797642	63.2455532033676
2	0.478193153574413	52
3	0.458258212516479	41.182520563948
4	0.443510441124006	31.2409987036266
5	0.467282488948958	23.3238075793812
6	0.442052699716577	20
7	0.466426368128434	40
8	0.447930947309018	41.7612260356422
9	0.496827948296034	46.6476151587624
10	0.45743561388237	12
11	0.441969170776116	53.8144961882948
12	0.422627388277959	62.4819974072532
13	0.405380573125379	72.1110255092798
14	0.438626618464527	24
15	0.465751456108724	36
16	0.484188178231662	48
17	0.492187854531782	60
18	0.470048870479967	12
19	0.50529180996801	24
20	0.431085776112422	36
21	0.477148523415839	48
22	0.48562696567284	60
23	0.437711209565778	63.2455532033676
24	0.509800787627457	52
25	0.456376567208521	41.182520563948
26	0.470364796086602	52
27	0.440449502310409	31.2409987036266
28	0.408396165871788	23.3238075793812
29	0.432674976039803	20
30	0.488516767179486	41.182520563948
31	0.476802875289747	31.2409987036266
32	0.485258873763124	23.3238075793812
33	0.425261491478409	20
34	0.415823783606258	12
35	0.462704530316237	24
36	0.481671527099768	36
37	0.427524284778991	48
38	0.412710133193777	52
39	0.452632139806739	41.182520563948
40	0.463010240874312	31.2409987036266
41	0.515276080632502	41.182520563948
42	0.440860687727245	23.3238075793812
43	0.436451150857386	20
44	0.438949684538288	23.3238075793812
45	0.466256639730139	31.2409987036266
46	0.397349997053347	23.3238075793812
47	0.413737474136484	20
48	0.432608623407537	23.3238075793812
49	0.432649504443406	12
50	0.481070749713443	24
51	0.461317847667569	36
52	0.458794485494293	41.182520563948
53	0.438304103619448	31.2409987036266
54	0.476453585689913	23.3238075793812
55	0.506348674337124	31.2409987036266
56	0.457323771270264	20
57	0.435862774889093	23.3238075793812
58	0.469945136173681	31.2409987036266
59	0.507539120004844	23.3238075793812
60	0.425851916256817	20
61	0.396264291329159	23.3238075793812
62	0.415695042558896	31.2409987036266
63	0.403776742837417	12
64	0.4223041942986	24
65	0.394225943538277	31.2409987036266
66	0.421562393718475	23.3238075793812
67	0.426995800093927	20
68	0.474253544222076	23.3238075793812
69	0.492787996264516	23.3238075793812
70	0.411197481342986	31.2409987036266
71	0.46026528796969	41.182520563948
72	0.416703611403126	20
73	0.434436509316161	23.3238075793812
74	0.394997854011605	31.2409987036266
75	0.411226331812261	41.182520563948
76	0.419402051534571	12
77	0.466301293932533	23.3238075793812
78	0.37945227672797	20
79	0.477445591653772	23.3238075793812
80	0.45009583872124	20
81	0.432993498323509	31.2409987036266
82	0.430298876546928	41.182520563948
83	0.431066454704033	52
84	0.440782973161563	23.3238075793812
85	0.480952040663774	31.2409987036266
86	0.461870147669324	41.182520563948
87	0.461687957540725	52
88	0.424860736567525	20
89	0.398126374097006	23.3238075793812
90	0.487117157941286	31.2409987036266
91	0.445548036116777	23.3238075793812
92	0.414824043896638	41.182520563948
93	0.39400288485469	52
94	0.438712155997112	63.2455532033676
95	0.44667581748494	31.2409987036266
96	0.438803356645558	41.182520563948
97	0.430011533664976	52
98	0.441392013385947	63.2455532033676
99	0.442681136111684	12
100	0.440885776849493	24
101	0.469244223442941	41.7612260356422
102	0.488015848577513	36
103	0.449719835704092	48
104	0.440577884538871	60
105	0.447720425049211	46.6476151587624
106	0.433891956684621	53.8144961882948
107	0.430055216223994	62.4819974072532
108	0.474388254541811	72.1110255092798
109	0.455177825828741	12
110	0.486101550844757	40
111	0.444830785776321	24
112	0.446879102257395	36
113	0.431718632977288	48
114	0.454322246441119	41.7612260356422
115	0.431679133939487	46.6476151587624
116	0.401553396645272	53.8144961882948
117	0.460569483101313	62.4819974072532
118	0.494637630385321	41.7612260356422
119	0.447008014713753	12
120	0.450482500122007	24
121	0.439384930096182	36
122	0.48265888714473	40
123	0.396620336052839	41.7612260356422
124	0.473059887771919	46.6476151587624
125	0.435714532038016	53.8144961882948
126	0.445917896716242	46.6476151587624
127	0.471243595051814	53.8144961882948
128	0.447594781484091	62.4819974072532
129	0.487103797859205	12
130	0.454079634149342	24
131	0.462322319929145	36
132	0.517127095256818	48
133	0.412985508028052	12
134	0.374389946090379	24
135	0.436321126571189	41.7612260356422
136	0.413814109067174	40
137	0.466030501845174	41.7612260356422
138	0.446877993358889	46.6476151587624
139	0.403145536755981	12
140	0.461103826536251	46.6476151587624
141	0.434555009321003	41.7612260356422
142	0.42163518830443	40
143	0.408852849150113	41.7612260356422
144	0.458813561055829	53.8144961882948
145	0.42130900773649	46.6476151587624
146	0.466815384259835	41.7612260356422
147	0.441208665785077	40
148	0.437255477834427	12
149	0.452975037622021	24
150	0.486595883775102	36
151	0.411763525495153	12
152	0.438312911760466	24
153	0.409255422704638	12
