# Supplementary material for: Fungal community assembly in drought-stressed sorghum shows stochasticity, selection, and universal ecological dynamics
Source: Nat Commun. 2020 Jan 7;11:34. doi: 10.1038/s41467-019-13913-9 (PMC6946711; doi:10.1038/s41467-019-13913-9)
Supplement: Supplementary file 10 — Source Data [file 41467_2019_13913_MOESM10_ESM.zip › SourceData/Fig.S15.Root.week.2.csv]

	fung.dist	gd
1	0.634121429842369	63.2455532033676
2	0.443300522692555	52
3	0.50152138867573	46.6476151587624
4	0.473609255918461	12
5	0.419622386735853	53.8144961882948
6	0.612436334058933	12
7	0.663128640144674	41.182520563948
8	0.655705187536276	52
9	0.551180288472864	31.2409987036266
10	0.497651843376293	31.2409987036266
11	0.572602883849518	41.182520563948
12	0.420087981557042	23.3238075793812
13	0.572551242026141	41.7612260356422
14	0.488323440352381	12
15	0.539452324912304	46.6476151587624
