# Supplementary material for: Fungal community assembly in drought-stressed sorghum shows stochasticity, selection, and universal ecological dynamics
Source: Nat Commun. 2020 Jan 7;11:34. doi: 10.1038/s41467-019-13913-9 (PMC6946711; doi:10.1038/s41467-019-13913-9)
Supplement: Supplementary file 10 — Source Data [file 41467_2019_13913_MOESM10_ESM.zip › SourceData/Fig.S7.Root.plot.6.csv]

	fung.dist	td
1	0.336220229070334	1
2	0.402876090162849	2
3	0.492860141673953	3
4	0.503852979626319	4
5	0.522593323450028	5
6	0.459776233941405	5
7	0.383921341785738	6
8	0.475136222241578	7
9	0.420639479412987	8
10	0.464639669967357	9
11	0.489676244643866	10
12	0.5006880982556	11
13	0.500146759420991	12
14	0.516877781538177	13
15	0.541272523788292	14
16	0.343225775236162	1
17	0.407281779617748	2
18	0.430840270942884	3
19	0.444369689701341	4
20	0.41421605461405	4
21	0.383870734197735	5
22	0.408738262867026	6
23	0.355384322108635	7
24	0.477930566676262	8
25	0.551114827453689	9
26	0.566677720120764	10
27	0.582401105757976	11
28	0.593421407035475	12
29	0.597990948801433	13
30	0.380301348564356	1
31	0.38219440973593	2
32	0.404870972958759	3
33	0.371487508507393	3
34	0.387701221577763	4
35	0.48993410051521	5
36	0.388960178823357	6
37	0.451001447949796	7
38	0.502373865311421	8
39	0.566651739757594	9
40	0.558600052732484	10
41	0.566858370908176	11
42	0.592053428680966	12
43	0.270117159259101	1
44	0.267719273724778	2
45	0.32289789882603	2
46	0.391592806775033	3
47	0.405492196685662	4
48	0.394084235698981	5
49	0.53410870431959	6
50	0.555407968804564	7
51	0.62340236900991	8
52	0.644338796954515	9
53	0.577189194032252	10
54	0.659000759329459	11
55	0.306630722525399	1
56	0.333568217500049	1
57	0.393482536751143	2
58	0.439501319115602	3
59	0.424749775588553	4
60	0.545104083902613	5
61	0.575276563680221	6
62	0.608954972451154	7
63	0.638368136277063	8
64	0.621318634451607	9
65	0.687323937353634	10
66	0.243551468658057	0
67	0.399917516744806	1
68	0.426109204094934	2
69	0.396803185581959	3
70	0.504567907464066	4
71	0.514187569628	5
72	0.600017565608274	6
73	0.609430104360285	7
74	0.602855239168027	8
75	0.635304655995299	9
76	0.41737438232551	1
77	0.440177015883626	2
78	0.389707640385644	3
79	0.510393837011046	4
80	0.486519493492657	5
81	0.61676186188127	6
82	0.590150565432391	7
83	0.572422976208636	8
84	0.649341931265264	9
85	0.33772654526903	1
86	0.396788896255177	2
87	0.490161583796348	3
88	0.524585700925617	4
89	0.541438728480417	5
90	0.554781456798255	6
91	0.509807629517069	7
92	0.602258808608064	8
93	0.392533672389813	1
94	0.526705078107175	2
95	0.496378143420458	3
96	0.537069226402075	4
97	0.538198884116545	5
98	0.516633812589738	6
99	0.576641837608403	7
100	0.344245354442299	1
101	0.38349249556732	2
102	0.415287775451885	3
103	0.492323953375339	4
104	0.502537230898553	5
105	0.455596567142337	6
106	0.328529641321337	1
107	0.38261554061286	2
108	0.404287612618251	3
109	0.433864041180542	4
110	0.408796142485875	5
111	0.381900257422149	1
112	0.331934474866506	2
113	0.352425784829726	3
114	0.388457035176878	4
115	0.320552726710142	1
116	0.4362930772731	2
117	0.302750023459401	3
118	0.363107057365301	1
119	0.330778265612475	2
120	0.397771149719284	1
