# Supplementary material for: Fungal community assembly in drought-stressed sorghum shows stochasticity, selection, and universal ecological dynamics
Source: Nat Commun. 2020 Jan 7;11:34. doi: 10.1038/s41467-019-13913-9 (PMC6946711; doi:10.1038/s41467-019-13913-9)
Supplement: Supplementary file 10 — Source Data [file 41467_2019_13913_MOESM10_ESM.zip › SourceData/Fig.S15.Leaf.week.16.csv]

	fung.dist	gd
1	0.238573710340791	12
2	0.332497642221787	24
3	0.226990333073185	36
4	0.234941331295878	48
5	0.149020223966174	60
6	0.225236031115903	63.2455532033676
7	0.210139942175179	52
8	0.149858968475684	41.182520563948
9	0.18163935125685	31.2409987036266
10	0.241400774888947	23.3238075793812
11	0.280529684535647	20
12	0.164407516324571	40
13	0.12116826455481	41.7612260356422
14	0.192164584513858	46.6476151587624
15	0.203790090379843	53.8144961882948
16	0.187453960529479	62.4819974072532
17	0.185108303606961	72.1110255092798
18	0.337591843008265	12
19	0.263017306250764	24
20	0.22912127533048	36
21	0.209913828319469	48
22	0.217559040686595	52
23	0.244400960632183	41.182520563948
24	0.206120672143617	31.2409987036266
25	0.207586381187157	23.3238075793812
26	0.26987783605446	20
27	0.29327433747648	23.3238075793812
28	0.181625853477909	41.7612260356422
29	0.215517789347039	40
30	0.239498433922922	41.7612260356422
31	0.291612135649689	46.6476151587624
32	0.259535838417982	53.8144961882948
33	0.266680271228533	62.4819974072532
34	0.249949134792305	12
35	0.329723376995609	24
36	0.332241839336851	36
37	0.303983542222056	41.182520563948
38	0.299449349199314	31.2409987036266
39	0.316884841913531	23.3238075793812
40	0.337393498137012	20
41	0.234597622828954	23.3238075793812
42	0.208377872624932	31.2409987036266
43	0.321878329323136	46.6476151587624
44	0.314293104466134	41.7612260356422
45	0.379605270147913	40
46	0.350447607367785	41.7612260356422
47	0.324488322554859	46.6476151587624
48	0.228559259683253	53.8144961882948
49	0.279827293492073	12
50	0.273432512469702	24
51	0.232550190686206	31.2409987036266
52	0.245332521944435	23.3238075793812
53	0.225267309913086	20
54	0.249577919371331	23.3238075793812
55	0.182957787741502	31.2409987036266
56	0.179470617438913	41.182520563948
57	0.25751954588222	53.8144961882948
58	0.235210908587903	46.6476151587624
59	0.219591766004913	41.7612260356422
60	0.266536758365325	40
61	0.178877297351249	41.7612260356422
62	0.168234423029689	46.6476151587624
63	0.20550224279513	12
64	0.265997198644913	23.3238075793812
65	0.234806201265208	20
66	0.180121083516017	23.3238075793812
67	0.217077407047166	31.2409987036266
68	0.303135979002036	41.182520563948
69	0.317380558236747	52
70	0.156011984853332	62.4819974072532
71	0.2277398302807	53.8144961882948
72	0.234092314109032	46.6476151587624
73	0.249432032688889	41.7612260356422
74	0.252879466302196	40
75	0.279814699930405	41.7612260356422
76	0.210456166655414	20
77	0.176321667193712	23.3238075793812
78	0.141123712821531	31.2409987036266
79	0.173373856127319	41.182520563948
80	0.270852039914868	52
81	0.279093394850305	63.2455532033676
82	0.13527855117738	72.1110255092798
83	0.127856083919271	62.4819974072532
84	0.214060411179724	53.8144961882948
85	0.221762786102634	46.6476151587624
86	0.243161550296765	41.7612260356422
87	0.248410592325271	40
88	0.191857227861248	12
89	0.217086197506503	24
90	0.224643944507427	36
91	0.229835001169118	48
92	0.249164190595768	60
93	0.235632850332337	63.2455532033676
94	0.215434659319462	52
95	0.238159808545533	41.182520563948
96	0.277473992050473	31.2409987036266
97	0.202931199242828	23.3238075793812
98	0.233265415361752	20
99	0.18223415825982	12
100	0.225978868783632	24
101	0.19745508914588	36
102	0.250801465068006	48
103	0.194262608802925	52
104	0.191124620839836	41.182520563948
105	0.236966102757476	31.2409987036266
106	0.210209871201163	23.3238075793812
107	0.23627596450727	20
108	0.197283639515104	23.3238075793812
109	0.183146558741726	12
110	0.225829143195468	24
111	0.228729852243045	36
112	0.138560041042603	41.182520563948
113	0.163871238799121	31.2409987036266
114	0.154187103718194	23.3238075793812
115	0.23809750168723	20
116	0.207795614511923	23.3238075793812
117	0.220053262518329	31.2409987036266
118	0.264026580913921	12
119	0.292772307052067	24
120	0.172910877915405	31.2409987036266
121	0.164565795499586	23.3238075793812
122	0.202625661878907	20
123	0.286125510664257	23.3238075793812
124	0.229783141043392	31.2409987036266
125	0.2705441471673	41.182520563948
126	0.159356033030752	12
127	0.27610050203962	23.3238075793812
128	0.243609497461371	20
129	0.256119872823116	23.3238075793812
130	0.310731561000899	31.2409987036266
131	0.198900625193258	41.182520563948
132	0.155620557990627	52
133	0.282582518551316	20
134	0.271167798645251	23.3238075793812
135	0.267568228199488	31.2409987036266
136	0.3074723210634	41.182520563948
137	0.216739359609466	52
138	0.180941095571071	63.2455532033676
139	0.147664085678951	12
140	0.203683851057729	24
141	0.246587265690807	36
142	0.217578708397601	48
143	0.242053762817509	60
144	0.205786044211598	12
145	0.224599378431357	24
146	0.202455711347158	36
147	0.215044258141429	48
148	0.27927481841583	12
149	0.213607257827149	24
150	0.265330474390969	36
151	0.243411706179825	12
152	0.233337651679046	24
153	0.156480474408017	12
